# Supplementary material for: Diversity, abundance, and domain architecture of plant NLR proteins in Fabaceae
Source: Heliyon. 2024 Jul 12;10(14):e34475. doi: 10.1016/j.heliyon.2024.e34475 (PMC11734081; doi:10.1016/j.heliyon.2024.e34475)
Supplement: Multimedia component 1 [file mmc1.xlsx]

## Sheet: S1a
Gene	Uniprot	R_class	Genbank_accession	Species
PSY1R	Q9C7S5	RLK	AAG51803	Arabidopsis thaliana
LECRK55	Q96285	LECRK	AEE79957	Arabidopsis thaliana
LECRK18	Q9LSR9	LECRK	BAA97508	Arabidopsis thaliana
LECRK19	Q9LSR8	LECRK	AED97306	Arabidopsis thaliana
LECRK42	Q9M345	LECRK	CAB88343	Arabidopsis thaliana
LECRK57	Q9ZR79	LECRK	AAD00733	Arabidopsis thaliana
LECRK62	Q9M021	LECRK	CAB82270	Arabidopsis thaliana
LECRK13	Q9M3D8	LECRK	AAQ83688	Arabidopsis thaliana
LECRK54	O22833	LECRK	AAB64036	Arabidopsis thaliana
LECRK17	Q9LSS0	LECRK	BAA97507	Arabidopsis thaliana
LECRK82	Q9LYX1	LECRK	BAB08374	Arabidopsis thaliana
LECRK91	Q9LXA5	LECRK	CAB89390	Arabidopsis thaliana
LECRK92	Q9LSL5	LECRK	BAA98179	Arabidopsis thaliana
LORE (SD129)	O64782	LECRK	AAC13903	Arabidopsis thaliana
LYK5	O22808	LYK	AAB80675	Arabidopsis thaliana
LYK4	O64825	LYK	AAC17086	Arabidopsis thaliana
AtCERK1	A8R7E6	LYK	BAF92788	Arabidopsis thaliana
LYK3	F4IB81	LYK	NP_175606	Arabidopsis thaliana
LYM1	Q93ZH0	LYP	AAF16531	Arabidopsis thaliana
LYM3	Q6NPN4	LYP	AEE36002	Arabidopsis thaliana
LYM2	O23006	LYP	AEC06587	Arabidopsis thaliana
PEPR2	Q9FZ59	RLK	AAF99817	Arabidopsis thaliana
IOS1	Q9C8I6	RLK	ACN59246	Arabidopsis thaliana
PSKR1	Q9ZVR7	RLK	AAC78507	Arabidopsis thaliana
SOBIR1	Q9SKB2	RLK	AAD32284	Arabidopsis thaliana
FRK1 (SIRK)	O64483	RLK	AAL92103	Arabidopsis thaliana
RLP23	O48849	RLP	AAC04495	Arabidopsis thaliana
RLP42	Q9LJS0	RLP	BAB01887	Arabidopsis thaliana
RLP1	Q9LNV9	RLP	ANM60456	Arabidopsis thaliana
RLP30	Q9MA83	RLP	AAF27042	Arabidopsis thaliana
BAK1	Q94F62	RLK	FJ708762	Arabidopsis thaliana
PBS1	Q9FE20	Other	AF372927	Arabidopsis thaliana
NDR1	O48915	Other	BT002004	Arabidopsis thaliana
ADR1	BAF00531	Other	AK228620	Arabidopsis thaliana
RGA2	AAQ01786.1	N	-	Arabidopsis thaliana
CHS3/DAR4	AED92482	NL	AY079160	Arabidopsis thaliana
RPP2A	At4g19500	T	-	Arabidopsis thaliana
L3	E3W9R5	CNL	-	Capsicum chinense
FOM1	M4QUW6	TNL	-	Cucumis melo
prv	M4QW81	T	-	Cucumis melo
LecRK-V	A0A1W5RRU9	LECRK	AQX36193	Dasypyrum villosum
LYK1	-	LYK	KU598832	Gossypium hirsutum
LYK2	-	LYK	KU598833	Gossypium hirsutum
RPG5	B5B0E3	RLK	EU883792	Hordeum vulgare
RGA1	EU812563.1	Other	-	Hordeum vulgare
L, L1-L11	Q9XEH5	TNL	-	Linum usitatissimum
P, P1-4	Q9ATZ2	TNL	-	Linum usitatissimum
LYS6	-	LYK	BAI79273	Lotus japonicus
NFP	Q0GXS4	LYK	Q0GXS4	Medicago truncatula
LYK9	G7J6P5	LYK	XP_003601376	Medicago truncatula
LYR4	-	LYK	XP_003616926	Medicago truncatula
lecRK1	G4XXY5	LECRK	AEI84329	Nicotiana attenuata
pb1	BAJ25849.1	CN	-	Oryza sativa
Pia	F7J0M8	CNL	AB604626	Oryza sativa
Pi37	Q06AJ9	CNL	DQ923494	Oryza sativa
Rpr1	Q9ZQT3	CNL	AC119670	Oryza sativa
CEBiP	Q8H8C7	RLK	-	Oryza sativa
LYP4	Q67UE8	LYP	BAD38015	Oryza sativa
LYP6	Q69T51	LYP	AAT99435	Oryza sativa
CEBiP	Q8H8C7	LYP	BAE95828	Oryza sativa
OsJLERK1	Q7FAZ3	LECRK	CAE03338	Oryza sativa
OsJLERK2	Q7FAZ2	LECRK	CAE03339	Oryza sativa
OsJLERK3	Q0JEU6	LECRK	CAE03340	Oryza sativa
OsILERK1	A0A075F7E9	LECRK	AIE56222	Oryza sativa
OsILERK2	A2XQD3	LECRK	AIE56230	Oryza sativa
OsILERK3	Q25AG3	LECRK	AIE56238	Oryza sativa
OsCERK1	A0A0P0XII1	LYK	BAD01244	Oryza sativa
RGA5	R9RW76	CNL	EU883792	Oryza sativa
Xa10	W5QN15	Other	-	Oryza sativa
Xa25	S5UIA5	Other	-	Oryza sativa
Pi-Kh	Q2TFL5	NL	-	Oryza sativa
Pi54	K4Q5I0	NL	-	Oryza sativa
Hs1pro-1	P93660	RLP	BPU79733	Patellifolia procumbens
PpCERK1	A9TXT1	LYK	A9TXT1	Physcomitrella patens
RB	Q7XBQ9	CNL	AY426259	Solanum bulbocastanum
Hcr9-4E	O50024	RLP	-	Solanum habrochaites
Pvr2	Q4VQY0	Other	AY723736	Solanum habrochaites
BTI9	-	LYK	ADL16642	Solanum lycopersicum
LYK13	G3KGB4	LYK	AEO18236	Solanum lycopersicum
Pit1	Q41328	Other	LEU28007	Solanum lycopersicum
Ty-1	-	Other	-	Solanum lycopersicum
Ty-3	-	Other	-	Solanum lycopersicum
NRC1	NP_001234202	N	DQ30448	Solanum lycopersicum
Ty-5	-	Other	-	Solanum peruvianum
Ph-3	A0A060D304	CNL	KJ563933	Solanum pimpinellifolium
Fen	Q40126	Other	LEU13923	Solanum pimpinellifolium
Yr10	Q9FR63	CNL	AF149114	Triticum aestivum
Cre3	Q7G139	CNL	AF052641	Triticum aestivum
Sr33	S5DII7	CNL	KF031303	Triticum aestivum
Yr36	B9UN36	Other	-	Triticum dicoccoides
Sr35	S5ABD6	CNL	KC573058	Triticum monococcum
Rxo1	AAX31149	N	-	Zea mays

## Sheet: S1b_CN
Gene	Uniprot	R_class	Genbank_accession	Species
pb1	BAJ25849.1	CN	-	Oryza sativa

## Sheet: S1b_CNL
Gene	Uniprot	R_class	Genbank_accession	Species
L3	E3W9R5	CNL	-	Capsicum chinense
Pia	F7J0M8	CNL	AB604626	Oryza sativa
Pi37	Q06AJ9	CNL	DQ923494	Oryza sativa
Rpr1	Q9ZQT3	CNL	AC119670	Oryza sativa
RGA5	R9RW76	CNL	EU883792	Oryza sativa
RB	Q7XBQ9	CNL	AY426259	Solanum bulbocastanum
Ph-3	A0A060D304	CNL	KJ563933	Solanum pimpinellifolium
Yr10	Q9FR63	CNL	AF149114	Triticum aestivum
Cre3	Q7G139	CNL	AF052641	Triticum aestivum
Sr33	S5DII7	CNL	KF031303	Triticum aestivum
Sr35	S5ABD6	CNL	KC573058	Triticum monococcum

## Sheet: S1b_LECRK
Gene	Uniprot	R_class	Genbank_accession	Species
LECRK55	Q96285	LECRK	AEE79957	Arabidopsis thaliana
LECRK18	Q9LSR9	LECRK	BAA97508	Arabidopsis thaliana
LECRK19	Q9LSR8	LECRK	AED97306	Arabidopsis thaliana
LECRK42	Q9M345	LECRK	CAB88343	Arabidopsis thaliana
LECRK57	Q9ZR79	LECRK	AAD00733	Arabidopsis thaliana
LECRK62	Q9M021	LECRK	CAB82270	Arabidopsis thaliana
LECRK13	Q9M3D8	LECRK	AAQ83688	Arabidopsis thaliana
LECRK54	O22833	LECRK	AAB64036	Arabidopsis thaliana
LECRK17	Q9LSS0	LECRK	BAA97507	Arabidopsis thaliana
LECRK82	Q9LYX1	LECRK	BAB08374	Arabidopsis thaliana
LECRK91	Q9LXA5	LECRK	CAB89390	Arabidopsis thaliana
LECRK92	Q9LSL5	LECRK	BAA98179	Arabidopsis thaliana
LORE (SD129)	O64782	LECRK	AAC13903	Arabidopsis thaliana
LecRK-V	A0A1W5RRU9	LECRK	AQX36193	Dasypyrum villosum
lecRK1	G4XXY5	LECRK	AEI84329	Nicotiana attenuata
OsJLERK1	Q7FAZ3	LECRK	CAE03338	Oryza sativa
OsJLERK2	Q7FAZ2	LECRK	CAE03339	Oryza sativa
OsJLERK3	Q0JEU6	LECRK	CAE03340	Oryza sativa
OsILERK1	A0A075F7E9	LECRK	AIE56222	Oryza sativa
OsILERK2	A2XQD3	LECRK	AIE56230	Oryza sativa
OsILERK3	Q25AG3	LECRK	AIE56238	Oryza sativa

## Sheet: S1b_LYK
Gene	Uniprot	R_class	Genbank_accession	Species
LYK5	O22808	LYK	AAB80675	Arabidopsis thaliana
LYK4	O64825	LYK	AAC17086	Arabidopsis thaliana
AtCERK1	A8R7E6	LYK	BAF92788	Arabidopsis thaliana
LYK3	F4IB81	LYK	NP_175606	Arabidopsis thaliana
LYK1	-	LYK	KU598832	Gossypium hirsutum
LYK2	-	LYK	KU598833	Gossypium hirsutum
LYS6	-	LYK	BAI79273	Lotus japonicus
NFP	Q0GXS4	LYK	Q0GXS4	Medicago truncatula
LYK9	G7J6P5	LYK	XP_003601376	Medicago truncatula
LYR4	-	LYK	XP_003616926	Medicago truncatula
OsCERK1	A0A0P0XII1	LYK	BAD01244	Oryza sativa
PpCERK1	A9TXT1	LYK	A9TXT1	Physcomitrella patens
BTI9	-	LYK	ADL16642	Solanum lycopersicum
LYK13	G3KGB4	LYK	AEO18236	Solanum lycopersicum

## Sheet: S1b_LYP
Gene	Uniprot	R_class	Genbank_accession	Species
LYM1	Q93ZH0	LYP	AAF16531	Arabidopsis thaliana
LYM3	Q6NPN4	LYP	AEE36002	Arabidopsis thaliana
LYM2	O23006	LYP	AEC06587	Arabidopsis thaliana
LYP4	Q67UE8	LYP	BAD38015	Oryza sativa
LYP6	Q69T51	LYP	AAT99435	Oryza sativa
CEBiP	Q8H8C7	LYP	BAE95828	Oryza sativa

## Sheet: S1b_N
Gene	Uniprot	R_class	Genbank_accession	Species
RGA2	AAQ01786.1	N	-	Arabidopsis thaliana
NRC1	NP_001234202	N	DQ30448	Solanum lycopersicum
Rxo1	AAX31149	N	-	Zea mays

## Sheet: S1b_NL
Gene	Uniprot	R_class	Genbank_accession	Species
CHS3/DAR4	AED92482	NL	AY079160	Arabidopsis thaliana
Pi-Kh	Q2TFL5	NL	-	Oryza sativa
Pi54	K4Q5I0	NL	-	Oryza sativa

## Sheet: S1b_Other
Gene	Uniprot	R_class	Genbank_accession	Species
PBS1	Q9FE20	Other	AF372927	Arabidopsis thaliana
NDR1	O48915	Other	BT002004	Arabidopsis thaliana
ADR1	BAF00531	Other	AK228620	Arabidopsis thaliana
RGA1	EU812563.1	Other	-	Hordeum vulgare
Xa10	W5QN15	Other	-	Oryza sativa
Xa25	S5UIA5	Other	-	Oryza sativa
Pvr2	Q4VQY0	Other	AY723736	Solanum habrochaites
Pit1	Q41328	Other	LEU28007	Solanum lycopersicum
Ty-1	-	Other	-	Solanum lycopersicum
Ty-3	-	Other	-	Solanum lycopersicum
Ty-5	-	Other	-	Solanum peruvianum
Fen	Q40126	Other	LEU13923	Solanum pimpinellifolium
Yr36	B9UN36	Other	-	Triticum dicoccoides

## Sheet: S1b_RLK
Gene	Uniprot	R_class	Genbank_accession	Species
PSY1R	Q9C7S5	RLK	AAG51803	Arabidopsis thaliana
PEPR2	Q9FZ59	RLK	AAF99817	Arabidopsis thaliana
IOS1	Q9C8I6	RLK	ACN59246	Arabidopsis thaliana
PSKR1	Q9ZVR7	RLK	AAC78507	Arabidopsis thaliana
SOBIR1	Q9SKB2	RLK	AAD32284	Arabidopsis thaliana
FRK1 (SIRK)	O64483	RLK	AAL92103	Arabidopsis thaliana
BAK1	Q94F62	RLK	FJ708762	Arabidopsis thaliana
RPG5	B5B0E3	RLK	EU883792	Hordeum vulgare
CEBiP	Q8H8C7	RLK	-	Oryza sativa

[truncated: 4 more sheets: S1b_RLP, S1b_T, S1b_TNL, S1c]
