# Supplementary material for: Diversity, abundance, and domain architecture of plant NLR proteins in Fabaceae
Source: Heliyon. 2024 Jul 12;10(14):e34475. doi: 10.1016/j.heliyon.2024.e34475 (PMC11734081; doi:10.1016/j.heliyon.2024.e34475)
Supplement: Multimedia component 2 [file mmc2.zip › S2_T.fasta]

>sp|F4JT78|RPP2A_ARATH Disease resistance protein RPP2A OS=Arabidopsis thaliana OX=3702 GN=RPP2A PE=2 SV=1
MAASFCGSRRYDVFPSFSKVDVRRSFLAHLLKELDRRLINTFTDHGMERNLPIDAELLSA
IAESRISIVIFSKNYASSTWCLDELVEIHTCYKELAQIVVPVFFNVHPSQVKKQTGEFGK
VFGKTCKGKPENRKLRWMQALAAVANIAGYDLQNWPDEAVMIEMVADDVSKKLFKSSNDF
SDIVGIEAHLEAMSSILRLKSEKARMVGISGPSGIGKTTIAKALFSKLSPQFHLRAFVTY
KRTNQDDYDMKLCWIEKFLSEILGQKDLKVLDLGAVEQSLMHKKVLIILDDVDDLELLKT
LVGQTGWFGFGSRIVVITQDRQLLKAHDINLIYEVAFPSAHLALEIFCQSAFGKIYPPSD
FRELSVEFAYLAGNLPLDLRVLGLAMKGKHREEWIEMLPRLRNDLDGKFKKTLRNYLPVI
RKRVSNEEGGREKLKKGNKKLDLDEEFPGGEIYSDEIPSPTSNWKDTDDFDSGDIIPIIA
DKSTTIIPNRRHSNDDWCSFCEFLRNRIPPLNPFKCSANDVIDFLRTRQVLGSTEALVDR
LIFSSEAFGIKPEENPFRSQAVTSYLKAARDMTREKECILVFSCHDNLDVDETSFIEAIS
KELHKQGFIPLTYNLLGRENLDEEMLYGSRVGIMILSSSYVSSRQSLDHLVAVMEHWKTT
DLVIIPIYFKVRLSDICGLKGRFEAAFLQLHMSLQEDRVQKWKAAMSEIVSIGGHEWTKG
SQFILAEEVVRNASLRLYLKSSKNLLGILALLNHSQSTDVEIMGIWGIAGIGKTSIAREI
FELHAPHYDFCYFLQDFHLMCQMKRPRQLREDFISKLFGEEKGLGASDVKPSFMRDWFHK
KTILLVLDDVSNARDAEAVIGGFGWFSHGHRIILTSRSKQVLVQCKVKKPYEIQKLSDFE
SFRLCKQYLDGENPVISELISCSSGIPLALKLLVSSVSKQYITNMKDHLQSLRKDPPTQI
QEAFRRSFDGLDENEKNIFLDLACFFRGQSKDYAVLLLDACGFFTYMGICELIDESLISL
VDNKIEMPIPFQDMGRIIVHEEDEDPCERSRLWDSKDIVDVLTNNSGTEAIEGIFLDASD
LTCELSPTVFGKMYNLRLLKFYCSTSGNQCKLTLPHGLDTLPDELSLLHWENYPLVYLPQ
KFNPVNLVELNMPYSNMEKLWEGKKNLEKLKNIKLSHSRELTDILMLSEALNLEHIDLEG
CTSLIDVSMSIPCCGKLVSLNMKDCSRLRSLPSMVDLTTLKLLNLSGCSEFEDIQDFAPN
LEEIYLAGTSIRELPLSIRNLTELVTLDLENCERLQEMPSLPVEIIRRT
>tr|M4QW81|M4QW81_CUCME Resistance gene-like protein OS=Cucumis melo OX=3656 GN=Prv PE=4 SV=1
MAAGSSSHPSQMAFDVFLSFNRDEEDDGYRRFIKCLYETLSEWGIKMFMDDDKKMFMDDI
KMLKDDGKKMFMDDEVNLSDDIVKAIEGSITSIVVLTKGYASSKWCLRELVKIIDQKNKT
KHQVLPLFYRHLVHHVYHQSQDVVRHQSQDVVQHQSQDVVRRQSQDVRKFFRSMAEKDYS
EVNYRTSLAMSEFCRLPGIYISRKNSNTMFQIKSTAKQIIDRLLSLKLEAKEGNLFEMPL
RLRTMEMLLGLGSNDIRFIGIVGMSGIGKTTLAEVIYAHSFKSLISDLGKRCFLHSRGRS
IVSLQQQLLDQLASSKMIDIQILDENHGVRLIKQHLRFLKKVLIVLDGISETSQLEMLAG
SPDWFGKGSRIIITTTNKDIFRHPNFKDKVQEYNVELPSHEAAFSLFCKLAFGDYPPSED
MKDLCNEIIEKVGRLPLALEKIASSLYGHDMNIWEDTLKNFHKVVYDNIFSDILKSSYEG
LEAESQQIFLDLACFLNGEKVDRVIEILQGFGYSSPQTNLQLLVDRCLIDILDGHIQMHI
LILCMGKEIVRRKLGTCQQTRIWLRDDARRLFHENNELKYICGIVMDLEEEEELVLKAKA
FAGMSELKILRINNVQLSEDIEFLSNKLTLLNWPGYPSKYLPSTFQPPSLIELHLPGSNV
ERLWNGTQSFKSFSFVITCESLKTLVLSNCGLEFFPEFGFPMGYLTELHIDGTSINELSP
SIKNLLGLVLLNLGNCIRLSSLPTEIGSLSSLKTLILNGCKNLHKLPPSLEYVKPLEELD
IGGTSISTIPFVENLRILNCERLKSIIWHSLASLPTEYFSSLKDLNLSDCNLVDEDIPSD
LELFSSLEILDLGSNHFERLSESIEQLINLKVLYLNDCHKLKQVPKLPQSIRYVGGEKSL
GMLTTSQGTDHKLILSHKTSLVGMENQVEKVCNLLDLKRSKDTLFVGIFGSSGIGKTTIA
EVVYNTIVDQFQSGCFLYLSSKPNSLVPLQHQMLSHLLSKESKIWDEDHGAQLVKHHMSN
RKVLIVLDGVDERNQIEKLVGSPNWFAPGSRVIITARNRDVLHQLDYRDQVQEYKVELLS
PESAYSLFCKNAFGDGPYDKNDLCSEIVEKVGRLPLALRTIGSYLHNKELEVWNETLKRL
DEVEQNFFDTISQRTQKKTTPTLGQI
