# Supplementary material for: Diversity, abundance, and domain architecture of plant NLR proteins in Fabaceae
Source: Heliyon. 2024 Jul 12;10(14):e34475. doi: 10.1016/j.heliyon.2024.e34475 (PMC11734081; doi:10.1016/j.heliyon.2024.e34475)
Supplement: Multimedia component 3 [file mmc3.zip › S2_TNL.fasta]

>tr|Q9XEH5|Q9XEH5_LINUS Flax rust resistance protein OS=Linum usitatissimum OX=4006 GN=L PE=4 SV=1
MSYLREVATAVALLLPFILLNKFWRPNSKDSIVNDDDDSTSEVDAIPDSTNPSGSFPSVE
YEVFLSFRGPDTREQFTDFLYQFLRRYKIHTFRDDDELRKGKEIGPNLLRAIDQSKIYVP
IISSGYADSKWCLMELAEIVRRQEEDPRRIILPIFYMVDPSDVRHQTGCYKKAFRKHANK
FEGETIQNWKDALKKVGDLKGWHIGQNDKQGAIADEVSTDIWSHISKENLILETDELVGI
DDHITAVLEKLSLDSENVTMVGLYGMGGIGKTTTAKAVYNKISSCFDRCCFIDNIRETQD
QKDGVVVLQKKLVSEILRIDSGSVGFNNDSGGRKMIKERVSRFKILVVLDDVDEKFKFED
MLGSPKDFISQSRFIITSRSMRVLGTLNENQCKLYEVGSMSKPRSLELFSKHAFKKNTPP
SDYETLANDVVDTTAGLPLTLKVIGSLLFKQEIGVWEDTLEQLCKTLNLDEVYDRLKISY
DALKPEAKEIFLDIACFFIGKNKEEPYYMWTDCNFYPASNITFLIQRCMIQVGDDDEFEM
HDQLRDMGREIVRREDVRPWKRSRIWSREGGIDLLRNKKGSSKVKAISITWGVKYEFKSE
CFLNLSELRYLHASSSMLTGDFNNLLPNLKWLELDIGGCPDLTELVQTVVAVPSLRRLTI
RDSWLEVGPMIQSLPNFPMLDELTLSMVIITEDDLDVIGSLEELVRLELVLDDTSSGIER
IASLSKLQKLTTLIVEVPSLREIEGLAELKSLQRLYLQGCTSLERLWPDQQQLGGLENLN
EINIRGCKSLSVDHLSALKTTLPPRARITWPDQPYR
>tr|Q9ATZ2|Q9ATZ2_LINUS ADP-ribosyl cyclase/cyclic ADP-ribose hydrolase OS=Linum usitatissimum OX=4006 PE=4 SV=1
MAADISSSAPRTSPYTGEWEYDVFLCFRGDTRHGFTSHLLSALSDKQIRTFIDHKLAKTE
SIDELISILQRCALSVVVFSEKFADSEWCLEEVVTIAERMKKVGHRVLPVFYKVDPFDVT
DEPRSYMATIDREYKARSSFLEDKKRWMDAVNAVANCAGHTSQAIKIESELIKAVVETVQ
KQLIDMSPSINRNNLVAMGSRIFEIERLLAMDKLDDTCIIGLWGMGGVGKTTLAEACYER
VTSSNKGIKHLFVRNVNEICEKHHGVEKIVHKLYSKLLDENNIDREDLNIGYRRERLSRS
RVFVVLDNVETLEQLEQLALGYVFNLSKVFAAGSRIIITTRNKKVLQNAMAKIYNVECLN
NKESIRLFSLHAFKQDRPQDNWTDKSHLAISYCKGNPLALKILGGALFGEDVHYWRSLLT
GLRQSGNLGIESILRRSYDKLGKEEKKIFMDVACLLYGMSRSRLIDYMATMYSSSYVRVK
DLIDKSLLTCVPSENGEMIEVHDLLKEMAWNIVKEEPKLGKRSRLVDPDDVHKLLSTSEV
KNWSTSIVNLFKGIVMVIPRRKRRKVTDMHERGYDPLEEHRTTEGICLDLSGTKEMYLKA
NAFEGMNSLTFLKFKSPELDYPQYPLKNVKTKIHLPYDGLNSLPEGLRWLQWDGYPSKSL
PAKFYPQHLVHLIIRGSPIRRCWEGYDQPQLVNLIVLDLRYCTNLIAIPDISSSLNLEEL
LLFGCRSLVEVPFHVQYLTKLVTLDISFCKNLKRLPPKLDSKLLKHVRMQGLGITRCPEI
DSRELEKFDLCFTSLGELPSAIYNVKQNGVLRLHGKNITKFPGITTILKYFTLSRTSIRE
IDLADYHQQHQTSDGLLLPRFQNLWLTGNRQLEVLPNSIWNMISEELYIGRSPLIESLPE
ISEPMSTLTSLHVFCCRSLTSIPTSISNLRSLRSLRLVETGIKSLPSSIHELRQLHSICL
RDCKSLESIPNSIHKLSKLGTFSMYGCESIPSLPELPPNLKELEVRDCKSLQALPSNTCK
LLYLNRIYFEECPQVDQTIPAEFMANFLVHASLSPSYERQVRCSGSELPKWFSYRSMEDE
DCSTVKVELPLANDSPDHPMIKGIAFGCVNSSDPYYSWMRMGCRCEVGNTTVASWVSNKK
VMGPEEKSSETVWLVFNKNLSSTGSMGSEEDEAWYVKYGGFDVSFNFYFLDYDDEIIKKV
KIKRCGVSLMY
