# Supplementary material for: Diversity, abundance, and domain architecture of plant NLR proteins in Fabaceae
Source: Heliyon. 2024 Jul 12;10(14):e34475. doi: 10.1016/j.heliyon.2024.e34475 (PMC11734081; doi:10.1016/j.heliyon.2024.e34475)
Supplement: Multimedia component 5 [file mmc5.zip › S2_RLK.fasta]

>sp|Q9C7S5|PSYR1_ARATH Tyrosine-sulfated glycopeptide receptor 1 OS=Arabidopsis thaliana OX=3702 GN=PSY1R PE=1 SV=1
MIDEKMRSKSIGPFVRQVKPLSPHMVLFVLLYVLSISVFFLTVSEAVCNLQDRDSLLWFS
GNVSSPVSPLHWNSSIDCCSWEGISCDKSPENRVTSIILSSRGLSGNLPSSVLDLQRLSR
LDLSHNRLSGPLPPGFLSALDQLLVLDLSYNSFKGELPLQQSFGNGSNGIFPIQTVDLSS
NLLEGEILSSSVFLQGAFNLTSFNVSNNSFTGSIPSFMCTASPQLTKLDFSYNDFSGDLS
QELSRCSRLSVLRAGFNNLSGEIPKEIYNLPELEQLFLPVNRLSGKIDNGITRLTKLTLL
ELYSNHIEGEIPKDIGKLSKLSSLQLHVNNLMGSIPVSLANCTKLVKLNLRVNQLGGTLS
AIDFSRFQSLSILDLGNNSFTGEFPSTVYSCKMMTAMRFAGNKLTGQISPQVLELESLSF
FTFSDNKMTNLTGALSILQGCKKLSTLIMAKNFYDETVPSNKDFLRSDGFPSLQIFGIGA
CRLTGEIPAWLIKLQRVEVMDLSMNRFVGTIPGWLGTLPDLFYLDLSDNFLTGELPKELF
QLRALMSQKAYDATERNYLELPVFVNPNNVTTNQQYNQLSSLPPTIYIKRNNLTGTIPVE
VGQLKVLHILELLGNNFSGSIPDELSNLTNLERLDLSNNNLSGRIPWSLTGLHFLSYFNV
ANNTLSGPIPTGTQFDTFPKANFEGNPLLCGGVLLTSCDPTQHSTTKMGKGKVNRTLVLG
LVLGLFFGVSLILVLLALLVLSKRRVNPGDSENAELEINSNGSYSEVPPGSDKDISLVLL
FGNSRYEVKDLTIFELLKATDNFSQANIIGCGGFGLVYKATLDNGTKLAVKKLTGDYGMM
EKEFKAEVEVLSRAKHENLVALQGYCVHDSARILIYSFMENGSLDYWLHENPEGPAQLDW
PKRLNIMRGASSGLAYMHQICEPHIVHRDIKSSNILLDGNFKAYVADFGLSRLILPYRTH
VTTELVGTLGYIPPEYGQAWVATLRGDVYSFGVVMLELLTGKRPMEVFRPKMSRELVAWV
HTMKRDGKPEEVFDTLLRESGNEEAMLRVLDIACMCVNQNPMKRPNIQQVVDWLKNIEAE
KNQNNREEPEEEEET
>sp|Q9FZ59|PEPR2_ARATH Leucine-rich repeat receptor-like protein kinase PEPR2 OS=Arabidopsis thaliana OX=3702 GN=PEPR2 PE=1 SV=1
MRNLGLLEITLLCSLFVYFRIDSVSSLNSDGLALLSLLKHFDKVPLEVASTWKENTSETT
PCNNNWFGVICDLSGNVVETLNLSASGLSGQLGSEIGELKSLVTLDLSLNSFSGLLPSTL
GNCTSLEYLDLSNNDFSGEVPDIFGSLQNLTFLYLDRNNLSGLIPASVGGLIELVDLRMS
YNNLSGTIPELLGNCSKLEYLALNNNKLNGSLPASLYLLENLGELFVSNNSLGGRLHFGS
SNCKKLVSLDLSFNDFQGGVPPEIGNCSSLHSLVMVKCNLTGTIPSSMGMLRKVSVIDLS
DNRLSGNIPQELGNCSSLETLKLNDNQLQGEIPPALSKLKKLQSLELFFNKLSGEIPIGI
WKIQSLTQMLVYNNTLTGELPVEVTQLKHLKKLTLFNNGFYGDIPMSLGLNRSLEEVDLL
GNRFTGEIPPHLCHGQKLRLFILGSNQLHGKIPASIRQCKTLERVRLEDNKLSGVLPEFP
ESLSLSYVNLGSNSFEGSIPRSLGSCKNLLTIDLSQNKLTGLIPPELGNLQSLGLLNLSH
NYLEGPLPSQLSGCARLLYFDVGSNSLNGSIPSSFRSWKSLSTLVLSDNNFLGAIPQFLA
ELDRLSDLRIARNAFGGKIPSSVGLLKSLRYGLDLSANVFTGEIPTTLGALINLERLNIS
NNKLTGPLSVLQSLKSLNQVDVSYNQFTGPIPVNLLSNSSKFSGNPDLCIQASYSVSAII
RKEFKSCKGQVKLSTWKIALIAAGSSLSVLALLFALFLVLCRCKRGTKTEDANILAEEGL
SLLLNKVLAATDNLDDKYIIGRGAHGVVYRASLGSGEEYAVKKLIFAEHIRANQNMKREI
ETIGLVRHRNLIRLERFWMRKEDGLMLYQYMPNGSLHDVLHRGNQGEAVLDWSARFNIAL
GISHGLAYLHHDCHPPIIHRDIKPENILMDSDMEPHIGDFGLARILDDSTVSTATVTGTT
GYIAPENAYKTVRSKESDVYSYGVVLLELVTGKRALDRSFPEDINIVSWVRSVLSSYEDE
DDTAGPIVDPKLVDELLDTKLREQAIQVTDLALRCTDKRPENRPSMRDVVKDLTDLESFV
RSTSGSVH
>sp|Q9C8I6|IOS1_ARATH LRR receptor-like serine/threonine-protein kinase IOS1 OS=Arabidopsis thaliana OX=3702 GN=IOS1 PE=1 SV=1
MAFSSCFLLVLLQIFSALLLCLAQDQSGFISLDCGSPRETSFREKTTNITYISDANFINT
GVGGSIKQGYRTQFQQQTWNLRSFPQGIRNCYTLNLTIGDEYLIRANFLHGGYDDKPSTQ
FELYLGPNLWSTVTTTNETEASIFEMIHILTTDRLQICLVKTGNATPFISALELRKLMNT
TYLTRQGSLQTFIRADVGATVNQGYRYGIDVFDRVWTPYNFGNWSQISTNQSVNINNDYQ
PPEIAMVTASVPTDPDAAMNISLVGVERTVQFYVFMHFAEIQELKSNDTREFNIMYNNKH
IYGPFRPLNFTTSSVFTPTEVVADANGQYIFSLQRTGNSTLPPLLNAMEIYSVNLLPQQE
TDRKEVDAMMNIKSAYGVNKIDWEGDPCVPLDYKWSGVNCTYVDNETPKIISLDLSTSGL
TGEILEFISDLTSLEVLDLSNNSLTGSVPEFLANMETLKLINLSGNELNGSIPATLLDKE
RRGSITLSIEGNTGLCSSTSCATTKKKKKNTVIAPVAASLVSVFLIGAGIVTFLILKRKK
RTKLGLNPNSGTGTTPLHSRSHHGFEPPVIAKNRKLTYIDVVKITNNFERVLGRGGFGVV
YYGVLNNEPVAVKMLTESTALGYKQFKAEVELLLRVHHKDLTCLVGYCEEGDKMSLIYEF
MANGDLKEHLSGKRGPSILTWEGRLRIAAESAQGLEYLHNGCKPQIVHRDIKTTNILLNE
KFQAKLADFGLSRSFPLGTETHVSTIVAGTPGYLDPEYYRTNWLTEKSDVFSFGVVLLEL
VTNQPVIDMKREKSHIAEWVGLMLSRGDINSIVDPKLQGDFDPNTIWKVVETAMTCLNPS
SSRRPTMTQVVMDLKECLNMEMARNMGSRMTDSTNDSSIELSMNFTTELNPGAR
>sp|Q9ZVR7|PSKR1_ARATH Phytosulfokine receptor 1 OS=Arabidopsis thaliana OX=3702 GN=PSKR1 PE=1 SV=4
MRVHRFCVIVIFLTELLCFFYSSESQTTSRCHPHDLEALRDFIAHLEPKPDGWINSSSST
DCCNWTGITCNSNNTGRVIRLELGNKKLSGKLSESLGKLDEIRVLNLSRNFIKDSIPLSI
FNLKNLQTLDLSSNDLSGGIPTSINLPALQSFDLSSNKFNGSLPSHICHNSTQIRVVKLA
VNYFAGNFTSGFGKCVLLEHLCLGMNDLTGNIPEDLFHLKRLNLLGIQENRLSGSLSREI
RNLSSLVRLDVSWNLFSGEIPDVFDELPQLKFFLGQTNGFIGGIPKSLANSPSLNLLNLR
NNSLSGRLMLNCTAMIALNSLDLGTNRFNGRLPENLPDCKRLKNVNLARNTFHGQVPESF
KNFESLSYFSLSNSSLANISSALGILQHCKNLTTLVLTLNFHGEALPDDSSLHFEKLKVL
VVANCRLTGSMPRWLSSSNELQLLDLSWNRLTGAIPSWIGDFKALFYLDLSNNSFTGEIP
KSLTKLESLTSRNISVNEPSPDFPFFMKRNESARALQYNQIFGFPPTIELGHNNLSGPIW
EEFGNLKKLHVFDLKWNALSGSIPSSLSGMTSLEALDLSNNRLSGSIPVSLQQLSFLSKF
SVAYNNLSGVIPSGGQFQTFPNSSFESNHLCGEHRFPCSEGTESALIKRSRRSRGGDIGM
AIGIAFGSVFLLTLLSLIVLRARRRSGEVDPEIEESESMNRKELGEIGSKLVVLFQSNDK
ELSYDDLLDSTNSFDQANIIGCGGFGMVYKATLPDGKKVAIKKLSGDCGQIEREFEAEVE
TLSRAQHPNLVLLRGFCFYKNDRLLIYSYMENGSLDYWLHERNDGPALLKWKTRLRIAQG
AAKGLLYLHEGCDPHILHRDIKSSNILLDENFNSHLADFGLARLMSPYETHVSTDLVGTL
GYIPPEYGQASVATYKGDVYSFGVVLLELLTDKRPVDMCKPKGCRDLISWVVKMKHESRA
SEVFDPLIYSKENDKEMFRVLEIACLCLSENPKQRPTTQQLVSWLDDV
>sp|Q9SKB2|SBIR1_ARATH Leucine-rich repeat receptor-like serine/threonine/tyrosine-protein kinase SOBIR1 OS=Arabidopsis thaliana OX=3702 GN=SOBIR1 PE=1 SV=1
MAVPTGSANLFLRPLILAVLSFLLLSSFVSSVEWLDIDSSDLKALQVIETELGVNSQRSS
ASDVNPCGRRGVFCERRHSATTGEYVLRVTRLVYRSRSLTGTISPVIGMLSELKELTLSN
NQLVNAVPVDILSCKQLEVLDLRKNRFSGQIPGNFSSLSRLRILDLSSNKLSGNLNFLKN
LRNLENLSVANNLFSGKIPEQIVSFHNLRFFDFSGNRYLEGPAPVMSSIKLQTSPHQTRH
ILAETPTSSPTNKPNNSTTSKAPKGAPKPGKLKKKKKKSKKKKVAAWILGFVVGAIGGTI
SGFVFSVLFKLIIQAIRGSEKPPGPSIFSPLIKKAEDLAFLENEEALASLEIIGRGGCGE
VFKAELPGSNGKIIAVKKVIQPPKDADELTDEDSKFLNKKMRQIRSEINTVGHIRHRNLL
PLLAHVSRPECHYLVYEYMEKGSLQDILTDVQAGNQELMWPARHKIALGIAAGLEYLHMD
HNPRIIHRDLKPANVLLDDDMEARISDFGLAKAMPDAVTHITTSHVAGTVGYIAPEFYQT
HKFTDKCDIYSFGVILGILVIGKLPSDEFFQHTDEMSLIKWMRNIITSENPSLAIDPKLM
DQGFDEQMLLVLKIACYCTLDDPKQRPNSKDVRTMLSQIKH
>sp|O64483|SIRK_ARATH Senescence-induced receptor-like serine/threonine-protein kinase OS=Arabidopsis thaliana OX=3702 GN=SIRK PE=1 SV=1
MAMLKSLSSILFTSFALLFFLVHAQDQSGFISIDCGIPDDSSYNDETTGIKYVSDSAFVD
SGTTKRIAAQFQSSGFDRHLLNVRSFPQSKRSCYDVPTPRGKGFKYLIRTRFMYGNYDDL
GRVPEFDLYLGVNFWDSVKLDDATTILNKEIITIPLLDNVQVCVVDKNAGTPFLSVLEIR
LLLNTTYETPYDALTLLRRLDYSKTGKLPSRYKDDIYDRIWTPRIVSSEYKILNTSLTVD
QFLNNGYQPASTVMSTAETARNESLYLTLSFRPPDPNAKFYVYMHFAEIEVLKSNQTREF
SIWLNEDVISPSFKLRYLLTDTFVTPDPVSGITINFSLLQPPGEFVLPPIINALEVYQVN
EFLQIPTHPQDVDAMRKIKATYRVKKNWQGDPCVPVDYSWEGIDCIQSDNTTNPRVVSLN
ISFSELRGQIDPAFSNLTSIRKLDLSGNTLTGEIPAFLANLPNLTELNVEGNKLTGIVPQ
RLHERSKNGSLSLRFGRNPDLCLSDSCSNTKKKNKNGYIIPLVVVGIIVVLLTALALFRR
FKKKQQRGTLGERNGPLKTAKRYFKYSEVVNITNNFERVIGKGGFGKVYHGVINGEQVAV
KVLSEESAQGYKEFRAEVDLLMRVHHTNLTSLVGYCNEINHMVLIYEYMANENLGDYLAG
KRSFILSWEERLKISLDAAQGLEYLHNGCKPPIVHRDVKPTNILLNEKLQAKMADFGLSR
SFSVEGSGQISTVVAGSIGYLDPEYYSTRQMNEKSDVYSLGVVLLEVITGQPAIASSKTE
KVHISDHVRSILANGDIRGIVDQRLRERYDVGSAWKMSEIALACTEHTSAQRPTMSQVVM
ELKQIVYGIVTDQENYDDSTKMLTVNLDTEMVPRAR
>sp|Q8H8C7|CEBIP_ORYSJ Chitin elicitor-binding protein OS=Oryza sativa subsp. japonica OX=39947 GN=CEBIP PE=1 SV=1
MASLTAALATPAAAALLLLVLLAAPASAANFTCAVASGTTCKSAILYTSPNATTYGNLVA
RFNTTTLPDLLGANGLPDGTLSSAPVAANSTVKIPFRCRCNGDVGQSDRLPIYVVQPQDG
LDAIARNVFNAFVTYQEIAAANNIPDPNKINVSQTLWIPLPCSCDKEEGSNVMHLAYSVG
KGENTSAIAAKYGVTESTLLTRNKIDDPTKLQMGQILDVPLPVCRSSISDTSADHNLMLL
PDGTYGFTAGNCIRCSCSSTTYQLNCTAVQNKGCPSVPLCNGTLKLGETNGTGCGSTTCA
YSGYSNSSSLIIQTSLATNQTTACQRGGSGRSQFARSMWSMSVISFHMVLIIICFL
>sp|Q94F62|BAK1_ARATH BRASSINOSTEROID INSENSITIVE 1-associated receptor kinase 1 OS=Arabidopsis thaliana OX=3702 GN=BAK1 PE=1 SV=2
MERRLMIPCFFWLILVLDLVLRVSGNAEGDALSALKNSLADPNKVLQSWDATLVTPCTWF
HVTCNSDNSVTRVDLGNANLSGQLVMQLGQLPNLQYLELYSNNITGTIPEQLGNLTELVS
LDLYLNNLSGPIPSTLGRLKKLRFLRLNNNSLSGEIPRSLTAVLTLQVLDLSNNPLTGDI
PVNGSFSLFTPISFANTKLTPLPASPPPPISPTPPSPAGSNRITGAIAGGVAAGAALLFA
VPAIALAWWRRKKPQDHFFDVPAEEDPEVHLGQLKRFSLRELQVASDNFSNKNILGRGGF
GKVYKGRLADGTLVAVKRLKEERTQGGELQFQTEVEMISMAVHRNLLRLRGFCMTPTERL
LVYPYMANGSVASCLRERPESQPPLDWPKRQRIALGSARGLAYLHDHCDPKIIHRDVKAA
NILLDEEFEAVVGDFGLAKLMDYKDTHVTTAVRGTIGHIAPEYLSTGKSSEKTDVFGYGV
MLLELITGQRAFDLARLANDDDVMLLDWVKGLLKEKKLEALVDVDLQGNYKDEEVEQLIQ
VALLCTQSSPMERPKMSEVVRMLEGDGLAERWEEWQKEEMFRQDFNYPTHHPAVSGWIIG
DSTSQIENEYPSGPR
>tr|B5B0E3|B5B0E3_HORVV Stem rust resistance protein OS=Hordeum vulgare subsp. vulgare OX=112509 GN=Rpg5 PE=2 SV=1
MEVPPARSSSKPMPLPHPLPLPHEEDAAPSSSDQATTDAIWSELANASPERISSSRSRME
ETTLEETPARSSSEPMPLPDKDDATYSARRDTVPVKMGGSPDSASLEANMQDPPITALLG
PMGRLLRRLHSFESSDHRLPGGLTANGIRLLREGLEGLYDCLKDVPDADLDLGATPKWWT
KEVRELAYDTEDFFDNVMQSGAGTRDGVAVGRSSLLSWIINKRKQRLPQIAQDFSHLMAR
LDDARERCKSFQFAPETAIKPDHGQASTSRHTSELPLDLPVSAVSISNVHVNTAGCSLVG
VEQPMKKLVNLLAFGDDNQKQLKVISISGSAGVGKTTVARTIYHRYGREFQCRAFVRVSR
NPDMRRLLTSVLSQTKAPRTHSFSDAQDLIDSIIKHLQGKSYFIVVDDLWASSEWDIISR
AFPYGDRCSRILTTTQVEDVALACSGYETEYIFEMRPLNDGEARKLFLNNVFGSESEDAC
PKEFEVVADRIIRKCSGLPLSIVSIASLLLPSKWNPAMWEKVESSLPSILRIDPTSQGMK
DVLILIYNKLPLHLKTCLLYLGMYPEGCTITKDDLVKQWVAESLVSDTDYGCFDELVRRG
MIQPVDTNYDGEVLSCTVDHMVMDLIRYKSIEDNFIIVVKYFESTLLLPDKVRRLSLQFG
GSKSAKDPESIRMSQVRSLLFCGSSRCVPSIPDYCILQVLILHIWADQDQMSFDLTRINE
LFRLRYLMVECNITINLPDKIKGLQYLETLQLDGRLYSVSSDIVHLENLRHLRLPIQANL
RDLCGLTNLEELHLISCTLEPSDNLVDNMKYLGSILEKLSNLKSLILAPAGSFPINSSRM
SISCDDLSYVSPALAHLERLELLPRFCIFPSLPKWFKTLGKLCSLKVAVRELSNNDTDIV
KGLPALTALSLYIQTAPAEMIVFGKAGFSSLKYFKLSCCEPLLRFEAEAMPNLQKLRLVF
SAQQVQQHGDAPICIEHLAGLKEITAKIKGAGAAGTESALRISVSNDPKNPKINAVNGSR
NQPIVSVVSGSTLASKAGEEIKVSSKLRKFGFNDLKCATRNFRPESLLGEGGFGCVFKGW
IEENGTAPVKPGTGLTVAVKTLNHDGLQGHKEWMAEVHFLGNLHHPNLVRLIGYCVENDQ
RLLVYEFMPRGSLDSHLFGRSRPLPWSVRMKVALGAAQGLSFLHEEAEIPVIYGDFKTSN
ILLDSEYNAKLSDFGLEKDGPIGDKIRVSTRVMGTYGYAAPEYVMTGHFTSKSDVYSFGV
VLLEMMSGRRSMDKNGPNGEHNLLEWEHPFLGARQGIYKLVDFLVGERQGFYKLADPRLE
GNFSVKGAQKAAQLARACLSRDPKARPLMSQVVEALKPLVNLKDMQAERMTHSSSMNS
