# Supplementary material for: Diversity, abundance, and domain architecture of plant NLR proteins in Fabaceae
Source: Heliyon. 2024 Jul 12;10(14):e34475. doi: 10.1016/j.heliyon.2024.e34475 (PMC11734081; doi:10.1016/j.heliyon.2024.e34475)
Supplement: Multimedia component 6 [file mmc6.zip › S2_Other.fasta]

>tr|Q40126|Q40126_SOLPI Fen kinase OS=Solanum pimpinellifolium OX=4084 GN=Fen PE=2 SV=1
MGSKYSKATNSINDASNLSYGVPFENYRVPFVDLEEATNNFDDNFFIGEGGFGKVYRGVL
RDGTKVALKKHKPESSQGIEEFETEIEILSFCSHPHLVSLIGFCDERNEMILIYDYMENG
NLKSHLYGSDLPSMSWEQRLEICIGAARGLHYLHKNAVIHRDVKCTNILLDENFVPKITD
FGISKTMPELDQTHLSTVVRGNIGYIAPEYALWGQLTEKSDVYSFGVVLFEVLCARPALD
RSEIMSLDDETQKMGQLEQIVDPTIAAKIRPESLRMFGETAIKCLAPSSKNRPSMGDVLW
KLEYALCLQEPTIQDDPE
>sp|Q41328|PTI1_SOLLC Pto-interacting protein 1 OS=Solanum lycopersicum OX=4081 GN=PTI1 PE=1 SV=2
MSCFSCCDDDDMHRATDNGPFMAHNSAGNNGGQRATESAQRETQTVNIQPIAVPSIAVDE
LKDITDNFGSKALIGEGSYGRVYHGVLKSGRAAAIKKLDSSKQPDREFLAQVSMVSRLKD
ENVVELLGYCVDGGFRVLAYEYAPNGSLHDILHGRKGVKGAQPGPVLSWAQRVKIAVGAA
KGLEYLHEKAQPHIIHRDIKSSNILLFDDDVAKIADFDLSNQAPDMAARLHSTRVLGTFG
YHAPEYAMTGQLSSKSDVYSFGVVLLELLTGRKPVDHTLPRGQQSLVTWATPRLSEDKVK
QCVDARLNTDYPPKAIAKMAAVAALCVQYEADFRPNMSIVVKALQPLLPRPVPS
>tr|W5QN15|W5QN15_ORYSI XA10 OS=Oryza sativa subsp. indica OX=39946 GN=Xa10 PE=4 SV=1
MQLMLTFCTGPLLFAVLLLMVYLKQLAAAACVDVLIIYLCRFLLLRGIIFSGDGKLRFRV
KVAIGFLYISLSAILFYLSAAVMALPPWGAVAMWGMALVATELGYSFLCPYSCRCIGEDD
EEISPV
>tr|S5UIA5|S5UIA5_ORYSI Bidirectional sugar transporter SWEET OS=Oryza sativa subsp. indica OX=39946 GN=xa25 PE=3 SV=1
MAGLSLQHPWAFAFGLLGNLISFTTYLAPIPTFYRIYKSKSTEGFQSVPYVVALFSAMLW
IFYALIKSNEALLITINAAGCVIETIYIVMYLAYAPKKAKVFTTKILLLLNVGVFGVILL
LTLLLSHGEQRVVSLGWVCVAFSVSVFVAPLSIIKRVIQSRSVEYMPFSLSLTLTLSAVV
WFLYGLLIKDKYVALPNILGFTFGVVQMGLYVFYMNATPVAGEGKEGKGKLAAAEELPVV
VNVGKLAAATPDRSTGAVHVHPVPRSCAAEAAAAEPEVLVDIPPPPPPRAVEVAAV
>sp|Q9FE20|PBS1_ARATH Serine/threonine-protein kinase PBS1 OS=Arabidopsis thaliana OX=3702 GN=PBS1 PE=1 SV=1
MGCFSCFDSSDDEKLNPVDESNHGQKKQSQPTVSNNISGLPSGGEKLSSKTNGGSKRELL
LPRDGLGQIAAHTFAFRELAAATMNFHPDTFLGEGGFGRVYKGRLDSTGQVVAVKQLDRN
GLQGNREFLVEVLMLSLLHHPNLVNLIGYCADGDQRLLVYEFMPLGSLEDHLHDLPPDKE
ALDWNMRMKIAAGAAKGLEFLHDKANPPVIYRDFKSSNILLDEGFHPKLSDFGLAKLGPT
GDKSHVSTRVMGTYGYCAPEYAMTGQLTVKSDVYSFGVVFLELITGRKAIDSEMPHGEQN
LVAWARPLFNDRRKFIKLADPRLKGRFPTRALYQALAVASMCIQEQAATRPLIADVVTAL
SYLANQAYDPSKDDSRRNRDERGARLITRNDDGGGSGSKFDLEGSEKEDSPRETARILNR
DINRERAVAEAKMWGESLREKRRQSEQGTSESNSTG
>sp|O48915|NDR1_ARATH Protein NDR1 OS=Arabidopsis thaliana OX=3702 GN=NDR1 PE=1 SV=1
MNNQNEDTEGGRNCCTCCLSFIFTAGLTSLFLWLSLRADKPKCSIQNFFIPALGKDPNSR
DNTTLNFMVRCDNPNKDKGIYYDDVHLNFSTINTTKINSSALVLVGNYTVPKFYQGHKKK
AKKWGQVKPLNNQTVLRAVLPNGSAVFRLDLKTQVRFKIVFWKTKRYGVEVGADVEVNGD
GVKAQKKGIKMKKSDSSFPLRSSFPISVLMNLLVFFAIR
>tr|Q0WQR8|Q0WQR8_ARATH ADR1 OS=Arabidopsis thaliana OX=3702 GN=At1g33560 PE=2 SV=1
MASFIDLFAGDITTQLLKLLALVANTVYSCKGIAERLITMIRDVQPTIREIQYSGAELSN
HHQTQLGVFYEILEKARKLCEKVLRCNRWNLKHVYHANKMKDLEKQISRFLNSQILLFVL
AEVCHLRVNGDRIERNMDRLLTERNDSLSFPETMMEIETVSDPEIQTVLELGKKKVKEMM
FKFTDTHLFGISGMSGSGKTTLAIELSKDDDVRGLFKNKVLFLTVSRSPNFENLESCIRE
FLYDGVHQRKLVILDDVWTRESLDRLMSKIRGSTTLVVSRSKLADPRTTYNVELLKKDEA
MSLLCLCAFEQKSPPSPFNKYLVKQVVDECKGLPLSLKVLGASLKNKPERYWEGVVKRLL
RGEAADETHESRVFAHMEESLENLDPKIRDCFLDMGAFPEDKKIPLDLLTSVWVERHDID
EETAFSFVLRLADKNLLTIVNNPRFGDVHIGYYDVFVTQRDVLRDLALHMSNRVDVNRRE
RLLMPKTEPVLPREWEKNKDEPFDAKIVSLHTGEMDEMNWFDMDLPKAEVLILNFSSDNY
VLPPFIGKMSRLRVLVIINNGMSPARLHGFSIFANLAKLRSLWLKRVHVPELTSCTIPLK
NLHKIHLIFCKVKNSFVQTSFDISKIFPSLSDLTIDHCDDLLELKSIFGITSLNSLSITN
CPRILELPKNLSNVQSLERLRLYACPELISLPVEVCELPCLKYVDISQCVSLVSLPEKFG
KLGSLEKIDMRECSLLGLPSSVAALVSLRHVICDEETSSMWEMVKKVVPELCIEVAKKCF
TVDWLDD
>tr|B9UN36|B9UN36_TRIDC Kinase-START domain protein OS=Triticum dicoccoides OX=85692 GN=WKS2 PE=4 SV=1
MELPRNKVAGSNQGNENLKAKAKWGSDIKKFSEHQIKRITKNYSTHVGKGAFGEVFRGFL
DDGSPVAVKKYIHQNMKEWFDKEITIHCQVNHKNIVKLLGYCSEENALMMLTEYIPRGNL
KDLLHGSDDPISFEARLCIAIDCAEALAFMHSMSPPIIHGDIKPDNILLDDNLGAKLADF
GISRLLSMDNTHFTMNVIGSRGYMDPEHIETGRVDPKIDVYSFGVVLVELVTRDMASQNG
ICNGLARNFIGASLTKNNFFSEAFGKQKKAREMFDIQIANMSNMEVLDKFGELAVECLRR
DIKKRPEMNHVLERLRMLGKDHEKGQDRVKEHGVLPPFSSSQPKGRLETGRKSSSSDHER
LFSQEVVEQEEKNQKYFTWRTSIANGPPESFYDWIRGNDLEIPNQRSPDEVFSRGRWRLL
TCQNGLRIFEVLEPAVYLARAIGKAMKAVGVIDASSEAIFQLVMSMDDTRHKWDCSYKYG
SLVEEVDGHTAILYHRLRLDWFLTFVWPRDLCYVRHWRRYYDGSYVVLFQSREHPNCGPQ
PGFVRAHVEIGGFRISPLKSHEGRPRTQVQYLMQIDLKGWGVGYLSSFQQHCVLRMLNTI
AELREWFSRSDDRPISAKASLTMDQSKCTTILEEEFDEDEWLSQSDESQ
