# Supplementary material for: Diversity, abundance, and domain architecture of plant NLR proteins in Fabaceae
Source: Heliyon. 2024 Jul 12;10(14):e34475. doi: 10.1016/j.heliyon.2024.e34475 (PMC11734081; doi:10.1016/j.heliyon.2024.e34475)
Supplement: Multimedia component 7 [file mmc7.zip › S2_NL.fasta]

>sp|Q9FKN7|DAR4_ARATH Protein DA1-related 4 OS=Arabidopsis thaliana OX=3702 GN=DAR4 PE=1 SV=2
MEPPAARVTPSIKADCSHSVNIICEETVLHSLVSHLSAALRREGISVFVDACGLQETKFF
SIKQNQPLTDGARVLVVVISDEVEFYDPWFPKFLKVIQGWQNNGHVVVPVFYGVDSLTRV
YGWANSWLEAEKLTSHQSKILSNNVLTDSELVEEIVRDVYGKLYPAERVGIYARLLEIEK
LLYKQHRDIRSIGIWGMPGIGKTTLAKAVFNHMSTDYDASCFIENFDEAFHKEGLHRLLK
ERIGKILKDEFDIESSYIMRPTLHRDKLYDKRILVVLDDVRDSLAAESFLKRLDWFGSGS
LIIITSVDKQVFAFCQINQIYTVQGLNVHEALQLFSQSVFGINEPEQNDRKLSMKVIDYV
NGNPLALSIYGRELMGKKSEMETAFFELKHCPPLKIQDVLKNAYSALSDNEKNIVLDIAF
FFKGETVNYVMQLLEESHYFPRLAIDVLVDKCVLTISENTVQMNNLIQDTCQEIFNGEIE
TCTRMWEPSRIRYLLEYDELEGSGETKAMPKSGLVAEHIESIFLDTSNVKFDVKHDAFKN
MFNLKFLKIYNSCSKYISGLNFPKGLDSLPYELRLLHWENYPLQSLPQDFDFGHLVKLSM
PYSQLHKLGTRVKDLVMLKRLILSHSLQLVECDILIYAQNIELIDLQGCTGLQRFPDTSQ
LQNLRVVNLSGCTEIKCFSGVPPNIEELHLQGTRIREIPIFNATHPPKVKLDRKKLWNLL
ENFSDVEHIDLECVTNLATVTSNNHVMGKLVCLNMKYCSNLRGLPDMVSLESLKVLYLSG
CSELEKIMGFPRNLKKLYVGGTAIRELPQLPNSLEFLNAHGCKHLKSINLDFEQLPRHFI
FSNCYRFSSQVIAEFVEKGLVASLARAKQEELIKAPEVIICIPMDTRQRSSFRLQAGRNA
MTDLVPWMQKPISGFSMSVVVSFQDDYHNDVGLRIRCVGTWKTWNNQPDRIVERFFQCWA
PTEAPKVVADHIFVLYDTKMHPSDSEENHISMWAHEVKFEFHTVSGENNPLGASCKVTEC
GVEVITAATGDTSVSGIIRESETITIIEKEDTIIDEEDTPLLSRKPEETNRSRSSSELQK
LSSTSSKVRSKGNVFWKWLGCFPLQPKNLRSRSRRTTALEEALEEALKEREKLEDTRELQ
IALIESKKIKKIKQADERDQIKHADEREQRKHSKDHEEEEIESNEKEERRHSKDYVIEEL
VLKGKGKRKQLDDDKADEKEQIKHSKDHVEEEVNPPLSKCKDCKSAIEDGISINAYGSVW
HPQCFCCLRCREPIAMNEISDLRGMYHKPCYKELRHPNCYVCEKKIPRTAEGLKYHEHPF
WMETYCPSHDGDGTPKCCSCERLEHCGTQYVMLADFRWLCRECMDSAIMDSDECQPLHFE
IREFFEGLHMKIEEEFPVYLVEKNALNKAEKEEKIDKQGDQCLMVVRGICLSEEQIVTSV
SQGVRRMLNKQILDTVTESQRVVRKCEVTAILILYGLPRLLTGYILAHEMMHAYLRLNGY
RNLNMVLEEGLCQVLGYMWLECQTYVFDTATIASSSSSSRTPLSTTTSKKVDPSDFEKRL
VNFCKHQIETDESPFFGDGFRKVNKMMASNNHSLKDTLKEIISISKTPQYSKL
>tr|Q2TFL5|Q2TFL5_ORYSI NBS-LRR (Fragment) OS=Oryza sativa subsp. indica OX=39946 GN=Pikh PE=4 SV=1
MSELQSLPDLNRLSLVNLEKVSDTEDARMAKLQEKEKLETLMLRWNMDAGNASRIDHEVL
ETLQPSQCLKTLEIVAYEGYVFPSWMTRTEPYLTSLVEIRLVNMRACEKALPPLGILPCL
KIAEISGVDNLSSIGDNFYGHNGTFPSLEKLILSYMTSLEVWEQSSRMNLFPRLAELVII
QCPKLRALHMEFPSIEKLILWMNNKMLYSSKEGMRGVEKSLENLSISFCEELHASSGCEG
LQALDRLKKLEICGCHELSCLPQGLQHLSSLTSLKIDNCNKLEILPEWLENLPFLQIMCL
SGCPILHSIPEGLTCSDIIVEDCPNFKEPS
>tr|K4Q5I0|K4Q5I0_ORYSI NBS-LRR (Fragment) OS=Oryza sativa subsp. indica OX=39946 GN=pi54 PE=4 SV=1
MSELQSLPDLNRLSLVNLEKVSDTEDARMAKLQEKEKLETLMLRWNMDAGNASRIDHEVL
ETLQPSQCLKTLEIVAYEGYVFPSWMTRTEPYLTSLVEIRLVNMRACEKALPPLGILPCL
KIAEISGVDNLSSIGDNFYGHNGTFPSLEKLILSYMTSLEVWEQSSRMNLFPRLAELVII
QCPKLRALHMEFPSIEKLILWMNNKMLYSSKEGMRGVEKSLENLSISFCEELHASSGCEG
LQALDRLKKLEICGCHELSCLPQGLQHLSSLTSLKIDNCNKLEILPEWLENLPFLQIMCL
SGCPILHSIPEGLTCSDIIVEDCPNFKEPSGMSSVLCSWKAMFLIFIELFLKQLNMNSCS
VINTYPLELNWHDMKLFLSTLLTYYCVKNSCTRANE
