# Supplementary material for: Diversity, abundance, and domain architecture of plant NLR proteins in Fabaceae
Source: Heliyon. 2024 Jul 12;10(14):e34475. doi: 10.1016/j.heliyon.2024.e34475 (PMC11734081; doi:10.1016/j.heliyon.2024.e34475)
Supplement: Multimedia component 8 [file mmc8.zip]

Archive with 1 entries (1 files):
- S2_N.fasta
