# Supplementary material for: Diversity, abundance, and domain architecture of plant NLR proteins in Fabaceae
Source: Heliyon. 2024 Jul 12;10(14):e34475. doi: 10.1016/j.heliyon.2024.e34475 (PMC11734081; doi:10.1016/j.heliyon.2024.e34475)
Supplement: Multimedia component 8 [file mmc8.zip › S2_N.fasta]

>tr|Q6WSR3|Q6WSR3_WHEAT Resistance protein T10rga2-1A OS=Triticum aestivum OX=4565 PE=3 SV=1
METTVLSVGKSVLNGAVRYAQSAIAEEVALQLGVRRDQVFITNELEMMQAFLMAANDEGD
GDSKVVRVWVKQVRDLAYDVEDSLQDFAVRLEKQPWWRILLKDRRQVAKQMKGLRANVED
VSQRNMRYHLIKGSAGSNPASTDGQSAITGAMTMSSTEDARRQREKAKADLVQLIRKMDD
RLRVIAVWGTSTDVGETSVIKRAFEDLKKXNRFDCHAWIKLMCPFNSVEFMRSIIRQFYI
DLLQDPVENMDAQVLRGMGMKKENDLVDEFKSYLNDKSYLIVIDGMSTTEEWDQIKPCFP
NNKRGSRIIVSTKQVEVASLCAGPQNVAPEHKQFSIDQNTLYAFFEKGSQDGDSTEVGSS
STNSTTTASHILVNNKILTRMETTLAAFKEFQLIGREKEKSEIIQLVTNGDGCQFEVISV
CGMGGLGKTTVVRDVYQSQELRGKFEKCACVTIMRPFNCDELLKNLAGQFGYEDVADMVR
HLEGKKCLIVLDDLSSTREWDAIIPHFTALETSSRIIVTTRVEDIGKHCSKKRKNIYKLQ
GLELNDAHDLFIQKVFDKTMDLDEQYPELVEQTNMILKKCKGLPLAIVTIGGFLANQPKT
ALEWKKLNEHISAAELQMNPELEAIITVLNKSYDGLPYHLKSCFLYLSIFPEDYNIKLKR
LLRRWIAEGYPGVVRNKSTEEVAESYFMDLISRSMLLPSQRSICDGKRIGSCQVHDLIRE
IGISKSMEGNLVLRLEEGCSLNTQGTARHLAISSNWERDQSAFESIVDMSRVRSITVFGE
WKPFFLSDKMRLLRVLDLEDTTGLVNHHLEHIGKFLHLRYLSLRGCESICHLPDTLGNLR
QLETLDIRGTSIVMLPQTIIKLQKLQHLHAGFPTKGNYLCTRHLLHTYGFNQLDACTSLC
CGAATPCIMMDKDYGGVVLPGGARKLKSLHTIRGVHVAYGDAVIQEIGRLSGLRKLGVMG
INEKNDVKFCSAISNLSRLESLSVQSDKGCLDDITSPPKNLRSLKLEGRLGVLPEWIKKL
QNLVKLKLSFTTSSQVEQDAAMEVLGHLPNLSILRLPGCSFKGGELHFQKDAFRSIVVFD
VEGLGGIKSVNFDQGAMPELEQLKVTDACKRGGIGFFGLDILPSIKEVLLSVHFKMDRAG
TELEREARLKEQFRTQLARNPKKPILKME
>tr|Q5BMB3|Q5BMB3_MAIZE RXO1 disease resistance protein OS=Zea mays OX=4577 GN=rxo1 PE=3 SV=1
MAEIAVLLVLKKIAIALAGETLSFAKPLLAKKSESVAALPDDMKLISNELELIRAFLKEI
GRKGWKSEVIETWIGQVRRLAYDMEDTVDHFIYVVGTHDQMGSCWDYMKKIAKKPRRLVS
LDEIASEIKKIKQELKQLSESRDRWTKPLDGGSGIPAGSYETEKEMYLPGHDYTISDEEL
AGIDENKQTLISSLKFEDPSLRIIAVWGMGGVGKSTLVNNVYKNEGSNFDCRAWVSISQS
YRLEDIWKKMLTDLIGKDKIEFDLGTMDSAELREQLTKTLDKRQYLIILDDVWMANVFFK
IKEVLVDNGLGSRVIITTRIEEVASLAKGSCKIKVEPLGVDDSWHVFCRKAFLKDENHIC
PPELRQCGINIVEKCDGLPLALVAIGSILSLRPKNVDEWKLFYDQLIWELHNNENLNRVE
KIMNLSYKYLPDYLKNCFLYCAMFPEDYLIHRKRLIRLWIAEGFIEQKGACSLEDTAESY
LKELIRRSMLHVAERNCFGRIKCIRMHDLVRELAIFQSKREGFSTTYGGNNEAVLVGSYS
RRVAVLQCSKGIPSTIDPSRLRTLITFDTSRALSVWYSSISSKPKYLAVLDLSSLPIETI
PNSIGELFNLRLLCLNKTKVKELPKSITKLQNLQTMSLENGELVKFPQGFSKLKKLRHLM
VSRLQDVTFSGFKSWEAVEPFKGLWTLIELQTLYAITASEVLVAKLGNLSQLRRLIICDV
RSNLCAQLCGSLSKLCQLSRLTIRACNEDEVLQLDHLTFPNPLQTLSLDGRLSEGTFKSP
FFLNHGNGLLRLMLFYSQLSENPVPHLSELSNLTRLSLIKAYTGQELYFQAGWFLNLKEL
YLKNLSRLNQIDIQEGALASLERITMKHLPELREVPVGFRFLKSLKTIFFSDMHPEFESS
FQKEM
>tr|A1X877|A1X877_SOLLC NRC1 OS=Solanum lycopersicum OX=4081 PE=2 SV=1
MVDVGVEFLLENLKQLVLDNVELIGGAKDEIENLRDDLSEFNAFLKQAAMVRSENPVLKE
LVRSIRKVVNRAEDAVDKFVIEAKVHKDKGFKGVFDKPGHYRRVRDAAVEIKGIRDKMRE
IRQNKAHGLQALLQDHDDSISRGGEERQPPVVEEDDVVGFDDEAQTVIDRLLEGSGDLEV
IPVVGMPGLGKTTLATKIFKHPKIEYEFFTRLWLYVSQSYKTRELYLNIISKFTGNTKHC
RDMSEKDLALKVQEILEEGGKYLIVLDDVWSTDAWDRIKIAFPKNDKGNRVLLTTRDHRV
ARYCNRSPHDLKFLTDEESWILLEKRAFHKAKCLPELETNGKSIARKCKGLPLAIVVIAG
ALIGKSKTIKEWEQVDQSVGEHFINRDQPNSCDKLVRMSYDVLPYDWKACFLYFGTFPRG
YLIPARKLIRLWIAEGFIQYRGDLSPECKAEEYLNELVNRNLVMVMQRTVDGQIKTCRVH
DMLYEFCWQEATTEENLFHEVKFGGEQSVREVSTHRRLCIHSSVVEFISKKPSGEHVRSF
LCFSPEKIDTPPTVSANISKAFPLLRVFDTESIKINRFCKEFFQLYHLRYIAFSFDSIKV
IPKHVGELWNVQTLIVNTQQINLDIQADILNMPRLRHLLTNTSAKLPALANPKTSKTTLV
NQSLQTLSTIAPESCTEYVLSRAPNLKKLGIRGKIAKLMEPSQSVLLNNVKRLQFLENLK
LINVGQIDQTQLRLPPASIFPTKLRKLTLLDTWLEWDDMSVLKQLENLQVLKLKDNAFKG
ENWELNDGGFPFLQVLCIERANLVSWNASGDHFPRLKHLHISCDKLEKIPIGLADICSLQ
VMDLRNSTKSAAKSAREIQAKKNKLQPAKSQKFELSVFPPDSDVQTAS
