# Supplementary material for: Diversity, abundance, and domain architecture of plant NLR proteins in Fabaceae
Source: Heliyon. 2024 Jul 12;10(14):e34475. doi: 10.1016/j.heliyon.2024.e34475 (PMC11734081; doi:10.1016/j.heliyon.2024.e34475)
Supplement: Multimedia component 9 [file mmc9.zip › S2_LYP.fasta]

>sp|Q93ZH0|LYM1_ARATH LysM domain-containing GPI-anchored protein 1 OS=Arabidopsis thaliana OX=3702 GN=LYM1 PE=1 SV=1
MKIPEKPIFLIFVSLILASSLTFTATAKSTIEPCSSNDTCNALLGYTLYTDLKVSEVASL
FQVDPISILLANAIDISYPDVENHILPSKLFLKIPITCSCVDGIRKSVSTHYKTRPSDNL
GSIADSVYGGLVSAEQIQEANSVNDPSLLDVGTSLVIPLPCACFNGTDNSLPAVYLSYVV
KEIDTLVGIARRYSTTITDLMNVNAMGAPDVSSGDILAVPLSACASKFPRYASDFGLIVP
NGSYALAAGHCVQCSCALGSRNLYCEPASLAVSCSSMQCRNSNLMLGNITVQQTSAGCNV
TTCDYNGIANGTILTMLTRSLQPRCPGPQQFAPLLAPPDTVPRDVMYAPAPSPDFDGPGS
IASSPRSSMLPGGGILPGNPANGPAGSISTASASSVSYFFITFLISIASFSLALSS
>sp|Q6NPN4|LYM3_ARATH LysM domain-containing GPI-anchored protein 3 OS=Arabidopsis thaliana OX=3702 GN=LYM3 PE=1 SV=1
MKNPEKPLLLFLILASSLASMATAKSTIEPCSSKDTCNSLLGYTLYTDLKVTEVASLFQV
DPVSMLLSNSIDISYPDVENHVLPAKLFLKIPITCSCVDGIRKSLSTHYKTRTSDTLGSI
ADSVYGGLVSPEQIQVANSETDLSVLDVGTKLVIPLPCACFNGTDESLPALYLSYVVRGI
DTMAGIAKRFSTSVTDLTNVNAMGAPDINPGDILAVPLLACSSNFPKYATDYGLIIPNGS
YALTAGHCVQCSCVLGSRSMYCEPASISVSCSSMRCRNSNFMLGNITSQQSSSGCKLTTC
SYNGFASGTILTTLSMSLQPRCPGPQQLAPLIAPPDNVPKELMYLPSPSPSPSPEFDDIA
GGGSSIAAVPAASPGGATVSSSNSIPGNPANGPGGSISIASCPLSYYSFIALLIPIGSCF
FVF
>sp|Q67UE8|LYP4_ORYSJ LysM domain-containing GPI-anchored protein LYP4 OS=Oryza sativa subsp. japonica OX=39947 GN=LYP4 PE=1 SV=1
MPPPLLLLLLLAAAAAAVAPARSKSTLESCSSSTACPALLSYTLYADLKLAELAALFSAD
PLAILAANSIDFAVPDPADRILPAGLPLRVPVPCACSDGIRRVTTVRYVARPGDTLASVA
SSVYGGLTTPDWISDSNGILGAKPDAAVDAGTTLFVPLHCACFGGVDNGLPAVYLTYVAG
KGDTVAAVAQRYRTTATDLMSVNDMATPELAAGDIIVVPLPACTSSFPAFTADYGLAVAN
GTYAVTANRCVQCSCGPGNLDLFCVPAPLADSTCSSMQCANSSMMLGNFTLLMTSSGCSV
TSCSYGGFVNGTILTTLTTALKPQCPGPHQYPPLIPPPTSSFFETYLGPSPTPMASEGGV
MAGMAPTSTPAASSGPPPAGRHVVGDVLGAFALCLVGNLLW
>sp|Q69T51|LYP6_ORYSJ LysM domain-containing GPI-anchored protein LYP6 OS=Oryza sativa subsp. japonica OX=39947 GN=LYP6 PE=1 SV=1
MAGWPAAEAAGALVVAILAAAAGGAAGKTTIEPCAGADTCAALLGYTLYADMKVSEVAAL
FGADPRAVLAANALDFASPGAANRILPAGLPLRVPTRCACSDGVRKSVAVRYSARPADTL
ASVADVVFAGLASADQIRTANGLSAEDPDAPLDAGATLVVPLPCACFNSTDNNLPAVYLS
YVVRVGDTVQSIAATHATTVTDISNVNAMGSPIVAPGDILAIPLPACASMFPNSASDYGL
LVANGTYALTAGNCVQCSCGPGDLKLYCTPASLTASCSSMQCPNSNLMLGNVTAQSTSGG
CNVSSCSYAGLVNGTIATSLSSGLQPTCPGPHQFPPLRATPIAVNQGSYLAPSPAPGAGE
AGGDIPGFPGSSNVSPANGPSGSVSQAASVNRPHQIVALILSVALYFQM
>sp|O23006|LYM2_ARATH LysM domain-containing GPI-anchored protein 2 OS=Arabidopsis thaliana OX=3702 GN=LYM2 PE=1 SV=1
METSCFTLLGLLVSLSFFLTLSAQMTGNFNCSGSTSTCQSLVGYSSKNATTLRNIQTLFA
VKNLRSILGANNLPLNTSRDQRVNPNQVVRVPIHCSCSNGTGVSNRDIEYTIKKDDILSF
VATEIFGGLVTYEKISEVNKIPDPNKIEIGQKFWIPLPCSCDKLNGEDVVHYAHVVKLGS
SLGEIAAQFGTDNTTLAQLNGIIGDSQLLADKPLDVPLKACSSSVRKDSLDAPLLLSNNS
YVFTANNCVKCTCDALKNWTLSCQSSSEIKPSNWQTCPPFSQCDGALLNASCRQPRDCVY
AGYSNQTIFTTASPACPDSAGPDNYASTLSSSFNFVIVLIQCALLCLCLL
>sp|Q8H8C7|CEBIP_ORYSJ Chitin elicitor-binding protein OS=Oryza sativa subsp. japonica OX=39947 GN=CEBIP PE=1 SV=1
MASLTAALATPAAAALLLLVLLAAPASAANFTCAVASGTTCKSAILYTSPNATTYGNLVA
RFNTTTLPDLLGANGLPDGTLSSAPVAANSTVKIPFRCRCNGDVGQSDRLPIYVVQPQDG
LDAIARNVFNAFVTYQEIAAANNIPDPNKINVSQTLWIPLPCSCDKEEGSNVMHLAYSVG
KGENTSAIAAKYGVTESTLLTRNKIDDPTKLQMGQILDVPLPVCRSSISDTSADHNLMLL
PDGTYGFTAGNCIRCSCSSTTYQLNCTAVQNKGCPSVPLCNGTLKLGETNGTGCGSTTCA
YSGYSNSSSLIIQTSLATNQTTACQRGGSGRSQFARSMWSMSVISFHMVLIIICFL
