# Supplementary material for: Diversity, abundance, and domain architecture of plant NLR proteins in Fabaceae
Source: Heliyon. 2024 Jul 12;10(14):e34475. doi: 10.1016/j.heliyon.2024.e34475 (PMC11734081; doi:10.1016/j.heliyon.2024.e34475)
Supplement: Multimedia component 10 [file mmc10.zip › S2_LYK.fasta]

>AAB80675.1 putative protein kinase [Arabidopsis thaliana]
MAACTLHALSVTLFLLLFFAVSPAKAQQPYVNNHQLACEVRVYDNITNGFTCNGPPSCRSYLTFWSQPPY
NTADSIAKLLNVSAAEIQSINNLPTATTRIPTRELVVIPANCSCSSSSGGFYQHNATYNLSGNRGDETYF
SVANDTYQALSTCQAMMSQNRYGERQLTPGLNLLVPLRCACPTAKQTTAGFKYLLTYLVAMGDSISGIAE
MFNSTSAAITEGNELTSDNIFFFTPVLVPLTTEPTKIVISPSPPPPPVVATPPQTPVDPPGSSSSHKWIY
IGIGIGAGLLLLLSILALCFYKRRSKKKSLPSSLPEENKLFDSSTKQSIPTTTTTQWSIDLSNSSEAFGL
KSAIESLTLYRFNDLQSATSNFSDENRIKGSVYRATINGDDAAVKVIKGDVSSSEINLLKKLNHSNIIRL
SGFCIREGTSYLVFEYSENGSISDWLHSSGKKSLTWKQRVEIARDVAEALDYLHNYITPPHIHKNLESTN
ILLDSNFRAKIANFGVARILDEGDLDLQLTRHVEGTQGYLAPEYVENGVITSKLDVFAFGVAVLELLSGR
EAVTIHKKKEGEEEVEMLCKVINSVLGGENVREKLKEFMDPSLGNEYPLELAYTMAQLAKSCVATDLNSR
PSVTQVLTTLSMIVSSSIDWEPSDDLLRSGSLGN

>AAC17086.1 putative protein kinase [Arabidopsis thaliana]
MISFSFHLLVFILLSLSSFATAQQPYVGISTTDCSVSDNTTSVFGYSCNGLNKTCQAYVIFRSTPSFSTV
TSISSLFSVDPSLVSSLNDASPSTSFPSGQQVIIPLTCSCTGDDSQSNITYTIQPNDSYFAIANDTLQGL
STCQALAKQNNVSSQSLFPGMRIVVPIRCACPTAKQINEDGVKYLMSYTVVFEDTIAIISDRFGVETSKT
LKANEMSFENSEVFPFTTILIPLVNPPANTNSLIPPPPPPPPQSVSPPPLSPDGRKSKKKTWVYALAGVL
GGALVLSVIGAAIFCLSKKKTKTQTQEETGNLDSFMGKKPPMSDQEFDPLDGLSGMVVESLKVYKFHELQ
SATSDFTSSSSIGGSGYIGKINGDGAMIKKIEGNASEEVNLLSKLNHLNIIRLSGFCFHEGDWYLVYEHA
SNGSLSEWIHTTKSLLSLTQKLQIALDIATGLNYLHNFADPPYVHRDLNSNNVFLDLEFRAKIGSLGSAR
STTEDFVLTKHVEGTRGYLAPEYLEHGLVSTKLDVYAFGVVLLEIVTGKEASELKKEIDEGKAIDEILIH
GRLLPEGLTSFVERLVVDCLKKDHLNRPSMDENVMSLSKILAATQNWEESSY

>ANI80604.1 LysM-containing kinase 1 [Gossypium hirsutum]
MLKLISILLLLISISSISVESRCSRGCDLALASYYVWQGSNLTFISQILNSSLVPYSTTNFDSILAYNPQ
VANKDSVEAFSRLNIPFPCDCINNDFLGHVFTYSVQPGDTYDKIAGYYSDLTTVAWLRPFNSYPETNIPD
SGVVNVVVNCSCGDSAISKDYGLFVTYPLRENETLDTVLTQANLSSDLSGLVRLYNPGANFSSGSGLVYI
PGRDAENSFRPLKSSKGISGGVIAGIAIAAVVVSLLLAFGIYAKFFRKKSKTTSLLSTVSHDVSAEAGNV
FGSKAAESTGTVAASPGLTGITVDKSVEFSYEELAQATDYFSMANKIGEGGFGAVYYANLRGEEAAIKKM
DMQASKEFLAELKVLTRVHHLNLVRLIGYCVEGSLFLVYEYIENGNLSQHLRGSSREPLPWSTRVQIALD
SARGLEYIHEHTVPVYIHRDIKSANILIDKKFRAKVADFGLTKLTEVGSASLPTRLVGTFGYMPPEYAQY
GDVSPKIDVYAFGVVLYELISAKEAIVKANGSLAESKGLVALFDDALDEPDPKEGLCRLIDARLGDNYPL
DAVFKMAQLAKACTKENPQLRPSMRSIVVALMTLSSSTEDWDVGSFYENQALVNLMSGR

>ANI80605.1 LysM-containing kinase 2 [Gossypium hirsutum]
MASVMSKIYLIALVLLIWLLVSPLGQNLLSCNVTSPDALGYRCRINRSEDQCGTFVVLRATSYYSSLSNL
SFYLGFNRVAIAEANGFSAQTEFLPRDQPLLLPIDCKCNNGLFHADLTKTTIKGESFYGIAESLQGLTTC
KAIQDKNPGVSPWGLGDKVRLVVPLRCACPSPSEVALKVRLLLSYPVSPGDTIFNLAAAFNTTSEAIIST
NNRSLETFEPESLATLTSLLIPLNGEPLPHFPETSIPIINPQKKKPRMWKVGVYIAVSGVVIGTIIAVAA
TFLVIRLKRKKKKQNLSKDDDLELQQLSLSVRTASEKKVSFAGSQNAGDGRLIDSVTPRKALLELYTIEE
LRKATEDFNPSTQIEGSVYHGHLNGKSMAIRRTRTENISKVETRFFTDATHHHPNIIRLLGTCVTEGSHS
FLVFEYAKNGSLKDWLHGGLAMKNQFIASCYCFLTWKQRLKISFDIAVALQYMHQVMNPSYVHRNIKSRS
IFLDEDLNAKIGNFGMARCVEDDTKYPDLSTNPSSWSLGYLAPEYLHQGVISPGIDIFAYGIVLLEILSG
QTPISRPDKKGGGNVWLSEKIKAILQSESADELRAWMDSALGENYSFDMAVTLANLARACTEEDPCLRPS
AGEIVGRLSRSVEEPTEGEHTLIFESSSKPLVNTSSTTSNL

>BAF92788.1 chitin elicitor receptor kinase 1 [Arabidopsis thaliana]
MKLKISLIAPILLLFSFFFAVESKCRTSCPLALASYYLENGTTLSVINQNLNSSIAPYDQINFDPILRYN
SNIKDKDRIQMGSRVLVPFPCECQPGDFLGHNFSYSVRQEDTYERVAISNYANLTTMESLQARNPFPATN
IPLSATLNVLVNCSCGDESVSKDFGLFVTYPLRPEDSLSSIARSSGVSADILQRYNPGVNFNSGNGIVYV
PGRDPNGAFPPFKSSKQDGVGAGVIAGIVIGVIVALLLILFIVYYAYRKNKSKGDSFSSSIPLSTKADHA
SSTSLQSGGLGGAGVSPGIAAISVDKSVEFSLEELAKATDNFNLSFKIGQGGFGAVYYAELRGEKAAIKK
MDMEASKQFLAELKVLTRVHHVNLVRLIGYCVEGSLFLVYEYVENGNLGQHLHGSGREPLPWTKRVQIAL
DSARGLEYIHEHTVPVYVHRDIKSANILIDQKFRAKVADFGLTKLTEVGGSATRGAMGTFGYMAPETVYG
EVSAKVDVYAFGVVLYELISAKGAVVKMTEAVGEFRGLVGVFEESFKETDKEEALRKIIDPRLGDSYPFD
SVYKMAELGKACTQENAQLRPSMRYIVVALSTLFSSTGNWDVGNFQNEDLVSLMSGR

>BAD01244.1 receptor protein kinase PERK1-like protein [Oryza sativa Japonica Group]
MEASTSLLVLVLAAAAFAAGTVTEAAGDGCSAGCDLALASFYVTPNQNVTNMADLFGIGAANYRSLAPYN
PNIPNLDFINVGGRVNVYFTCGCRSLPGSPGATYLAGAFPFQMSRGQIYTSVAANYNNLTTAEWLQATNS
YPANNIPDTAVINATVNCSCGDASISPDYGLFLTYPLRAEDTLASVAATYGLSSQLDVVRRYNPGMESAT
GSGIVYIPVKDPNGSYLPLKSPGRRKAKQATLLQSSEDSTQLGTISMDKVTPSTIVGPSPVAGITVDKSV
EFSYEELSNATQGFSIGNKIGQGGFGAVYYAELRGEKAAIKKMDMQATHEFLAELKVLTHVHHLNLVRLI
GYCIESSLFLVYEFIENGNLSQHLRGMGYEPLSWAARIQIALDSARGLEYIHEHTVPVYIHRDIKSANIL
IDKNYRAKVADFGLTKLTEVGGTSMPTGTRVVGTFGYMPPEYARYGDVSPKVDVYAFGVVLYELISAKEA
IVRSTESSSDSKGLVYLFEEALNSPDPKEGLRTLIDPKLGEDYPIDSILKLTQLAKVCTQEDPKLRPSMR
SVVVALMTLSSTSEFWDMNNLYENQGLVNLMSGR

>sp|A9TXT1.2|CERK1_PHYPA RecName: Full=Chitin elicitor receptor kinase 1; Short=PpCERK1; AltName: Full=Chitin receptor CERK1; AltName: Full=LysM domain receptor-like kinase 1; AltName: Full=LysM-containing receptor-like kinase 1; Flags: Precursor
MKFQMKMKSELCRTYKYWLILLVLWLSGVTQRETGVLIVDADCIPPNGCKALAYYRLKQGDDLEKLQGRF
QTNNSEVLAYNPQLVDANSIQAGTNIYLPFDCLCLNGELVHRFSYTVTTNDTAEKVVDVTYQKLTTVGAV
RSASNSGDLSSIYSGQSLTIPVRCYCGDPNVDPKYGLFSTYVVQADDQLTSLSTNFSVDADVISKFNSDT
RNLSPDSIIFIPSKAANGSFPPFSGYVLGTVHWRSNVGIIVGVVVGGIVLAVLLLFALIFGFKHFRRRKL
AKEPTMQQSGLLSSSSMAGSKPSRSGSTMLPVPKSVEFTYEELAAATDNFSLAKKIGQGGFASVYYGVIR
DQKLAIKKMTLQCTKEFLAELQVLTNVHHTNLVQLIGYCTTNSLFLVYEYIENGTLDHHLRRRKSDDKPP
LSWLQRVQICLDSARGLEYIHEHTKPTYIHRDIKSANILLDDNFRAKVADFGLAKLAEEGTGTGIVGTFG
YMPPEYALYGEVSPKLDVYAFGVVLFEIISGRVAISSALPSENDQQSPAQNRESRTLTSFFEPVLNDPDG
KTLLPKCIDPALNGEYSLDAVWKMAQLARRCTHQSPDMRPTMRFAVVQLMTLASVTQEWDVGYFSRASSQ
SQPPSGNDQL

>NP_175606.2 protein kinase family protein / peptidoglycan-binding LysM domain-containing protein [Arabidopsis thaliana]
MNLTFYIFFLSLLPSFSSSKPMNCSDTTRLCSSFLAFKPNQNQSFSVIQSMFDVLPQDITADISGGYFFI
KKNCSCLTTTHQYTTNTTFTIRQNVGYVYNVTVSAYSGLAFPPNTTRAARAGAVVSVQLLCGCSSGLWNY
LMSYVAMAGDSVQSLSSRFGVSMDRIEDVNGILNLDNITAGDLLYIPLDSVPGEPYETSKINPPAPSPAP
ASSLANGNISDDQVNHTAKSGSHVPYIWIVGGLGVVLALLVLCILVCICLRSSSCSSSEEDGNGHNFQIL
RKSGFFCGSGRYNCCRSGDFRQTNGETQVVAIPKALGDGMFEIEKPMVFTYEEIRAATDEFSDSNLLGHG
NYGSVYFGLLREQEVAVKRMTATKTKEFAAEMKVLCKVHHSNLVELIGYAATVDELFVVYEYVRKGMLKS
HLHDPQSKGNTPLSWIMRNQIALDAARGLEYIHEHTKTHYVHRDIKTSNILLDEAFRAKISDFGLAKLVE
KTGEGEISVTKVVGTYGYLAPEYLSDGLATSKSDIYAFGVVLFEIISGREAVIRTEAIGTKNPERRPLAS
IMLAVLKNSPDSMNMSSLKEFVDPNMMDLYPHDCLFKIATLAKQCVDDDPILRPNMKQVVISLSQILLSS
IEWEATLAGNSQVFSGLVQGR

>sp|Q0GXS4.1|NFP_MEDTR RecName: Full=Serine/threonine receptor-like kinase NFP; Short=RLK NFP; AltName: Full=Nod factor perception protein; AltName: Full=Nod-factor receptor 5; Flags: Precursor
MSAFFLPSSSHALFLVLMLFFLTNISAQPLYISETNFTCPVDSPPSCETYVAYRAQSPNFLSLSNISDIF
NLSPLRIAKASNIEAEDKKLIPDQLLLVPVTCGCTKNHSFANITYSIKQGDNFFILSITSYQNLTNYLEF
KNFNPNLSPTLLPLDTKVSVPLFCKCPSKNQLNKGIKYLITYVWQDNDNVTLVSSKFGASQVEMLAENNH
NFTASTNRSVLIPVTSLPKLDQPSSNGRKSSSQNLALIIGISLGSAFFILVLTLSLVYVYCLKMKRLNRS
TSSSETADKLLSGVSGYVSKPTMYEIDAIMEGTTNLSDNCKIGESVYKANIDGRVLAVKKIKKDASEELK
ILQKVNHGNLVKLMGVSSDNDGNCFLVYEYAENGSLEEWLFSESSKTSNSVVSLTWSQRITIAMDVAIGL
QYMHEHTYPRIIHRDITTSNILLGSNFKAKIANFGMARTSTNSMMPKIDVFAFGVVLIELLTGKKAMTTK
ENGEVVILWKDFWKIFDLEGNREERLRKWMDPKLESFYPIDNALSLASLAVNCTADKSLSRPTIAEIVLC
LSLLNQPSSEPMLERSLTSGLDAEATHVVTSVIAR

>XP_003601376.2 lysM domain receptor-like kinase 3 [Medicago truncatula]
MEHQPRFTSFISLPLFSIFLASIPFITESKCTKGCSLALANFYVSQGSNLTYISSIMRSNIQTRPEDIVE
YSREIIPSKDSVQAGQRLNVPFPCDCIDGQFLGHKFSYDVETGDTYETVATNNYANLTNVEWLRRFNTYP
PNDIPDTGTLNVTVNCSCGDADVGNYALFVTYPLRPGETLVSVANSSKVDSSLLQRYNPGVNFNQGSGIV
FVPGKDQNGSFVFLGSSSGLGGGAIGGIAVGIVVVLLLVAAAIYFGYFRKKKIQKEELFSRDSTALFSQD
GKDENSHGAANVTQRPGVMTGITVDKSVEFSYDELAAASDNFSMANKIGQGGFGSVYYAELRGEKAAIKK
MDMQATKEFLAELKVLTRVHHLNLVRLIGYSIEGSLFLVYEYIENGNLSQHLRGSGRDPLPWATRVQIAL
DSARGLEYIHEHTVPVYIHRDIKPANILIDKNFRGKVADFGLTKLTEVGSSSLPTGRLVGTFGYMPPEYA
QYGDVSPKVDVYAFGVVLYELISAKEAIVKSSESVADSKGLVGLFEGVLSQPDPTEDLRKIVDPRLGDNY
PADSVRKMAQLAKACTQENPQLRPSMRSIVVALMTLSSTTDDWDVGSFYENQNLVNLMSGR

>ADL16642.1 LysM receptor-like kinase [Solanum lycopersicum]
MFESRPRSVLSLGVFVILVYLSSVPLPVNSQCNRGCDLALASFYVWRGSNLTLISEMFSTSIADIVSYNN
RDNIPNQDSVIAGTRINIPFRCDCLNDGEVLGHAFPYRVKSGDTYDLVARNYSDLTTAQWMMKFNSYPEN
NIPNTVNLSVVVNCSCGNSDVSKDFGLFVTYPVRAEDNLTSVASAANVSEDIIRRYNPAAVSILDIGQGI
IYIPGRDRNGNFPPLPTSTDGLSGGAKAGISIGAIGVVLLLAGLVYVGCYRNKTRKISLLRSEDHLHQYG
HGPEGSTTVKAADSGRLADGNSPVLSGITVDKSVEFTYEELATATNDFSIANKIGQGGFGAVYYAELRGE
KAAIKKMDMEATREFLAELKVLTNVHHLNLVRLIGYCVEGSLFLVYEYVENGHIGQHLRGTGRDPLPWSK
RVQIALDSARGLEYIHEHTVPVYIHRDIKTANILIDKNFHAKVADFGLTKLTEVGSSSLQTRLVGTFGYM
PPEYAQYGDVSPKVDVYAFGVVLYELISAKEAIVKPNGSVTESKGLVALFEEVLNQPDPDEDLRQLVDPR
LGDDYPLDSVRKMAQLAKACTHENPLIRPSMRSIVVALMTLSSSTEDWDVGSFYGNQGMINLMSGR

>AEO18236.1 Lyk13 [Solanum lycopersicum]
MIFLRRRSITILVLIYFFSNCTTCYSTSCTNGCDLALASFFIWPESNLPLINQLFDNISYSDILEWNTQI
TSTFILTESRVHVPFRCDCLNNGEFLGHVFSYNVSANETYDLIATRRYSSLTNKELLMRDNRYPDNNIPD
HVTLNVTVNCSCGNKHVSKDYGLFITYPMRPGENLSYIALVTNTSSKLIEMYNPMVNFSAGSGLLYIPGR
DKLGNYPPISTRKGSSGKTIAALAVASLAGVLLLVGIIYVGIYRRKEQKVAANIPVSSGQCYPPSPGLSG
IHVDKSVEFSYQELAESTDNFSISNKIGEGGFGAVYYAELRGKKAAIKRMNREGRTEFLAELKILTRVHH
LNLVSLIGYCVERSLFLVYEFIENGNLSQHLHGRDVLTWSTRVQIAMDSARGLEYIHEHTVPFYIHRDVK
SANILINKNFHAKIGDFGLSKLVESGNPTLNTRFMGTFGYMPPEYGHSGVISRKVDVYAFGVVLYELISS
KDAIVKEDGVDEARSLVALFDEAHSHPNQIEAISRLIDPKLCDDYPLDSVYKMAQLAKSCTEKNPEMRPT
MKSVVVALMALSSSHA

>BAI79273.1 LysM type receptor kinase [Lotus japonicus]
MEHPRLGFPITLLLFSFILLPSTSQSKCTHGCALAQASYYLLNGSNLTYISEIMQSSLLTKPEDIVSYNQ
DTIASKDSVQAGQRINVPFPCDCIEGEFLGHTFQYDVQKGDRYDTIAGTNYANLTTVEWLRRFNSYPPDN
IPDTGTLNVTVNCSCGDSGVGDYGLFVTYPLRPGETLGSVASNVKLDSALLQKYNPNVNFNQGSGIVYIP
AKDQNGSYVLLGSSSGGLAGGAIAGIAAGVAVCLLLLAGFIYVGYFRKKRIQKEELLSQETRAIFPQDGK
DENPRSTVNETPGPGGPAAMAGITVDKSVEFSYDELATATDNFSLANKIGQGGFGSVYYAELRGERAAIK
KMDMQASKEFLAELKVLTRVHHLNLVRLIGYSIEGSLFLVYEFIENGNLSQHLRGSGRDPLPWATRVQIA
LDSARGLEYIHEHTVPVYIHRDIKSANILIDKNYRGKVADFGLTKLTEVGSSSLPTGRLVGTFGYMPPEY
AQYGDVSPKVDVYAFGVVLYELISAKDAIVKTSESITDSKGLVALFEGVLSQPDPTEDLRKLVDQRLGDN
YPVDSVRKMAQLAKACTQDNPQLRPSMRSIVVALMTLSSTTDDWDVGSFYENQNLVNLMSGR

>XP_003616926.2 protein LYK5 [Medicago truncatula]
MAWQTLTTLIIITIITTFPKTKSQQEYVNNKQLDCENTYNSTLGNICNSIPSCQSYLTFKSTPQFNTPSS
ISHLLNSSASLISQSNNISTVQTLPTDTIITVPINCTCSNNNTYYQHNTSYTIQNTGETYFTVANNTYQA
LSTCQALIAQNPYNERKIVRGNNLTVPLRCACPTKKQSDEGFKYLLTYLVSEGESVSSIAEIFNVDPQSI
NEANELSSTSFIFYFTPLLIPLKNEPPQKIVKPASPPESPPPPPPAAENGSSSSSTKWVIVGVVVGVVVL
LLVGVALFFLCFRRRRQQKLQPPAVGKAFSDSNTKKVSEVTSTSQSWSLSSEGIRYAVDSLTVYKYEDLQ
NATNFFSEENKIKGSVYRASFKGDDAAVKILKGDVSSEINILKRINHANIIRLSGFCVYKGNTYLVYEFA
ENNSLDDWLHSEKNKDKNYSNSMCLSWFQRVQIAHDVADALNYLHNYANPPHVHKNLKSGNILLDGKFRG
KVSNFGLARVMENEGGDEGFQLTRHVIGTQGYMAPEYIENGLITPKMDVFAFGVVILELLSGREVVGSDK
SNGLGDQLLASTVNQVLEGDNVREKLRGFMDPNLRDEYPLDLAFSMAEIAKRCVARDLNSRPNVSEVFMI
LSKIQSSTLEWDPSGDLERSRSVSQVSDSR
