# Supplementary material for: Diversity, abundance, and domain architecture of plant NLR proteins in Fabaceae
Source: Heliyon. 2024 Jul 12;10(14):e34475. doi: 10.1016/j.heliyon.2024.e34475 (PMC11734081; doi:10.1016/j.heliyon.2024.e34475)
Supplement: Multimedia component 11 [file mmc11.zip › S2_LECRK.fasta]

>sp|Q7FAZ3|LERK1_ORYSJ G-type lectin S-receptor-like serine/threonine-protein kinase LECRK1 OS=Oryza sativa subsp. japonica OX=39947 GN=LECRK1 PE=2 SV=1
MVALLLFPMLLQLLSPTCAQTQKNITLGSTLAPQSPASSWLSPSGDFAFGFRPVEGNTSF
YLIAVWFNKISDKTVVWYAKNTDQDPSIVEVPSDSFLQLTNDGALSLKDRSGQEGWNPQV
TSVAYASMRDTGNFVLLGADGTTKWQTFDMPSDTILPTQVIPCNKTRNKSLRARLDINDY
SSGRFLLDVQTDGNLALYLVAVPSGSKYQQYWSTDTTGNGSELVFSETGKVYFALTDGTQ
INISSGAGIGSMADYFHRATLDPDGVFRQYVYPKKANAGILGGETWTAVSMQPQNICHAI
VSDVGSGVCGFNSYCTFDGTRNQIASCQCPPWYKFFDEQKKYKGCKQDFQPHSCDLDEAT
ALAQFELRPIYGVDWPLSDYEKYEPIGQDDCGRLCVIDCFCAMAVYNQSTSTCWKKKLPL
SNGNMADYVQRTVLLKVPSSNSSQSMISTSSNKWKRNRKHWVLGSSLILGTSILVNFALI
SIFLFGTYCRIATKKNIPLSQASSKSQLPLKTFTYKELEKATAGFHEILGAGASGVVYKG
QLEDELKTNIAVKKIDKLQPETEKEFMVEVETIGQTFHKNLVRLLGFCNEGAERLLVYEF
MTNGPLNRLLFDNSRPHWNTRVHIALGVARGLLYLHDECSKQIIHCDIKPQNILLDDNLV
AKISDFGLAKLLLTNQTRTNTGIRGTRGYVAPEWFKNIGISTKVDVYSFGVILLELVCCR
RNVELEVVDEEQTIVTYWANDCYRSGRIDLLVEGDDEAIYNIKKVERFVTVALWCLQEDP
SMRPNMLKVTQMLDGAVAIPSPPDPCSFISSLP
>sp|Q7FAZ2|LERK2_ORYSJ G-type lectin S-receptor-like serine/threonine-protein kinase LECRK2 OS=Oryza sativa subsp. japonica OX=39947 GN=LECRK2 PE=3 SV=1
MAPLLFLPILQLLLLYCTKSAQAQLNISIGSSLTPQGINNSWISPTADFAFGFLAVDGNS
SSYLLAVWFNKIADKTVIWYAKTSSNRQDDTIPIQVQAGSILKLADGALSLRDPSGNEVW
NPRVTDVGYARMLDTGNFRLLGTDGATKWESFGDPSDTILPTQVLPLGTALHSRLLATDY
SNGRFQLNVQDDGNLVLYLVAVPSAYYHDPYWASNTVGNGSQLVFNETGRIYFTLTNGSQ
INITSAGVDSMGDFFHRATLDTDGVFRQYIYPKSKQARSLWQEQWRAVDALPENICQTIQ
TKVGSGACGFNSYCTFDGTKNTTNCLCPQRYKFFDNERTYKGCRPDFEPQSCDLDETAAM
VQYEMTPIDRINWPLSDYEQYSPIDETECRRLCVIDCFCSVAVFNKPSNTCYKKKLPLSN
GNMDSSLQATVLLKVPRSTNSPSMISSGSSKWKKDKKYWILGSSLFFGSSVLVNFLLIFV
LLFGTYCSITSRKKTQLSQLPSNSGLPSKIFTYRELEKATGGFHEVLGTGASGIVYKGQL
QDECGTNIAVKKIEKLQQEAQKEFLVEVQTIGQTFHRNLVRLLGFCNEGTEKLLVYEFMS
NGSLNTFLFNDSHPHWSLRVQVALGVSRGLFYLHEECNKQIIHCDMKPQNILLDDNFVAK
ISDFGLAKLLPVNQTQTNTGIRGTRGYVAPEWFKNIGITSKVDVYSFGVILLELVCCRKN
VELEVADEEQTILTYWANDCYRCGRIDLLVASDDEAIFNIKKVERFVAVALWCLQEEPSM
RPTMHKVMQMLDGAVQIPTPPDPSSYISSLA
>sp|Q0JEU6|LERK3_ORYSJ G-type lectin S-receptor-like serine/threonine-protein kinase LECRK3 OS=Oryza sativa subsp. japonica OX=39947 GN=LECRK3 PE=3 SV=2
MAHLLFLPILQLLLLYCTKSAQAQLNISIGSSLTPQGVNNSWISPSADFAFGFLAVDGNS
SSYLLAVWFNKIADKTVVWYARTSSNGKDDTIPVQVQSGSVLKLADGALSLRDPSGNEVW
NPQVTDVGYARMLDTGNFRLLGTDGATKWESFGDPSDTILPTQVLSLGTALHSRLLATDY
SNGRFQLKVQRDGNLVMYPDAVPSGYLYDPYWASNTVDNGSQLVFNETGRIYFTIINGSQ
VNITSAGVDSMGDFFHRATLDTDGVFRQYVYPKNIHARPLWPEQWTAVDVLPENICQSIQ
TMVGSGACGFNSYCTIDGTKNTTSCLCPQNYKFIDDKRKYKGCRPDFEPQNCDLDETTAM
LQYDMAPIDRVDWPLSDYEQYNPIDQTECRRLCVTDCFCAVAVFDKASSTCWKKRFPLSN
GKMDVNVPRTVLIKVPRSTNSPSVFSSGSSKWKEDQKYWILGSSLLFGSSVLVNFLLISV
MLFGTYCSITSRKKTQLSQPSNNSGLPPKIFTYSELEKATGGFQEVLGTGASGVVYKGQL
QDEFGTNIAVKKIEKLQQEAQKEFLVEVQTIGQTFHRNLVRLLGFCNEGTERLLVYEFMS
NGSLNTFLFSDTHPHWSLRVQVALGVARGLLYLHEECNKQIIHCDMKPQNILLDDNFVAK
ISDFGLAKLLPVNQTQTNTGIRGTRGYVAPEWFKNIGITSKVDVYSFGVILLELVCCRKN
VELEVLDEEQTILTYWANDCYKCGRIDLLVAGDDEAIFNIKKVERFVAVALWCLQEEPSM
RPTMLKVTQMLDGAVQIPTPPDPSSYISSLA
>sp|A0A075F7E9|LERK1_ORYSI G-type lectin S-receptor-like serine/threonine-protein kinase LECRK1 OS=Oryza sativa subsp. indica OX=39946 GN=LECRK1 PE=1 SV=2
MVALLLFPMLLQLLSPTCAQTQKNITLGSTLAPQGPASSWLSPSGDFAFGFRPVEGNTSF
YLIAVWFNKISDKTVVWYAKNTDQDPSIVEVPSDSFLQLTNDGALSLKDRSGQEGWNPQV
TGVAYASMRDTGNFVLLGADGTTKWQTFDMPSDTILPTQVIPCNKTRNKSLRARLDIDDY
SSGRFLLDVQTDGNLALYLVAVPSGSKYQQYWSTDTTGNGSELVFSETGKVYFALTDGTQ
INISSDAGIGSMADYFHRATLDPDGVFRQYVYPKKANAGILGGETWTALSMQPQNICHAI
VSDVGSGVCGFNSYCTFDGTRNQIASCQCPPWYKFFDEQKKYKGCKQDFQPHSCDLEEAT
ALAQFELRPIYGVDWPLSDYEKYEPIGQDDCGRLCVIECFCAMAVYNQSTSTCWKKKLPL
SNGNMADYVQRTVLLKVPSSNSSQFMISTSSNKWKRNRKHWVLGSSLILGTSILVNFALI
SIFLFGTYCRITTKKNIPLSQASSKSQLPLKTFTYKELEKATAGFHEILGAGASGVVYKG
QLEDELKTNIAVKTIHKLQPETEKEFMVEVETIGQTFHKNLVRLLGFCNERAERLLVYEF
MTNGPLNRLLFDNSRPHWNTRVHIALGVARGFLYLHDECSKQIIHCDIKPQNILLDDNLV
AKISDFGLAKLLLTNQTRTKTGIRGTRGYVAPEWFKNIGISTKVDVYSFGVILLELVCCR
RNVELEVVDEEQTIVTYWANDCYRSGRIDLLVEGDDEAIYDIKKVERFVTVALWCLQEDP
SMRPNMLKVTQMLDGAVAIPSPPDPCSFISSLP
>sp|A2XQD3|LERK2_ORYSI G-type lectin S-receptor-like serine/threonine-protein kinase LECRK2 OS=Oryza sativa subsp. indica OX=39946 GN=LECRK2 PE=2 SV=1
MAPILFLPILQILLIYCTKSAQAQLNISIGSSLTPQEVNNSWISPSSDFAFGFRAVDGNS
SSYLLAVWFNKIADKTVIWYAKTSSNGQDDTIPVQVQSGSVLKLADGALSLRDPSGNEVW
NPRVTDVGYARMLNTGNFRLLGTDGATKWESFGDPSDTILPTQVLPLGTALHSRLLATDY
SNGRFQLNVQDDGNLVLYLVAVPSAYYHDPYWASNTVGNGSQLVFNETGRIYFTLTNGSQ
INITSAGVDSMGDFFHRATLDTDGVFRQYIYPKSKQARSLWQEQWRAVDALPENICQTIQ
TKVGSGACGFNSYCTFDGTKNTTNCLCPQRYKFFDNERTYKGCRPDFEPQSCDLDETAAM
VQYEMTPIDRINWPLSDYEQYSPIDETECRRLCVIDCFCSVAVFNKPSNTCYKKKLPLSN
GNMDSSLQATVLLKVPRSTNSPSMISSGSSKWKKDKKYWILGSSLFFGSSVLVNFLLIFV
LLFGTYCSITSRKKTQLSQLPSNSGLPSKIFTYRELEKATGGFHEVLGTGASGIVYKGQL
QDECGTNIAVKKIEKLQQEAQKEFLVEVQTIGQTFHRNLVRLLGFCNEGTEKLLVYEFMS
NGSLNTFLFNDTHPHWSLRVQVALGVSRGLLYLHEECNKQIIHCDMKPQNILLDDNFVAK
ISDFGLAKLLPVNQTQTNTGIRGTRGYVAPEWFKNIGITSKVDVYSFGVILLELVCCRKN
VELEVADEEQTILTYWANDCYRCGRIDLLVAGDDEAIFNIKKVERFVAVALWCLQEEPSM
RPTMHKVMQMLDGAVQIPTPPDPSSYISSLA
>sp|Q25AG3|LERK3_ORYSI G-type lectin S-receptor-like serine/threonine-protein kinase LECRK3 OS=Oryza sativa subsp. indica OX=39946 GN=LECRK3 PE=3 SV=2
MAHLLFLPILQLLLLYCTKSAQAQLNISIGSSLTPQGVNNSWISPSADFAFGFRAVDGNS
SSYLLAVWFNKIADKTVVWYARTSSNGKDDTIPVQVQSGSVLKLADGALSLRDPSGNEVW
NPQVTDVGYARMLDTGNFRLLGTDGATKWESFGDPSDTILPTQVLSLGTALHSRLLATDY
SNGRFQLKVQRDGNLVMYPDAVPSGYLYDPYWASNTVDNGSQLVFNETGRIYFTIINGSQ
VNITSAGVDSMGDFFHRATLDTDGVFRQYVYPKNIHARPLWPEQWTAVDVLPENICQSIQ
TMVGSGACGFNSYCTIDGTKNTTSCLCPQNYKFIDDKRKYKGCRPDFEPQNCDLDETTAM
LQYDMAPIDRVDWPLSDYEQYNPIDQTECRRLCVIDCFCAVAVFDKASSTCWKKRFPLSN
GKMDVNVPRTVLIKVPRSTNSPSVFSSGSSKWKEDKKYWILGSSLLFGSSVLVNFLLISV
MLFGTYCSITSRKKIQLSQPSNKSGLPPKIFTYSELEKATGGFQEVLGTGASGVVYKGQL
QDEFGINIAVKKIEKLQQEAQKEFLVEVQTIGQTFHRNLVRLLGFCNEGTERLLVYEFMS
NGSLNTFLFSDTHPHWSLRVQVALGVARGLLYLHEECNKQIIHCDMKPQNILLDDNFAAK
ISDFGLAKLLPVNQTQTNTGIRGTRGYVAPEWFKNIGITSKVDVYSFGVILLELVCCRKN
VELEVLDEEQTILTYWANDCYKCGRIDLLVAGDDEAIFNIKKVERFVAVALWCLQEEPSM
RPTMLKVTQMLDGAVQIPTPPDPSSYISSLA
>sp|Q96285|LRK55_ARATH L-type lectin-domain containing receptor kinase V.5 OS=Arabidopsis thaliana OX=3702 GN=LECRK55 PE=1 SV=1
MSRELIILCQPILVLFLTLFYNSHGYFVSQGSVGIGFNGYFTLTNTTKHTFGQAFENEHV
EIKNSSTGVISSFSVNFFFAIVPEHNQQGSHGMTFVISPTRGLPGASSDQYLGIFNKTNN
GKASNNVIAIELDIHKDEEFGDIDDNHVGININGLRSVASASAGYYDDKDGSFKKLSLIS
REVMRLSIVYSQPDQQLNVTLFPAEIPVPPLKPLLSLNRDLSPYLLEKMYLGFTASTGSV
GAIHYLMGWLVNGVIEYPRLELSIPVLPPYPKKTSNRTKTVLAVCLTVSVFAAFVASWIG
FVFYLRHKKVKEVLEEWEIQYGPHRFAYKELFNATKGFKEKQLLGKGGFGQVYKGTLPGS
DAEIAVKRTSHDSRQGMSEFLAEISTIGRLRHPNLVRLLGYCRHKENLYLVYDYMPNGSL
DKYLNRSENQERLTWEQRFRIIKDVATALLHLHQEWVQVIIHRDIKPANVLIDNEMNARL
GDFGLAKLYDQGFDPETSKVAGTFGYIAPEFLRTGRATTSTDVYAFGLVMLEVVCGRRII
ERRAAENEEYLVDWILELWENGKIFDAAEESIRQEQNRGQVELVLKLGVLCSHQAASIRP
AMSVVMRILNGVSQLPDNLLDVVRAEKFREWPETSMELLLLDVNTSSSLELTDSSFVSHG
R
>tr|G4XXY5|G4XXY5_NICAT Receptor-like serine/threonine-protein kinase OS=Nicotiana attenuata OX=49451 GN=lecRK1 PE=2 SV=1
MALYKINPFLFILCCSFQLISSQPWDYPTANLSTTWVNSVSAPHSVDFSDRSTVRAILLR
GTFGPRYACGFYCNGNCESYIFAIFIVQTNSISLITMPAIGFPQVVWSANRNNPVKINST
LQLTAQGDLVLRDADGTLAWSTNSTGKSVAGLNLTDEGNLVLFDSKNATVWQSFDHPTDS
LVPGQKLVPGMKLTASVSTTNWTKGGLFSFSATNDGLVAFVESNPPQTYFEKSIGGLNTS
GGSNYVMYLNGSLALLSNSSDSNNPRTLISIPPASSAQYMKLESDGHLKVYEWQSRWNEV
NDLLTGFNGECYYPMICGRYGICSRGQCSCPKSSSNSTSYFRQIDDRQGNLGCAEVTRLT
CNALNNHRFLELQDVDYFTFTADIKNTDMNACKDACLRNCSCKAALFRSGLNSSTGDCYL
PSEIYSLANNEKEKTRYNSYAFVKVQVEAEPAAAKEKKRVSGVVLGSVIGLAILGILIAI
AVFIIWKKRKANEDEENYLDHVPGMPTRFSYDDLKAATENFTKKLGRGGFGSVFEGCLED
GTKIAVKCLDGVGQVKKSFLAEVETIGSIHHVNLVQLIGFCAEKSHRLLVYEFMSNGSLE
KWIYHGKQELTLDWNCRRKIIQDIAKGLAYLHEECRQKILHLDIKPPNILLDEKHNAKLS
DFGLAKLIDRNQSQVMTMMRGTPGYLAPEWLSGAITEKVDVYSFGIVILEILSGRRHFEA
SESEEQQVMLNLFKKKAEEGQLVDLIDKHSEDMQLYKEEVIKTMQIAAWCLQRDYTKRPS
MSMVVKAMEGVLDVEKSLDYSFNPQTVSVIPNITFAHSTPLLPSVLSGPR
>tr|A0A1W5RRU9|A0A1W5RRU9_9POAL LecRK-V OS=Dasypyrum villosum OX=40247 GN=LecRK-V PE=2 SV=1
MALVVCPTADSLSSALPAGYLALLNVQNNGNASNHLFAVELDTTQNTDFQDINANHVGID
VNDLHSLQSYPTGYYLDDGGDFRNLTLFSREVMQVWVNYDGGTGQIDVTLAPIGVARPAR
PLVSATYNLSSVITKQAYIGFSSATGGINTRHYVLAWSFAMNGPAPAIDVAKLPKLPRLG
PKPRSKVLEIVLPIATAVIILAVCTVVALLLLRHLRYAQLLEDWEVEFGPHRFSYKELYH
ATKGFKSKHLLGAGGFGKVYKGVLHKSKMEVAIKKISHESRQGMKEFIAEVVSIGRLRNR
NLVQLLGYCRRKGELLLVYEYMPNGSLDKYLYGECDENNVHVLDWTKRLHIIKGVASGLL
YIHEKWEKIVIHRDIKASNVLLDSEMNGRLGDFGLARLYDHGTDPQTTHVVGTMGYLAPE
LVRTGKASTLTDVFAFGAFLLEITCGRRPVSNGPQDSHEMLVDWVLDHFRRGCLAETVDV
RMGGDYSVDEACRVLKLGLLCSHPFASTRPSMRHVIQYLDSDTPLPDLSSADMMSFSTMA
LLQNQGFDSYAISYPSSMGSIGTVSYISGGR
>sp|Q9LSR9|LRK18_ARATH L-type lectin-domain containing receptor kinase I.8 OS=Arabidopsis thaliana OX=3702 GN=LECRK18 PE=2 SV=1
MAPGLDLIWMVISFLLLIHLSSQQETGFSFNGFRQGDLHVDGVAQILPGGLLRLTDTSEQ
KKGHAFFRQPLVFNSSEPLSFSTHFVCAMVRKPGVTGGNGIAFFLSPSMDLTNADATQYL
GLFNTTTNRSPSSHIFAIELDTVQSAEFDDIDNNHVGIDVNSLTSVESAPASYFSDKKGL
NKSISLLSGDSIQVWVDFDGTVLNVSLAPLGIRKPSQSLISRSMNLSEVIQDRMFVGFSA
ATGQLANNHYILGWSFSRSKASLQSLDISKLPQVPHPKMKTSLLLILLLIVLGIILLVLL
VGAYLYRRNKYAEVREEWEKEYGPHRYSYKSLYKATKGFHKDGFLGKGGFGEVYKGTLPQ
EDIAVKRFSHHGERGMKQFVAEIASMGCLDHRNLVPLFGYCRRKGEFLLVSKYMPNGSLD
QFLFHNREPSLTWSKRLGILKGIASALKYLHTEATQVVLHRDIKASNVMLDTDFTGKLGD
FGMARFHDHGANPTTTGAVGTVGYMGPELTSMGASTKTDVYAFGALILEVTCGRRPVEPN
LPIEKQLLVKWVCDCWKRKDLISARDPKLSGELIPQIEMVLKLGLLCTNLVPESRPDMVK
VVQYLDRQVSLPDFSPDSPGIGIVTPVLVGGSSTVISNISSPVTEFITHSIQYGIGR
>sp|Q9LSR8|LRK19_ARATH L-type lectin-domain containing receptor kinase I.9 OS=Arabidopsis thaliana OX=3702 GN=LECRK19 PE=1 SV=2
MARWLLQILIISSLHLSSVSSQQETSFVYESFLDRQNLYLDKSAIVLPSGLLQLTNASEH
QMGHAFHKKPIEFSSSGPLSFSTHFVCALVPKPGFEGGHGIVFVLSPSMDFTHAESTRYL
GIFNASTNGSSSYHVLAVELDTIWNPDFKDIDHNHVGIDVNSPISVAIASASYYSDMKGS
NESINLLSGNPIQVWVDYEGTLLNVSVAPLEVQKPTRPLLSHPINLTELFPNRSSLFAGF
SAATGTAISDQYILWWSFSIDRGSLQRLDISKLPEVPHPRAPHKKVSTLIILLPVCLAIL
VLAVLAGLYFRRRRKYSEVSETWEKEFDAHRFSYRSLFKATKGFSKDEFLGKGGFGEVYR
GNLPQGREIAVKRVSHNGDEGVKQFVAEVVSMRCLKHRNLVPLFGYCRRKRELLLVSEYM
PNGSLDEHLFDDQKPVLSWSQRLVVVKGIASALWYLHTGADQVVLHRDVKASNIMLDAEF
HGRLGDFGMARFHEHGGNAATTAAVGTVGYMAPELITMGASTGTDVYAFGVFMLEVTCGR
RPVEPQLQVEKRHMIKWVCECWKKDSLLDATDPRLGGKFVAEEVEMVMKLGLLCSNIVPE
SRPTMEQVVLYLNKNLPLPDFSPYTLGIGTFAPVLVDASSLVVSSASWSLSGPSMSSSSP
NHSPYAWQSTDQPWGQTIDTKNSLHIVAEPEKPSPAVKMVTLPAEDPQSNHSSISSQRVQ
PVKREKRRLHQILVAFPWINKQYFKLGLPKHIVHVSLFFFLQLARL
>sp|Q9M345|LRK42_ARATH L-type lectin-domain containing receptor kinase IV.2 OS=Arabidopsis thaliana OX=3702 GN=LECRK42 PE=2 SV=1
MFVKLKLIFFFFLLCQIMISSSQNLNFTYNGFHPPLTDISLQGLATVTPNGLLKLTNTSV
QKTGHAFCTERIRFKDSQNGNVSSFSTTFVFAIHSQIPTLSGHGIAFVVAPTLGLPFALP
SQYIGLFNISNNGNDTNHIFAVEFDTIQSSEFGDPNDNHVGIDLNGLRSANYSTAGYRDD
HDKFQNLSLISRKRIQVWIDYDNRSHRIDVTVAPFDSDKPRKPLVSYVRDLSSILLEDMY
VGFSSATGSVLSEHFLVGWSFRLNGEAPMLSLSKLPKLPRFEPRRISEFYKIGMPLISLS
LIFSIIFLAFYIVRRKKKYEEELDDWETEFGKNRFRFKELYHATKGFKEKDLLGSGGFGR
VYRGILPTTKLEVAVKRVSHDSKQGMKEFVAEIVSIGRMSHRNLVPLLGYCRRRGELLLV
YDYMPNGSLDKYLYNNPETTLDWKQRSTIIKGVASGLFYLHEEWEQVVIHRDVKASNVLL
DADFNGRLGDFGLARLYDHGSDPQTTHVVGTLGYLAPEHSRTGRATTTTDVYAFGAFLLE
VVSGRRPIEFHSASDDTFLLVEWVFSLWLRGNIMEAKDPKLGSSGYDLEEVEMVLKLGLL
CSHSDPRARPSMRQVLQYLRGDMALPELTPLDLSAGSVMNLGGRDGFSGIAMTDFSTVFK
GFTGGSSIADSLLSGGR
>sp|Q9ZR79|LRK57_ARATH L-type lectin-domain containing receptor kinase V.7 OS=Arabidopsis thaliana OX=3702 GN=LECRK57 PE=2 SV=2
MSHKVLQIVLVLLLTLFSSTHNSNGNFLMEEAAAAGLNGYCLLTNTTKHSYGQAFNNTPV
PIKNSSFSFNIIFGIVPEHKQQGSHGMAFVFSPTRGLPGASPDQYLGIFNETNNGKASNN
VIAIELDIRKDEEFGDIDDNHVGININGLTSVASASAGYYDDEDGNFKKLSLISTKVMRL
SIVYSHTDKQLNVTLLPAEISVPPQKSLLSLNRDLSPYFLEETYLGFTASTGSIGALYYV
MQFSYEEGVIYPAWDLGVIPTLPPYPKKSYDRTRRILAVCLTLAVFTALVASGIGFVFYV
RHKKVKEVLEEWEIQNGPHRFSYKELFNATKGFKEKQLLGKGGFGQVYKGMLPGSDAEIA
VKRTSHDSRQGMSEFLAEISTIGRLRHPNLVRLLGYCKHKENLYLVYDFMPNGSLDRCLT
RSNTNENQERLTWEQRFKIIKDVATALLHLHQEWVQVIVHRDIKPANVLLDHGMNARLGD
FGLAKLYDQGFDPQTSRVAGTLGYIAPELLRTGRATTSTDVYAFGLVMLEVVCGRRLIER
RAAENEAVLVDWILELWESGKLFDAAEESIRQEQNRGEIELVLKLGLLCAHHTELIRPNM
SAVLQILNGVSHLPNNLLDVVRAERLRGIPETSMEVLLGLDLNSFGTMTLTNSFVSHGR
>sp|Q9M021|LRK62_ARATH L-type lectin-domain containing receptor kinase VI.2 OS=Arabidopsis thaliana OX=3702 GN=LECRK62 PE=2 SV=1
MGTQRSMFIVSFLFKLFLFLSVHVRAQRTTTNFAFRGFNGNQSKIRIEGAAMIKPDGLLR
LTDRKSNVTGTAFYHKPVRLLNRNSTNVTIRSFSTSFVFVIIPSSSSNKGFGFTFTLSPT
PYRLNAGSAQYLGVFNKENNGDPRNHVFAVEFDTVQGSRDDNTDRIGNDIGLNYNSRTSD
LQEPVVYYNNDDHNKKEDFQLESGNPIQALLEYDGATQMLNVTVYPARLGFKPTKPLISQ
HVPKLLEIVQEEMYVGFTASTGKGQSSAHYVMGWSFSSGGERPIADVLILSELPPPPPNK
AKKEGLNSQVIVMIVALSAVMLVMLVLLFFFVMYKKRLGQEETLEDWEIDHPRRLRYRDL
YVATDGFKKTGIIGTGGFGTVFKGKLPNSDPIAVKKIIPSSRQGVREFVAEIESLGKLRH
KNLVNLQGWCKHKNDLLLIYDYIPNGSLDSLLYTVPRRSGAVLSWNARFQIAKGIASGLL
YLHEEWEKIVIHRDVKPSNVLIDSKMNPRLGDFGLARLYERGTLSETTALVGTIGYMAPE
LSRNGNPSSASDVFAFGVLLLEIVCGRKPTDSGTFFLVDWVMELHANGEILSAIDPRLGS
GYDGGEARLALAVGLLCCHQKPASRPSMRIVLRYLNGEENVPEIDDEWGYSKSSRSEFGS
KLVGYVSSTSITRVSSTSRISQ
>sp|Q9M3D8|LRK13_ARATH L-type lectin-domain containing receptor kinase I.3 OS=Arabidopsis thaliana OX=3702 GN=LECRK13 PE=1 SV=1
MACRLYLALIFSCVYLICLSSQQETGFVYNGFEQADLFIDGIAKILPDGLLQLTNTTELQ
MGHAFFKKPFDFDPSSSLSFYTHFVCALVPPKLGADGGHGIVFVVSPSIDLSHAYATQYL
GVFSNLTNGTSSSHLLAIELDTVKTVEFNELEKPHVGIDLNSPISVESALPSYFSNALGK
NISINLLSGEPIQVWVDYDGSFLNVTLAPIEIKKPNQPLISRAINLSEIFQEKMYVGFSS
STGNLLSNHYILGWSFSRRKEQLQSLNLSTLPRVPLPKEEKKKLSPLLIGLVILLVIPVV
MVLGGVYWYRRKKYAEVKEWWEKEYGPHRFSYKSLYKATNGFRKDCRVGKGGFGEVYKGT
LPGGRHIAVKRLSHDAEQGMKQFVAEVVTMGNLQHRNLVPLLGYCRRKCELLLVSEYMPN
GSLDQYLFHEGNPSPSWYQRISILKDIASALSYLHTGTKQVVLHRDIKASNVMLDSEFNG
RLGDFGMAKFHDRGTNLSATAAVGTIGYMAPELITMGTSMKTDVYAFGAFLLEVICGRRP
VEPELPVGKQYLVKWVYECWKEACLFKTRDPRLGVEFLPEEVEMVLKLGLLCTNAMPESR
PAMEQVVQYLNQDLPLPIFSPSTPGIGAFMPVSMEALSAIGVSSVRNSSVSMFVTHTILD
GHGR
>sp|O22833|LRK54_ARATH L-type lectin-domain containing receptor kinase V.4 OS=Arabidopsis thaliana OX=3702 GN=LECRK54 PE=2 SV=1
MSRTIGSRVIFLILALFCCTENSRGKLVMQGSAGFFKGYRTLTSTKKHAYGQAFEDEIVP
FKNSANDTVTSFSVTFFFAIAPEDKHKGAHGMAFVISPTRGITGASADQYLGIFNKANNG
DSSNHVIAVELDINKDEEFGDINDNHVGININGMRSIKFAPAGYYDQEGQFKDLSLISGS
LLRVTILYSQMEKQLNVTLSSPEEAYYPNKPLLSLNQDLSPYILENMYVGFSASTGSVRA
MHYMLSWFVHGGVDVPNLDLGIPTFPPYPKEKSLVYRIVLVTSLALVLFVALVASALSIF
FYRRHKKVKEVLEEWEIQCGPHRFAYKELFKATKGFKQLLGKGGFGQVFKGTLPGSDAEI
AVKRISHDSKQGMQEFLAEISTIGRLRHQNLVRLQGYCRYKEELYLVYDFMPNGSLDKYL
YHRANQEQLTWNQRFKIIKDIASALCYLHHEWVQVVIHRDIKPANVLIDHQMNARLGDFG
LAKLYDQGYDPQTSRVAGTFWYIAPELIRSGRATTGTDVYAFGLFMLEVSCGRRLIERRT
ASDEVVLAEWTLKCWENGDILEAVNDGIRHEDNREQLELVLKLGVLCSHQAVAIRPDMSK
VVQILGGDLQLPDNLLDIVKAEKVRMWSETSESVLGVLTSQGSIGTLTLTEPFTSRGR
>sp|Q9LSS0|LRK17_ARATH L-type lectin-domain containing receptor kinase I.7 OS=Arabidopsis thaliana OX=3702 GN=LECRK17 PE=2 SV=1
MIRGLLLGIIWMIFCVCSSFQQETPFVYNNFGHVDHLHLDGSARIIPSGGILQLTNATNS
QIGHVFYEKPIEFKSSESVSFSTYFVCALLPAGDPSGHGMTFFVSHSTDFKGAEATRYFG
IFNRNGSTSTRVLAVELDTSLASDVKDISDNHVGIDVNSAESITSANASYFSDKEGKKID
IKLLSGDPIQVWVDYEGTTLNVSLAPLRNKKPSRPLLSSTSINLTDILQGRRMFVGFSGS
TGSSMSYQYILGWSFSKSMASLPNIDISKLPKVPHSSTKKKSTSPVLSVLLGLIAFIVLG
ILVVAYLYRRNLYSEVREEWEKEYGPIRYSYKSLYKATKGFNRSEFLGRGGFGEVYKGTL
PRSRELREVAVKRVSHDGEHGMKQFVAEIVSMRSLKHRSLVPLLGYCRRKHELLLVSEYM
PNGSLDHYLFNHDRLSLPWWRRLAILRDIASALSYLHTEADQVVIHRDIKAANVMLDAEF
NGRLGDFGMSRLYDRGADPSTTAAVGTVGYMAPELTTMGASTGTDVYAFGVFLLEVTCGR
RPVEPGLPEAKRFLIKWVSECWKRSSLIDARDPRLTEFSSQEVEKVLKLGLLCANLAPDS
RPAMEQVVQYLNGNLALPEFWPNSPGIGVLSPMALSPAPLVIPSLSFSSSSSNNSMFITH
SVLYGSGR
>sp|Q9LYX1|LRK82_ARATH L-type lectin-domain containing receptor kinase VIII.2 OS=Arabidopsis thaliana OX=3702 GN=LECRK82 PE=2 SV=1
MLKLPPRFFSVYSTLIHILASFLCSSDVRGDFPATRFDLGTLTLSSLKLLGDAHLNNGTI
KLTRELSVPTSTAGKALYGKPVKFRHPETKSPASFTTYFSFSVTNLNPSSIGGGLAFVIS
PDEDYLGSTGGFLGLTEETGSGSGFVAVEFDTLMDVQFKDVNGNHVGLDLNAVVSAAVAD
LGNVDIDLKSGNAVNSWITYDGSGRVLTVYVSYSNLKPKSPILSVPLDLDRYVSDSMFVG
FSGSTQGSTEIHSVDWWSFSSSFEESSESPPPMPNSPPPSSPSSSITPSLSTVRRKTADP
SSSCRNKLCKKSPAAVAGVVTAGAFFLALFAGVIIWVYSKKIKYTRKSESLASEIMKSPR
EFTYKELKLATDCFSSSRVIGNGAFGTVYKGILQDSGEIIAIKRCSHISQGNTEFLSELS
LIGTLRHRNLLRLQGYCREKGEILLIYDLMPNGSLDKALYESPTTLPWPHRRKILLGVAS
ALAYLHQECENQIIHRDVKTSNIMLDANFNPKLGDFGLARQTEHDKSPDATAAAGTMGYL
APEYLLTGRATEKTDVFSYGAVVLEVCTGRRPITRPEPEPGLRPGLRSSLVDWVWGLYRE
GKLLTAVDERLSEFNPEEMSRVMMVGLACSQPDPVTRPTMRSVVQILVGEADVPEVPIAK
PSSSMSFSTSELLLTLQDSVSDCNEVLAPISTTSCSSSEHDIFIVGKDRSV
>sp|Q9LXA5|LRK91_ARATH L-type lectin-domain containing receptor kinase IX.1 OS=Arabidopsis thaliana OX=3702 GN=LECRK91 PE=1 SV=1
MANSILLFSFVLVLPFVCSVQFNISRFGSDVSEIAYQGDARANGAVELTNIDYTCRAGWA
TYGKQVPLWNPGTSKPSDFSTRFSFRIDTRNVGYGNYGHGFAFFLAPARIQLPPNSAGGF
LGLFNGTNNQSSAFPLVYVEFDTFTNPEWDPLDVKSHVGINNNSLVSSNYTSWNATSHNQ
DIGRVLIFYDSARRNLSVSWTYDLTSDPLENSSLSYIIDLSKVLPSEVTIGFSATSGGVT
EGNRLLSWEFSSSLELIDIKKSQNDKKGMIIGISVSGFVLLTFFITSLIVFLKRKQQKKK
AEETENLTSINEDLERGAGPRKFTYKDLASAANNFADDRKLGEGGFGAVYRGYLNSLDMM
VAIKKFAGGSKQGKREFVTEVKIISSLRHRNLVQLIGWCHEKDEFLMIYEFMPNGSLDAH
LFGKKPHLAWHVRCKITLGLASALLYLHEEWEQCVVHRDIKASNVMLDSNFNAKLGDFGL
ARLMDHELGPQTTGLAGTFGYMAPEYISTGRASKESDVYSFGVVTLEIVTGRKSVDRRQG
RVEPVTNLVEKMWDLYGKGEVITAIDEKLRIGGFDEKQAECLMIVGLWCAHPDVNTRPSI
KQAIQVLNLEAPVPHLPTKMPVATYHVSSSNTTSVSSGGATVTFSSAQHGR
>sp|Q9LSL5|LRK92_ARATH L-type lectin-domain containing receptor kinase IX.2 OS=Arabidopsis thaliana OX=3702 GN=LECRK92 PE=1 SV=1
MLYFIFCQNLSSSSSMSNSILFLSLFLFLPFVVDSLYFNFTSFRQGDPGDIFYHGDATPD
EDGTVNFNNAEQTSQVGWITYSKKVPIWSHKTGKASDFSTSFSFKIDARNLSADGHGICF
FLAPMGAQLPAYSVGGFLNLFTRKNNYSSSFPLVHVEFDTFNNPGWDPNDVGSHVGINNN
SLVSSNYTSWNASSHSQDICHAKISYDSVTKNLSVTWAYELTATSDPKESSSLSYIIDLA
KVLPSDVMFGFIAAAGTNTEEHRLLSWELSSSLDSDKADSRIGLVIGISASGFVFLTFMV
ITTVVVWSRKQRKKKERDIENMISINKDLEREAGPRKFSYKDLVSATNRFSSHRKLGEGG
FGAVYEGNLKEINTMVAVKKLSGDSRQGKNEFLNEVKIISKLRHRNLVQLIGWCNEKNEF
LLIYELVPNGSLNSHLFGKRPNLLSWDIRYKIGLGLASALLYLHEEWDQCVLHRDIKASN
IMLDSEFNVKLGDFGLARLMNHELGSHTTGLAGTFGYMAPEYVMKGSASKESDIYSFGIV
LLEIVTGRKSLERTQEDNSDTESDDEKSLVEKVWELYGKQELITSCVDDKLGEDFDKKEA
ECLLVLGLWCAHPDKNSRPSIKQGIQVMNFESPLPDLPLKRPVAMYYISTTTSSSSPSVN
SNGVSVTFSGIEYGR
>sp|O64782|SD129_ARATH G-type lectin S-receptor-like serine/threonine-protein kinase SD1-29 OS=Arabidopsis thaliana OX=3702 GN=SD129 PE=1 SV=1
MGMVLFACLLLLIIFPTCGYAAINTSSPLSIRQTLSSPGGFYELGFFSPNNTQNQYVGIW
FKKIVPRVVVWVANRDTPVTSSAANLTISSNGSLILLDGKQDVIWSTGKAFTSNKCHAEL
LDTGNFVVIDDVSGNKLWQSFEHLGNTMLPQSSLMYDTSNGKKRVLTTWKSNSDPSPGEF
SLEITPQIPTQGLIRRGSVPYWRCGPWAKTRFSGISGIDASYVSPFSVVQDTAAGTGSFS
YSTLRNYNLSYVTLTPEGKMKILWDDGNNWKLHLSLPENPCDLYGRCGPYGLCVRSDPPK
CECLKGFVPKSDEEWGKGNWTSGCVRRTKLSCQAKSSMKTQGKDTDIFYRMTDVKTPDLH
QFASFLNAEQCYQGCLGNCSCTAFAYISGIGCLVWNGELADTVQFLSSGEFLFIRLASSE
LAGSSRRKIIVGTTVSLSIFLILVFAAIMLWRYRAKQNDAWKNGFERQDVSGVNFFEMHT
IRTATNNFSPSNKLGQGGFGPVYKGKLVDGKEIGVKRLASSSGQGTEEFMNEITLISKLQ
HRNLVRLLGYCIDGEEKLLIYEFMVNKSLDIFIFDPCLKFELDWPKRFNIIQGIARGLLY
LHRDSRLRVIHRDLKVSNILLDDRMNPKISDFGLARMFQGTQYQDNTRRVVGTLGYMSPE
YAWAGLFSEKSDIYSFGVLMLEIISGKRISRFIYGDESKGLLAYTWDSWCETGGSNLLDR
DLTDTCQAFEVARCVQIGLLCVQHEAVDRPNTLQVLSMLTSATDLPVPKQPIFAVHTLND
MPMLQANSQDFLSVNEMTESMIQGR
