# Supplementary material for: Diversity, abundance, and domain architecture of plant NLR proteins in Fabaceae
Source: Heliyon. 2024 Jul 12;10(14):e34475. doi: 10.1016/j.heliyon.2024.e34475 (PMC11734081; doi:10.1016/j.heliyon.2024.e34475)
Supplement: Multimedia component 12 [file mmc12.zip › S2_CNL.fasta]

>tr|Q9FR63|Q9FR63_WHEAT Stripe rust resistance protein Yr10 OS=Triticum aestivum OX=4565 GN=Yr10 PE=2 SV=1
MEVVTGAMSTLLPLLGDLLKEEYNLQKSTKGEIKFLKAELESMEAALIKISEAPLDQPPN
IQVKLWARDVKDLSYEIEDGIDKFRVHLECRQQKKPHSFMGFIHKSMDMLTKGKIRHKIG
IDIKDIKSRIKEVSDRRERYKVDSVAPKPTGTSTDTLRQLALFKKAEELIGTKEKSLDIV
KMLTEGDEVFKKHLKMVSIVGFGGLGKTTLANVVYEKLRGDFDCAAFVSVSLNPDMKKLF
KCLLHQLDKGEYKNIMDESAWSETQLISEIRDFLRDKRYFILIDDIWDKSVWNNIRCALI
ENECGSRVIATTRILDVAKEVGGVYQLKPLSTSDSGQLFYQRIFGIGDKRPPIQLAEVSE
KILGKCGGVPLAIITLASMLAGKKEHENTYTYWYKVYQSMGSGLENNPGLMDMRRILHVS
YYDLPPNLKTCLLYLSLYPEDYNIETKELIWKWIGEGFIHEEQGKSLYEVGEDYIAELIN
KSLVQPMYINIANKASSVRVHDMVLDLITSLSNEENFLATLGGQQTRSLPRKIRRLSLQS
SNEEDVQPMPTMSSLSHVRSLTVFSKDLSLLSALSGFLVLRALDLSGCEEVGNHHMKDIC
NLFHLRYLSLEGTSITEIPKEISNLRLLQLLVIRSTKMKKFPSTFVQLGQLVFIDMGNRE
VSRLLLKSMSTLPSLSSLAIGIGELREEDLQILGSMPSLHDLSIDVGYWERGRDKRLVID
SGSPFRSLTRFSIKGCGFIDFMFAQGTLQKLQILELSIFGKAIKDRFGDFQFGLENLSSL
EHVYVDARGRGIIPSQEAELSGALEKELDINPNKPTLTVKVTPR
>tr|Q7G139|Q7G139_WHEAT Cyst nematode resistance gene candidate-like protein OS=Triticum aestivum OX=4565 GN=CD3.1 PE=2 SV=1
MDPITIAAVGWSVAMVGWVASATISKLLAKGFDYLEYDTAKKLAQLEPKILVLERVMEVV
ETSPYRPRLEQLFKRLKYAFYEAEEILDAVEYHCLEKQIKTGKLQPGGGSSLPKKDRLKK
KESRMSNKKLVKSLKKIENIINEAHQILEKLNLSSISDGNIRHTMVVNPTTTAVSPQKVF
GRDNDRDKIIAMLHEKEGGLDPSTSKGLCFSVIGIHGVSGSGKSTLAQFVYAHEKNDKQD
NKEDHFDLVMWVHVSQDFSVWGIFKELYEAASDPKVPCPQFNNLNALEEELERKLDGKRF
LLVLDDVWCNADVGNQELPKLLSPLKKGKKGSKILVTTRSKYALPDLCPGVRYTAMPITE
VDDTAFFELFMHYALEDGQDQSMFQNIGVEIAKKLKGSPLAARTVGGNLRRQQDVDHWRR
VGDQDLFKVWTGPLWWSYYQLGEQARRCFAYCSIFPRRHRLYRDELVRLWMAEGFIRNTD
EGADAEDVGLGIFNELLSISFLQPGGQDWYNHGKEYYLVHDLLYDLAGAVAGTDCFRIDN
NMIQKGESWAKDVPRDVRHLFVQSYDAALITGKILVLENLHTLVIYSVGGDTTVEEIVIK
NILKSLPKLRVLAIALCLEKDGFICRPNILSVPESISQLKHLRYLAFRTDIECRVILPSS
LNQLYQMQLLDFGVCMNLVFSCGDLINLRHVCSGPGLQFSNIGRLVSLQTIPAFKVSHEQ
GHEAKQLRYLNRLSGELSIYGLQSVESREEALAFDLAAKKRLAELTLSFGGSSEVAAEVL
EGLCPPVGLVTLDIRDYDGLVYPKWMVGRQNGAPEKLQQLGLSGWSQPGPAPALKAFNHL
RCLNLMHCSWNALPCNMEHLSSLETVIIIKCLNIRSLPTLPQSLTYFWLLKCDDGFMESC
QTVGHPNWKKIQHICRKYFSE
>tr|S5DII7|S5DII7_WHEAT RGA1e E8 mutant OS=Triticum aestivum OX=4565 PE=3 SV=1
MDIVTGAIAKLIPKLGELLVGEYKLHKGVKKNIEDLLKELKTMNAALIKIGEVPPDQLDS
QDKLWADEVRELSYVIEDAVDKFLVRVHGVEPDDNTNGFKGLMKRTTKLLKKVVDKHGIA
HAIKDIKKELQEVAARRDRNKFDGIASIPTEAIDPRLRALYIEAAELVGIYGKRDQELMS
LLSLEGDDASTKKLKKVSIVGFGGLGKTTLAKAVYEKIKGDFDCHAFVPVGQNPDKKKVF
RDILMDLSNSNSDLALLDERQLINKLHKFLENKRYLVIIDDVWDEGLWKDINLAFSNRNN
LGSRLIITTRIFGVSESCCSSADDPVYEIEPLSIDDSSKLFYTRIFSDSGCPKEFEQVSK
DILKKCGGVSLAIITIASALASGQQVKPKHEWDILLQSLGSGVTKDNSLVEMRRILSFSY
YNLPSHLKTCLLYLCIYPEDSMIHRDRLIWKWVAEGFVHHGDQGTSLFLVGLNYFNQLIN
RSMLQPIYSDMGNVYACRVHDMVLDLICNLSHEAKFVNVFDGTGNIMSSQSNVRRLSLQN
KNEDHQAKPLTNIMSISQVRSITIFPPAVSIMPALSRFEVLRVLDLSDCNLGESSSLQPN
LKGVGHLIHLRYLGLSGTRISKLPAEIGTLQFLEVLDLGYNHELDELPSTLFKLRRLIYL
NVSPYKVVPTPGVLQNMTSIEVLRGIFVSLNIIAQELGKLARLRELQIYFKDGSLDLYEG
FVKSLCNLHHIESLIVSCNSGETSFELMDLLGEQWVPPVHLREFVSEMPSQLSALRGWIK
RDPSHLSNLSELILPTVKEVQQEDVEIIGGLLSLRRLLIESTHQTQRLLVIRADGFRCMV
DFYLNCGSATQIMFESGALPRAEEVCFSLGVRVAKEDGNRGFDLGLQGNLLSLRRVVWVK
MYCGGARVGEAKEAKAAVRHALEDHPNHPPIQINMFPRIAEGAQDDDLMCYPVGGPISDA
E
>tr|S5ABD6|S5ABD6_TRIMO CNL9 OS=Triticum monococcum subsp. monococcum OX=408188 GN=Sr35 PE=3 SV=1
MEIAMGAIGSLLPKLGELLIGEITLEKKVRKGIESLITELKLMQAVLSKVSKVPADQLDE
GVKIWAGNVKELSYQMEDIVDAFMVRVGDGGESTNPKNRVKKILKKVKKLFKNGKDLHRI
SAALEEVVLQAKQLAELRQRYEQEMRDTSANTSVDPRMMALYTDVTELVGIEETRDKLIN
MLTEGDDWSKHPLKTISIVGFGGLGKTTLAKAAYDKIKVQFDCGAFVSVSRNPEMKKVLK
DILYGLDKVKYENIHNAARDEKYLIDDIIEFLNDKRYLIVIDDIWNEKAWELIKCAFSKK
SPGSRLITTTRNVSVSEACCSSEDDIYRMEPLSNDVSRTLFCKRIFSQEEGCPQELLKVS
EEILKKCGGVPLAIITIASLLANKGHIKAKDEWYALLSSIGHGLTKNRSLEQMKKILLFS
YYDLPSYLKPCLLYLSIFPEDREIRRARLIWRWISEGFVYSEKQDISLYELGDSYFNELV
NRSMIQPIGIDDEGKVKACRVHDMVLDLICSLSSEENFVTILDDPRRKMPNSESKVRRLS
IQNSKIDVDTTRMEHMRSVTVFSDNVVGKVLDISRFKVLRVLDLEGCHVSDVGYVGNLLH
LRYLGLKGTHVKDLPMEIGKLQFLLTLDLRGTKIEVLPWSVVQLRRLMCLYVDYGMKLPS
GIGNLTFLEVLDDLGLSDVDLDFVKELGRLTKLRVLRLDFHGFDQSMGKALEESISNMYK
LDSLDVFVNRGLINCLSEHWVPPPRLCRLAFPSKRSWFKTLPSWINPSSLPLLSYLDITL
FEVRSEDIQLLGTLPALVYLEIWNYSVFEEAHEVEAPVLSSGAALFPCATECRFIGIGAV
PSMFPQGAAPRLKRLWFTFPAKWISSENIGLGMRHLPSLQRVVVDVISEGASREEADEAE
AALRAAAEDHPNRPILDIW
>tr|A0A060D304|A0A060D304_SOLPI Ph-3 resistance protein OS=Solanum pimpinellifolium OX=4084 PE=3 SV=1
MADILLTAVVNKSVEIAANLLVQEGTRLHWLREDIDWLQREMRHIRSYVDDAKAKEVGGD
SRVKNLLEDIQQLAGDVEDLLDEFLPKIQQSNKFICCLKTVSFADKFAMEIEKIKRRVAD
IDRVRTTYNITDTSNNNDDCIPMDRRRRFLHANDETEVIGLDHDFNKLQHKLLLQDLPYG
VVSIVGMPGLGKTTLAKKLYRHVRHQFECSGLVYVSQQPRAGEILLNIAKQVGLTEEERK
ENLEHNLRSLLKIKRYVILLDDIWDVEIWDDLKLVLPESDSKIGSRIIITSRNSNVGRYI
GGDFSIHELQPLDSENSFELFTKKICNFVDDNWANTSPDLVNIGRCIVERCGGIPLAIVV
TAGMLRARGRTEHAWNRVLDSMTHKIQEGCAKVLALSYNDLPIALRPCFLYFGLFPEDHE
IRAFDLINMWIAEKLIVVNSGNTREAESKAEDFLNDLVSRNLIQVAKRRYDGRISTCRIH
DLLHSLCVELGKESNFFHTEHNAFGDPGNVSRVRRITFYSDINAMNEFLRSNPNPKKLRA
LFCFIGDSCLFSQLARHDFKLLQVLVVVIAYDYFLSYMGIPNTFGKTSCLRYLQLEGNMR
GKLPNSMVKHMQTLNIENSCTELPTVVWESKQLRHVRYRVGFEASNCCFSISRKIYSLPP
NNIQTLMCVYDKFVEQILFHRLINLRKLGLWIVSDFTVQILSTLPKELEDLKLIFSCQPS
EQMNLSSYPYIVKLHLSGNVHLNSVTFPPNLVKLTLRLIMVEGYVVALLKKLSKLRILKM
IWCKHKEEKMDLSGDGDSFLQLEVLYIQEPSGLSEVECTDDVSMPKLKKLLLKEIPNSNL
RLSKRLAKLRV
>sp|Q7XBQ9|RGA2_SOLBU Disease resistance protein RGA2 OS=Solanum bulbocastanum OX=147425 GN=RGA2 PE=1 SV=1
MAEAFIQVLLDNLTSFLKGELVLLFGFQDEFQRLSSMFSTIQAVLEDAQEKQLNNKPLEN
WLQKLNAATYEVDDILDEYKTKATRFSQSEYGRYHPKVIPFRHKVGKRMDQVMKKLKAIA
EERKNFHLHEKIVERQAVRRETGSVLTEPQVYGRDKEKDEIVKILINNVSDAQHLSVLPI
LGMGGLGKTTLAQMVFNDQRVTEHFHSKIWICVSEDFDEKRLIKAIVESIEGRPLLGEMD
LAPLQKKLQELLNGKRYLLVLDDVWNEDQQKWANLRAVLKVGASGASVLTTTRLEKVGSI
MGTLQPYELSNLSQEDCWLLFMQRAFGHQEEINPNLVAIGKEIVKKSGGVPLAAKTLGGI
LCFKREERAWEHVRDSPIWNLPQDESSILPALRLSYHQLPLDLKQCFAYCAVFPKDAKME
KEKLISLWMAHGFLLSKGNMELEDVGDEVWKELYLRSFFQEIEVKDGKTYFKMHDLIHDL
ATSLFSANTSSSNIREINKHSYTHMMSIGFAEVVFFYTLPPLEKFISLRVLNLGDSTFNK
LPSSIGDLVHLRYLNLYGSGMRSLPKQLCKLQNLQTLDLQYCTKLCCLPKETSKLGSLRN
LLLDGSQSLTCMPPRIGSLTCLKTLGQFVVGRKKGYQLGELGNLNLYGSIKISHLERVKN
DKDAKEANLSAKGNLHSLSMSWNNFGPHIYESEEVKVLEALKPHSNLTSLKIYGFRGIHL
PEWMNHSVLKNIVSILISNFRNCSCLPPFGDLPCLESLELHWGSADVEYVEEVDIDVHSG
FPTRIRFPSLRKLDIWDFGSLKGLLKKEGEEQFPVLEEMIIHECPFLTLSSNLRALTSLR
ICYNKVATSFPEEMFKNLANLKYLTISRCNNLKELPTSLASLNALKSLKIQLCCALESLP
EEGLEGLSSLTELFVEHCNMLKCLPEGLQHLTTLTSLKIRGCPQLIKRCEKGIGEDWHKI
SHIPNVNIYI
>tr|Q06AJ9|Q06AJ9_ORYSJ Blast resistance protein Pi37 OS=Oryza sativa subsp. japonica OX=39947 GN=Pi37 PE=3 SV=1
MAEVVLAGLRLAATPICVKLLCNASTCLGVDMTRELHELETIIIPQFELVIEAAEKGNHR
AKLDRWLRELKQAFYNAEDLLDEHEYNILKCKAKHKDSLVKDSTQVHDSSISNILKQPMR
AVSSRMSNLRPENRKILCQLNELKTMLEKAKEFRELIHLPAGNSLEGPSVPTIVVPVVTS
LLPPRVFGRNMDRDRIIHLLTKPMATVSSSVGYSGLAIVAHGGAGKSTLAQCVYNDKRAQ
EHFDVRMWVCISRKLDVHRHTREIIESATNGECPRVDNLDTLQCRLKDIMQKSEKFLLVL
DDVWFDESVNEREWDQLLDPLVSQQEGSRVLVTSRRDVLPAALHCKDVVHLENMEDAEFL
ALFKYHAFSGTEIRNPQLHARLEEVAEKIAKRLGQSPLAARTVGSQLSRNKDIAIWKSAL
NIENLSEPMKALLWSYNKLDSRLQRCFLYCSLFPKGHKYKIDEMVDLWVAEGLVDSRNQG
DKRIEDIGRDYFNEMVSGSFFQPVSERYMGTWYIMHDLLHDLAESLTKEDCFRLEDDGVK
EIPATVRHLSICVDSMKFHKQKICKLRYLRTVICIDPLMDDGDDIFNQLLKNLKKLRVLH
LSFYNSSSLPECIGELKHLRYLSIISTLISELPRSLCTLFHLELLHLNDKVKNLPDRLCN
LRKLRRLEAYDDRNRMYKLYRAALPQIPYIGKLSLLQDIDGFCVQKQKGYELRQLRDMNK
LGGNLRVVNLENVTGKDEASESKLHQKTHLRGLHLSWNDVDDMDVSHLEILEGLRPPSQL
EDLTIEGYKSTMYPSWLLDGSYFENLESFTLANCCVIGSLPPNTEIFRHCMTLTLENVPN
MKTLPFLPEGLTSLSIEGCPLLVFTTNNDELEHHDYRESITRANNLETQLVLIWEANSDS
DIRSTLSSEHSSMKKLTELMDTDMSGNLQTIESALEIERDEALVKEDIIKVWLCCHEERM
RFIYSRKAGLPLVLPSGLCVLSLSSCSITDGALAICLGGLTSLRNLFLTEIMTLTTLPPE
EVFQHLGNLRYLVIRSCWCLRSFGGLRSATSLSEIRLFSCPSLQLARGAEFMQMSLEKLC
VYNCVLSADFFCGDWPHLDDILLSGCRSSSSLHVGDLTSLESFSLYHFPDLCTLEGLSSL
QLHHVHLIDVPKLTTESISQFRVQRSLYISSSVMLNHMLSAEGFVVPEFLSLESCKEPSV
SFEESANFTSVKCLRLCNCEMRSPPGNMKCLSSLTKLDIYDCPNISSIPDLPSSLQHICI
WGCELLKESCRAPEGESWPKIAHIRWKEFR
>tr|Q9ZQT3|Q9ZQT3_ORYSJ NB-ARC domain containing protein, expressed OS=Oryza sativa subsp. japonica OX=39947 GN=RPR1 PE=1 SV=1
MEAVILAVSKIGSVLVEEATKAAITKLSEKATNLKELPSKVEEIEDELKTMNNVIKQMST
TNLTDEVVKGWIAEVRGLAHRVQDIMDKYSYHALKLEEENSVKKLFTTPNYVTVFSEIAE
EISKIEKKIENVAMRKKRWQQQSQHTPNPLADIERKRSQDCLLAPDDLVGIEDNRKLLTD
WLYSKEQDNTIITVSGMGGLGKTTLVNNVYEREKNNFEVSTWIVVSQSYDVVDLLRKLLR
KIVPDDQTQLLDLDAHDLKIRIKEKLKDENFLIVLDDVWNREAYTQIADAFPNFQASRII
ITTRQGDVATLAQSARQLKLNPLEHTDALELFCRRAFYRNCKCPQNLEKLTNDIVVRCQG
LPLAIVSIGGLLSSLPPENQVWNETYKQLRSELTKNNNVQAILNMSYHDLPGDLRNCFLY
CSLFPEDHELSRETVVRLWVAEGFAVQNEENTPEEVAEKYLRELIQRNMLEVLGNDELGR
VSTFKMHDLVRDLALSIAKEEKFGSANNYDTMERMDKEVRRLSSYGWKGKPVLQVKFMRL
RTLVALGMKTPSRHMLSSILSESNYLTVLELQDSEITEVPASIGELFNLRYIGLQRTRVK
SLPESIGKLSSLLTLNIKQTKIQKLPQSIVKIKKLRHLLADRYEDEKQSAFRYFIGMQAP
KELSNLEELQTLETVEASKELAEQLMKLMQLRSVWIDNIRTDDCANLFATLSKMPLLSSL
LLSASHENETLCLEALKPESEELHRLIVRGCWAARTLEYPIFRDHGKNIKYLAISWCRLQ
EDPLLLLAPYVPNLVFLSLNRVNSASTLVLSADCFPQLKTLVLKRMPDVNHLEIIGGALQ
HIEGLYVVSLPKLDNVPQGIESLRYLKKLWLLGLHKNFRSQWQKNGMHQKMQHVPELHVK
D
>tr|E3W9R5|E3W9R5_CAPCH CC-NBS-LRR type resistance protein OS=Capsicum chinense OX=80379 GN=L3 PE=3 SV=1
MEIGLAVGGAFLSSALNVLFDRLAPHGDLLNMFQKNKNDVRLLKKLKMTLVGLQVVLSDA
ENKQASNQHVSQWFNELRGAVDGAENLMELVNYEALRRKVEGRHQNLAETSNQQVSDRKL
NLSDDYFLDIKEKLEETIETLEDLQKQIGDLGLQKHLDLGKKLETRTPSTSLVDESKILG
RMIEKERLIDRLLSSDSNGENLTVVPIVGMGGVGKTTLAKIVYNDKKVKDHFDLKAWFCV
SEAYDAFRITKGLLQEIGSFDLKDDNNLNQLQVKLKESLKGKRFLVVLDDLWNDDCDEWD
DLKNLFVQGAMGSKILVTTRKEDVALMMGNGAINVETLSDEVSWDLFKQHSLKNRDPEEH
PELEEVGKRIADKCKGLPLALKALAGILCRKSEVYEWKNVLRSEIWELPRRKNGILPELM
LSYNDLPAHLKQCFAFCAIYPKDYKFCKEQVIHLWIANGLVQQLHSGNQYFNELRSRSLF
ERVPESSERYGGKFLMHDLVNDLAQIASSKLCVRLEECQGSHILEQSRHTSYSMGRDGDF
EKLKPLSKSEQLRTLLPISIQFLYRPKLSKRVLHNILPRLTYLRALSLSCYAIVELPKDL
FIKFKLLRFLDLSQTEITKLPDSICALYNLETLLLSSCDDLEELPLQMEKLINLRHLDIS
NTSRLKMPLHLSKLKSLQVLVGAKFLLGGPCGWRMEDLGEAHYMYGSLSILELQNVVDRR
EAQKAKMRDKKKNHVEKLSLEWSGSDADNSQTERDILDELRPHTKIKEVEISGYRGTQFP
NWLADDSFLKLLVQLSLSNCKDCFSLPALGQLPCLKFLSIRKMHRITEVTEEFYGSPSSE
KPFNSLEKLEFAEMPEWKQWHVLGIGEFPALRDLSIEDCPKLVGNFLENLCSLTKLRISI
CPELNLETPIQLSSLKWFEVSGSSKAGFIFDEAELFTLNILNCNSLTSLPISTLPSTLKT
IWICRCRKLKLEAPDSSRMISDMFLEELRLEECDSISSPELVPRARTLTVKRCQNLTRFL
IPNGTERLDIWGCENLEIFSVVCGTQMTFLNIHSCAKLKRLPECMQELLPSLKELHLWNC
PEIESFPDGGLPFNLQLLVINYCEKLVNGRKEWRLQRLHSLRELFINHDGSDEEIVGGEN
WELPCSIQRLVIVNLKTLSSQLLKSLTSLESLDIRNLPQIRSLLEQGLPSSFSKLYLYSH
DELHSLQGLQHLNSVQSLLIWNCPNLQSLAESALPSCLSKLTIRDCPNLQSLPKSAFPSS
LSELTIENCPNLQSLPVKGMPSSLSILSIYKCPFLEPLLEFDKGEYWPKIAHIPEIYIGR
TMFDCECL
