# Supplementary material for: Diversity, abundance, and domain architecture of plant NLR proteins in Fabaceae
Source: Heliyon. 2024 Jul 12;10(14):e34475. doi: 10.1016/j.heliyon.2024.e34475 (PMC11734081; doi:10.1016/j.heliyon.2024.e34475)
Supplement: Multimedia component 13 [file mmc13.zip › S2_CN.fasta]

>tr|E3WF10|E3WF10_ORYSJ Resistant protein OS=Oryza sativa subsp. japonica OX=39947 GN=r PE=3 SV=1
MTELASGAVSSLLVVIRNEAALLGGVRDDVQFIKEEMESMNSFLAHLAKSAPQGGEHNEQ
VRTWMNQVRLLAQDCNNCIDLYLYSGNPEIHRAKGRLRRHLWWAYWYLRKMIARHRAAVQ
LCQLKDRARDVGERRLRYGVEVPATTKAAAPDAASGYAAGDDEDEEDYEHQLAVATAGHH
SARRAVYDPPALEDYVNEKLLEWAEEIPTRAIQTLSIAIVAPDTDNNEVLALAHEILVAP
GYYYRRSIMVNVPAVHAKFLPLRPKEVLYYILRELEHGEGAGSQKQATDQGNPWQGYYNI
YRDKKKVLRKIKRNIEKMNIYKKLEKIESDIKHEQQKSDKQLLLQLQKKGVDQVDLHVLL
QLLLLQSQQDQVKNKAADIFKLPEWNDNNIMKIARKLKKHMETDEETKEVQIEVEEETTK
QGRRGKRGEDEKQKEKGEERKEVERHKEKEEETKEEEQQHKKQEEKGEEREKVERHEKEK
EEETKEEHEEKKEREGREVEDEEEKDNDDNNDGEEEEEEEEEDDDDEDPIHLHEDQYAQI
LQEVFPKIANSKTQQQDKSEAKQVTKTATTTLDEERIKQMINEAKEDVFRELRGGKPDKN
QATCEPDVPPDKNQATGEHAGVMDHNGEAYFTEIEQKIDEIKQEFKKQLKIKGIVDKIKH
HLIEYKIKHELPDECPLIILKFDDMMDGSRWEEFRKALSLLECSADALIFTTENTEQAKR
YSYPPREPIDYSLVGLYHYTVLELTSKHKNEDNCSPKIFRDILEECEGHEFCMKIFTHAL
YANPKRSNEELSKLHSTLQDSQKSFDAIAKKMFMYSYNDLPKEYKSCLLYLAIFPKGQKI
RRSTLIGRWVAEGLTLKEDWPSSVRQANRCFDALIRRYLVCPVDIGGTGKVKSCAVHDPV
HGFITTIARKQHIVETRLSHHLARHFSIFNDLRLRSSDGIHTFFQSLSRSSRVSLLKVLD
LEGSQCFGVKNQRYLKDICSKMLLLKYLSLKKTEITQLPSEINCLRELEVLDIRETKVPA
NATVNVLLLKLKRLLAGHIDSSPRNSGTSVQIPHRIDKMVNIEVLSNVKAQRRDDLEDIG
KLWQLRKLGVVVDDKRGHLGNLLKAISNLHECIRSLTITISTTTHKDTPSNPELPDHIGS
DLPHPKKLESLSISGARHLFPLLIKSDNNKLAKVTLSSTPLNQDDLEVLAKLPKLQCVRL
QHISCIVSELIFKEENFKCLKYLLIEGFNLTNITFEDGSACELEKMVLSSTSIESISGVD
VLPKFKELELNNSHVPNEVKEAVENNKRIILKCNEP
