# Supplementary material for: Diversity, abundance, and domain architecture of plant NLR proteins in Fabaceae
Source: Heliyon. 2024 Jul 12;10(14):e34475. doi: 10.1016/j.heliyon.2024.e34475 (PMC11734081; doi:10.1016/j.heliyon.2024.e34475)
Supplement: Multimedia component 14 [file mmc14.xlsx]

## Sheet: CN
Prot_accession	Seq_MD5_digest	Seq_length	Analysis	Signature_accession	Signature_description	Start_location	Stop_location	InterPro_Accession	InterPro_Description	Go_annotation
tr.E3WF10.E3WF10_ORYSJ	f6e679b7c9b68083659913cbcdd547fd	1296	CDD	cd14798	RX.CC_like	5	131	IPR038005	Virus.X.resistance.protein.like..coiled.coil.domain
tr|E3WF10|E3WF10_ORYSJ	f6e679b7c9b68083659913cbcdd547fd	1296	Pfam	PF18052	Rx N-terminal domain	7	87	IPR041118	Rx, N-terminal

## Sheet: CNL
Prot_accession	Seq_MD5_digest	Seq_length	Analysis	Signature_accession	Signature_description	Start_location	Stop_location	InterPro_Accession	InterPro_Description	Go_annotation
tr.Q9FR63.Q9FR63_WHEAT	02491e54b607b143788c2c5470a9c1e5	824	Pfam	PF00931	NB.ARC.domain	193	421	IPR002182	NB.ARC	GO.0043531
tr|Q9FR63|Q9FR63_WHEAT	02491e54b607b143788c2c5470a9c1e5	824	Pfam	PF18052	Rx N-terminal domain	7	97	IPR041118	Rx, N-terminal	-
tr|Q9FR63|Q9FR63_WHEAT	02491e54b607b143788c2c5470a9c1e5	824	CDD	cd14798	RX-CC_like	20	135	IPR038005	Virus X resistance protein-like, coiled-coil domain	-
tr|S5DII7|S5DII7_WHEAT	d4d222e980aa5316d8ebf248982e83c0	961	CDD	cd14798	RX-CC_like	6	134	IPR038005	Virus X resistance protein-like, coiled-coil domain	-
tr|S5DII7|S5DII7_WHEAT	d4d222e980aa5316d8ebf248982e83c0	961	Pfam	PF18052	Rx N-terminal domain	8	88	IPR041118	Rx, N-terminal	-
tr|S5DII7|S5DII7_WHEAT	d4d222e980aa5316d8ebf248982e83c0	961	Pfam	PF00931	NB-ARC domain	196	421	IPR002182	NB-ARC	GO:0043531
tr|E3W9R5|E3W9R5_CAPCH	e26ff70789d70eb868322941b2009aa5	1328	Pfam	PF00931	NB-ARC domain	185	402	IPR002182	NB-ARC	GO:0043531
tr|E3W9R5|E3W9R5_CAPCH	e26ff70789d70eb868322941b2009aa5	1328	Pfam	PF18052	Rx N-terminal domain	11	105	IPR041118	Rx, N-terminal	-
tr|E3W9R5|E3W9R5_CAPCH	e26ff70789d70eb868322941b2009aa5	1328	CDD	cd00009	AAA	183	291	-	-
tr|E3W9R5|E3W9R5_CAPCH	e26ff70789d70eb868322941b2009aa5	1328	Pfam	PF13855	Leucine rich repeat	582	638	IPR001611	Leucine-rich repeat	GO:0005515
sp|Q7XBQ9|RGA2_SOLBU	fa27d1f4f7186b33061caad7a2351044	970	Pfam	PF13855	Leucine rich repeat	835	890	IPR001611	Leucine-rich repeat	GO:0005515
sp|Q7XBQ9|RGA2_SOLBU	fa27d1f4f7186b33061caad7a2351044	970	CDD	cd14798	RX-CC_like	2	121	IPR038005	Virus X resistance protein-like, coiled-coil domain	-
sp|Q7XBQ9|RGA2_SOLBU	fa27d1f4f7186b33061caad7a2351044	970	Pfam	PF18052	Rx N-terminal domain	5	87	IPR041118	Rx, N-terminal	-
sp|Q7XBQ9|RGA2_SOLBU	fa27d1f4f7186b33061caad7a2351044	970	Pfam	PF00931	NB-ARC domain	155	375	IPR002182	NB-ARC	GO:0043531
tr|Q9ZQT3|Q9ZQT3_ORYSJ	23cde9c1135a50f3f9bf163dffa23a8f	901	Pfam	PF18052	Rx N-terminal domain	16	100	IPR041118	Rx, N-terminal	-
tr|Q9ZQT3|Q9ZQT3_ORYSJ	23cde9c1135a50f3f9bf163dffa23a8f	901	CDD	cd14798	RX-CC_like	3	133	IPR038005	Virus X resistance protein-like, coiled-coil domain	-
tr|Q9ZQT3|Q9ZQT3_ORYSJ	23cde9c1135a50f3f9bf163dffa23a8f	901	Pfam	PF00931	NB-ARC domain	178	407	IPR002182	NB-ARC	GO:0043531
tr|Q7G139|Q7G139_WHEAT	3b7d3ea04d24bbc65f67c1f76a9d1f76	921	Pfam	PF00931	NB-ARC domain	211	423	IPR002182	NB-ARC	GO:0043531
tr|S5ABD6|S5ABD6_TRIMO	13b1e9c405aff028d4f7c9eb85ad3520	919	Pfam	PF00931	NB-ARC domain	172	421	IPR002182	NB-ARC	GO:0043531
tr|S5ABD6|S5ABD6_TRIMO	13b1e9c405aff028d4f7c9eb85ad3520	919	Pfam	PF18052	Rx N-terminal domain	7	91	IPR041118	Rx, N-terminal	-
tr|S5ABD6|S5ABD6_TRIMO	13b1e9c405aff028d4f7c9eb85ad3520	919	CDD	cd14798	RX-CC_like	6	136	IPR038005	Virus X resistance protein-like, coiled-coil domain	-
tr|Q06AJ9|Q06AJ9_ORYSJ	539c7cb51e36832bebf1184ec7dcea3c	1290	Pfam	PF00931	NB-ARC domain	214	447	IPR002182	NB-ARC	GO:0043531
tr|Q06AJ9|Q06AJ9_ORYSJ	539c7cb51e36832bebf1184ec7dcea3c	1290	Pfam	PF18052	Rx N-terminal domain	50	98	IPR041118	Rx, N-terminal	-
tr|A0A060D304|A0A060D304_SOLPI	f92faa174ee2839911fcd04c6dd5b67d	851	Pfam	PF18052	Rx N-terminal domain	9	92	IPR041118	Rx, N-terminal	-
tr|A0A060D304|A0A060D304_SOLPI	f92faa174ee2839911fcd04c6dd5b67d	851	Pfam	PF00931	NB-ARC domain	164	403	IPR002182	NB-ARC	GO:0043531
tr|A0A060D304|A0A060D304_SOLPI	f92faa174ee2839911fcd04c6dd5b67d	851	CDD	cd14798	RX-CC_like	19	121	IPR038005	Virus X resistance protein-like, coiled-coil domain	-

## Sheet: LECRK
Prot_accession	Seq_MD5_digest	Seq_length	Analysis	Signature_accession	Signature_description	Start_location	Stop_location	Score	Match_status	Date_Day_Month_Year	InterPro_Accession	InterPro_Description	Go_annotation
sp.Q96285.LRK55_ARATH	9cf23f8699b96e0549682c47f780037e	661	CDD	cd06899	lectin_legume_LecRK_Arcelin_ConA	20	249	1.03053E.85	TRUE	2022-06-06	IPR001220	Legume.lectin.domain	GO.0030246
sp|Q96285|LRK55_ARATH	9cf23f8699b96e0549682c47f780037e	661	ProSiteProfiles	PS50011	Protein kinase domain profile.	338	596	39.9618	TRUE	2022-06-06	IPR000719	Protein kinase domain	GO:0004672|GO:0005524|GO:0006468
sp|Q96285|LRK55_ARATH	9cf23f8699b96e0549682c47f780037e	661	Pfam	PF00139	Legume lectin domain	32	250	8.3e-55	TRUE	2022-06-06	IPR001220	Legume lectin domain	GO:0030246
sp|Q96285|LRK55_ARATH	9cf23f8699b96e0549682c47f780037e	661	ProSitePatterns	PS00108	Serine/Threonine protein kinases active-site signature.	460	472	-	TRUE	2022-06-06	IPR008271	Serine/threonine-protein kinase, active site	GO:0004672|GO:0006468
sp|Q96285|LRK55_ARATH	9cf23f8699b96e0549682c47f780037e	661	ProSitePatterns	PS00107	Protein kinases ATP-binding region signature.	344	367	-	TRUE	2022-06-06	IPR017441	Protein kinase, ATP binding site	GO:0005524
sp|Q96285|LRK55_ARATH	9cf23f8699b96e0549682c47f780037e	661	CDD	cd14066	STKc_IRAK	344	611	3.87e-86	TRUE	2022-06-06	-	-
sp|Q96285|LRK55_ARATH	9cf23f8699b96e0549682c47f780037e	661	Pfam	PF00069	Protein kinase domain	338	547	4.1e-50	TRUE	2022-06-06	IPR000719	Protein kinase domain	GO:0004672|GO:0005524|GO:0006468
sp|O22833|LRK54_ARATH	282eeb9e123c895e7758cbdb531f7dba	658	Pfam	PF00069	Protein kinase domain	337	543	3.7e-49	TRUE	2022-06-06	IPR000719	Protein kinase domain	GO:0004672|GO:0005524|GO:0006468
sp|O22833|LRK54_ARATH	282eeb9e123c895e7758cbdb531f7dba	658	ProSitePatterns	PS00107	Protein kinases ATP-binding region signature.	340	363	-	TRUE	2022-06-06	IPR017441	Protein kinase, ATP binding site	GO:0005524
sp|O22833|LRK54_ARATH	282eeb9e123c895e7758cbdb531f7dba	658	CDD	cd06899	lectin_legume_LecRK_Arcelin_ConA	27	247	3.97e-78	TRUE	2022-06-06	IPR001220	Legume lectin domain	GO:0030246
sp|O22833|LRK54_ARATH	282eeb9e123c895e7758cbdb531f7dba	658	ProSitePatterns	PS00108	Serine/Threonine protein kinases active-site signature.	456	468	-	TRUE	2022-06-06	IPR008271	Serine/threonine-protein kinase, active site	GO:0004672|GO:0006468
sp|O22833|LRK54_ARATH	282eeb9e123c895e7758cbdb531f7dba	658	ProSiteProfiles	PS50011	Protein kinase domain profile.	334	592	37.3	TRUE	2022-06-06	IPR000719	Protein kinase domain	GO:0004672|GO:0005524|GO:0006468
sp|O22833|LRK54_ARATH	282eeb9e123c895e7758cbdb531f7dba	658	Pfam	PF00139	Legume lectin domain	24	247	5.9e-57	TRUE	2022-06-06	IPR001220	Legume lectin domain	GO:0030246
sp|Q7FAZ3|LERK1_ORYSJ	1abdc5a3043bd0cec17849bf69bedc98	813	ProSitePatterns	PS00108	Serine/Threonine protein kinases active-site signature.	643	655	-	TRUE	2022-06-06	IPR008271	Serine/threonine-protein kinase, active site	GO:0004672|GO:0006468
sp|Q7FAZ3|LERK1_ORYSJ	1abdc5a3043bd0cec17849bf69bedc98	813	CDD	cd01098	PAN_AP_plant	374	438	3.65e-10	TRUE	2022-06-06	-	-
sp|Q7FAZ3|LERK1_ORYSJ	1abdc5a3043bd0cec17849bf69bedc98	813	Pfam	PF00069	Protein kinase domain	526	791	4.4e-47	TRUE	2022-06-06	IPR000719	Protein kinase domain	GO:0004672|GO:0005524|GO:0006468
sp|Q7FAZ3|LERK1_ORYSJ	1abdc5a3043bd0cec17849bf69bedc98	813	ProSitePatterns	PS00107	Protein kinases ATP-binding region signature.	529	554	-	TRUE	2022-06-06	IPR017441	Protein kinase, ATP binding site	GO:0005524
sp|Q7FAZ3|LERK1_ORYSJ	1abdc5a3043bd0cec17849bf69bedc98	813	Pfam	PF01453	D-mannose binding lectin	74	170	1.7e-11	TRUE	2022-06-06	IPR001480	Bulb-type lectin domain	-
sp|Q7FAZ3|LERK1_ORYSJ	1abdc5a3043bd0cec17849bf69bedc98	813	ProSiteProfiles	PS50011	Protein kinase domain profile.	523	797	35.4389	TRUE	2022-06-06	IPR000719	Protein kinase domain	GO:0004672|GO:0005524|GO:0006468
sp|Q7FAZ3|LERK1_ORYSJ	1abdc5a3043bd0cec17849bf69bedc98	813	ProSiteProfiles	PS50927	Bulb-type lectin domain profile.	22	149	9.74	TRUE	2022-06-06	IPR001480	Bulb-type lectin domain	-
sp|Q9M021|LRK62_ARATH	57b85982cce95dbb3b5f7479011b03d3	682	Pfam	PF00069	Protein kinase domain	368	628	1.3e-46	TRUE	2022-06-06	IPR000719	Protein kinase domain	GO:0004672|GO:0005524|GO:0006468
sp|Q9M021|LRK62_ARATH	57b85982cce95dbb3b5f7479011b03d3	682	ProSiteProfiles	PS50011	Protein kinase domain profile.	367	641	38.3646	TRUE	2022-06-06	IPR000719	Protein kinase domain	GO:0004672|GO:0005524|GO:0006468
sp|Q9M021|LRK62_ARATH	57b85982cce95dbb3b5f7479011b03d3	682	Pfam	PF00139	Legume lectin domain	31	284	1.2e-65	TRUE	2022-06-06	IPR001220	Legume lectin domain	GO:0030246
sp|Q9M021|LRK62_ARATH	57b85982cce95dbb3b5f7479011b03d3	682	CDD	cd06899	lectin_legume_LecRK_Arcelin_ConA	31	280	1.35e-83	TRUE	2022-06-06	IPR001220	Legume lectin domain	GO:0030246
sp|Q9M021|LRK62_ARATH	57b85982cce95dbb3b5f7479011b03d3	682	CDD	cd14066	STKc_IRAK	381	637	4.88e-85	TRUE	2022-06-06	-	-
sp|Q9M021|LRK62_ARATH	57b85982cce95dbb3b5f7479011b03d3	682	ProSitePatterns	PS00108	Serine/Threonine protein kinases active-site signature.	490	502	-	TRUE	2022-06-06	IPR008271	Serine/threonine-protein kinase, active site	GO:0004672|GO:0006468
sp|Q9M021|LRK62_ARATH	57b85982cce95dbb3b5f7479011b03d3	682	ProSitePatterns	PS00107	Protein kinases ATP-binding region signature.	373	396	-	TRUE	2022-06-06	IPR017441	Protein kinase, ATP binding site	GO:0005524
sp|Q9LXA5|LRK91_ARATH	fd3df1c0fb235fb029e12dd0bd9f9b66	651	ProSitePatterns	PS00107	Protein kinases ATP-binding region signature.	341	365	-	TRUE	2022-06-06	IPR017441	Protein kinase, ATP binding site	GO:0005524
sp|Q9LXA5|LRK91_ARATH	fd3df1c0fb235fb029e12dd0bd9f9b66	651	CDD	cd14066	STKc_IRAK	341	608	1.24e-94	TRUE	2022-06-06	-	-
sp|Q9LXA5|LRK91_ARATH	fd3df1c0fb235fb029e12dd0bd9f9b66	651	Pfam	PF00139	Legume lectin domain	20	263	1.2e-64	TRUE	2022-06-06	IPR001220	Legume lectin domain	GO:0030246
sp|Q9LXA5|LRK91_ARATH	fd3df1c0fb235fb029e12dd0bd9f9b66	651	CDD	cd06899	lectin_legume_LecRK_Arcelin_ConA	20	254	5.01e-82	TRUE	2022-06-06	IPR001220	Legume lectin domain	GO:0030246
sp|Q9LXA5|LRK91_ARATH	fd3df1c0fb235fb029e12dd0bd9f9b66	651	ProSiteProfiles	PS50011	Protein kinase domain profile.	335	616	37.6	TRUE	2022-06-06	IPR000719	Protein kinase domain	GO:0004672|GO:0005524|GO:0006468
sp|Q9LXA5|LRK91_ARATH	fd3df1c0fb235fb029e12dd0bd9f9b66	651	ProSitePatterns	PS00108	Serine/Threonine protein kinases active-site signature.	455	467	-	TRUE	2022-06-06	IPR008271	Serine/threonine-protein kinase, active site	GO:0004672|GO:0006468
sp|Q9LXA5|LRK91_ARATH	fd3df1c0fb235fb029e12dd0bd9f9b66	651	Pfam	PF00069	Protein kinase domain	336	605	3.8e-50	TRUE	2022-06-06	IPR000719	Protein kinase domain	GO:0004672|GO:0005524|GO:0006468
sp|Q9LSL5|LRK92_ARATH	cf43633be8a0c9c2f1ccca854d6c0403	675	Pfam	PF00139	Legume lectin domain	36	278	7.5e-62	TRUE	2022-06-06	IPR001220	Legume lectin domain	GO:0030246
sp|Q9LSL5|LRK92_ARATH	cf43633be8a0c9c2f1ccca854d6c0403	675	ProSiteProfiles	PS50011	Protein kinase domain profile.	350	631	39.453	TRUE	2022-06-06	IPR000719	Protein kinase domain	GO:0004672|GO:0005524|GO:0006468
sp|Q9LSL5|LRK92_ARATH	cf43633be8a0c9c2f1ccca854d6c0403	675	ProSitePatterns	PS00107	Protein kinases ATP-binding region signature.	356	380	-	TRUE	2022-06-06	IPR017441	Protein kinase, ATP binding site	GO:0005524
sp|Q9LSL5|LRK92_ARATH	cf43633be8a0c9c2f1ccca854d6c0403	675	Pfam	PF00069	Protein kinase domain	351	626	1.7e-52	TRUE	2022-06-06	IPR000719	Protein kinase domain	GO:0004672|GO:0005524|GO:0006468
sp|Q9LSL5|LRK92_ARATH	cf43633be8a0c9c2f1ccca854d6c0403	675	CDD	cd14066	STKc_IRAK	356	629	6.02e-91	TRUE	2022-06-06	-	-
sp|Q9LSL5|LRK92_ARATH	cf43633be8a0c9c2f1ccca854d6c0403	675	ProSitePatterns	PS00108	Serine/Threonine protein kinases active-site signature.	471	483	-	TRUE	2022-06-06	IPR008271	Serine/threonine-protein kinase, active site	GO:0004672|GO:0006468
sp|Q9LSL5|LRK92_ARATH	cf43633be8a0c9c2f1ccca854d6c0403	675	CDD	cd06899	lectin_legume_LecRK_Arcelin_ConA	36	263	8.28e-77	TRUE	2022-06-06	IPR001220	Legume lectin domain	GO:0030246
sp|Q9M345|LRK42_ARATH	ce726455b111fbb648e23a02a90cb445	677	CDD	cd06899	lectin_legume_LecRK_Arcelin_ConA	25	265	9.53e-109	TRUE	2022-06-06	IPR001220	Legume lectin domain	GO:0030246
sp|Q9M345|LRK42_ARATH	ce726455b111fbb648e23a02a90cb445	677	CDD	cd14066	STKc_IRAK	353	619	1.27e-98	TRUE	2022-06-06	-	-
sp|Q9M345|LRK42_ARATH	ce726455b111fbb648e23a02a90cb445	677	Pfam	PF00069	Protein kinase domain	347	617	1.9e-46	TRUE	2022-06-06	IPR000719	Protein kinase domain	GO:0004672|GO:0005524|GO:0006468
sp|Q9M345|LRK42_ARATH	ce726455b111fbb648e23a02a90cb445	677	ProSitePatterns	PS00108	Serine/Threonine protein kinases active-site signature.	468	480	-	TRUE	2022-06-06	IPR008271	Serine/threonine-protein kinase, active site	GO:0004672|GO:0006468
sp|Q9M345|LRK42_ARATH	ce726455b111fbb648e23a02a90cb445	677	Pfam	PF00139	Legume lectin domain	25	276	6.6e-79	TRUE	2022-06-06	IPR001220	Legume lectin domain	GO:0030246
sp|Q9M345|LRK42_ARATH	ce726455b111fbb648e23a02a90cb445	677	ProSitePatterns	PS00107	Protein kinases ATP-binding region signature.	353	376	-	TRUE	2022-06-06	IPR017441	Protein kinase, ATP binding site	GO:0005524
sp|Q9M345|LRK42_ARATH	ce726455b111fbb648e23a02a90cb445	677	ProSiteProfiles	PS50011	Protein kinase domain profile.	347	625	38.2092	TRUE	2022-06-06	IPR000719	Protein kinase domain	GO:0004672|GO:0005524|GO:0006468
sp|A2XQD3|LERK2_ORYSI	ada80dfb73649ffe34d75685eb1d5865	811	ProSiteProfiles	PS50927	Bulb-type lectin domain profile.	30	153	8.33589	TRUE	2022-06-06	IPR001480	Bulb-type lectin domain	-
sp|A2XQD3|LERK2_ORYSI	ada80dfb73649ffe34d75685eb1d5865	811	ProSitePatterns	PS00107	Protein kinases ATP-binding region signature.	527	552	-	TRUE	2022-06-06	IPR017441	Protein kinase, ATP binding site	GO:0005524
sp|A2XQD3|LERK2_ORYSI	ada80dfb73649ffe34d75685eb1d5865	811	CDD	cd01098	PAN_AP_plant	349	436	2.99e-11	TRUE	2022-06-06	-	-
sp|A2XQD3|LERK2_ORYSI	ada80dfb73649ffe34d75685eb1d5865	811	ProSiteProfiles	PS50011	Protein kinase domain profile.	521	795	35.4	TRUE	2022-06-06	IPR000719	Protein kinase domain	GO:0004672|GO:0005524|GO:0006468
sp|A2XQD3|LERK2_ORYSI	ada80dfb73649ffe34d75685eb1d5865	811	Pfam	PF00069	Protein kinase domain	524	789	3.3e-47	TRUE	2022-06-06	IPR000719	Protein kinase domain	GO:0004672|GO:0005524|GO:0006468
sp|A2XQD3|LERK2_ORYSI	ada80dfb73649ffe34d75685eb1d5865	811	ProSitePatterns	PS00108	Serine/Threonine protein kinases active-site signature.	641	653	-	TRUE	2022-06-06	IPR008271	Serine/threonine-protein kinase, active site	GO:0004672|GO:0006468
sp|Q9LSS0|LRK17_ARATH	b8c9017bd1139a65a5668237eb885760	668	ProSitePatterns	PS00108	Serine/Threonine protein kinases active-site signature.	464	476	-	TRUE	2022-06-06	IPR008271	Serine/threonine-protein kinase, active site	GO:0004672|GO:0006468
sp|Q9LSS0|LRK17_ARATH	b8c9017bd1139a65a5668237eb885760	668	ProSiteProfiles	PS50011	Protein kinase domain profile.	341	620	38.6332	TRUE	2022-06-06	IPR000719	Protein kinase domain	GO:0004672|GO:0005524|GO:0006468
sp|Q9LSS0|LRK17_ARATH	b8c9017bd1139a65a5668237eb885760	668	CDD	cd06899	lectin_legume_LecRK_Arcelin_ConA	26	259	1.65e-78	TRUE	2022-06-06	IPR001220	Legume lectin domain	GO:0030246
sp|Q9LSS0|LRK17_ARATH	b8c9017bd1139a65a5668237eb885760	668	Pfam	PF07714	Protein tyrosine and serine/threonine kinase	344	611	1.3e-44	TRUE	2022-06-06	IPR001245	Serine-threonine/tyrosine-protein kinase, catalytic domain	GO:0004672|GO:0006468
sp|Q9LSS0|LRK17_ARATH	b8c9017bd1139a65a5668237eb885760	668	Pfam	PF00139	Legume lectin domain	25	271	1.6e-64	TRUE	2022-06-06	IPR001220	Legume lectin domain	GO:0030246
sp|Q9LSS0|LRK17_ARATH	b8c9017bd1139a65a5668237eb885760	668	ProSitePatterns	PS00107	Protein kinases ATP-binding region signature.	347	372	-	TRUE	2022-06-06	IPR017441	Protein kinase, ATP binding site	GO:0005524
sp|Q9LSR9|LRK18_ARATH	1c6189c27c7d309e7f4e300cc07b6b80	657	ProSitePatterns	PS00108	Serine/Threonine protein kinases active-site signature.	458	470	-	TRUE	2022-06-06	IPR008271	Serine/threonine-protein kinase, active site	GO:0004672|GO:0006468
sp|Q9LSR9|LRK18_ARATH	1c6189c27c7d309e7f4e300cc07b6b80	657	CDD	cd06899	lectin_legume_LecRK_Arcelin_ConA	28	257	5.09e-89	TRUE	2022-06-06	IPR001220	Legume lectin domain	GO:0030246
sp|Q9LSR9|LRK18_ARATH	1c6189c27c7d309e7f4e300cc07b6b80	657	Pfam	PF00069	Protein kinase domain	339	538	8e-41	TRUE	2022-06-06	IPR000719	Protein kinase domain	GO:0004672|GO:0005524|GO:0006468
sp|Q9LSR9|LRK18_ARATH	1c6189c27c7d309e7f4e300cc07b6b80	657	ProSiteProfiles	PS50011	Protein kinase domain profile.	339	611	34.9442	TRUE	2022-06-06	IPR000719	Protein kinase domain	GO:0004672|GO:0005524|GO:0006468
sp|Q9LSR9|LRK18_ARATH	1c6189c27c7d309e7f4e300cc07b6b80	657	Pfam	PF00139	Legume lectin domain	27	271	6.4e-71	TRUE	2022-06-06	IPR001220	Legume lectin domain	GO:0030246
sp|Q9LSR9|LRK18_ARATH	1c6189c27c7d309e7f4e300cc07b6b80	657	ProSitePatterns	PS00107	Protein kinases ATP-binding region signature.	345	366	-	TRUE	2022-06-06	IPR017441	Protein kinase, ATP binding site	GO:0005524
tr|A0A1W5RRU9|A0A1W5RRU9_9POAL	4bac9662ce73000fa8a2072e72050ea5	571	Pfam	PF00139	Legume lectin domain	1	174	2.4e-48	TRUE	2022-06-06	IPR001220	Legume lectin domain	GO:0030246
tr|A0A1W5RRU9|A0A1W5RRU9_9POAL	4bac9662ce73000fa8a2072e72050ea5	571	ProSitePatterns	PS00107	Protein kinases ATP-binding region signature.	251	275	-	TRUE	2022-06-06	IPR017441	Protein kinase, ATP binding site	GO:0005524
tr|A0A1W5RRU9|A0A1W5RRU9_9POAL	4bac9662ce73000fa8a2072e72050ea5	571	Pfam	PF00069	Protein kinase domain	246	517	1.2e-48	TRUE	2022-06-06	IPR000719	Protein kinase domain	GO:0004672|GO:0005524|GO:0006468
tr|A0A1W5RRU9|A0A1W5RRU9_9POAL	4bac9662ce73000fa8a2072e72050ea5	571	CDD	cd14066	STKc_IRAK	251	520	7.86e-93	TRUE	2022-06-06	-	-
tr|A0A1W5RRU9|A0A1W5RRU9_9POAL	4bac9662ce73000fa8a2072e72050ea5	571	CDD	cd06899	lectin_legume_LecRK_Arcelin_ConA	1	163	4.21e-68	TRUE	2022-06-06	IPR001220	Legume lectin domain	GO:0030246
tr|A0A1W5RRU9|A0A1W5RRU9_9POAL	4bac9662ce73000fa8a2072e72050ea5	571	ProSitePatterns	PS00108	Serine/Threonine protein kinases active-site signature.	370	382	-	TRUE	2022-06-06	IPR008271	Serine/threonine-protein kinase, active site	GO:0004672|GO:0006468
tr|A0A1W5RRU9|A0A1W5RRU9_9POAL	4bac9662ce73000fa8a2072e72050ea5	571	ProSiteProfiles	PS50011	Protein kinase domain profile.	245	506	37.7145	TRUE	2022-06-06	IPR000719	Protein kinase domain	GO:0004672|GO:0005524|GO:0006468
sp|Q0JEU6|LERK3_ORYSJ	f925fdeda6f32af524824f878028875c	811	ProSiteProfiles	PS50927	Bulb-type lectin domain profile.	18	153	8.88575	TRUE	2022-06-06	IPR001480	Bulb-type lectin domain	-
sp|Q0JEU6|LERK3_ORYSJ	f925fdeda6f32af524824f878028875c	811	Pfam	PF00069	Protein kinase domain	524	789	6.8e-47	TRUE	2022-06-06	IPR000719	Protein kinase domain	GO:0004672|GO:0005524|GO:0006468
sp|Q0JEU6|LERK3_ORYSJ	f925fdeda6f32af524824f878028875c	811	ProSitePatterns	PS00107	Protein kinases ATP-binding region signature.	527	552	-	TRUE	2022-06-06	IPR017441	Protein kinase, ATP binding site	GO:0005524
sp|Q0JEU6|LERK3_ORYSJ	f925fdeda6f32af524824f878028875c	811	CDD	cd01098	PAN_AP_plant	349	436	6.05e-14	TRUE	2022-06-06	-	-
sp|Q0JEU6|LERK3_ORYSJ	f925fdeda6f32af524824f878028875c	811	ProSiteProfiles	PS50011	Protein kinase domain profile.	521	795	35.4248	TRUE	2022-06-06	IPR000719	Protein kinase domain	GO:0004672|GO:0005524|GO:0006468
sp|Q0JEU6|LERK3_ORYSJ	f925fdeda6f32af524824f878028875c	811	ProSitePatterns	PS00108	Serine/Threonine protein kinases active-site signature.	641	653	-	TRUE	2022-06-06	IPR008271	Serine/threonine-protein kinase, active site	GO:0004672|GO:0006468
sp|Q9LSR8|LRK19_ARATH	8867482d1bd4e8942b6b18c1281f25aa	766	CDD	cd14066	STKc_IRAK	350	614	1.69e-84	TRUE	2022-06-06	-	-
sp|Q9LSR8|LRK19_ARATH	8867482d1bd4e8942b6b18c1281f25aa	766	ProSitePatterns	PS00108	Serine/Threonine protein kinases active-site signature.	464	476	-	TRUE	2022-06-06	IPR008271	Serine/threonine-protein kinase, active site	GO:0004672|GO:0006468
sp|Q9LSR8|LRK19_ARATH	8867482d1bd4e8942b6b18c1281f25aa	766	Pfam	PF00139	Legume lectin domain	25	273	1.1e-64	TRUE	2022-06-06	IPR001220	Legume lectin domain	GO:0030246
sp|Q9LSR8|LRK19_ARATH	8867482d1bd4e8942b6b18c1281f25aa	766	ProSitePatterns	PS00107	Protein kinases ATP-binding region signature.	350	372	-	TRUE	2022-06-06	IPR017441	Protein kinase, ATP binding site	GO:0005524
sp|Q9LSR8|LRK19_ARATH	8867482d1bd4e8942b6b18c1281f25aa	766	Pfam	PF00069	Protein kinase domain	345	609	2e-44	TRUE	2022-06-06	IPR000719	Protein kinase domain	GO:0004672|GO:0005524|GO:0006468
sp|Q9LSR8|LRK19_ARATH	8867482d1bd4e8942b6b18c1281f25aa	766	ProSitePatterns	PS00307	Legume lectins beta-chain signature.	136	142	-	TRUE	2022-06-06	IPR019825	Legume lectin, beta chain, Mn/Ca-binding site	-
sp|Q9LSR8|LRK19_ARATH	8867482d1bd4e8942b6b18c1281f25aa	766	ProSiteProfiles	PS50011	Protein kinase domain profile.	344	616	37.3	TRUE	2022-06-06	IPR000719	Protein kinase domain	GO:0004672|GO:0005524|GO:0006468
sp|Q9LSR8|LRK19_ARATH	8867482d1bd4e8942b6b18c1281f25aa	766	CDD	cd06899	lectin_legume_LecRK_Arcelin_ConA	25	261	6.14e-87	TRUE	2022-06-06	IPR001220	Legume lectin domain	GO:0030246
sp|A0A075F7E9|LERK1_ORYSI	d504c93d46ec291a72883fd08de8bc5d	813	Pfam	PF01453	D-mannose binding lectin	74	170	4.4e-11	TRUE	2022-06-06	IPR001480	Bulb-type lectin domain	-
sp|A0A075F7E9|LERK1_ORYSI	d504c93d46ec291a72883fd08de8bc5d	813	ProSitePatterns	PS00108	Serine/Threonine protein kinases active-site signature.	643	655	-	TRUE	2022-06-06	IPR008271	Serine/threonine-protein kinase, active site	GO:0004672|GO:0006468
sp|A0A075F7E9|LERK1_ORYSI	d504c93d46ec291a72883fd08de8bc5d	813	ProSiteProfiles	PS50927	Bulb-type lectin domain profile.	22	149	9.81924	TRUE	2022-06-06	IPR001480	Bulb-type lectin domain	-
sp|A0A075F7E9|LERK1_ORYSI	d504c93d46ec291a72883fd08de8bc5d	813	Pfam	PF00069	Protein kinase domain	526	791	2.7e-46	TRUE	2022-06-06	IPR000719	Protein kinase domain	GO:0004672|GO:0005524|GO:0006468
sp|A0A075F7E9|LERK1_ORYSI	d504c93d46ec291a72883fd08de8bc5d	813	ProSitePatterns	PS00107	Protein kinases ATP-binding region signature.	529	553	-	TRUE	2022-06-06	IPR017441	Protein kinase, ATP binding site	GO:0005524
sp|A0A075F7E9|LERK1_ORYSI	d504c93d46ec291a72883fd08de8bc5d	813	ProSiteProfiles	PS50011	Protein kinase domain profile.	523	797	35.0855	TRUE	2022-06-06	IPR000719	Protein kinase domain	GO:0004672|GO:0005524|GO:0006468
sp|Q9LYX1|LRK82_ARATH	733b77859db46bd85e29e7e2db3556af	711	ProSitePatterns	PS00107	Protein kinases ATP-binding region signature.	380	403	-	TRUE	2022-06-06	IPR017441	Protein kinase, ATP binding site	GO:0005524
sp|Q9LYX1|LRK82_ARATH	733b77859db46bd85e29e7e2db3556af	711	CDD	cd14066	STKc_IRAK	380	647	6.68e-91	TRUE	2022-06-06	-	-
sp|Q9LYX1|LRK82_ARATH	733b77859db46bd85e29e7e2db3556af	711	CDD	cd06899	lectin_legume_LecRK_Arcelin_ConA	51	257	3.77e-80	TRUE	2022-06-06	IPR001220	Legume lectin domain	GO:0030246
sp|Q9LYX1|LRK82_ARATH	733b77859db46bd85e29e7e2db3556af	711	Pfam	PF00139	Legume lectin domain	45	269	2.7e-60	TRUE	2022-06-06	IPR001220	Legume lectin domain	GO:0030246
sp|Q9LYX1|LRK82_ARATH	733b77859db46bd85e29e7e2db3556af	711	Pfam	PF00069	Protein kinase domain	375	644	2.1e-48	TRUE	2022-06-06	IPR000719	Protein kinase domain	GO:0004672|GO:0005524|GO:0006468
sp|Q9LYX1|LRK82_ARATH	733b77859db46bd85e29e7e2db3556af	711	ProSitePatterns	PS00108	Serine/Threonine protein kinases active-site signature.	493	505	-	TRUE	2022-06-06	IPR008271	Serine/threonine-protein kinase, active site	GO:0004672|GO:0006468
sp|Q9LYX1|LRK82_ARATH	733b77859db46bd85e29e7e2db3556af	711	ProSiteProfiles	PS50011	Protein kinase domain profile.	374	656	38.4918	TRUE	2022-06-06	IPR000719	Protein kinase domain	GO:0004672|GO:0005524|GO:0006468
sp|Q9LYX1|LRK82_ARATH	733b77859db46bd85e29e7e2db3556af	711	ProSitePatterns	PS00307	Legume lectins beta-chain signature.	146	152	-	TRUE	2022-06-06	IPR019825	Legume lectin, beta chain, Mn/Ca-binding site	-
sp|Q25AG3|LERK3_ORYSI	64426b61170a6670041110361609a801	811	Pfam	PF00069	Protein kinase domain	524	789	1.8e-46	TRUE	2022-06-06	IPR000719	Protein kinase domain	GO:0004672|GO:0005524|GO:0006468
sp|Q25AG3|LERK3_ORYSI	64426b61170a6670041110361609a801	811	ProSiteProfiles	PS50011	Protein kinase domain profile.	521	795	35.3117	TRUE	2022-06-06	IPR000719	Protein kinase domain	GO:0004672|GO:0005524|GO:0006468
sp|Q25AG3|LERK3_ORYSI	64426b61170a6670041110361609a801	811	ProSitePatterns	PS00107	Protein kinases ATP-binding region signature.	527	552	-	TRUE	2022-06-06	IPR017441	Protein kinase, ATP binding site	GO:0005524
sp|Q25AG3|LERK3_ORYSI	64426b61170a6670041110361609a801	811	ProSiteProfiles	PS50927	Bulb-type lectin domain profile.	18	153	8.71951	TRUE	2022-06-06	IPR001480	Bulb-type lectin domain	-
sp|Q25AG3|LERK3_ORYSI	64426b61170a6670041110361609a801	811	CDD	cd01098	PAN_AP_plant	349	436	3.86e-13	TRUE	2022-06-06	-	-
sp|Q25AG3|LERK3_ORYSI	64426b61170a6670041110361609a801	811	ProSitePatterns	PS00108	Serine/Threonine protein kinases active-site signature.	641	653	-	TRUE	2022-06-06	IPR008271	Serine/threonine-protein kinase, active site	GO:0004672|GO:0006468
sp|Q9ZR79|LRK57_ARATH	fe7ccacff7bcdcffb761231f6bc298b8	659	Pfam	PF00139	Legume lectin domain	21	247	2.3e-50	TRUE	2022-06-06	IPR001220	Legume lectin domain	GO:0030246
sp|Q9ZR79|LRK57_ARATH	fe7ccacff7bcdcffb761231f6bc298b8	659	ProSitePatterns	PS00108	Serine/Threonine protein kinases active-site signature.	458	470	-	TRUE	2022-06-06	IPR008271	Serine/threonine-protein kinase, active site	GO:0004672|GO:0006468
sp|Q9ZR79|LRK57_ARATH	fe7ccacff7bcdcffb761231f6bc298b8	659	ProSiteProfiles	PS50011	Protein kinase domain profile.	333	595	39.4247	TRUE	2022-06-06	IPR000719	Protein kinase domain	GO:0004672|GO:0005524|GO:0006468
sp|Q9ZR79|LRK57_ARATH	fe7ccacff7bcdcffb761231f6bc298b8	659	CDD	cd06899	lectin_legume_LecRK_Arcelin_ConA	17	244	1.89e-73	TRUE	2022-06-06	IPR001220	Legume lectin domain	GO:0030246
sp|Q9ZR79|LRK57_ARATH	fe7ccacff7bcdcffb761231f6bc298b8	659	Pfam	PF00069	Protein kinase domain	333	545	1.2e-48	TRUE	2022-06-06	IPR000719	Protein kinase domain	GO:0004672|GO:0005524|GO:0006468
sp|Q9ZR79|LRK57_ARATH	fe7ccacff7bcdcffb761231f6bc298b8	659	CDD	cd14066	STKc_IRAK	339	609	2.89e-85	TRUE	2022-06-06	-	-
sp|Q9ZR79|LRK57_ARATH	fe7ccacff7bcdcffb761231f6bc298b8	659	ProSitePatterns	PS00107	Protein kinases ATP-binding region signature.	339	362	-	TRUE	2022-06-06	IPR017441	Protein kinase, ATP binding site	GO:0005524
tr|G4XXY5|G4XXY5_NICAT	783be8d3ac06fec95fdbefd1fb28129c	830	CDD	cd00028	B_lectin	103	177	6.5e-23	TRUE	2022-06-06	IPR001480	Bulb-type lectin domain	-
tr|G4XXY5|G4XXY5_NICAT	783be8d3ac06fec95fdbefd1fb28129c	830	ProSiteProfiles	PS50948	PAN/Apple domain profile.	361	441	7.69	TRUE	2022-06-06	IPR003609	PAN/Apple domain	-
tr|G4XXY5|G4XXY5_NICAT	783be8d3ac06fec95fdbefd1fb28129c	830	CDD	cd14066	STKc_IRAK	525	790	1.79e-88	TRUE	2022-06-06	-	-
tr|G4XXY5|G4XXY5_NICAT	783be8d3ac06fec95fdbefd1fb28129c	830	ProSiteProfiles	PS50927	Bulb-type lectin domain profile.	37	175	14.4	TRUE	2022-06-06	IPR001480	Bulb-type lectin domain	-
tr|G4XXY5|G4XXY5_NICAT	783be8d3ac06fec95fdbefd1fb28129c	830	Pfam	PF08276	PAN-like domain	365	404	8.3e-05	TRUE	2022-06-06	IPR003609	PAN/Apple domain	-
tr|G4XXY5|G4XXY5_NICAT	783be8d3ac06fec95fdbefd1fb28129c	830	ProSiteProfiles	PS50011	Protein kinase domain profile.	519	792	40.4565	TRUE	2022-06-06	IPR000719	Protein kinase domain	GO:0004672|GO:0005524|GO:0006468
tr|G4XXY5|G4XXY5_NICAT	783be8d3ac06fec95fdbefd1fb28129c	830	Pfam	PF00069	Protein kinase domain	522	786	1.2e-55	TRUE	2022-06-06	IPR000719	Protein kinase domain	GO:0004672|GO:0005524|GO:0006468
tr|G4XXY5|G4XXY5_NICAT	783be8d3ac06fec95fdbefd1fb28129c	830	Pfam	PF01453	D-mannose binding lectin	105	202	6.9e-21	TRUE	2022-06-06	IPR001480	Bulb-type lectin domain	-
tr|G4XXY5|G4XXY5_NICAT	783be8d3ac06fec95fdbefd1fb28129c	830	ProSitePatterns	PS00108	Serine/Threonine protein kinases active-site signature.	639	651	-	TRUE	2022-06-06	IPR008271	Serine/threonine-protein kinase, active site	GO:0004672|GO:0006468
tr|G4XXY5|G4XXY5_NICAT	783be8d3ac06fec95fdbefd1fb28129c	830	ProSitePatterns	PS00107	Protein kinases ATP-binding region signature.	525	547	-	TRUE	2022-06-06	IPR017441	Protein kinase, ATP binding site	GO:0005524
tr|G4XXY5|G4XXY5_NICAT	783be8d3ac06fec95fdbefd1fb28129c	830	CDD	cd01098	PAN_AP_plant	357	420	5.85e-10	TRUE	2022-06-06	-	-
sp|O64782|SD129_ARATH	b71d99394f2b1f4594521cdaa7440593	805	CDD	cd14066	STKc_IRAK	494	760	3.24e-88	TRUE	2022-06-06	-	-
sp|O64782|SD129_ARATH	b71d99394f2b1f4594521cdaa7440593	805	ProSiteProfiles	PS50011	Protein kinase domain profile.	488	773	36.1315	TRUE	2022-06-06	IPR000719	Protein kinase domain	GO:0004672|GO:0005524|GO:0006468
sp|O64782|SD129_ARATH	b71d99394f2b1f4594521cdaa7440593	805	Pfam	PF00954	S-locus glycoprotein domain	202	311	1.1e-33	TRUE	2022-06-06	IPR000858	S-locus glycoprotein domain	GO:0048544
sp|O64782|SD129_ARATH	b71d99394f2b1f4594521cdaa7440593	805	ProSitePatterns	PS00108	Serine/Threonine protein kinases active-site signature.	609	621	-	TRUE	2022-06-06	IPR008271	Serine/threonine-protein kinase, active site	GO:0004672|GO:0006468
sp|O64782|SD129_ARATH	b71d99394f2b1f4594521cdaa7440593	805	Pfam	PF08276	PAN-like domain	343	402	2.1e-17	TRUE	2022-06-06	IPR003609	PAN/Apple domain	-
sp|O64782|SD129_ARATH	b71d99394f2b1f4594521cdaa7440593	805	CDD	cd00028	B_lectin	26	143	3.39e-37	TRUE	2022-06-06	IPR001480	Bulb-type lectin domain	-
sp|O64782|SD129_ARATH	b71d99394f2b1f4594521cdaa7440593	805	ProSiteProfiles	PS50948	PAN/Apple domain profile.	332	418	9.58011	TRUE	2022-06-06	IPR003609	PAN/Apple domain	-
sp|O64782|SD129_ARATH	b71d99394f2b1f4594521cdaa7440593	805	CDD	cd01098	PAN_AP_plant	328	417	4.58e-22	TRUE	2022-06-06	-	-
sp|O64782|SD129_ARATH	b71d99394f2b1f4594521cdaa7440593	805	Pfam	PF01453	D-mannose binding lectin	69	170	1.5e-29	TRUE	2022-06-06	IPR001480	Bulb-type lectin domain	-
sp|O64782|SD129_ARATH	b71d99394f2b1f4594521cdaa7440593	805	Pfam	PF07714	Protein tyrosine and serine/threonine kinase	491	687	4.5e-43	TRUE	2022-06-06	IPR001245	Serine-threonine/tyrosine-protein kinase, catalytic domain	GO:0004672|GO:0006468
sp|O64782|SD129_ARATH	b71d99394f2b1f4594521cdaa7440593	805	Pfam	PF11883	Domain of unknown function (DUF3403)	760	805	8.1e-10	TRUE	2022-06-06	IPR021820	S-locus receptor kinase, C-terminal	GO:0004674
sp|O64782|SD129_ARATH	b71d99394f2b1f4594521cdaa7440593	805	ProSiteProfiles	PS50927	Bulb-type lectin domain profile.	20	141	18.6682	TRUE	2022-06-06	IPR001480	Bulb-type lectin domain	-
sp|Q7FAZ2|LERK2_ORYSJ	fa509301c4e8d24762e150dd8aaf5dfa	811	ProSiteProfiles	PS50927	Bulb-type lectin domain profile.	18	153	8.61721	TRUE	2022-06-06	IPR001480	Bulb-type lectin domain	-
sp|Q7FAZ2|LERK2_ORYSJ	fa509301c4e8d24762e150dd8aaf5dfa	811	ProSitePatterns	PS00107	Protein kinases ATP-binding region signature.	527	552	-	TRUE	2022-06-06	IPR017441	Protein kinase, ATP binding site	GO:0005524
sp|Q7FAZ2|LERK2_ORYSJ	fa509301c4e8d24762e150dd8aaf5dfa	811	CDD	cd01098	PAN_AP_plant	349	436	3.36e-11	TRUE	2022-06-06	-	-
sp|Q7FAZ2|LERK2_ORYSJ	fa509301c4e8d24762e150dd8aaf5dfa	811	Pfam	PF00069	Protein kinase domain	524	789	2.4e-47	TRUE	2022-06-06	IPR000719	Protein kinase domain	GO:0004672|GO:0005524|GO:0006468
sp|Q7FAZ2|LERK2_ORYSJ	fa509301c4e8d24762e150dd8aaf5dfa	811	ProSiteProfiles	PS50011	Protein kinase domain profile.	521	795	35.3682	TRUE	2022-06-06	IPR000719	Protein kinase domain	GO:0004672|GO:0005524|GO:0006468
sp|Q7FAZ2|LERK2_ORYSJ	fa509301c4e8d24762e150dd8aaf5dfa	811	ProSitePatterns	PS00108	Serine/Threonine protein kinases active-site signature.	641	653	-	TRUE	2022-06-06	IPR008271	Serine/threonine-protein kinase, active site	GO:0004672|GO:0006468
sp|Q9M3D8|LRK13_ARATH	1a03527a0b35b4b8ee4f543b68f9b016	664	CDD	cd14066	STKc_IRAK	348	612	1.11e-91	TRUE	2022-06-06	-	-
sp|Q9M3D8|LRK13_ARATH	1a03527a0b35b4b8ee4f543b68f9b016	664	Pfam	PF00069	Protein kinase domain	344	608	1.5e-43	TRUE	2022-06-06	IPR000719	Protein kinase domain	GO:0004672|GO:0005524|GO:0006468
sp|Q9M3D8|LRK13_ARATH	1a03527a0b35b4b8ee4f543b68f9b016	664	ProSiteProfiles	PS50011	Protein kinase domain profile.	342	619	38.2092	TRUE	2022-06-06	IPR000719	Protein kinase domain	GO:0004672|GO:0005524|GO:0006468
sp|Q9M3D8|LRK13_ARATH	1a03527a0b35b4b8ee4f543b68f9b016	664	ProSitePatterns	PS00107	Protein kinases ATP-binding region signature.	348	370	-	TRUE	2022-06-06	IPR017441	Protein kinase, ATP binding site	GO:0005524
sp|Q9M3D8|LRK13_ARATH	1a03527a0b35b4b8ee4f543b68f9b016	664	ProSitePatterns	PS00108	Serine/Threonine protein kinases active-site signature.	462	474	-	TRUE	2022-06-06	IPR008271	Serine/threonine-protein kinase, active site	GO:0004672|GO:0006468
sp|Q9M3D8|LRK13_ARATH	1a03527a0b35b4b8ee4f543b68f9b016	664	Pfam	PF00139	Legume lectin domain	26	270	4.5e-63	TRUE	2022-06-06	IPR001220	Legume lectin domain	GO:0030246
sp|Q9M3D8|LRK13_ARATH	1a03527a0b35b4b8ee4f543b68f9b016	664	CDD	cd06899	lectin_legume_LecRK_Arcelin_ConA	27	257	5.69e-85	TRUE	2022-06-06	IPR001220	Legume lectin domain	GO:0030246

## Sheet: LYK
Prot_accession	Seq_MD5_digest	Seq_length	Analysis	Signature_accession	Signature_description	Start_location	Stop_location	InterPro_Accession	InterPro_Description	Go_annotation
NP_175606.2	a348f82f8632ad81b5149f8f070f8e58	651	CDD	cd00118	LysM	143	186	IPR018392	LysM.domain	-
NP_175606.2	a348f82f8632ad81b5149f8f070f8e58	651	ProSiteProfiles	PS51782	LysM domain profile.	142	186	IPR018392	LysM domain	-
NP_175606.2	a348f82f8632ad81b5149f8f070f8e58	651	ProSiteProfiles	PS50011	Protein kinase domain profile.	341	628	IPR000719	Protein kinase domain	GO:0004672|GO:0005524|GO:0006468
NP_175606.2	a348f82f8632ad81b5149f8f070f8e58	651	Pfam	PF07714	Protein tyrosine and serine/threonine kinase	345	621	IPR001245	Serine-threonine/tyrosine-protein kinase, catalytic domain	GO:0004672|GO:0006468
NP_175606.2	a348f82f8632ad81b5149f8f070f8e58	651	ProSitePatterns	PS00107	Protein kinases ATP-binding region signature.	347	368	IPR017441	Protein kinase, ATP binding site	GO:0005524
NP_175606.2	a348f82f8632ad81b5149f8f070f8e58	651	ProSitePatterns	PS00108	Serine/Threonine protein kinases active-site signature.	460	472	IPR008271	Serine/threonine-protein kinase, active site	GO:0004672|GO:0006468
NP_175606.2	a348f82f8632ad81b5149f8f070f8e58	651	Pfam	PF01476	LysM domain	148	187	IPR018392	LysM domain	-
XP_003616926.2	2e5f90416053ca5a3bf3d73bffc4138a	660	CDD	cd00118	LysM	187	223	IPR018392	LysM domain	-
XP_003616926.2	2e5f90416053ca5a3bf3d73bffc4138a	660	Pfam	PF01476	LysM domain	188	231	IPR018392	LysM domain	-
XP_003616926.2	2e5f90416053ca5a3bf3d73bffc4138a	660	ProSiteProfiles	PS51782	LysM domain profile.	186	230	IPR018392	LysM domain	-
XP_003616926.2	2e5f90416053ca5a3bf3d73bffc4138a	660	Pfam	PF00069	Protein kinase domain	383	627	IPR000719	Protein kinase domain	GO:0004672|GO:0005524|GO:0006468
XP_003616926.2	2e5f90416053ca5a3bf3d73bffc4138a	660	ProSiteProfiles	PS50011	Protein kinase domain profile.	294	639	IPR000719	Protein kinase domain	GO:0004672|GO:0005524|GO:0006468
AAC17086.1	7a0eccea3bdb472054418fdff51fdf22	612	ProSiteProfiles	PS50835	Ig-like domain profile.	81	153	IPR007110	Immunoglobulin-like domain	-
AAC17086.1	7a0eccea3bdb472054418fdff51fdf22	612	Pfam	PF01476	LysM domain	188	232	IPR018392	LysM domain	-
AAC17086.1	7a0eccea3bdb472054418fdff51fdf22	612	Pfam	PF01476	LysM domain	121	166	IPR018392	LysM domain	-
AAC17086.1	7a0eccea3bdb472054418fdff51fdf22	612	ProSiteProfiles	PS51782	LysM domain profile.	119	165	IPR018392	LysM domain	-
AAC17086.1	7a0eccea3bdb472054418fdff51fdf22	612	CDD	cd00118	LysM	119	165	IPR018392	LysM domain	-
AAC17086.1	7a0eccea3bdb472054418fdff51fdf22	612	ProSiteProfiles	PS51782	LysM domain profile.	186	231	IPR018392	LysM domain	-
AAC17086.1	7a0eccea3bdb472054418fdff51fdf22	612	Pfam	PF07714	Protein tyrosine and serine/threonine kinase	385	594	IPR001245	Serine-threonine/tyrosine-protein kinase, catalytic domain	GO:0004672|GO:0006468
AAC17086.1	7a0eccea3bdb472054418fdff51fdf22	612	ProSiteProfiles	PS50011	Protein kinase domain profile.	283	601	IPR000719	Protein kinase domain	GO:0004672|GO:0005524|GO:0006468
BAI79273.1	7aacf32736412c673bb03687b09342cd	622	ProSitePatterns	PS00108	Serine/Threonine protein kinases active-site signature.	438	450	IPR008271	Serine/threonine-protein kinase, active site	GO:0004672|GO:0006468
BAI79273.1	7aacf32736412c673bb03687b09342cd	622	ProSitePatterns	PS00107	Protein kinases ATP-binding region signature.	329	351	IPR017441	Protein kinase, ATP binding site	GO:0005524
BAI79273.1	7aacf32736412c673bb03687b09342cd	622	ProSiteProfiles	PS50011	Protein kinase domain profile.	323	597	IPR000719	Protein kinase domain	GO:0004672|GO:0005524|GO:0006468
BAI79273.1	7aacf32736412c673bb03687b09342cd	622	Pfam	PF07714	Protein tyrosine and serine/threonine kinase	325	593	IPR001245	Serine-threonine/tyrosine-protein kinase, catalytic domain	GO:0004672|GO:0006468
BAI79273.1	7aacf32736412c673bb03687b09342cd	622	CDD	cd14066	STKc_IRAK	329	591	-	-
BAD01244.1	ac995bbddf8ca1a109b479feec16fce5	594	CDD	cd14066	STKc_IRAK	300	563	-	-
BAD01244.1	ac995bbddf8ca1a109b479feec16fce5	594	Pfam	PF07714	Protein tyrosine and serine/threonine kinase	295	564	IPR001245	Serine-threonine/tyrosine-protein kinase, catalytic domain	GO:0004672|GO:0006468
BAD01244.1	ac995bbddf8ca1a109b479feec16fce5	594	ProSitePatterns	PS00108	Serine/Threonine protein kinases active-site signature.	409	421	IPR008271	Serine/threonine-protein kinase, active site	GO:0004672|GO:0006468
BAD01244.1	ac995bbddf8ca1a109b479feec16fce5	594	ProSiteProfiles	PS50011	Protein kinase domain profile.	294	569	IPR000719	Protein kinase domain	GO:0004672|GO:0005524|GO:0006468
BAD01244.1	ac995bbddf8ca1a109b479feec16fce5	594	ProSitePatterns	PS00107	Protein kinases ATP-binding region signature.	300	322	IPR017441	Protein kinase, ATP binding site	GO:0005524
BAF92788.1	a8d99d49514167b30dad010eed84fb4c	617	Pfam	PF01476	LysM domain	173	203	IPR018392	LysM domain	-
BAF92788.1	a8d99d49514167b30dad010eed84fb4c	617	Pfam	PF07714	Protein tyrosine and serine/threonine kinase	325	589	IPR001245	Serine-threonine/tyrosine-protein kinase, catalytic domain	GO:0004672|GO:0006468
BAF92788.1	a8d99d49514167b30dad010eed84fb4c	617	ProSitePatterns	PS00107	Protein kinases ATP-binding region signature.	328	350	IPR017441	Protein kinase, ATP binding site	GO:0005524
BAF92788.1	a8d99d49514167b30dad010eed84fb4c	617	ProSiteProfiles	PS51782	LysM domain profile.	168	211	IPR018392	LysM domain	-
BAF92788.1	a8d99d49514167b30dad010eed84fb4c	617	ProSiteProfiles	PS50011	Protein kinase domain profile.	322	594	IPR000719	Protein kinase domain	GO:0004672|GO:0005524|GO:0006468
BAF92788.1	a8d99d49514167b30dad010eed84fb4c	617	ProSitePatterns	PS00108	Serine/Threonine protein kinases active-site signature.	437	449	IPR008271	Serine/threonine-protein kinase, active site	GO:0004672|GO:0006468
BAF92788.1	a8d99d49514167b30dad010eed84fb4c	617	CDD	cd00118	LysM	168	200	IPR018392	LysM domain	-
ADL16642.1	324aaed385106099aa0b489d37e346c5	626	Pfam	PF01476	LysM domain	48	89	IPR018392	LysM domain	-
ADL16642.1	324aaed385106099aa0b489d37e346c5	626	Pfam	PF07714	Protein tyrosine and serine/threonine kinase	330	597	IPR001245	Serine-threonine/tyrosine-protein kinase, catalytic domain	GO:0004672|GO:0006468
ADL16642.1	324aaed385106099aa0b489d37e346c5	626	ProSitePatterns	PS00108	Serine/Threonine protein kinases active-site signature.	443	455	IPR008271	Serine/threonine-protein kinase, active site	GO:0004672|GO:0006468
ADL16642.1	324aaed385106099aa0b489d37e346c5	626	ProSiteProfiles	PS50011	Protein kinase domain profile.	328	601	IPR000719	Protein kinase domain	GO:0004672|GO:0005524|GO:0006468
ADL16642.1	324aaed385106099aa0b489d37e346c5	626	ProSitePatterns	PS00107	Protein kinases ATP-binding region signature.	334	356	IPR017441	Protein kinase, ATP binding site	GO:0005524
sp|Q0GXS4.1|NFP_MEDTR	d034bef0abe1be1ad893c37be4b3f733	595	ProSitePatterns	PS00109	Tyrosine protein kinases specific active-site signature.	431	443	IPR008266	Tyrosine-protein kinase, active site	GO:0004672|GO:0006468
sp|Q0GXS4.1|NFP_MEDTR	d034bef0abe1be1ad893c37be4b3f733	595	Pfam	PF07714	Protein tyrosine and serine/threonine kinase	342	462	IPR001245	Serine-threonine/tyrosine-protein kinase, catalytic domain	GO:0004672|GO:0006468
sp|Q0GXS4.1|NFP_MEDTR	d034bef0abe1be1ad893c37be4b3f733	595	ProSiteProfiles	PS50011	Protein kinase domain profile.	284	573	IPR000719	Protein kinase domain	GO:0004672|GO:0005524|GO:0006468
ANI80604.1	62ed1ff3fe53ecbdfc3b0e67f5a90ba6	619	CDD	cd14066	STKc_IRAK	327	588	-	-
ANI80604.1	62ed1ff3fe53ecbdfc3b0e67f5a90ba6	619	ProSiteProfiles	PS50011	Protein kinase domain profile.	321	594	IPR000719	Protein kinase domain	GO:0004672|GO:0005524|GO:0006468
ANI80604.1	62ed1ff3fe53ecbdfc3b0e67f5a90ba6	619	Pfam	PF07714	Protein tyrosine and serine/threonine kinase	323	590	IPR001245	Serine-threonine/tyrosine-protein kinase, catalytic domain	GO:0004672|GO:0006468
ANI80604.1	62ed1ff3fe53ecbdfc3b0e67f5a90ba6	619	ProSitePatterns	PS00107	Protein kinases ATP-binding region signature.	327	349	IPR017441	Protein kinase, ATP binding site	GO:0005524
ANI80604.1	62ed1ff3fe53ecbdfc3b0e67f5a90ba6	619	ProSitePatterns	PS00108	Serine/Threonine protein kinases active-site signature.	436	448	IPR008271	Serine/threonine-protein kinase, active site	GO:0004672|GO:0006468
AAB80675.1	9cd8889f85ce6e3d4ee8ddc6f431084b	664	Pfam	PF01476	LysM domain	197	233	IPR018392	LysM domain	-
AAB80675.1	9cd8889f85ce6e3d4ee8ddc6f431084b	664	ProSiteProfiles	PS50011	Protein kinase domain profile.	351	643	IPR000719	Protein kinase domain	GO:0004672|GO:0005524|GO:0006468
AAB80675.1	9cd8889f85ce6e3d4ee8ddc6f431084b	664	ProSiteProfiles	PS51782	LysM domain profile.	195	238	IPR018392	LysM domain	-
AAB80675.1	9cd8889f85ce6e3d4ee8ddc6f431084b	664	Pfam	PF00069	Protein kinase domain	380	638	IPR000719	Protein kinase domain	GO:0004672|GO:0005524|GO:0006468
AEO18236.1	d643afa4dcc7e3c592e90776466d2cf2	576	ProSiteProfiles	PS50011	Protein kinase domain profile.	301	576	IPR000719	Protein kinase domain	GO:0004672|GO:0005524|GO:0006468
AEO18236.1	d643afa4dcc7e3c592e90776466d2cf2	576	ProSitePatterns	PS00108	Serine/Threonine protein kinases active-site signature.	414	426	IPR008271	Serine/threonine-protein kinase, active site	GO:0004672|GO:0006468
AEO18236.1	d643afa4dcc7e3c592e90776466d2cf2	576	ProSitePatterns	PS00107	Protein kinases ATP-binding region signature.	307	328	IPR017441	Protein kinase, ATP binding site	GO:0005524
AEO18236.1	d643afa4dcc7e3c592e90776466d2cf2	576	Pfam	PF07714	Protein tyrosine and serine/threonine kinase	303	567	IPR001245	Serine-threonine/tyrosine-protein kinase, catalytic domain	GO:0004672|GO:0006468
ANI80605.1	80f3458d17b2dc2a000136017b3c2297	671	CDD	cd00118	LysM	184	212	IPR018392	LysM domain	-
ANI80605.1	80f3458d17b2dc2a000136017b3c2297	671	Pfam	PF07714	Protein tyrosine and serine/threonine kinase	383	635	IPR001245	Serine-threonine/tyrosine-protein kinase, catalytic domain	GO:0004672|GO:0006468
ANI80605.1	80f3458d17b2dc2a000136017b3c2297	671	Pfam	PF01476	LysM domain	185	212	IPR018392	LysM domain	-
ANI80605.1	80f3458d17b2dc2a000136017b3c2297	671	ProSiteProfiles	PS50011	Protein kinase domain profile.	321	653	IPR000719	Protein kinase domain	GO:0004672|GO:0005524|GO:0006468
ANI80605.1	80f3458d17b2dc2a000136017b3c2297	671	ProSiteProfiles	PS51782	LysM domain profile.	183	231	IPR018392	LysM domain	-
XP_003601376.2	fecfe088dcaa536f2ff3799b0e4bc108	621	Pfam	PF07714	Protein tyrosine and serine/threonine kinase	324	592	IPR001245	Serine-threonine/tyrosine-protein kinase, catalytic domain	GO:0004672|GO:0006468
XP_003601376.2	fecfe088dcaa536f2ff3799b0e4bc108	621	ProSitePatterns	PS00108	Serine/Threonine protein kinases active-site signature.	437	449	IPR008271	Serine/threonine-protein kinase, active site	GO:0004672|GO:0006468
XP_003601376.2	fecfe088dcaa536f2ff3799b0e4bc108	621	ProSitePatterns	PS00107	Protein kinases ATP-binding region signature.	328	350	IPR017441	Protein kinase, ATP binding site	GO:0005524
XP_003601376.2	fecfe088dcaa536f2ff3799b0e4bc108	621	CDD	cd14066	STKc_IRAK	328	590	-	-
XP_003601376.2	fecfe088dcaa536f2ff3799b0e4bc108	621	ProSiteProfiles	PS50011	Protein kinase domain profile.	322	596	IPR000719	Protein kinase domain	GO:0004672|GO:0005524|GO:0006468
sp|A9TXT1.2|CERK1_PHYPA	ac4a531046eacda4ef52a1c03a74c568	640	Pfam	PF01476	LysM domain	55	99	IPR018392	LysM domain	-
sp|A9TXT1.2|CERK1_PHYPA	ac4a531046eacda4ef52a1c03a74c568	640	ProSitePatterns	PS00108	Serine/Threonine protein kinases active-site signature.	448	460	IPR008271	Serine/threonine-protein kinase, active site	GO:0004672|GO:0006468
sp|A9TXT1.2|CERK1_PHYPA	ac4a531046eacda4ef52a1c03a74c568	640	CDD	cd14066	STKc_IRAK	336	611	-	-
sp|A9TXT1.2|CERK1_PHYPA	ac4a531046eacda4ef52a1c03a74c568	640	ProSiteProfiles	PS50011	Protein kinase domain profile.	330	612	IPR000719	Protein kinase domain	GO:0004672|GO:0005524|GO:0006468
sp|A9TXT1.2|CERK1_PHYPA	ac4a531046eacda4ef52a1c03a74c568	640	Pfam	PF00069	Protein kinase domain	331	604	IPR000719	Protein kinase domain	GO:0004672|GO:0005524|GO:0006468
sp|A9TXT1.2|CERK1_PHYPA	ac4a531046eacda4ef52a1c03a74c568	640	ProSitePatterns	PS00107	Protein kinases ATP-binding region signature.	336	358	IPR017441	Protein kinase, ATP binding site	GO:0005524
sp|A9TXT1.2|CERK1_PHYPA	ac4a531046eacda4ef52a1c03a74c568	640	ProSiteProfiles	PS51782	LysM domain profile.	53	98	IPR018392	LysM domain	-

## Sheet: LYP
Prot_accession	Seq_MD5_digest	Seq_length	Analysis	Signature_accession	Signature_description	Start_location	Stop_location	InterPro_Accession	InterPro_Description	Go_annotation
sp.Q67UE8.LYP4_ORYSJ	548be163ba8c98d7855d6f4cefd25c24	401	ProSiteProfiles	PS51782	LysM.domain.profile.	175	218	IPR018392	LysM.domain	-
sp|Q67UE8|LYP4_ORYSJ	548be163ba8c98d7855d6f4cefd25c24	401	Pfam	PF01476	LysM domain	178	219	IPR018392	LysM domain	-
sp|Q67UE8|LYP4_ORYSJ	548be163ba8c98d7855d6f4cefd25c24	401	Pfam	PF01476	LysM domain	108	157	IPR018392	LysM domain	-
sp|Q67UE8|LYP4_ORYSJ	548be163ba8c98d7855d6f4cefd25c24	401	CDD	cd00118	LysM	176	218	IPR018392	LysM domain	-
sp|Q8H8C7|CEBIP_ORYSJ	894a36fa90a42c8e0348fca86e6074a7	356	CDD	cd00118	LysM	112	158	IPR018392	LysM domain	-
sp|Q8H8C7|CEBIP_ORYSJ	894a36fa90a42c8e0348fca86e6074a7	356	Pfam	PF01476	LysM domain	113	159	IPR018392	LysM domain	-
sp|Q8H8C7|CEBIP_ORYSJ	894a36fa90a42c8e0348fca86e6074a7	356	Pfam	PF01476	LysM domain	177	220	IPR018392	LysM domain	-
sp|Q8H8C7|CEBIP_ORYSJ	894a36fa90a42c8e0348fca86e6074a7	356	CDD	cd00118	LysM	177	219	IPR018392	LysM domain	-
sp|Q8H8C7|CEBIP_ORYSJ	894a36fa90a42c8e0348fca86e6074a7	356	ProSiteProfiles	PS51782	LysM domain profile.	111	158	IPR018392	LysM domain	-
sp|Q8H8C7|CEBIP_ORYSJ	894a36fa90a42c8e0348fca86e6074a7	356	ProSiteProfiles	PS51782	LysM domain profile.	175	219	IPR018392	LysM domain	-
sp|O23006|LYM2_ARATH	8ddecef0a113e33e1da1700257dce0c7	350	Pfam	PF01476	LysM domain	174	217	IPR018392	LysM domain	-
sp|O23006|LYM2_ARATH	8ddecef0a113e33e1da1700257dce0c7	350	Pfam	PF01476	LysM domain	110	156	IPR018392	LysM domain	-
sp|O23006|LYM2_ARATH	8ddecef0a113e33e1da1700257dce0c7	350	ProSiteProfiles	PS51782	LysM domain profile.	108	155	IPR018392	LysM domain	-
sp|O23006|LYM2_ARATH	8ddecef0a113e33e1da1700257dce0c7	350	CDD	cd00118	LysM	174	208	IPR018392	LysM domain	-
sp|O23006|LYM2_ARATH	8ddecef0a113e33e1da1700257dce0c7	350	ProSiteProfiles	PS51782	LysM domain profile.	172	216	IPR018392	LysM domain	-
sp|O23006|LYM2_ARATH	8ddecef0a113e33e1da1700257dce0c7	350	CDD	cd00118	LysM	108	155	IPR018392	LysM domain	-
sp|Q69T51|LYP6_ORYSJ	b639bf033aa4e0aacf17687e17b8dc88	409	ProSiteProfiles	PS51782	LysM domain profile.	179	222	IPR018392	LysM domain	-
sp|Q69T51|LYP6_ORYSJ	b639bf033aa4e0aacf17687e17b8dc88	409	Pfam	PF01476	LysM domain	181	223	IPR018392	LysM domain	-
sp|Q69T51|LYP6_ORYSJ	b639bf033aa4e0aacf17687e17b8dc88	409	CDD	cd00118	LysM	180	222	IPR018392	LysM domain	-
sp|Q93ZH0|LYM1_ARATH	b1c6d796f077d5a4bcecddfaba7a3946	416	ProSiteProfiles	PS51782	LysM domain profile.	176	219	IPR018392	LysM domain	-
sp|Q93ZH0|LYM1_ARATH	b1c6d796f077d5a4bcecddfaba7a3946	416	CDD	cd00118	LysM	177	219	IPR018392	LysM domain	-
sp|Q93ZH0|LYM1_ARATH	b1c6d796f077d5a4bcecddfaba7a3946	416	Pfam	PF01476	LysM domain	178	220	IPR018392	LysM domain	-
sp|Q93ZH0|LYM1_ARATH	b1c6d796f077d5a4bcecddfaba7a3946	416	Pfam	PF01476	LysM domain	112	158	IPR018392	LysM domain	-
sp|Q93ZH0|LYM1_ARATH	b1c6d796f077d5a4bcecddfaba7a3946	416	ProSiteProfiles	PS51782	LysM domain profile.	110	157	IPR018392	LysM domain	-
sp|Q93ZH0|LYM1_ARATH	b1c6d796f077d5a4bcecddfaba7a3946	416	CDD	cd00118	LysM	110	157	IPR018392	LysM domain	-
sp|Q6NPN4|LYM3_ARATH	ef2b7c1c1f835fc06fbfe34a23e74b05	423	ProSiteProfiles	PS51782	LysM domain profile.	107	154	IPR018392	LysM domain	-
sp|Q6NPN4|LYM3_ARATH	ef2b7c1c1f835fc06fbfe34a23e74b05	423	CDD	cd00118	LysM	174	216	IPR018392	LysM domain	-
sp|Q6NPN4|LYM3_ARATH	ef2b7c1c1f835fc06fbfe34a23e74b05	423	Pfam	PF01476	LysM domain	175	217	IPR018392	LysM domain	-
sp|Q6NPN4|LYM3_ARATH	ef2b7c1c1f835fc06fbfe34a23e74b05	423	Pfam	PF01476	LysM domain	109	155	IPR018392	LysM domain	-
sp|Q6NPN4|LYM3_ARATH	ef2b7c1c1f835fc06fbfe34a23e74b05	423	ProSiteProfiles	PS51782	LysM domain profile.	173	216	IPR018392	LysM domain	-
sp|Q6NPN4|LYM3_ARATH	ef2b7c1c1f835fc06fbfe34a23e74b05	423	CDD	cd00118	LysM	107	154	IPR018392	LysM domain	-

## Sheet: N
Prot_accession	Seq_MD5_digest	Seq_length	Analysis	Signature_accession	Signature_description	Start_location	Stop_location	InterPro_Accession	InterPro_Description	Go_annotation
tr.A1X877.A1X877_SOLLC	698fdd3c5d7d9f1a9cf879b1291ef1e7	888	CDD	cd14798	RX.CC_like	6	122	IPR038005	Virus.X.resistance.protein.like..coiled.coil.domain
tr|A1X877|A1X877_SOLLC	698fdd3c5d7d9f1a9cf879b1291ef1e7	888	Pfam	PF00931	NB-ARC domain	163	401	IPR002182	NB-ARC	GO:0043531
tr|A1X877|A1X877_SOLLC	698fdd3c5d7d9f1a9cf879b1291ef1e7	888	Pfam	PF18052	Rx N-terminal domain	6	92	IPR041118	Rx, N-terminal	-
tr|Q5BMB3|Q5BMB3_MAIZE	23efd4c9ff58886df339836bedbd14c1	905	Pfam	PF18052	Rx N-terminal domain	11	100	IPR041118	Rx, N-terminal	-
tr|Q5BMB3|Q5BMB3_MAIZE	23efd4c9ff58886df339836bedbd14c1	905	Pfam	PF00931	NB-ARC domain	186	428	IPR002182	NB-ARC	GO:0043531
tr|Q5BMB3|Q5BMB3_MAIZE	23efd4c9ff58886df339836bedbd14c1	905	CDD	cd14798	RX-CC_like	2	140	IPR038005	Virus X resistance protein-like, coiled-coil domain	-
tr|Q6WSR3|Q6WSR3_WHEAT	393bcfcb5ba3267080b5ff1b3dd81b9e	1169	CDD	cd14798	RX-CC_like	9	122	IPR038005	Virus X resistance protein-like, coiled-coil domain	-
tr|Q6WSR3|Q6WSR3_WHEAT	393bcfcb5ba3267080b5ff1b3dd81b9e	1169	Pfam	PF18052	Rx N-terminal domain	16	102	IPR041118	Rx, N-terminal	-
tr|Q6WSR3|Q6WSR3_WHEAT	393bcfcb5ba3267080b5ff1b3dd81b9e	1169	Pfam	PF00931	NB-ARC domain	397	634	IPR002182	NB-ARC	GO:0043531
tr|Q6WSR3|Q6WSR3_WHEAT	393bcfcb5ba3267080b5ff1b3dd81b9e	1169	Pfam	PF00931	NB-ARC domain	173	348	IPR002182	NB-ARC	GO:0043531

## Sheet: NL
Prot_accession	Seq_MD5_digest	Seq_length	Analysis	Signature_accession	Signature_description	Start_location	Stop_location	InterPro_Accession	InterPro_Description	Go_annotation
sp.Q9FKN7.DAR4_ARATH	3806e73fce72a1fdbd2f39c289a08016	1613	ProSitePatterns	PS00478	LIM.zinc.binding.domain.signature.	1240	1274	IPR001781	Zinc.finger..LIM.type
sp|Q9FKN7|DAR4_ARATH	3806e73fce72a1fdbd2f39c289a08016	1613	Pfam	PF07725	Leucine Rich Repeat	594	613	IPR011713	Leucine-rich repeat 3	-
sp|Q9FKN7|DAR4_ARATH	3806e73fce72a1fdbd2f39c289a08016	1613	ProSiteProfiles	PS50104	TIR domain profile.	15	163	IPR000157	Toll/interleukin-1 receptor homology (TIR) domain	GO:0007165
sp|Q9FKN7|DAR4_ARATH	3806e73fce72a1fdbd2f39c289a08016	1613	CDD	cd09396	LIM_DA1	1240	1291	-	-
sp|Q9FKN7|DAR4_ARATH	3806e73fce72a1fdbd2f39c289a08016	1613	ProSiteProfiles	PS50023	LIM domain profile.	1238	1297	IPR001781	Zinc finger, LIM-type	-
sp|Q9FKN7|DAR4_ARATH	3806e73fce72a1fdbd2f39c289a08016	1613	Pfam	PF12315	Protein DA1	1387	1602	IPR022087	Protein DA1-like domain	-
sp|Q9FKN7|DAR4_ARATH	3806e73fce72a1fdbd2f39c289a08016	1613	Pfam	PF00412	LIM domain	1240	1291	IPR001781	Zinc finger, LIM-type	-
sp|Q9FKN7|DAR4_ARATH	3806e73fce72a1fdbd2f39c289a08016	1613	CDD	cd00009	AAA	166	294	-	-
sp|Q9FKN7|DAR4_ARATH	3806e73fce72a1fdbd2f39c289a08016	1613	Pfam	PF00931	NB-ARC domain	178	379	IPR002182	NB-ARC	GO:0043531

## Sheet: Other
Prot_accession	Seq_MD5_digest	Seq_length	Analysis	Signature_accession	Signature_description	Start_location	Stop_location	InterPro_Accession	InterPro_Description	Go_annotation
tr.S5UIA5.S5UIA5_ORYSI	d751db10ef6adfc8e5043b0cbb788366	296	Pfam	PF03083	Sugar.efflux.transporter.for.intercellular.exchange	134	217	IPR004316	SWEET.sugar.transporter	GO.0016021
tr|S5UIA5|S5UIA5_ORYSI	d751db10ef6adfc8e5043b0cbb788366	296	Pfam	PF03083	Sugar efflux transporter for intercellular exchange	13	99	IPR004316	SWEET sugar transporter	GO:0016021
tr|Q40126|Q40126_SOLPI	0c2a2069aef873517cbeaf42230136e7	318	Pfam	PF07714	Protein tyrosine and serine/threonine kinase	47	298	IPR001245	Serine-threonine/tyrosine-protein kinase, catalytic domain	GO:0004672|GO:0006468
tr|Q40126|Q40126_SOLPI	0c2a2069aef873517cbeaf42230136e7	318	CDD	cd14066	STKc_IRAK	47	303	-	-
tr|Q40126|Q40126_SOLPI	0c2a2069aef873517cbeaf42230136e7	318	ProSiteProfiles	PS50011	Protein kinase domain profile.	41	313	IPR000719	Protein kinase domain	GO:0004672|GO:0005524|GO:0006468
tr|Q40126|Q40126_SOLPI	0c2a2069aef873517cbeaf42230136e7	318	ProSitePatterns	PS00107	Protein kinases ATP-binding region signature.	47	69	IPR017441	Protein kinase, ATP binding site	GO:0005524
tr|Q40126|Q40126_SOLPI	0c2a2069aef873517cbeaf42230136e7	318	ProSitePatterns	PS00108	Serine/Threonine protein kinases active-site signature.	158	170	IPR008271	Serine/threonine-protein kinase, active site	GO:0004672|GO:0006468
sp|Q9FE20|PBS1_ARATH	71ccf03b7da4590755dba7ab59b9594d	456	ProSiteProfiles	PS50011	Protein kinase domain profile.	86	363	IPR000719	Protein kinase domain	GO:0004672|GO:0005524|GO:0006468
sp|Q9FE20|PBS1_ARATH	71ccf03b7da4590755dba7ab59b9594d	456	ProSitePatterns	PS00107	Protein kinases ATP-binding region signature.	92	115	IPR017441	Protein kinase, ATP binding site	GO:0005524
sp|Q9FE20|PBS1_ARATH	71ccf03b7da4590755dba7ab59b9594d	456	ProSitePatterns	PS00108	Serine/Threonine protein kinases active-site signature.	209	221	IPR008271	Serine/threonine-protein kinase, active site	GO:0004672|GO:0006468
sp|Q9FE20|PBS1_ARATH	71ccf03b7da4590755dba7ab59b9594d	456	CDD	cd14066	STKc_IRAK	92	360	-	-
sp|Q9FE20|PBS1_ARATH	71ccf03b7da4590755dba7ab59b9594d	456	Pfam	PF00069	Protein kinase domain	88	354	IPR000719	Protein kinase domain	GO:0004672|GO:0005524|GO:0006468
tr|B9UN36|B9UN36_TRIDC	c84b516147e0645c61a47221eea7bcf5	649	ProSitePatterns	PS00107	Protein kinases ATP-binding region signature.	47	70	IPR017441	Protein kinase, ATP binding site	GO:0005524
tr|B9UN36|B9UN36_TRIDC	c84b516147e0645c61a47221eea7bcf5	649	ProSiteProfiles	PS50848	START domain profile.	417	579	IPR002913	START domain	GO:0008289
tr|B9UN36|B9UN36_TRIDC	c84b516147e0645c61a47221eea7bcf5	649	ProSitePatterns	PS00108	Serine/Threonine protein kinases active-site signature.	157	169	IPR008271	Serine/threonine-protein kinase, active site	GO:0004672|GO:0006468
tr|B9UN36|B9UN36_TRIDC	c84b516147e0645c61a47221eea7bcf5	649	Pfam	PF00069	Protein kinase domain	45	313	IPR000719	Protein kinase domain	GO:0004672|GO:0005524|GO:0006468
tr|B9UN36|B9UN36_TRIDC	c84b516147e0645c61a47221eea7bcf5	649	Pfam	PF01852	START domain	442	588	IPR002913	START domain	GO:0008289
tr|B9UN36|B9UN36_TRIDC	c84b516147e0645c61a47221eea7bcf5	649	CDD	cd00177	START	417	585	-	-
tr|B9UN36|B9UN36_TRIDC	c84b516147e0645c61a47221eea7bcf5	649	ProSiteProfiles	PS50011	Protein kinase domain profile.	41	318	IPR000719	Protein kinase domain	GO:0004672|GO:0005524|GO:0006468
sp|Q41328|PTI1_SOLLC	8d4d45b0929173a32ae99532e80d4aee	354	CDD	cd14066	STKc_IRAK	74	347	-	-
sp|Q41328|PTI1_SOLLC	8d4d45b0929173a32ae99532e80d4aee	354	ProSitePatterns	PS00108	Serine/Threonine protein kinases active-site signature.	194	206	IPR008271	Serine/threonine-protein kinase, active site	GO:0004672|GO:0006468
sp|Q41328|PTI1_SOLLC	8d4d45b0929173a32ae99532e80d4aee	354	ProSitePatterns	PS00107	Protein kinases ATP-binding region signature.	74	97	IPR017441	Protein kinase, ATP binding site	GO:0005524
sp|Q41328|PTI1_SOLLC	8d4d45b0929173a32ae99532e80d4aee	354	Pfam	PF07714	Protein tyrosine and serine/threonine kinase	73	344	IPR001245	Serine-threonine/tyrosine-protein kinase, catalytic domain	GO:0004672|GO:0006468
sp|Q41328|PTI1_SOLLC	8d4d45b0929173a32ae99532e80d4aee	354	ProSiteProfiles	PS50011	Protein kinase domain profile.	68	348	IPR000719	Protein kinase domain	GO:0004672|GO:0005524|GO:0006468
tr|Q0WQR8|Q0WQR8_ARATH	16c3079037d139b3cbfe9cd35dc1e5e4	787	Pfam	PF05659	Arabidopsis broad-spectrum mildew resistance protein RPW8	12	116	IPR008808	Powdery mildew resistance protein, RPW8 domain	-
tr|Q0WQR8|Q0WQR8_ARATH	16c3079037d139b3cbfe9cd35dc1e5e4	787	ProSiteProfiles	PS51153	RPW8 domain profile.	1	149	IPR008808	Powdery mildew resistance protein, RPW8 domain	-
tr|Q0WQR8|Q0WQR8_ARATH	16c3079037d139b3cbfe9cd35dc1e5e4	787	Pfam	PF00931	NB-ARC domain	232	365	IPR002182	NB-ARC	GO:0043531

## Sheet: RLK
Prot_accession	Seq_MD5_digest	Seq_length	Analysis	Signature_accession	Signature_description	Start_location	Stop_location	InterPro_Accession	InterPro_Description	Go_annotation
sp.Q94F62.BAK1_ARATH	c53a245b9c9da16b903ce77bfaa5e989	615	Pfam	PF13855	Leucine.rich.repeat	92	152	IPR001611	Leucine.rich.repeat.1	GO.0005515
sp|Q94F62|BAK1_ARATH	c53a245b9c9da16b903ce77bfaa5e989	615	Pfam	PF08263	Leucine rich repeat N-terminal domain	26	65	IPR013210	Leucine-rich repeat-containing N-terminal, plant-type	-
sp|Q94F62|BAK1_ARATH	c53a245b9c9da16b903ce77bfaa5e989	615	CDD	cd14664	STK_BAK1_like	295	566	-	-
sp|Q94F62|BAK1_ARATH	c53a245b9c9da16b903ce77bfaa5e989	615	Pfam	PF00069	Protein kinase domain	290	561	IPR000719	Protein kinase domain	GO:0004672|GO:0005524|GO:0006468
sp|Q94F62|BAK1_ARATH	c53a245b9c9da16b903ce77bfaa5e989	615	ProSiteProfiles	PS50011	Protein kinase domain profile.	289	576	IPR000719	Protein kinase domain	GO:0004672|GO:0005524|GO:0006468
sp|Q94F62|BAK1_ARATH	c53a245b9c9da16b903ce77bfaa5e989	615	ProSitePatterns	PS00107	Protein kinases ATP-binding region signature.	295	317	IPR017441	Protein kinase, ATP binding site	GO:0005524
sp|Q94F62|BAK1_ARATH	c53a245b9c9da16b903ce77bfaa5e989	615	ProSitePatterns	PS00108	Serine/Threonine protein kinases active-site signature.	412	424	IPR008271	Serine/threonine-protein kinase, active site	GO:0004672|GO:0006468
sp|Q94F62|BAK1_ARATH	c53a245b9c9da16b903ce77bfaa5e989	615	Pfam	PF00560	Leucine Rich Repeat	166	181	IPR001611	Leucine-rich repeat	GO:0005515
sp|Q9C7S5|PSYR1_ARATH	1942cbc251a9db1dcc261480808f8ae2	1095	ProSiteProfiles	PS51450	Leucine-rich repeat profile.	630	653	IPR001611	Leucine-rich repeat	GO:0005515
sp|Q9C7S5|PSYR1_ARATH	1942cbc251a9db1dcc261480808f8ae2	1095	ProSitePatterns	PS00107	Protein kinases ATP-binding region signature.	809	832	IPR017441	Protein kinase, ATP binding site	GO:0005524
sp|Q9C7S5|PSYR1_ARATH	1942cbc251a9db1dcc261480808f8ae2	1095	ProSitePatterns	PS00108	Serine/Threonine protein kinases active-site signature.	925	937	IPR008271	Serine/threonine-protein kinase, active site	GO:0004672|GO:0006468
sp|Q9C7S5|PSYR1_ARATH	1942cbc251a9db1dcc261480808f8ae2	1095	ProSiteProfiles	PS50011	Protein kinase domain profile.	803	1074	IPR000719	Protein kinase domain	GO:0004672|GO:0005524|GO:0006468
sp|Q9C7S5|PSYR1_ARATH	1942cbc251a9db1dcc261480808f8ae2	1095	Pfam	PF07714	Protein tyrosine and serine/threonine kinase	806	1072	IPR001245	Serine-threonine/tyrosine-protein kinase, catalytic domain	GO:0004672|GO:0006468
sp|Q9C7S5|PSYR1_ARATH	1942cbc251a9db1dcc261480808f8ae2	1095	Pfam	PF08263	Leucine rich repeat N-terminal domain	51	87	IPR013210	Leucine-rich repeat-containing N-terminal, plant-type	-
sp|Q9C7S5|PSYR1_ARATH	1942cbc251a9db1dcc261480808f8ae2	1095	Pfam	PF00560	Leucine Rich Repeat	630	652	IPR001611	Leucine-rich repeat	GO:0005515
sp|Q9C8I6|IOS1_ARATH	40a9aa0612d14a21a5ac2727b43b2324	894	Pfam	PF13855	Leucine rich repeat	412	468	IPR001611	Leucine-rich repeat	GO:0005515
sp|Q9C8I6|IOS1_ARATH	40a9aa0612d14a21a5ac2727b43b2324	894	Pfam	PF00069	Protein kinase domain	589	851	IPR000719	Protein kinase domain	GO:0004672|GO:0005524|GO:0006468
sp|Q9C8I6|IOS1_ARATH	40a9aa0612d14a21a5ac2727b43b2324	894	ProSitePatterns	PS00108	Serine/Threonine protein kinases active-site signature.	706	718	IPR008271	Serine/threonine-protein kinase, active site	GO:0004672|GO:0006468
sp|Q9C8I6|IOS1_ARATH	40a9aa0612d14a21a5ac2727b43b2324	894	ProSiteProfiles	PS50011	Protein kinase domain profile.	586	858	IPR000719	Protein kinase domain	GO:0004672|GO:0005524|GO:0006468
sp|Q9C8I6|IOS1_ARATH	40a9aa0612d14a21a5ac2727b43b2324	894	Pfam	PF12819	Malectin-like domain	32	353	IPR024788	Malectin-like domain	-
sp|Q9C8I6|IOS1_ARATH	40a9aa0612d14a21a5ac2727b43b2324	894	CDD	cd14066	STKc_IRAK	592	856	-	-
sp|Q9C8I6|IOS1_ARATH	40a9aa0612d14a21a5ac2727b43b2324	894	ProSitePatterns	PS00107	Protein kinases ATP-binding region signature.	592	613	IPR017441	Protein kinase, ATP binding site	GO:0005524
sp|Q9ZVR7|PSKR1_ARATH	058d173a90351a40826abfd6009883d5	1008	ProSiteProfiles	PS51450	Leucine-rich repeat profile.	125	147	IPR001611	Leucine-rich repeat	GO:0005515
sp|Q9ZVR7|PSKR1_ARATH	058d173a90351a40826abfd6009883d5	1008	ProSitePatterns	PS00108	Serine/Threonine protein kinases active-site signature.	856	868	IPR008271	Serine/threonine-protein kinase, active site	GO:0004672|GO:0006468
sp|Q9ZVR7|PSKR1_ARATH	058d173a90351a40826abfd6009883d5	1008	ProSiteProfiles	PS51450	Leucine-rich repeat profile.	572	595	IPR001611	Leucine-rich repeat	GO:0005515
sp|Q9ZVR7|PSKR1_ARATH	058d173a90351a40826abfd6009883d5	1008	CDD	cd14066	STKc_IRAK	740	1006	-	-
sp|Q9ZVR7|PSKR1_ARATH	058d173a90351a40826abfd6009883d5	1008	Pfam	PF08263	Leucine rich repeat N-terminal domain	33	71	IPR013210	Leucine-rich repeat-containing N-terminal, plant-type	-
sp|Q9ZVR7|PSKR1_ARATH	058d173a90351a40826abfd6009883d5	1008	Pfam	PF13855	Leucine rich repeat	528	583	IPR001611	Leucine-rich repeat	GO:0005515
sp|Q9ZVR7|PSKR1_ARATH	058d173a90351a40826abfd6009883d5	1008	Pfam	PF13855	Leucine rich repeat	102	159	IPR001611	Leucine-rich repeat	GO:0005515
sp|Q9ZVR7|PSKR1_ARATH	058d173a90351a40826abfd6009883d5	1008	Pfam	PF00560	Leucine Rich Repeat	467	486	IPR001611	Leucine-rich repeat	GO:0005515
sp|Q9ZVR7|PSKR1_ARATH	058d173a90351a40826abfd6009883d5	1008	Pfam	PF00069	Protein kinase domain	736	1003	IPR000719	Protein kinase domain	GO:0004672|GO:0005524|GO:0006468
sp|Q9ZVR7|PSKR1_ARATH	058d173a90351a40826abfd6009883d5	1008	ProSitePatterns	PS00107	Protein kinases ATP-binding region signature.	740	763	IPR017441	Protein kinase, ATP binding site	GO:0005524
sp|Q9ZVR7|PSKR1_ARATH	058d173a90351a40826abfd6009883d5	1008	ProSiteProfiles	PS50011	Protein kinase domain profile.	734	1005	IPR000719	Protein kinase domain	GO:0004672|GO:0005524|GO:0006468
sp|Q9FZ59|PEPR2_ARATH	43b5c41d81be0d6af503b5fdda590c1f	1088	Pfam	PF00560	Leucine Rich Repeat	125	147	IPR001611	Leucine-rich repeat	GO:0005515
sp|Q9FZ59|PEPR2_ARATH	43b5c41d81be0d6af503b5fdda590c1f	1088	Pfam	PF00560	Leucine Rich Repeat	149	171	IPR001611	Leucine-rich repeat	GO:0005515
sp|Q9FZ59|PEPR2_ARATH	43b5c41d81be0d6af503b5fdda590c1f	1088	ProSiteProfiles	PS51450	Leucine-rich repeat profile.	653	675	IPR001611	Leucine-rich repeat	GO:0005515
sp|Q9FZ59|PEPR2_ARATH	43b5c41d81be0d6af503b5fdda590c1f	1088	ProSitePatterns	PS00107	Protein kinases ATP-binding region signature.	800	823	IPR017441	Protein kinase, ATP binding site	GO:0005524
sp|Q9FZ59|PEPR2_ARATH	43b5c41d81be0d6af503b5fdda590c1f	1088	ProSiteProfiles	PS50011	Protein kinase domain profile.	794	1080	IPR000719	Protein kinase domain	GO:0004672|GO:0005524|GO:0006468
sp|Q9FZ59|PEPR2_ARATH	43b5c41d81be0d6af503b5fdda590c1f	1088	Pfam	PF00069	Protein kinase domain	797	1071	IPR000719	Protein kinase domain	GO:0004672|GO:0005524|GO:0006468
sp|Q9FZ59|PEPR2_ARATH	43b5c41d81be0d6af503b5fdda590c1f	1088	Pfam	PF08263	Leucine rich repeat N-terminal domain	28	72	IPR013210	Leucine-rich repeat-containing N-terminal, plant-type	-
sp|Q9FZ59|PEPR2_ARATH	43b5c41d81be0d6af503b5fdda590c1f	1088	Pfam	PF13855	Leucine rich repeat	484	543	IPR001611	Leucine-rich repeat	GO:0005515
sp|Q9FZ59|PEPR2_ARATH	43b5c41d81be0d6af503b5fdda590c1f	1088	Pfam	PF13855	Leucine rich repeat	293	352	IPR001611	Leucine-rich repeat	GO:0005515
sp|Q9FZ59|PEPR2_ARATH	43b5c41d81be0d6af503b5fdda590c1f	1088	ProSitePatterns	PS00108	Serine/Threonine protein kinases active-site signature.	917	929	IPR008271	Serine/threonine-protein kinase, active site	GO:0004672|GO:0006468
tr|B5B0E3|B5B0E3_HORVV	ec94e37993c7d863e0e90afb89eba7bc	1378	ProSitePatterns	PS00107	Protein kinases ATP-binding region signature.	1068	1100	IPR017441	Protein kinase, ATP binding site	GO:0005524
tr|B5B0E3|B5B0E3_HORVV	ec94e37993c7d863e0e90afb89eba7bc	1378	ProSitePatterns	PS00108	Serine/Threonine protein kinases active-site signature.	1191	1203	IPR008271	Serine/threonine-protein kinase, active site	GO:0004672|GO:0006468
tr|B5B0E3|B5B0E3_HORVV	ec94e37993c7d863e0e90afb89eba7bc	1378	CDD	cd14066	STKc_IRAK	1068	1359	-	-
tr|B5B0E3|B5B0E3_HORVV	ec94e37993c7d863e0e90afb89eba7bc	1378	Pfam	PF00931	NB-ARC domain	302	528	IPR002182	NB-ARC	GO:0043531
tr|B5B0E3|B5B0E3_HORVV	ec94e37993c7d863e0e90afb89eba7bc	1378	Pfam	PF07714	Protein tyrosine and serine/threonine kinase	1066	1355	IPR001245	Serine-threonine/tyrosine-protein kinase, catalytic domain	GO:0004672|GO:0006468
tr|B5B0E3|B5B0E3_HORVV	ec94e37993c7d863e0e90afb89eba7bc	1378	ProSiteProfiles	PS50011	Protein kinase domain profile.	1062	1360	IPR000719	Protein kinase domain	GO:0004672|GO:0005524|GO:0006468
sp|O64483|SIRK_ARATH	f3c1e4f89a69a6c463102b524e366606	876	Pfam	PF12819	Malectin-like domain	33	359	IPR024788	Malectin-like domain	-
sp|O64483|SIRK_ARATH	f3c1e4f89a69a6c463102b524e366606	876	Pfam	PF00069	Protein kinase domain	577	839	IPR000719	Protein kinase domain	GO:0004672|GO:0005524|GO:0006468
sp|O64483|SIRK_ARATH	f3c1e4f89a69a6c463102b524e366606	876	Pfam	PF13855	Leucine rich repeat	414	474	IPR001611	Leucine-rich repeat	GO:0005515
sp|O64483|SIRK_ARATH	f3c1e4f89a69a6c463102b524e366606	876	CDD	cd14066	STKc_IRAK	580	845	-	-
sp|O64483|SIRK_ARATH	f3c1e4f89a69a6c463102b524e366606	876	ProSitePatterns	PS00107	Protein kinases ATP-binding region signature.	580	601	IPR017441	Protein kinase, ATP binding site	GO:0005524
sp|O64483|SIRK_ARATH	f3c1e4f89a69a6c463102b524e366606	876	ProSitePatterns	PS00108	Serine/Threonine protein kinases active-site signature.	693	705	IPR008271	Serine/threonine-protein kinase, active site	GO:0004672|GO:0006468
sp|O64483|SIRK_ARATH	f3c1e4f89a69a6c463102b524e366606	876	ProSiteProfiles	PS50011	Protein kinase domain profile.	574	847	IPR000719	Protein kinase domain	GO:0004672|GO:0005524|GO:0006468
sp|Q8H8C7|CEBIP_ORYSJ	894a36fa90a42c8e0348fca86e6074a7	356	CDD	cd00118	LysM	112	158	IPR018392	LysM domain	-
sp|Q8H8C7|CEBIP_ORYSJ	894a36fa90a42c8e0348fca86e6074a7	356	Pfam	PF01476	LysM domain	113	159	IPR018392	LysM domain	-
sp|Q8H8C7|CEBIP_ORYSJ	894a36fa90a42c8e0348fca86e6074a7	356	Pfam	PF01476	LysM domain	177	220	IPR018392	LysM domain	-
sp|Q8H8C7|CEBIP_ORYSJ	894a36fa90a42c8e0348fca86e6074a7	356	CDD	cd00118	LysM	177	219	IPR018392	LysM domain	-
sp|Q8H8C7|CEBIP_ORYSJ	894a36fa90a42c8e0348fca86e6074a7	356	ProSiteProfiles	PS51782	LysM domain profile.	111	158	IPR018392	LysM domain	-
sp|Q8H8C7|CEBIP_ORYSJ	894a36fa90a42c8e0348fca86e6074a7	356	ProSiteProfiles	PS51782	LysM domain profile.	175	219	IPR018392	LysM domain	-
sp|Q9SKB2|SBIR1_ARATH	0d79a15c8ae6524e266d8565a867ce24	641	Pfam	PF13855	Leucine rich repeat	112	171	IPR001611	Leucine-rich repeat	GO:0005515
sp|Q9SKB2|SBIR1_ARATH	0d79a15c8ae6524e266d8565a867ce24	641	Pfam	PF00069	Protein kinase domain	350	631	IPR000719	Protein kinase domain	GO:0004672|GO:0005524|GO:0006468
sp|Q9SKB2|SBIR1_ARATH	0d79a15c8ae6524e266d8565a867ce24	641	ProSiteProfiles	PS50011	Protein kinase domain profile.	347	641	IPR000719	Protein kinase domain	GO:0004672|GO:0005524|GO:0006468
sp|Q9SKB2|SBIR1_ARATH	0d79a15c8ae6524e266d8565a867ce24	641	ProSitePatterns	PS00108	Serine/Threonine protein kinases active-site signature.	485	497	IPR008271	Serine/threonine-protein kinase, active site	GO:0004672|GO:0006468
sp|Q9SKB2|SBIR1_ARATH	0d79a15c8ae6524e266d8565a867ce24	641	ProSiteProfiles	PS51450	Leucine-rich repeat profile.	160	182	IPR001611	Leucine-rich repeat	GO:0005515

## Sheet: RLP
Prot_accession	Seq_MD5_digest	Seq_length	Analysis	Signature_accession	Signature_description	Start_location	Stop_location	InterPro_Accession	InterPro_Description	Go_annotation
tr.P93660.P93660_PATPR	827bf31b664654035b2a374908211091	282	Pfam	PF07014	Hs1pro.1.protein.C.terminus	1	261	IPR009743	Hs1pro.1..C.terminal	X.
sp|Q9LJS0|RLP42_ARATH	da37b1341755ad2af420ea9374adbd9b	890	Pfam	PF00560	Leucine Rich Repeat	222	244	IPR001611	Leucine-rich repeat	GO:0005515
sp|Q9LJS0|RLP42_ARATH	da37b1341755ad2af420ea9374adbd9b	890	Pfam	PF00560	Leucine Rich Repeat	509	530	IPR001611	Leucine-rich repeat	GO:0005515
sp|Q9LJS0|RLP42_ARATH	da37b1341755ad2af420ea9374adbd9b	890	ProSiteProfiles	PS51257	Prokaryotic membrane lipoprotein lipid attachment site profile.	1	18	-	-
sp|Q9LJS0|RLP42_ARATH	da37b1341755ad2af420ea9374adbd9b	890	Pfam	PF13855	Leucine rich repeat	391	449	IPR001611	Leucine-rich repeat	GO:0005515
sp|Q9LJS0|RLP42_ARATH	da37b1341755ad2af420ea9374adbd9b	890	Pfam	PF13855	Leucine rich repeat	704	760	IPR001611	Leucine-rich repeat	GO:0005515
sp|O48849|RLP23_ARATH	19c18c7c71a2a8c39527e5290ba4ade7	890	Pfam	PF13855	Leucine rich repeat	528	588	IPR001611	Leucine-rich repeat	GO:0005515
sp|O48849|RLP23_ARATH	19c18c7c71a2a8c39527e5290ba4ade7	890	Pfam	PF13855	Leucine rich repeat	99	159	IPR001611	Leucine-rich repeat	GO:0005515
sp|O48849|RLP23_ARATH	19c18c7c71a2a8c39527e5290ba4ade7	890	Pfam	PF13855	Leucine rich repeat	197	256	IPR001611	Leucine-rich repeat	GO:0005515
sp|O48849|RLP23_ARATH	19c18c7c71a2a8c39527e5290ba4ade7	890	Pfam	PF13516	Leucine Rich repeat	365	382	IPR001611	Leucine-rich repeat	GO:0005515
sp|O48849|RLP23_ARATH	19c18c7c71a2a8c39527e5290ba4ade7	890	ProSiteProfiles	PS51450	Leucine-rich repeat profile.	366	387	IPR001611	Leucine-rich repeat	GO:0005515
sp|O48849|RLP23_ARATH	19c18c7c71a2a8c39527e5290ba4ade7	890	Pfam	PF00560	Leucine Rich Repeat	749	769	IPR001611	Leucine-rich repeat	GO:0005515
tr|O50024|O50024_SOLHA	f8d251a5d2c5e48aabd544e62cfd1f90	855	Pfam	PF13516	Leucine Rich repeat	106	120	IPR001611	Leucine-rich repeat	GO:0005515
tr|O50024|O50024_SOLHA	f8d251a5d2c5e48aabd544e62cfd1f90	855	Pfam	PF13855	Leucine rich repeat	256	315	IPR001611	Leucine-rich repeat	GO:0005515
tr|O50024|O50024_SOLHA	f8d251a5d2c5e48aabd544e62cfd1f90	855	Pfam	PF13855	Leucine rich repeat	353	410	IPR001611	Leucine-rich repeat	GO:0005515
tr|O50024|O50024_SOLHA	f8d251a5d2c5e48aabd544e62cfd1f90	855	Pfam	PF13855	Leucine rich repeat	686	744	IPR001611	Leucine-rich repeat	GO:0005515
tr|O50024|O50024_SOLHA	f8d251a5d2c5e48aabd544e62cfd1f90	855	Pfam	PF08263	Leucine rich repeat N-terminal domain	30	76	IPR013210	Leucine-rich repeat-containing N-terminal, plant-type	-
sp|Q9LNV9|RLP1_ARATH	c52a754c040e5fbb84b823bd971af288	1077	Pfam	PF08263	Leucine rich repeat N-terminal domain	42	89	IPR013210	Leucine-rich repeat-containing N-terminal, plant-type	-
sp|Q9LNV9|RLP1_ARATH	c52a754c040e5fbb84b823bd971af288	1077	ProSiteProfiles	PS51450	Leucine-rich repeat profile.	927	950	IPR001611	Leucine-rich repeat	GO:0005515
sp|Q9LNV9|RLP1_ARATH	c52a754c040e5fbb84b823bd971af288	1077	ProSiteProfiles	PS51450	Leucine-rich repeat profile.	252	273	IPR001611	Leucine-rich repeat	GO:0005515
sp|Q9LNV9|RLP1_ARATH	c52a754c040e5fbb84b823bd971af288	1077	ProSiteProfiles	PS51450	Leucine-rich repeat profile.	903	925	IPR001611	Leucine-rich repeat	GO:0005515
sp|Q9LNV9|RLP1_ARATH	c52a754c040e5fbb84b823bd971af288	1077	Pfam	PF13855	Leucine rich repeat	714	773	IPR001611	Leucine-rich repeat	GO:0005515
sp|Q9LNV9|RLP1_ARATH	c52a754c040e5fbb84b823bd971af288	1077	Pfam	PF13855	Leucine rich repeat	903	962	IPR001611	Leucine-rich repeat	GO:0005515
sp|Q9LNV9|RLP1_ARATH	c52a754c040e5fbb84b823bd971af288	1077	Pfam	PF13855	Leucine rich repeat	252	312	IPR001611	Leucine-rich repeat	GO:0005515
sp|Q9LNV9|RLP1_ARATH	c52a754c040e5fbb84b823bd971af288	1077	Pfam	PF13855	Leucine rich repeat	179	237	IPR001611	Leucine-rich repeat	GO:0005515
sp|Q9LNV9|RLP1_ARATH	c52a754c040e5fbb84b823bd971af288	1077	ProSiteProfiles	PS51450	Leucine-rich repeat profile.	353	375	IPR001611	Leucine-rich repeat	GO:0005515
sp|Q9LNV9|RLP1_ARATH	c52a754c040e5fbb84b823bd971af288	1077	ProSiteProfiles	PS51450	Leucine-rich repeat profile.	302	323	IPR001611	Leucine-rich repeat	GO:0005515
sp|Q9LNV9|RLP1_ARATH	c52a754c040e5fbb84b823bd971af288	1077	Pfam	PF12799	Leucine Rich repeats (2 copies)	353	392	IPR025875	Leucine rich repeat 4	-
sp|Q9MA83|RLP30_ARATH	c281fa4aad09df482e8ae2e4c8e8ba66	786	Pfam	PF08263	Leucine rich repeat N-terminal domain	40	81	IPR013210	Leucine-rich repeat-containing N-terminal, plant-type	-
sp|Q9MA83|RLP30_ARATH	c281fa4aad09df482e8ae2e4c8e8ba66	786	ProSiteProfiles	PS51450	Leucine-rich repeat profile.	647	670	IPR001611	Leucine-rich repeat	GO:0005515
sp|Q9MA83|RLP30_ARATH	c281fa4aad09df482e8ae2e4c8e8ba66	786	Pfam	PF13516	Leucine Rich repeat	135	150	IPR001611	Leucine-rich repeat	GO:0005515
sp|Q9MA83|RLP30_ARATH	c281fa4aad09df482e8ae2e4c8e8ba66	786	Pfam	PF00560	Leucine Rich Repeat	647	669	IPR001611	Leucine-rich repeat	GO:0005515
sp|Q9MA83|RLP30_ARATH	c281fa4aad09df482e8ae2e4c8e8ba66	786	Pfam	PF00560	Leucine Rich Repeat	624	645	IPR001611	Leucine-rich repeat	GO:0005515
sp|Q9MA83|RLP30_ARATH	c281fa4aad09df482e8ae2e4c8e8ba66	786	Pfam	PF00560	Leucine Rich Repeat	402	422	IPR001611	Leucine-rich repeat	GO:0005515
sp|Q9MA83|RLP30_ARATH	c281fa4aad09df482e8ae2e4c8e8ba66	786	Pfam	PF13855	Leucine rich repeat	283	341	IPR001611	Leucine-rich repeat	GO:0005515
sp|Q9MA83|RLP30_ARATH	c281fa4aad09df482e8ae2e4c8e8ba66	786	Pfam	PF13855	Leucine rich repeat	209	268	IPR001611	Leucine-rich repeat	GO:0005515

[truncated: 2 more sheets: T, TNL]
