# Supplementary material for: Diversity, abundance, and domain architecture of plant NLR proteins in Fabaceae
Source: Heliyon. 2024 Jul 12;10(14):e34475. doi: 10.1016/j.heliyon.2024.e34475 (PMC11734081; doi:10.1016/j.heliyon.2024.e34475)
Supplement: Multimedia component 15 [file mmc15.xlsx]

## Sheet: UNIQUE_IPR
Domains in each class of reference prroteins of R-gene
CN	CNL	LECRK	LYK	LYP	N	NL	Other	RLK	RLP	T	TNL
IPR038005	IPR002182	IPR001220	IPR018392	IPR018392	IPR038005	IPR001781	IPR004316	IPR001611	IPR009743	IPR011713	IPR045344
IPR041118	IPR041118	IPR000719	IPR000719		IPR002182	IPR011713	IPR001245	IPR013210	IPR001611	IPR000157	IPR002182
	IPR038005	IPR008271	IPR001245		IPR041118	IPR000157	IPR000719	IPR000719	IPR013210	IPR002182	IPR000157
	IPR001611	IPR017441	IPR017441			IPR022087	IPR017441	IPR017441	IPR025875	IPR006936
		IPR001480	IPR008271			IPR002182	IPR008271	IPR008271
		IPR001245	IPR007110				IPR002913	IPR001245
		IPR019825	IPR008266				IPR008808	IPR024788
		IPR003609					IPR002182	IPR002182
		IPR000858						IPR018392
		IPR021820
2	4	10	7	1	3	5	8	9	4	4	3
