# Supplementary material for: Diversity, abundance, and domain architecture of plant NLR proteins in Fabaceae
Source: Heliyon. 2024 Jul 12;10(14):e34475. doi: 10.1016/j.heliyon.2024.e34475 (PMC11734081; doi:10.1016/j.heliyon.2024.e34475)
Supplement: Multimedia component 16 [file mmc16.xlsx]

## Sheet: S6a
dataset	description	version
aalpina_eg_gene	Arabis alpina genes (A_alpina_V4)	A_alpina_V4
achinensis_eg_gene	Actinidia chinensis genes (Red5_PS1_1.69.0)	Red5_PS1_1.69.0
acomosus_eg_gene	Ananas comosus genes (F153)	F153
ahalleri_eg_gene	Arabidopsis halleri genes (Ahal2.2)	Ahal2.2
alyrata_eg_gene	Arabidopsis lyrata genes (v.1.0)	v.1.0
aofficinalis_eg_gene	Asparagus officinalis genes (Aspof.V1)	Aspof.V1
atauschii_eg_gene	Aegilops tauschii genes (Aet v4.0)	Aet v4.0
athaliana_eg_gene	Arabidopsis thaliana genes (TAIR10)	TAIR10
atrichopoda_eg_gene	Amborella trichopoda genes (AMTR1.0)	AMTR1.0
bdistachyon_eg_gene	Brachypodium distachyon genes (Brachypodium_distachyon_v3.0)	Brachypodium_distachyon_v3.0
bnapus_eg_gene	Brassica napus genes (AST_PRJEB5043_v1)	AST_PRJEB5043_v1
boleracea_eg_gene	Brassica oleracea genes (BOL)	BOL
brapa_eg_gene	Brassica rapa genes (Brapa_1.0)	Brapa_1.0
brro18_eg_gene	Brassica rapa R-o-18 genes (SCU_BraROA_2.3)	SCU_BraROA_2.3
bvulgaris_eg_gene	Beta vulgaris genes (RefBeet-1.2.2)	RefBeet-1.2.2
cannuum_eg_gene	Capsicum annuum genes (ASM51225v2)	ASM51225v2
cavellana_eg_gene	Corylus avellana genes (CavTom2PMs-1.0)	CavTom2PMs-1.0
cbraunii_eg_gene	Chara braunii genes (Cbr_1.0)	Cbr_1.0
ccanephora_eg_gene	Coffea canephora genes (AUK_PRJEB4211_v1)	AUK_PRJEB4211_v1
ccapsularis_eg_gene	Corchorus capsularis genes (CCACVL1_1.0)	CCACVL1_1.0
ccardunculus_eg_gene	Cynara cardunculus genes (CcrdV1)	CcrdV1
ccitriodora_eg_gene	Corymbia citriodora genes (Ccitriodora_v2_1)	Ccitriodora_v2_1
cclementina_eg_gene	Citrus clementina genes (Citrus_clementina_v1.0)	Citrus_clementina_v1.0
ccrispus_eg_gene	Chondrus crispus genes (ASM35022v2)	ASM35022v2
clanatus_eg_gene	Citrullus lanatus genes (Cla97_v1)	Cla97_v1
cmelo_eg_gene	Cucumis melo genes (Melonv4)	Melonv4
cmerolae_eg_gene	Cyanidioschyzon merolae genes (ASM9120v1)	ASM9120v1
cquinoa_eg_gene	Chenopodium quinoa genes (ASM168347v1)	ASM168347v1
creinhardtii_eg_gene	Chlamydomonas reinhardtii genes (Chlamydomonas_reinhardtii_v5.5)	Chlamydomonas_reinhardtii_v5.5
csativa_eg_gene	Camelina sativa genes (Cs)	Cs
csativus_eg_gene	Cucumis sativus genes (ASM407v2)	ASM407v2
csfemale_eg_gene	Cannabis sativa female genes (cs10)	cs10
dcarota_eg_gene	Daucus carota genes (ASM162521v1)	ASM162521v1
dexilis_eg_gene	Digitaria exilis genes (Fonio_CM05836)	Fonio_CM05836
drotundata_eg_gene	Dioscorea rotundata genes (TDr96_F1_v2_PseudoChromosome)	TDr96_F1_v2_PseudoChromosome
ecrusgalli_eg_gene	Echinochloa crus-galli genes (ec_v3)	ec_v3
ecurvula_eg_gene	Eragrostis curvula genes (CERZOS_E.curvula1.0)	CERZOS_E.curvula1.0
egrandis_eg_gene	Eucalyptus grandis genes (Egrandis1_0)	Egrandis1_0
esalsugineum_eg_gene	Eutrema salsugineum genes (Eutsalg1_0)	Eutsalg1_0
etef_eg_gene	Eragrostis tef genes (ASM97063v1)	ASM97063v1
fcarica_eg_gene	Ficus carica genes (UNIPI_FiCari_1.0)	UNIPI_FiCari_1.0
gmax_eg_gene	Glycine max genes (Glycine_max_v2.1)	Glycine_max_v2.1
graimondii_eg_gene	Gossypium raimondii genes (Graimondii2_0_v6)	Graimondii2_0_v6
gsulphuraria_eg_gene	Galdieria sulphuraria genes (ASM34128v1)	ASM34128v1
hannuus_eg_gene	Helianthus annuus genes (HanXRQr2.0-SUNRISE)	HanXRQr2.0-SUNRISE
hvgoldenpromise_eg_gene	Hordeum vulgare GoldenPromise genes (GPv1)	GPv1
hvtritex_eg_gene	Hordeum vulgare TRITEX genes (Morex_V2_scaf)	Morex_V2_scaf
hvulgare_eg_gene	Hordeum vulgare genes (MorexV3_pseudomolecules_assembly)	MorexV3_pseudomolecules_assembly
itriloba_eg_gene	Ipomoea triloba genes (ASM357664v1)	ASM357664v1
jregia_eg_gene	Juglans regia genes (Walnut_2.0)	Walnut_2.0
kfedtschenkoi_eg_gene	Kalanchoe fedtschenkoi genes (K_fedtschenkoi_M2_v1)	K_fedtschenkoi_M2_v1
langustifolius_eg_gene	Lupinus angustifolius genes (LupAngTanjil_v1.0)	LupAngTanjil_v1.0
lperrieri_eg_gene	Leersia perrieri genes (Lperr_V1.4)	Lperr_V1.4
lsativa_eg_gene	Lactuca sativa genes (Lsat_Salinas_v7)	Lsat_Salinas_v7
macuminata_eg_gene	Musa acuminata genes (Musa_acuminata_v2)	Musa_acuminata_v2
mdgolden_eg_gene	Malus domestica Golden genes (ASM211411v1)	ASM211411v1
mesculenta_eg_gene	Manihot esculenta genes (Manihot esculenta v6)	Manihot esculenta v6
mpolymorpha_eg_gene	Marchantia polymorpha genes (Marchanta_polymorpha_v1)	Marchanta_polymorpha_v1
mtruncatula_eg_gene	Medicago truncatula genes (MedtrA17_4.0)	MedtrA17_4.0
nattenuata_eg_gene	Nicotiana attenuata genes (NIATTr2)	NIATTr2
ncolorata_eg_gene	Nymphaea colorata genes (ASM883128v1)	ASM883128v1
obarthii_eg_gene	Oryza barthii genes (O.barthii_v1)	O.barthii_v1
obrachyantha_eg_gene	Oryza brachyantha genes (Oryza_brachyantha.v1.4b)	Oryza_brachyantha.v1.4b
oesylvestris_eg_gene	Olea europaea var. sylvestris genes (O_europaea_v1)	O_europaea_v1
oeuropaea_eg_gene	Olea europaea genes (OLEA9)	OLEA9
oglaberrima_eg_gene	Oryza glaberrima genes (Oryza_glaberrima_V1)	Oryza_glaberrima_V1
oglumipatula_eg_gene	Oryza glumipatula genes (Oryza_glumaepatula_v1.5)	Oryza_glumaepatula_v1.5
oindica_eg_gene	Oryza sativa Indica Group genes (ASM465v1)	ASM465v1
olongistaminata_eg_gene	Oryza longistaminata genes (O_longistaminata_v1.0)	O_longistaminata_v1.0
olucimarinus_eg_gene	Ostreococcus lucimarinus genes (ASM9206v1)	ASM9206v1
omeridionalis_eg_gene	Oryza meridionalis genes (Oryza_meridionalis_v1.3)	Oryza_meridionalis_v1.3
onivara_eg_gene	Oryza nivara genes (Oryza_nivara_v1.0)	Oryza_nivara_v1.0
opunctata_eg_gene	Oryza punctata genes (Oryza_punctata_v1.2)	Oryza_punctata_v1.2
orufipogon_eg_gene	Oryza rufipogon genes (OR_W1943)	OR_W1943
osativa_eg_gene	Oryza sativa Japonica Group genes (IRGSP-1.0)	IRGSP-1.0
pavium_eg_gene	Prunus avium genes (PAV_r1.0)	PAV_r1.0
pdulcis_eg_gene	Prunus dulcis genes (ALMONDv2)	ALMONDv2
phallii_eg_gene	Panicum hallii HAL2 genes (PhalliiHAL_v2.1)	PhalliiHAL_v2.1
phfil2_eg_gene	Panicum hallii FIL2 genes (PHallii_v3.1)	PHallii_v3.1
ppatens_eg_gene	Physcomitrium patens genes (Phypa V3)	Phypa V3
ppersica_eg_gene	Prunus persica genes (Prunus_persica_NCBIv2)	Prunus_persica_NCBIv2
psativum_eg_gene	Pisum sativum genes (Pisum_sativum_v1a)	Pisum_sativum_v1a
psomniferum_eg_gene	Papaver somniferum genes (ASM357369v1)	ASM357369v1
ptrichocarpa_eg_gene	Populus trichocarpa genes (Pop_tri_v3)	Pop_tri_v3
pvera_eg_gene	Pistacia vera genes (PisVer_v2)	PisVer_v2
pvulgaris_eg_gene	Phaseolus vulgaris genes (PhaVulg1_0)	PhaVulg1_0
qlobata_eg_gene	Quercus lobata genes (ValleyOak3.0)	ValleyOak3.0
rchinensis_eg_gene	Rosa chinensis genes (RchiOBHm-V2)	RchiOBHm-V2
sbicolor_eg_gene	Sorghum bicolor genes (Sorghum_bicolor_NCBIv3)	Sorghum_bicolor_NCBIv3
scereale_eg_gene	Secale cereale genes (Rye_Lo7_2018_v1p1p1)	Rye_Lo7_2018_v1p1p1
sindicum_eg_gene	Sesamum indicum genes (S_indicum_v1.0)	S_indicum_v1.0
sitalica_eg_gene	Setaria italica genes (Setaria_italica_v2.0)	Setaria_italica_v2.0
slycopersicum_eg_gene	Solanum lycopersicum genes (SL3.0)	SL3.0
smoellendorffii_eg_gene	Selaginella moellendorffii genes (v1.0)	v1.0
sspontaneum_eg_gene	Saccharum spontaneum genes (Sspon.HiC_chr_asm)	Sspon.HiC_chr_asm
stuberosum_eg_gene	Solanum tuberosum genes (SolTub_3.0)	SolTub_3.0
sviridis_eg_gene	Setaria viridis genes (Setaria_viridis_v2.0)	Setaria_viridis_v2.0
taarinalrfor_eg_gene	Triticum aestivum Arinalrfor genes (PGSBv2.0_Arinalrfor)	PGSBv2.0_Arinalrfor
tacadenza_eg_gene	Triticum aestivum Cadenza genes (TGAC_cadenza)	TGAC_cadenza
taclaire_eg_gene	Triticum aestivum Claire genes (TGAC_paragon)	TGAC_paragon
taestivum_eg_gene	Triticum aestivum genes (IWGSC)	IWGSC
tajagger_eg_gene	Triticum aestivum Jagger genes (PGSBv2.0_Jagger)	PGSBv2.0_Jagger
tajulius_eg_gene	Triticum aestivum Julius genes (PGSBv2.0_Julius)	PGSBv2.0_Julius
talancer_eg_gene	Triticum aestivum Lancer genes (PGSBv2.0_Lancer)	PGSBv2.0_Lancer
talandmark_eg_gene	Triticum aestivum Landmark genes (PGSBv2.0_Landmark)	PGSBv2.0_Landmark
tamace_eg_gene	Triticum aestivum Mace genes (PGSBv2.0_Mace)	PGSBv2.0_Mace
tamattis_eg_gene	Triticum aestivum Sy Mattis genes (PGSBv2.0_Mattis)	PGSBv2.0_Mattis
tanorin61_eg_gene	Triticum aestivum Norin61 genes (PGSBv2.0_Norin61)	PGSBv2.0_Norin61
taparagon_eg_gene	Triticum aestivum Paragon genes (EI_paragon)	EI_paragon
tarobigus_eg_gene	Triticum aestivum Robigus genes (TGAC_robigus)	TGAC_robigus
tastanley_eg_gene	Triticum aestivum Stanley genes (PGSBv2.2_Stanley)	PGSBv2.2_Stanley
taweebil_eg_gene	Triticum aestivum Weebill genes (EI_WeebilV1)	EI_WeebilV1
tcacao_eg_gene	Theobroma cacao Matina 1-6 genes (Theobroma_cacao_20110822)	Theobroma_cacao_20110822
tccriollo_eg_gene	Theobroma cacao Belizian Criollo B97-61/B2 genes (Criollo_cocoa_genome_V2)	Criollo_cocoa_genome_V2
tdicoccoides_eg_gene	Triticum dicoccoides genes (WEWSeq v.1.0)	WEWSeq v.1.0
tpratense_eg_gene	Trifolium pratense genes (Trpr)	Trpr
tspelta_eg_gene	Triticum spelta genes (PGSBv2.0_Spelta)	PGSBv2.0_Spelta
tturgidum_eg_gene	Triticum turgidum genes (svevo)	svevo
turartu_eg_gene	Triticum urartu genes (Tu2.0)	Tu2.0
vangularis_eg_gene	Vigna angularis genes (Vigan1.1)	Vigan1.1
vradiata_eg_gene	Vigna radiata genes (Vradiata_ver6)	Vradiata_ver6
vunguiculata_eg_gene	Vigna unguiculata genes (ASM411807v1)	ASM411807v1
vvinifera_eg_gene	Vitis vinifera genes (PN40024.v4)	PN40024.v4
zmays_eg_gene	Zea mays genes (Zm-B73-REFERENCE-NAM-5.0)	Zm-B73-REFERENCE-NAM-5.0

## Sheet: S6b
database	species	family	genus	dataset
ncbi	Arabis alpina	Brassicaceae	Arabis	aalpina_eg_gene
ncbi	Actinidia chinensis	Actinidiaceae	Actinidia	achinensis_eg_gene
ncbi	Ananas comosus	Bromeliaceae	Ananas	acomosus_eg_gene
ncbi	Arabidopsis halleri	Brassicaceae	Arabidopsis	ahalleri_eg_gene
ncbi	Arabidopsis lyrata	Brassicaceae	Arabidopsis	alyrata_eg_gene
ncbi	Asparagus officinalis	Asparagaceae	Asparagus	aofficinalis_eg_gene
ncbi	Aegilops tauschii	Poaceae	Aegilops	atauschii_eg_gene
ncbi	Arabidopsis thaliana	Brassicaceae	Arabidopsis	athaliana_eg_gene
ncbi	Amborella trichopoda	Amborellaceae	Amborella	atrichopoda_eg_gene
ncbi	Brachypodium distachyon	Poaceae	Brachypodium	bdistachyon_eg_gene
ncbi	Brassica napus	Brassicaceae	Brassica	bnapus_eg_gene
ncbi	Brassica oleracea	Brassicaceae	Brassica	boleracea_eg_gene
ncbi	Brassica rapa	Brassicaceae	Brassica	brapa_eg_gene
ncbi	Brassica rapa	Brassicaceae	Brassica	brro18_eg_gene
ncbi	Beta vulgaris	Chenopodiaceae	Beta	bvulgaris_eg_gene
ncbi	Capsicum annuum	Solanaceae	Capsicum	cannuum_eg_gene
ncbi	Corylus avellana	Betulaceae	Corylus	cavellana_eg_gene
ncbi	Chara braunii	Characeae	Chara	cbraunii_eg_gene
ncbi	Coffea canephora	Rubiaceae	Coffea	ccanephora_eg_gene
ncbi	Corchorus capsularis	Malvaceae	Corchorus	ccapsularis_eg_gene
ncbi	Cynara cardunculus	Asteraceae	Cynara	ccardunculus_eg_gene
ncbi	Corymbia citriodora	Myrtaceae	Corymbia	ccitriodora_eg_gene
ncbi	Citrus clementina	Rutaceae	Citrus	cclementina_eg_gene
ncbi	Chondrus crispus	Gigartinaceae	Chondrus	ccrispus_eg_gene
ncbi	Citrullus lanatus	Cucurbitaceae	Citrullus	clanatus_eg_gene
ncbi	Cucumis melo	Cucurbitaceae	Cucumis	cmelo_eg_gene
ncbi	Cyanidioschyzon merolae	Cyanidiaceae	Cyanidioschyzon	cmerolae_eg_gene
ncbi	Chenopodium quinoa	Chenopodiaceae	Chenopodium	cquinoa_eg_gene
ncbi	Chlamydomonas reinhardtii	Chlamydomonadaceae	Chlamydomonas	creinhardtii_eg_gene
ncbi	Camelina sativa	Brassicaceae	Camelina	csativa_eg_gene
ncbi	Cucumis sativus	Cucurbitaceae	Cucumis	csativus_eg_gene
ncbi	Cannabis sativa	Cannabaceae	Cannabis	csfemale_eg_gene
ncbi	Daucus carota	Apiaceae	Daucus	dcarota_eg_gene
ncbi	Digitaria exilis	Poaceae	Digitaria	dexilis_eg_gene
ncbi	Dioscorea rotundata	Dioscoreaceae	Dioscorea	drotundata_eg_gene
ncbi	Echinochloa crus-galli	Poaceae	Echinochloa	ecrusgalli_eg_gene
ncbi	Eragrostis curvula	Poaceae	Eragrostis	ecurvula_eg_gene
ncbi	Eucalyptus grandis	Myrtaceae	Eucalyptus	egrandis_eg_gene
ncbi	Eutrema salsugineum	Brassicaceae	Eutrema	esalsugineum_eg_gene
ncbi	Eragrostis tef	Poaceae	Eragrostis	etef_eg_gene
ncbi	Ficus carica	Moraceae	Ficus	fcarica_eg_gene
ncbi	Glycine max	Fabaceae	Glycine	gmax_eg_gene
ncbi	Gossypium raimondii	Malvaceae	Gossypium	graimondii_eg_gene
ncbi	Galdieria sulphuraria	Cyanidiaceae	Galdieria	gsulphuraria_eg_gene
ncbi	Helianthus annuus	Asteraceae	Helianthus	hannuus_eg_gene
ncbi	Hordeum vulgare	Poaceae	Hordeum	hvgoldenpromise_eg_gene
ncbi	Hordeum vulgare	Poaceae	Hordeum	hvtritex_eg_gene
ncbi	Hordeum vulgare	Poaceae	Hordeum	hvulgare_eg_gene
ncbi	Ipomoea triloba	Convolvulaceae	Ipomoea	itriloba_eg_gene
ncbi	Juglans regia	Juglandaceae	Juglans	jregia_eg_gene
ncbi	Kalanchoe fedtschenkoi	Crassulaceae	Kalanchoe	kfedtschenkoi_eg_gene
ncbi	Lupinus angustifolius	Fabaceae	Lupinus	langustifolius_eg_gene
ncbi	Leersia perrieri	Poaceae	Leersia	lperrieri_eg_gene
ncbi	Lactuca sativa	Asteraceae	Lactuca	lsativa_eg_gene
ncbi	Musa acuminata	Musaceae	Musa	macuminata_eg_gene
ncbi	Malus domestica	Rosaceae	Malus	mdgolden_eg_gene
ncbi	Manihot esculenta	Euphorbiaceae	Manihot	mesculenta_eg_gene
ncbi	Marchantia polymorpha	Marchantiaceae	Marchantia	mpolymorpha_eg_gene
ncbi	Medicago truncatula	Fabaceae	Medicago	mtruncatula_eg_gene
ncbi	Nicotiana attenuata	Solanaceae	Nicotiana	nattenuata_eg_gene
ncbi	Nymphaea colorata	Nymphaeaceae	Nymphaea	ncolorata_eg_gene
ncbi	Oryza barthii	Poaceae	Oryza	obarthii_eg_gene
ncbi	Oryza brachyantha	Poaceae	Oryza	obrachyantha_eg_gene
ncbi	Olea europaea	Oleaceae	Olea	oesylvestris_eg_gene
ncbi	Olea europaea	Oleaceae	Olea	oeuropaea_eg_gene
ncbi	Oryza glaberrima	Poaceae	Oryza	oglaberrima_eg_gene
ncbi	Oryza glumipatula	Poaceae	Oryza	oglumipatula_eg_gene
ncbi	Oryza sativa	Poaceae	Oryza	oindica_eg_gene
ncbi	Oryza longistaminata	Poaceae	Oryza	olongistaminata_eg_gene
ncbi	Ostreococcus lucimarinus	Bathycoccaceae	Ostreococcus	olucimarinus_eg_gene
ncbi	Oryza meridionalis	Poaceae	Oryza	omeridionalis_eg_gene
ncbi	Oryza nivara	Poaceae	Oryza	onivara_eg_gene
ncbi	Oryza punctata	Poaceae	Oryza	opunctata_eg_gene
ncbi	Oryza rufipogon	Poaceae	Oryza	orufipogon_eg_gene
ncbi	Oryza sativa	Poaceae	Oryza	osativa_eg_gene
ncbi	Prunus avium	Rosaceae	Prunus	pavium_eg_gene
ncbi	Prunus dulcis	Rosaceae	Prunus	pdulcis_eg_gene
ncbi	Panicum hallii	Poaceae	Panicum	phallii_eg_gene
ncbi	Panicum hallii	Poaceae	Panicum	phfil2_eg_gene
ncbi	Physcomitrium patens	Funariaceae	Physcomitrium	ppatens_eg_gene
ncbi	Prunus persica	Rosaceae	Prunus	ppersica_eg_gene
ncbi	Pisum sativum	Fabaceae	Pisum	psativum_eg_gene
ncbi	Papaver somniferum	Papaveraceae	Papaver	psomniferum_eg_gene
ncbi	Populus trichocarpa	Salicaceae	Populus	ptrichocarpa_eg_gene
ncbi	Pistacia vera	Anacardiaceae	Pistacia	pvera_eg_gene
ncbi	Phaseolus vulgaris	Fabaceae	Phaseolus	pvulgaris_eg_gene
ncbi	Quercus lobata	Fagaceae	Quercus	qlobata_eg_gene
ncbi	Rosa chinensis	Rosaceae	Rosa	rchinensis_eg_gene
ncbi	Sorghum bicolor	Poaceae	Sorghum	sbicolor_eg_gene
ncbi	Secale cereale	Poaceae	Secale	scereale_eg_gene
ncbi	Sesamum indicum	Pedaliaceae	Sesamum	sindicum_eg_gene
ncbi	Setaria italica	Poaceae	Setaria	sitalica_eg_gene
ncbi	Solanum lycopersicum	Solanaceae	Solanum	slycopersicum_eg_gene
ncbi	Selaginella moellendorffii	Selaginellaceae	Selaginella	smoellendorffii_eg_gene
ncbi	Saccharum spontaneum	Poaceae	Saccharum	sspontaneum_eg_gene
ncbi	Solanum tuberosum	Solanaceae	Solanum	stuberosum_eg_gene
ncbi	Setaria viridis	Poaceae	Setaria	sviridis_eg_gene
ncbi	Triticum aestivum	Poaceae	Triticum	taarinalrfor_eg_gene
ncbi	Triticum aestivum	Poaceae	Triticum	tacadenza_eg_gene
ncbi	Triticum aestivum	Poaceae	Triticum	taclaire_eg_gene
ncbi	Triticum aestivum	Poaceae	Triticum	taestivum_eg_gene
ncbi	Triticum aestivum	Poaceae	Triticum	tajagger_eg_gene
ncbi	Triticum aestivum	Poaceae	Triticum	tajulius_eg_gene
ncbi	Triticum aestivum	Poaceae	Triticum	talancer_eg_gene
ncbi	Triticum aestivum	Poaceae	Triticum	talandmark_eg_gene
ncbi	Triticum aestivum	Poaceae	Triticum	tamace_eg_gene
ncbi	Triticum aestivum	Poaceae	Triticum	tamattis_eg_gene
ncbi	Triticum aestivum	Poaceae	Triticum	tanorin61_eg_gene
ncbi	Triticum aestivum	Poaceae	Triticum	taparagon_eg_gene
ncbi	Triticum aestivum	Poaceae	Triticum	tarobigus_eg_gene
ncbi	Triticum aestivum	Poaceae	Triticum	tastanley_eg_gene
ncbi	Triticum aestivum	Poaceae	Triticum	taweebil_eg_gene
ncbi	Theobroma cacao	Malvaceae	Theobroma	tcacao_eg_gene
ncbi	Theobroma cacao	Malvaceae	Theobroma	tccriollo_eg_gene
ncbi	Triticum dicoccoides	Poaceae	Triticum	tdicoccoides_eg_gene
ncbi	Trifolium pratense	Fabaceae	Trifolium	tpratense_eg_gene
ncbi	Triticum spelta	Poaceae	Triticum	tspelta_eg_gene
ncbi	Triticum turgidum	Poaceae	Triticum	tturgidum_eg_gene
ncbi	Triticum urartu	Poaceae	Triticum	turartu_eg_gene
ncbi	Vigna angularis	Fabaceae	Vigna	vangularis_eg_gene
ncbi	Vigna radiata	Fabaceae	Vigna	vradiata_eg_gene
ncbi	Vigna unguiculata	Fabaceae	Vigna	vunguiculata_eg_gene
ncbi	Vitis vinifera	Vitaceae	Vitis	vvinifera_eg_gene
ncbi	Zea mays	Poaceae	Zea	zmays_eg_gene

## Sheet: S6c
database	species	family	genus	dataset	version
ncbi	Glycine max	Fabaceae	Glycine	gmax_eg_gene	Glycine_max_v2.1
ncbi	Lupinus angustifolius	Fabaceae	Lupinus	langustifolius_eg_gene	LupAngTanjil_v1.0
ncbi	Medicago truncatula	Fabaceae	Medicago	mtruncatula_eg_gene	MedtrA17_4.0
ncbi	Pisum sativum	Fabaceae	Pisum	psativum_eg_gene	Pisum_sativum_v1a
ncbi	Phaseolus vulgaris	Fabaceae	Phaseolus	pvulgaris_eg_gene	PhaVulg1_0
ncbi	Trifolium pratense	Fabaceae	Trifolium	tpratense_eg_gene	Trpr
ncbi	Vigna angularis	Fabaceae	Vigna	vangularis_eg_gene	Vigan1.1
ncbi	Vigna radiata	Fabaceae	Vigna	vradiata_eg_gene	Vradiata_ver6
ncbi	Vigna unguiculata	Fabaceae	Vigna	vunguiculata_eg_gene	ASM411807v1
