# Supplementary material for: Diversity, abundance, and domain architecture of plant NLR proteins in Fabaceae
Source: Heliyon. 2024 Jul 12;10(14):e34475. doi: 10.1016/j.heliyon.2024.e34475 (PMC11734081; doi:10.1016/j.heliyon.2024.e34475)
Supplement: Multimedia component 17 [file mmc17.xlsx]

## Sheet: G_max_U
interpro	peptide	ensembl_peptide_id	ensembl_gene_id	start_position	end_position	transcript_start	transcript_end	interpro_start	interpro_end	chromosome_name
IPR002182	MAATTHSLASIFDVFLSFRGEDTRHGFTGNLYRALCDKGIHTFFDEVKLHSGDEITPALSNAIQESRIAITVLSQNYASSSFCLDELVTILHCKSEGLLVIPVFYKVDPSDVRHQKGSYREAMAKHQKGFKAKKEKLQKWRMALHQVADLSGYHFKDGDAYEYKFIGSIVEKLSRKINRTSLHIADYPVGLESQVTEVMKLLDVGSDDLVQIIGIHGMGGLGKTTLALEVYNLIALHFDESCFLQNVREESNKHGLKHLQSILPSKLLGEKDITLTSWQEGASTIQHRLQRKKAIVERPDWFGPGSRVIITTRDKHLLKYHEVERTYEVKVLNQNDALQLLTWKAFKREKIHPSYEEVLNGVVAYASGLPLALEIIGSNLFDKTVAEWESAVEYYKRIP…	KRG88483	GLYMA_U035400	120	3259	120	3259	192	396	KZ847319
IPR001611	MITAFSSFCVLCSVLNFWSLKKTGQLISLDLGENNLSGCIPTWVGEKLSNMKILRLRSNSFSGHIPNEICQMSRLQVLDLAKNNLSGNIPSCFRNLSAMTLVNRSTYPRIYSQAPNNTRYSSVSGIVSVLLWLKGRGDEYRNILGLVTSIDLSSNKLLGEIPREITDLNGLNFLNLSHNQLIGPIPEGIGNMGSLQCIDFSRNQLSGEIPPTISNLSFLSMLDVSYNHLKGNIPTGTQLQTFDASSFIGNNLCGPPLPINCSSNGKTHSYEGSHGHGVNWFFVSATIGFVVGLWIVIAPLLICRSWRHAYFHFLDHVWFKLQSFSSYSITV	KRG88582	GLYMA_U002200	16014	17063	16014	17063	74	96	KZ847210
IPR002182	MKNFLIDRKIAIEEQKRFSNKITERMRTARAVSQAAKQFNDLIMQYDVFLSFRGTDIRSGVLSHLIAALSNAGVNTFEDEKFERGERIMPSLLRAIAGSKIHIILFSNNYASSKWCLDELVKIMECHRTYGNEVLPVFYNVDPSDVRNQRGDFGQGLEALAQRYLLQGENDVLKSWKSALNEAANLAGWVSRNYRTDADLVEDIVEDIIEKLDMHLLPITDFPVGLESRVPKLIKFVDDQSGRGCVIGIWGMGGLGKTTIAKSIYNEFRRQRFRRSFIETNNKGHTDLQEKLLSDVLKTKVKIHSVAMGISMIEKKLFAERALIILDDVTEFEQLKALCGNCKWIDRESVLIITTRDLRLLEELKDHHAVHIWKIMEMDENESLELFSKHAFREASPTE…	KRG88524	GLYMA_U008300	2078	7751	2078	7751	228	444	KZ847260
IPR001611;IPR013210	MIMNSSSIYILVFVQLWLLSLPCRESVCIPSERETLLKFKNNLIDPSNRLWSWNHNHTNCCHWYGVLCHNITSHLLQLHLNSSDSAFYHGYGYGSFYDIEAYRRWSFGGEISPCLADLKHLNYLDLSGNTFLGEGMSIPSFLGTMTSLTHLNLSATGFYGKIPPQIGNLSNLVYLDLSSDVANGTVPSQIGNLSKLRYLDLSHNYFEGMAIPSFLCAMTSLTHLDLSLTGFMGKIPSQIGNLSNLVYLDLGGYFDLEPLLAENVEWVSSMWKLEYLDLSYANLSKAFHWLHTLQSLPSLTHLYLSGCKLPHYNEPSLLNFSSLQTLHLSRTSYSPAISFVPKWIFKLKKLVSLQLLDNGFQGPIPGGIRNLTLLQNLDLSFNSFSSSIPDCLYGLHRLK…	KRG88528	GLYMA_U007900	35477	40844	35477	40844	421;838;958;349;30	443;860;980;408;68	KZ847259
IPR001611	MNSSSIIYIVVFVELWLFRLPCRESVCIPRCTLPHYNEPSLLNFSSLQILDLSRTSYSPAISFVPKWILKLNKLVSLQLWGNEIQGPIPGGIRNLTLLQNLDLSFNSFSSSIPDCLYGLHRLKFLNLMDNNLHGTISDALGNLTSLVELDLSYNLLEGTISTSLANLCNLREIGLSYLKLNQQGITTLAVRSSQLSGNLIDQIGAFKNIDMLDFSNNLIGGALPISFGKLSSLRYLNLSINKFSGNPFESIGSLSKLSSLRIDGNNFQGVVKEDDLANLTSLKEFHASGNNFTLKVGSNWLPSFQLTYLDVGSWQLGPSFPSWIQSQKKLKYLGMSNTGIIDSIPTQMWEAQSQVLYLNHSHNHIHGELVTTLKNPISILTVDLSTNHLCGKLPYLSND…	KRG88530	GLYMA_U008100	44959	46678	44959	46678	73	132	KZ847259
IPR002182	RAHRAPALSKAIQESRIAITVLSQNYASSSFCLDELVTILHCKSEGLLVIPVFYKVDPSDVRHQKGSYGEAMAKHQKRFKAKKEKLQKWRMALKQVADLSGYHFEDGDAYEYKFIGSIVEEVSRKISRASLHVADYPVGLESQVTEVMKLLDVGSDDLVHIIGIHGMGGLGKTTLALEVYNLIALHFDESCFLQNVREESNKHGLKHLQSILLSKLLGEKDITLTSWQEGASTIQHRLQRKKVLLILDDVNKREQLKAIVGRPDWFGPGSRVIITTRDKHLLKCHEVERTYEVKVLNHNAALQLLTWNAFKREKIDPSYEDVLNRVVTYASGLPLALEIIGSNMFGKSVAGWESAVEHYKRIPNDEILEILKVSFDALGEEQKNVFLDIAFCLKGCKLT…	KRG88494	GLYMA_U035700	9265	13028	10054	13028	141	360	KZ847319
IPR001611;IPR013210	MAVLYATHVLLLILSTATTLHFSASKAARLNMTCSEKERNALLSFKHGLADPSNRLSSWSDKSDCCTWPGVHCNNTGKVMEINLDTPAGSPYRELSGEISPSLLELKYLNRLDLSSNYFVLTPIPSFLGSLESLRYLDLSLSGFMGLIPHQLGNLSNLQHLNLGYNYALQIDNLNWISRLSSLEYLDLSGSDLHKQGNWLQVLSALPSLSELHLESCQIDNLGPPKRKANFTHLQVLDLSINNLNHQIPSWLFNLSTTLVQLDLHSNLLQGQIPQIISSLQNIKNLDLQNNQLSGPLPDSLGQLKHLEVLNLSNNTFTCPIPSPFANLSSLRTLNLAHNRLNGTIPKSFEFLRNLQVLNLGTNSLTGDMPVTLGTLSNLVMLDLSSNLLEGSIKESNFV…	KRG88581	GLYMA_U002100	7241	10039	7241	10039	666;761;133;258;323;36	686;778;193;315;365;74	KZ847210
IPR002182	RAHRAPALSKAIQESRIAITVLSQNYASSSFCLDELVTILHCKSEGLLVIPVFYKVDPSDVRHQKGSYGEAMAKHQKRFKAKKEKLQKWRMALKQVADLSGYHFEDGDAYEYKFIGSIVEEVSRKISRASLHVADYPVGLESQVTEVMKLLDVGSDDLVHIIGIHGMGGLGKTTLALEVYNLIALHFDESCFLQNVREESNKHGLKHLQSILLSKLLGEKDITLTSWQEGASTIQHRLQRKKVLLILDDVNKREQLKAIVGRPDWFGPGSRVIITTRDKHLLKCHEVERTYEVKVLNHNAALQLLTWNAFKREKIDPSYEDVLNRVVTYASGLPLALEIIGSNMFGKSVAGWESAVEHYKRIPNDEILEILKVSFDALGEEQKNVFLDIAFCLKGCKLT…	KRG88491	GLYMA_U035700	9265	13028	9287	13028	141	360	KZ847319
IPR002182	MADSVVVFLLDNLSRLLEDEHKLLSGVEDKINSLCNELKFIHIFLKNSEGKRSHEMVKEVVSQIRDVTLKAEDVVDTYLSNIAQQKQRSKLSKLFHLKEHVMVLHQVNSDIEKIRTRIDEIYKNRDRYGIGEGDFRSEEAAAEAEPLLKRRREVEEEDVVGLVHDSSHVIQELMESESRLKVVSIIGMGGLGKTTLARKIYNNNQVQLWFPCLAWVSVSNDYRPKEFLLSLLKCSMSSTSEFEELSEEELKKKVAEWLKGKKYLVVLDDIWETQVWDEVKGAFPDDQSGSRILITSRNKEVAHYAGTASPYYLPILNEDESWELFKKKIFGLEECPSDLEPLGRSIVKTCGGLPLAIVVLAGLVAKKEKSQREWSRIKKVSWHLTEDKTGVMDILKLSY…	KRG88521	GLYMA_U008900	9896	12484	9896	12484	168	401	KZ847266
IPR001611;IPR002182	NDVELLQEIINLVLMTLRKHTVDSKGLVGIDKQVAHLESLLKQESKDVCVIGIWGVGGNGKTTIAQEVFSKLYLEYESCCFLANVKEEIRRLGVISLKEKLFASILQKYVNIKTQKGLSSSIKKMMGQKKVLIVLDDVNDSEQLEELFGTPDWYGSGSRIIITTRDIKVLIANKVPEIYHVGGLSSCEAFQLFKLNAFNQGDLEMEFYELSKRVVDYAKGIPLVLKILAHLLCGKDKEVWKSQLEKLKGIKSNNVHDFVKLSFDDLHHEEQEILLDLACFCRRANMIENFNMKVDSINILLGDCGSHNAVVVGLERLKEKSLITISEDNVVSMLDTIQEMAWEIVCQESNDLGNRSRLWDPIEIYDVLKNDKGTKAIRSITTPLSTLKNLKLRPDAFVR…	KRG88557	GLYMA_U004900	11674	14634	11674	14634	492;38	551;248	KZ847225
IPR002182	RAHRAPALSKAIQESRIAITVLSQNYASSSFCLDELVTILHCKSEGLLVIPVFYKVDPSDVRHQKGSYGEAMAKHQKRFKAKKEKLQKWRMALKQVADLSGYHFEDGDAYEYKFIGSIVEEVSRKISRASLHVADYPVGLESQVTEVMKLLDVGSDDLVHIIGIHGMGGLGKTTLALEVYNLIALHFDESCFLQNVREESNKHGLKHLQSILLSKLLGEKDITLTSWQEGASTIQHRLQRKKVLLILDDVNKREQLKAIVGRPDWFGPGSRVIITTRDKHLLKCHEVERTYEVKVLNHNAALQLLTWNAFKREKIDPSYEDVLNRVVTYASGLPLALEIIGSNMFGKSVAGWESAVEHYKRIPNDEILEILKVSFDALGEEQKNVFLDIAFCLKGCKLT…	KRG88492	GLYMA_U035700	9265	13028	9372	13028	141	360	KZ847319
IPR001611	MHIATKMSIPFTIGNLSKLSTLSISYNKLSGSIPFTIGNLSNVRELVFIGNELGGKIPIEMSMLTALESLQLADNDFIGHLPQNICIGGTFKKISAENNNFIGPIPVSLKNCSSLIRVRLQRNQLTGDITDAFGVLPNLDYIELSDNNFYGQLSPNWGKFRSLTSLKISNNNLSGVIPPELAGATKLQQLHLSSNHLTGNIPHDLCNLPLFDLSLDNNNLTGNVPKEIASMQKLQILKLGSNKLSGLIPKQLGNLLNLLNMSLSQNNFQGNIPSELGKLKFLTSLDLGGNSLRGTIPSMFGELKSLETLNLSHNNLSGNLSSFDDMTSLILGKPMLTQISYHLCQTSTNKEDQATSIQTPNIFAIWSFDGKMVFENIIEATEDFDDKHLIGVGGQGCVY…	KRG88511	GLYMA_U024800	15479	17815	15479	17815	153;282;305	197;329;327	KZ847274
IPR002182	RAHRAPALSKAIQESRIAITVLSQNYASSSFCLDELVTILHCKSEGLLVIPVFYKVDPSDVRHQKGSYGEAMAKHQKRFKAKKEKLQKWRMALKQVADLSGYHFEDGDAYEYKFIGSIVEEVSRKISRASLHVADYPVGLESQVTEVMKLLDVGSDDLVHIIGIHGMGGLGKTTLALEVYNLIALHFDESCFLQNVREESNKHGLKHLQSILLSKLLGEKDITLTSWQEGASTIQHRLQRKKVLLILDDVNKREQLKAIVGRPDWFGPGSRVIITTRDKHLLKCHEVERTYEVKVLNHNAALQLLTWNAFKREKIDPSYEDVLNRVVTYASGLPLALEIIGSNMFGKSVAGWESAVEHYKRIPNDEILEILKVSFDALGEEQKNVFLDIAFCLKGCKLT…	KRG88489	GLYMA_U035700	9265	13028	9372	13028	141	360	KZ847319
IPR002182	RAHRAPALSKAIQESRIAITVLSQNYASSSFCLDELVTILHCKSEGLLVIPVFYKVDPSDVRHQKGSYGEAMAKHQKRFKAKKEKLQKWRMALKQVADLSGYHFEDGDAYEYKFIGSIVEEVSRKISRASLHVADYPVGLESQVTEVMKLLDVGSDDLVHIIGIHGMGGLGKTTLALEVYNLIALHFDESCFLQNVREESNKHGLKHLQSILLSKLLGEKDITLTSWQEGASTIQHRLQRKKVLLILDDVNKREQLKAIVGRPDWFGPGSRVIITTRDKHLLKCHEVERTYEVKVLNHNAALQLLTWNAFKREKIDPSYEDVLNRVVTYASGLPLALEIIGSNMFGKSVAGWESAVEHYKRIPNDEILEILKVSFDALGEEQKNVFLDIAFCLKGCKLT…	KRG88487	GLYMA_U035700	9265	13028	9265	13028	141	360	KZ847319
IPR002182	MIRSDTESILGASPDYTFSSRVDSAIASPLGSFASREHSAIRSQTESILGASPVHEGAAAEAESLLKRRREVEEDVIQELMESESRLKVVSIIGREGLGKTTLARKIYNNNQVQLRFPCLAWVFVSIHYRPKEFFLSLLKCLMSSISEFEELSEEELKKKVAKRLKGKKYLVVLDDIWETQIWDEVKGALPDDHTGSRILITSRIKEVAYYAGTALPYYLPILNENESWELFTKKIFRGEECPSDLEPLGRSIVKTCGGLPLAIVGLAGLVAKKEKSQREWSRIKEVSWRLTQDKNGVMDMLNLRYDNLPERLMPCFLYFGICPRDYVESYEERKAKELETVEVFIH	KRG88520	GLYMA_U008800	1	1738	1	1738	74	307	KZ847266
IPR002182	RAHRAPALSKAIQESRIAITVLSQNYASSSFCLDELVTILHCKSEGLLVIPVFYKVDPSDVRHQKGSYGEAMAKHQKRFKAKKEKLQKWRMALKQVADLSGYHFEDGDAYEYKFIGSIVEEVSRKISRASLHVADYPVGLESQVTEVMKLLDVGSDDLVHIIGIHGMGGLGKTTLALEVYNLIALHFDESCFLQNVREESNKHGLKHLQSILLSKLLGEKDITLTSWQEGASTIQHRLQRKKVLLILDDVNKREQLKAIVGRPDWFGPGSRVIITTRDKHLLKCHEVERTYEVKVLNHNAALQLLTWNAFKREKIDPSYEDVLNRVVTYASGLPLALEIIGSNMFGKSVAGWESAVEHYKRIPNDEILEILKVSFDALGEEQKNVFLDIAFCLKGCKLT…	KRG88490	GLYMA_U035700	9265	13028	9273	13028	141	360	KZ847319
IPR001611	MSNTGIIDSIPTQMWEAQSQVLYLNHSHNHIHGELVTTLKNPISIPTVDLSTNHLCGKLPYLSNDDKPMQLEILNLASNNLSGEIPDCWINWPFLVEVNLQSNHFVGNLPSSMGSLSELQSLQIRNNTRSGIFPTSSKKNNQLISLDLGENNLSGREIPREITSLNGLNFLNLSHNQVIGHIPQGIGNMGSLQSIDFSRNQLSGEIPPTISNSSFLSMLDLSYNHLKGKIPTRKQLQTFDASSFIGNNLCGPPLPINCSSNGKTHSYEGSDEHGVNWLFVSAAIGFIVGFWIVIAPLLICRSWRYAYFHFLDHVWFNLQSFCSCSITV	KRG88534	GLYMA_U006600	11083	12499	11083	12499	70;191;118	88;212;177	KZ847246
IPR001611	MGVTCDKDGHVIGLDLSGEFISGGFDNSSTLFSLQHLQSLNLAANCFLSKIPSGFNKLENLTYLNLSESSFMGQIPIEISQLTRLATLDLSSISYARGPKLLLENPNLQKLVQNLTSIRQLYLDGVDRTAPGHEWSNALSSLHDLQGLSMPGCNLSGPLDPSLARLENLSVIVLDNNNLLSPMPETFSHFKNLTILSLNNCRLTGTFPHKIFNIGTLSVIDISWNNNLHGFLPEFPSSGSLYSLSVSHTNFSGAIPLSIGNMRNLPELDLSNCGFKGTIPNSLSNLTKLSYLALSSNSFTGPMTLFSVPKKLTRLGLSHNELSGIIPSSHFEGMHNLVQIDLSYNSFTGSIPSSLFTLPSRERIQLSHNKFSHLDEFINVKSSTLEFLDISNNNLSGPF…	KRG88538	GLYMA_U006000	153	2257	153	2257	265;569;311;446	286;585;371;500	KZ847243
IPR001611;IPR013210	MCSSKIGWDEKDMNTLLRFKTGVTDPSGVLSSWFPKLDCCQWTGVKCDNITGRVTHLNLPCHTTQPKVVALDEKDDKSHCLTGEFSLTLLELEFLWYLDFSNNDFKSIQYNSMGSQKCDQLSRGNLPHLCRNSTNLRLLDLSLNYDLLVDNLHWISRLSSLQYLSLEGVHLHKEIDWLQSVTMLPSLIELHLQRCQLENIYPFLQYANFTSLQALKLSGNDFESELPSWLFNLSCDISYIDLSQNKIHSQLPKTLPNLRRVKFLTLSQNYLKGPIPNWLGQLEQLQGLDLSHNFFSGPIPASLGNLSSLTTLVLDSNELNENLPDNLWHLFNLERLSILKNSLTGIVSERNLLSFSKLRWFAMSSPGLIFDFDPEWVPPFQLQHLTLGYVRDKLPAWLF…	KRG88467	GLYMA_U037600	6188	9304	6188	9304	707;239;497;11	728;293;557;48	KZ847360
IPR001611;IPR013210	MSCYFLKLFYALLLLLLHAAGSILGFNSLPNSTEIKCIETERQVLLNFTHGLIDDFDILSTWRDDHSNRDCCKWKGIQCNNQTGHVEMLHLRGNGTQFLSGAINISSLIALENIEHLDLSSNDFEVSHIPELMGSFTNLRYLNLSDSLFGGSIPSDIGKLTHLLSLDLGKNLYLHGQIPYQLGNLTHLQYLDLSDSDLDGELPYQLGNLSQLRYLDLGGNSFSGALPFQTGNLPLLHTLGLGGSFDVKSKDAEWLTNLSSLTKLRLSSLHNLSSSHHWLQMISKLIPNLRELRLVGCSLSDTNIQSLFYSPSNFSTALTILDLSSNKLTSSTFQLLSNFPSLVILDLSYNNMTSSVFQGGFNFSSKLQNLDLQNCSLTDGSFLMSSSFIMRSSSSLVSL…	KRG88537	GLYMA_U006500	16735	21032	16735	21032	814;185;420;691;892;40	835;201;481;751;951;80	KZ847244
IPR002182	RAHRAPALSKAIQESRIAITVLSQNYASSSFCLDELVTILHCKSEGLLVIPVFYKVDPSDVRHQKGSYGEAMAKHQKRFKAKKEKLQKWRMALKQVADLSGYHFEDGDAYEYKFIGSIVEEVSRKISRASLHVADYPVGLESQVTEVMKLLDVGSDDLVHIIGIHGMGGLGKTTLALEVYNLIALHFDESCFLQNVREESNKHGLKHLQSILLSKLLGEKDITLTSWQEGASTIQHRLQRKKVLLILDDVNKREQLKAIVGRPDWFGPGSRVIITTRDKHLLKCHEVERTYEVKVLNHNAALQLLTWNAFKREKIDPSYEDVLNRVVTYASGLPLALEIIGSNMFGKSVAGWESAVEHYKRIPNDEILEILKVSFDALGEEQKNVFLDIAFCLKGCKLT…	KRG88488	GLYMA_U035700	9265	13028	9287	13028	141	360	KZ847319
IPR002182	RAHRAPALSKAIQESRIAITVLSQNYASSSFCLDELVTILHCKSEGLLVIPVFYKVDPSDVRHQKGSYGEAMAKHQKRFKAKKEKLQKWRMALKQVADLSGYHFEDGDAYEYKFIGSIVEEVSRKISRASLHVADYPVGLESQVTEVMKLLDVGSDDLVHIIGIHGMGGLGKTTLALEVYNLIALHFDESCFLQNVREESNKHGLKHLQSILLSKLLGEKDITLTSWQEGASTIQHRLQRKKVLLILDDVNKREQLKAIVGRPDWFGPGSRVIITTRDKHLLKCHEVERTYEVKVLNHNAALQLLTWNAFKREKIDPSYEDVLNRVVTYASGLPLALEIIGSNMFGKSVAGWESAVEHYKRIPNDEILEILKVSFDALGEEQKNVFLDIAFCLKGCKLT…	KRG88486	GLYMA_U035700	9265	13028	9287	13028	141	360	KZ847319
IPR002182	MKNFLIDRKIAIEEQKRFSNKITERMRTARAVSQAAKQFNDLIMQYDVFLSFRGTDIRSGVLSHLIAALSNAGVNTFEDEKFERGERIMPSLLRAIAGSKIHIILFSNNYASSKWCLDELVKIMECHRTYGNEVLPVFYNVDPSDVRNQRGDFGQGLEALAQRYLLQGENDVLKSWKSALNEAANLAGWVSRNYRTDADLVEDIVEDIIEKLDMHLLPITDFPVGLESRVPKLIKFVDDQSGRGCVIGIWGMGGLGKTTIAKSIYNEFRRQRFRRSFIETNNKGHTDLQEKLLSDVLKTKVKIHSVAMGISMIEKKLFAERALIILDDVTEFEQLKALCGNCKWIDRESVLIITTRDLRLLEELKDHHAVHIWKIMEMDENESLELFSKHAFREASPTE…	KRG88523	GLYMA_U008300	2078	7751	2078	7733	228	444	KZ847260
IPR001611;IPR013210	MENLEIDLMVESVCIPSERETLLKFKNNLIDPSNRLWSWNPNHTNCCHWYGVLCHNLTSHLLQLHLNTTVPAFEFDGYPHFDEEAYRRWSFGGEISPCLADLKHLNYLDLSGNVFLREGMSIPSFLGTMTSLTHLNLSATGFYGKIPPQIGNLSNLVYLDLSYIPPQIGNLSNLLYLGLGGDSSPEPLLAENVEWVSSMSKLEYLDLSYANLSKAFHWLHTLQSLPSLTHLSLSHCTLPHYNEPSLLNFSSLQTLHLSATSYSPAISFVPKWIFKLKKLVSLQLQGNEIHGPIPGGIRNLTLLQNLDLSFNSFSSSIPDCLYGFHRLKSLDLSSSNLHGTISDALGNLTSLVELDLSYNQLEGTIPTSLGNLTSLVGLYLSYNQLEGTIPTSLGNLTSL…	KRG88495	GLYMA_U035200	38269	42153	38269	42153	682;326;16	703;385;54	KZ847313
IPR002182	RAHRAPALSKAIQESRIAITVLSQNYASSSFCLDELVTILHCKSEGLLVIPVFYKVDPSDVRHQKGSYGEAMAKHQKRFKAKKEKLQKWRMALKQVADLSGYHFEDGDAYEYKFIGSIVEEVSRKISRASLHVADYPVGLESQVTEVMKLLDVGSDDLVHIIGIHGMGGLGKTTLALEVYNLIALHFDESCFLQNVREESNKHGLKHLQSILLSKLLGEKDITLTSWQEGASTIQHRLQRKKVLLILDDVNKREQLKAIVGRPDWFGPGSRVIITTRDKHLLKCHEVERTYEVKVLNHNAALQLLTWNAFKREKIDPSYEDVLNRVVTYASGLPLALEIIGSNMFGKSVAGWESAVEHYKRIPNDEILEILKVSFDALGEEQKNVFLDIAFCLKGCKLT…	KRG88493	GLYMA_U035700	9265	13028	10054	13028	141	360	KZ847319
IPR001611	MPNLNTSHSFLQMIAKLPKLRELSLSECSLPDQFILPLRPSKFNFSSSLSVLDLSFNSLTSSMILQWLSNVTSNLVELDLSYNLLEGSTSNHFGRVMNSLEHLDLSYNIFKADDFKSFANICTLHSLYMPANHLTEDLPSILHNLSSGCVKHSLQDLDLSDNQITGSLPDLSVFSSLKSLFLDQNQLRGKIPEGIRLPFHLESLSIQSNSLEGGIPKSFGNSCALRSLDMSGNNLNKELSVIIHQLSGCARFSLQELNIGGNQINGTLSDLSIFSALKTLGLSRNQLNGKIPESTKLPSLLESLSIGSNSLEGGIHKSFGDACALRSLHMPNNSLSEEFPMIIHHLSGCARYSLERLYLSMNQINGTLPDLSIFSSLRGLYLEGNKLNGEIPKDIKFPP…	KRG88429	GLYMA_U043600	157	3045	157	3045	74;200;151;153;598	94;221;166;175;620	KZ847534
IPR001611	MNGVVHMSMHDLQELSMLRCNLSGPLDPSLARLENLSVIVLDNNNLSSPVAETFSHFKNLKILRLYECELTGTFPQKIFNIRTLSYLDISWNNNLHGFLPEFPSSGSLYSLSVSHTNFSGPIPFSIGNMRNLSELDLSICGFNGIIPNSLSNLTKLSYLDLSLNSFTGPMTLFSVPKKLSHLGLSNNDLSGLIPSSHFEGMHNLFEIDLSYNSFTGSIPSSLFALPSLHQIKLSHKFSELDGFINVTSSTLEILDIMLPKIHSVSVTNADMFSFPYMEVLEMASCNLKTIPGFLKNCSSLVLLDLSDNQIQGIVPNWIWKLDNLVELNISHNFLTVLDLSINSISGTIPSCLMMMMNGTLEALNLKNNNLSGPIPNTVPVSCDGPIPKSLAYCSKLEVL…	KRG88539	GLYMA_U006100	4790	8355	4790	8355	392;35;178;284;541	408;93;235;332;600	KZ847243
IPR002182	MALAMVGEALISASVEILLDRITSAEFRDFFANRKLNVSLLDELKIKLLTLNAVLNDAEEKQITNSAVKAWLNELKDAVLDAEDLLDEINTDSLRCKVEGEFKTFTSQVRSLLSSPFNQFYRSMNSKLEAISRRLENFLKQIDSLGLKIVAGRVSYRKDTDRSVEYVVARDDDKKKLLSMLFSDEDENNNHIQVLTIWGMGGLGKTTLAQSLLNDDAVQNHFDLKAWAWVSDPFDVFKATKAIVESATSKTCDITNFDALRVELKNTFKDKKFLLVLDDLWNMQYHDWDQLIAPFSCGKKGSKIIVTTRHHRIAEITRTFPIHELKILTDDNCWCILAKHAFGNQGYDKYPILAEIGRQIATKCKGLPLAAKTLGGLLRSNVDAEYWNGILNSNMWANN…	KRG89748	GLYMA_20G046100	8585874	8591342	8585874	8591342	174	391	20
IPR002182	MESCVEELRRLLCLESVNDLQVIGIGIRGMGGIGKTTLAHVLYERISHQYDFHCYIVDVSKIYQDSNILGVQKQLLSNYLNGKNLEICDVYEATTVTVFDIDQVEQLNMFIGSGKTLLRQCLSGVSIIIIIYRDQHIVKTLGVSAIYLVQLLNREDSIQLFCQNDFKLNYTQSDYLVLTYGVLSHAQGNPLPIEVLRPSLFGQNFSQWGSALARLRKNNSKSIMDVLRTSFDVLDNTEKEIFLNIVCYFNNYKEQYVKKILNFHGFHLEYGLQVLIDKSLITIRERWIVMDLLLINLGRCIVQEELALGKWTRLWDYLDLYKVMFEDMPNKLVELFLPNSNIDQLWKGKKLRHIDSSIDHLRKLTFVNLKNCRKLVKLPYFGDGLNLEQLNLRGCTQLT…	KRG88732	GLYMA_U032700	286492	289642	286492	289642	16	221	KZ847142
IPR002182;IPR011713	MLGGGSRSSTRLIGQSSYSCPPRMVTISSEAASSFSFASPLKRYDVFISFRGEDTRNNFTSHLYAAFQLNKIQAFIDNRLHKGDEISPSIFKAIKHCNLSVVVLSKHYASSTWCLRELAEILDHKKRGGHIVIPVFYKIDPSHVRKQTGTYGKAFEKYERDVKHNMAMLQKWKAALTEVANLVGWEFKNHRTENELIEGIVKDVMEKLNRIYPTEVKETLVGIDQNIAPIESLLRIGSKEVRIIGIWGMGGVGKTTIANALFTKLSSQYEGSCFLANVREEYENQGLGYLRNKLFSEVLEDDVNLHISTPKVRSTFVMRRLRQKKVLIVLDDVDDSKKLEYLAAQHDCLGSGSIVIVTTRDKHVISKGVDETYEVKGLSLHHAVRLFSLNAFGKTYPEK…	KRG89379	GLYMA_20G020200	2073367	2079248	2073367	2079248	231;637	447;656	20
IPR001611	MESSATTLLSMFFSFTSTPQILFSIITMIATLFDEEAYRRWSFGGEISPCLADLKHLNYLDLSGNYFLGEGMSIPSFLGTMTSLTHLNLSDTGFNGKIPPQIGNLSKLRYLDLSGNYLLGGGMSIPSFLGTMTSLTHLDLSGTGFMGKIPSQIWNLSNLVYLGLGGDSDVEPLFAENVEWLSSMWKLEYLHLSYANLSKAFHWLHTLQSLPSLTHLYLSFCTLPHYNEPSLLNFSSLQTLHLSDTSYSPAISFVPKWIFKLKKLVSLQLSYNEINDPIPGGIRNLTLLQNLDLSFNSFSSSIPDCLYGLHRLKFLNLRANYLHGTISDALGNLTSLVKLDLSYNQLEGNIPTSLGNLTSLVELDLSYNQLEGTIPTSLGNLCNLRVIDLSYLKLNQQVN…	KRG88583	GLYMA_U002300	25744	28845	25744	28845	107;359;708;288;412	122;381;730;346;470	KZ847210
IPR002182	MKLKHLLQREDDKEKLLSMLLSDDDAMSNDIAVITVLGMGGLGKTTLVQSLYNDSEVQKHFDLTAWAWVSDDFNILKVTKKIVESFTSKDCHILKVIVTTRQQKVAQVTHTFPTYELQHLSDENCWQILARHAFGHEGYDKYPSLEKMGRKIARKCNGLPLAAKTLGGLLRSNVDAAEWNRTLNSNLWAHDDVLPALRISYFHLPAHLKRCSAYCSIFPKQSLLDRKELILLWMAEGFLQHNKEKAIESVGDDCFNELSSRSLIQKDSAIAEENFQMHDLIYDLARLVSGRSSCYFEGGEISRTVRHLSFLREMFDVSEKFEALYELKCLRTFVPQSKYPTFLPRMVYPFEHCYLTKMVSHGLIAHQIKGISYQAKMKMSQ	KRG89742	GLYMA_20G045600	8481064	8482395	8481064	8482395	10;94	89;184	20
IPR013210	MAHHCSNKALGCYLLFSIVVSIFSTFTCAHFDGFFPNEPIIFQDTNAYAPTLEVDVIEPTLKIEDDSQLAPPPVVGAIPPTFEVQNDAPLLNERLKKAYVALQAWKEAIYSDPLNTTGNWVGEDVCSYNGVFCAPAIDDPTLNVVAGIDLNNADIAGHLPEELGNLLDIALFHINSNRFCGIVPETLENLTLLYEFDISNNRFVGGFPSVVLKLPNLKYLDIRYNDFEGPLPPKLFENDLDAIFMNNNRFTSIIPDTLGKSKASVVTFANNKFTGCIPKSIVNIKNMNEIVFTGNDLGGCLPQEIGMLESVTVLDASHNGFIGTLPNLSGLKNVEVINIEHNKLSGYVSNTVCQLPLLKNFTFSNNYFNGEAQACVPSSNSLVALDDSKNCLSGRKNQK…	KRG89220	GLYMA_20G008900	793188	796149	793188	796149	100	133	20
IPR001611;IPR002182	MAFAMVGEALISASVEILLDRITSAEFRDFFANRKLNVSLLDELKIKLLELNAVLNDAEEKQITNEAVKAWLDELKDAVLDAEDLLDEINTDSLRCKVEGQCKTFTSQVWSSLSSPFNQFYKSMNSKLEAISRRLENFLKRIDSLGLKIVAGRVSYRKDTDRSVEYVVARDDDKKKLLSMLLSDEDENNNHIQVLTIWGMGGLGKTTLAQSLLNDDAVQNHFDLKAWAWVSDPFDVFKATKAIVESATSKTCDITNFDALRVELKTTFKDKFFLLVLDDLWNMQYHDWDQLITPFSCGKKGSKIIVTTRQHRIAEITRTFPIHELKILTDDNCWCILAKHAFGNQGYDKYPILAEIGRQIATKCKGLPLAAKTLGGLLRSNVDAEYWKGILNSNMWANN…	KRG89749	GLYMA_20G046200	8605103	8611596	8605103	8611596	594;174	651;392	20
IPR002182;IPR011713	MVEQQIISVVGSSSSSSLMVSSKKYDVFLSFRGEDTRMNFTSHLHEALKQKKVETYIDYQLEKGDEISPALIKAIEDSHVSIVILSENYASSKWCLEELSKILECKKKQGQIVIPVFHNIDPSHVRKQNGSYEKAFAKHEGEAKCNKWKATLTEVANLAGWDSRNRTESELLKDIVGDVLRKLTPRYPNQLKGLVGIEDNYEKVESLLKIGSSEVITLGIWGMGGIGKTTLASAFYAKLSHEFEADCFLVNVRENAKRHGLEALSQKLFSELLENENHCFDAPFLVSQFVMRRLGCKKVLIVLDDVATSEQLEYLIKDYDLLGQGSRVIVTTRNKQIFRQVDEVYEVKELSFHNSLQLFCLTVFEEKQPTHGYEDLSSRAISYCKGIPLALKVLGAGFR…	KRG89801	GLYMA_20G048800	9483809	9490167	9483843	9490167	200;611	429;630	20
IPR002182	MAEIAVSSALDKLLPLIADEANLLRGISKEFADIKKELEYIQAFLKDADRKAAAEGDNTDDRIKIWVKELREASFSIEDVIDEYMILVEQQPRDPGCATSLCKVIHFIKTLMPRRQIASKIKQAKSSVHGIKQRGVDYHFLIHSSLQLGPSRYRGSHNNVQWHDPRMHSRYLDEAEVVGLEDTRDELIGWLVEGPAERTVISVVGMGGLGKTTLAGRVFNNQKVISHFDYHAWITVSQSYTVEGLMRNLLKNLCKEKMGDLLEGISEMDRDSLIDEVRNHLKQKRYVVIFDDVWSVELWGQIENAMFDNNNGSRILVTTRMEGVVNSCKKSPSDQVHKLEPLTKQESMELFCKMAFRCHNNGRCPEELKKISTDFVEKCKGLPLAIVAIASLLSGKEKT…	KRG89708	GLYMA_20G042700	7689921	7693845	7689921	7693845	181	432	20
IPR002182;IPR011713	MVEQQIISVVGSSSSSSLMVSSKKYDVFLSFRGEDTRMNFTSHLHEALKQKKVETYIDYQLEKGDEISPALIKAIEDSHVSIVILSENYASSKWCLEELSKILECKKKQGQIVIPVFHNIDPSHVRKQNGSYEKAFAKHEGEAKCNKWKATLTEVANLAGWDSRNRTESELLKDIVGDVLRKLTPRYPNQLKGLVGIEDNYEKVESLLKIGSSEVITLGIWGMGGIGKTTLASAFYAKLSHEFEADCFLVNVRENAKRHGLEALSQKLFSELLENENHCFDAPFLVSQFVMRRLGCKKVLIVLDDVATSEQLEYLIKDYDLLGQGSRVIVTTRNKQIFRQVDEVYEVKELSFHNSLQLFCLTVFEEKQPTHGYEDLSSRAISYCKGIPLALKVLGAGFR…	KRG89793	GLYMA_20G048800	9483809	9490167	9483933	9490167	200;611	429;630	20
IPR002182	MAEMAVSLLSLIRDEANLLWSISKEFADIQKELDYIQSSLEKADRMASEEGDNTTKGVKAWVKELREASFRIEDVIDEYMIFVEQQPHDDAFGCVNFLFECNITHFIESLKRRHQIASEIQQIKSFVQGIKQKGIDYDYLIKPSLEKGSSSYRGSQSVQWHDPRKHSRYLEEAEVVGLEGQRDKLIGWLVEGPSERTVISVVGMGGLGKTTLAGRVFNNQKVTAHFECCAWITVSKTYTEEGVLGKLLKKLYEEDKQEKAPQGIDEMDRDSLIHKVRKYLQPKRYFVIFDDVWSIELWGQIQNAMLDNKKGSRVFITTRMDGVVDSCMISPFDMVHKLKPLTKEESMELFCKKAFPCHNNEIVQKISRKFLLTLLKNGLPLAIVAIGSLLSGKTQTPFE…	KRG89694	GLYMA_20G041300	7256516	7259532	7256516	7259532	180	429	20
IPR001611;IPR013210	MVESVCIPSERETLLKFKNNLNDPSNRLWSWNHNNTNCCHWYGVLCHNLTSHVLQLHLNTSDSDYANWEAYRRWSFGGEISPCLADLKHLNYLDLSGNLFLGEGMSIPSFLGTMTSLTHLDLSGTPFMGKIPSQIWNLSNLVYLDLAYAANETIPSQIGNLSNLVYLGLGGHSVVEPLFAENVEWLSSMWKLEYLDLSNANLSKAFHWLHTLQSLPSLTHLYLSNCTLPHYNEPSLLNFSSLQTLILYNTSYSPAISFVPKWIFKLKKLVSLQLHGNEIQGPIPCGIRNLTLIQNLDLSGNSFSSSIPDCLYGLHRLKSLEIHSSNLHGTISDALGNLTSLVELDLSYNQLEGTIPTSLGNLTSLVALYLSYNQLEGTIPTFLGNLRNSREIDLTFLDL…	KRG88611	GLYMA_U044500	51186	54966	51186	54966	316;8	375;46	KZ847189
IPR001611;IPR013210	MVLQRCYPMAFVQWGFLACLLCFSVGLETPARSCDKHDLLALKEFAGNLTKGSIITEWSDDVVCCKWIGVYCDDVVDGADASRVSKLILPGMGLNGMISSSLAYLDKLKELNLSFNRLQGELSSEFSNLKQLEVLDLSHNMLSGPVGGALSGLQSIQILNISSNLFVGDLFRFRGLQHLSALNISNNSFTDQFNSQICSSSKGIHILDISKNHFAGGLEWLGNCSMSLQELLLDSNLFSGTLPDSLYSMSALKQLSVSLNNLSGQLSKDLSNLSSLKSLIISGNHFSGELPNVFGNLLNLEQLIGNSNSFSGSLPSTLALCSKLRVLDLRNNSLTGSVGLNFARLSNLFTLDLGSNHFNGSLPNSLSYCHELTMLSLAKNELTGQIPESYANLSSLLTL…	KRG88815	GLYMA_U025000	112817	117687	112817	117687	107;323;446;580;36	165;382;505;639;73	KZ847135
IPR001611	MDNNLHGTISDALGNLTSLVELDLSYNLLEGTISTSLANLCNLREIDFSNNLIGGALPRSFGKLSSLRYLNLSINKFSGNPFESIESLSKLSSLRIDGNNFQGVVKEDDLANLTSLKEFHAPGNNFTLKVDSNWLPSFQLTYLDVGSWQLGPSFPSWIQSQKKLKYLGMSNTGIIDSIPTQMWEAQSQVLYLNHSHNHIHGELVTTLKNPISIPTVDLSTNHLCGKLPYLSNDVYGLDLSTNSFSESMQDFLCNNQDKPMQLEILNLASNNLNHFVGNLPSSMGSLSELQSLQIGNNTLSGIFPTCLKKNNQLISLDLGENNLSGSIPTWMSHLQVLDLAQNNLSGNIPSCFIGVLLWLKGREDEYRNILGLVTSIDLSSNKLLGEIPREITSLNGLNF…	KRG88610	GLYMA_U044400	36538	39355	36538	39355	420;18;288	442;76;344	KZ847189
IPR001611	NANLSKAFHWLHTLQSLPSLTHLYLSDCTLPHYNEQSLLNFSSLQILDLSRTSYSPAISFVPKWILKLNKLVSLQLWGNEIQGPIPGGILNLTLLQNLDLSFNSFSSSIPDCLYGLHRLKFLNLMDNNLHGTISDALGNLTSLVELDLSYNLLEGTIPTSLANLCNLREIVRSSQLSGNLIDQIGAFKNIDMLDFSNNLIGGALPISFGKLSSLRYLNLSINKFSGNPFESIGSLSKLSSLRIDGNNFQGVVKEDDLANLTSLKEFHASGNNFTLKVGSNWLPSFQLTYLDVGSWQLGPSFPSWIQSQKKLKYLGMSNTGIIDSIPTQMWEAQSQVLYLNHSHNHIHVEVNLQSNHFVGNLPSSMGSLSELQSLQIGNNTLSGIFPTCLKKNNQLISLD…	KRG88584	GLYMA_U002400	40803	43256	40803	43256	70	129	KZ847210
IPR002182	MAEMAVSFARDKLLPLLSDEAKLLWNIPKEFEDIQNELEYIQGSLEKADRMAAEEGDNANKGIKKWVKDLREASFRIEDVIDEHIIYVEHQPHDALGCAALLFECNITHFIESLRRRHQIASEIQQIKSFVQGIKQRGIDYDYLIKPSLEHGSSSYRGSQSVQWHDPRLASRYLDEAEVVGLEDPKDELITWLVEGPAERTIIFVVGMGGLGKTTVAGRVFNNQKVIAHFDCHAWITVSQSYTVEGLLRDLLKKLCKEKKVDPPHDISEMNRDSLIDEVRSHLQRKRYVVIFDDVWSVELWGQIENAMLDTKNGCRILITTRMDGVVDSCMKYPSDKVHKLKPLTQEESMQLFCKKAFRYHNNGHCPEDLKKISSDFVEKCKGLPLAIVAIGSLLSGKE…	KRG89705	GLYMA_20G042400	7631750	7635553	7631750	7635553	183	434	20
IPR002182;IPR011713	MVEQQIISVVGSSSSSSLMVSSKKYDVFLSFRGEDTRMNFTSHLHEALKQKKVETYIDYQLEKGDEISPALIKAIEDSHVSIVILSENYASSKWCLEELSKILECKKKQGQIVIPVFHNIDPSHVRKQNGSYEKAFAKHEGEAKCNKWKATLTEVANLAGWDSRNRTESELLKDIVGDVLRKLTPRYPNQLKGLVGIEDNYEKVESLLKIGSSEVITLGIWGMGGIGKTTLASAFYAKLSHEFEADCFLVNVRENAKRHGLEALSQKLFSELLENENHCFDAPFLVSQFVMRRLGCKKVLIVLDDVATSEQLEYLIKDYDLLGQGSRVIVTTRNKQIFRQVDEVYEVKELSFHNSLQLFCLTVFEEKQPTHGYEDLSSRAISYCKGIPLALKVLGAGFR…	KRG89798	GLYMA_20G048800	9483809	9490167	9483843	9490167	200;611	429;630	20
IPR002182;IPR011713	MVEQQIISVVGSSSSSSLMVSSKKYDVFLSFRGEDTRMNFTSHLHEALKQKKVETYIDYQLEKGDEISPALIKAIEDSHVSIVILSENYASSKWCLEELSKILECKKKQGQIVIPVFHNIDPSHVRKQNGSYEKAFAKHEGEAKCNKWKATLTEVANLAGWDSRNRTESELLKDIVGDVLRKLTPRYPNQLKGLVGIEDNYEKVESLLKIGSSEVITLGIWGMGGIGKTTLASAFYAKLSHEFEADCFLVNVRENAKRHGLEALSQKLFSELLENENHCFDAPFLVSQFVMRRLGCKKVLIVLDDVATSEQLEYLIKDYDLLGQGSRVIVTTRNKQIFRQVDEVYEVKELSFHNSLQLFCLTVFEEKQPTHGYEDLSSRAISYCKGIPLALKVLGAGFR…	KRG89797	GLYMA_20G048800	9483809	9490167	9483934	9490167	200;611	429;630	20
IPR013210	MARKTKSIFFTFLLCSWVVVVVAQEVAIAKSESEALGEPELEKRETLEIIIGGGGGGGYPAPSPSPSSPAYCPPPPPKPLSRLEKARRVLLKFKTLIYDPDCYTQSWNENTDTCDFNGVRCATYPNSEEKAVAGLDLNGAKLSTKDGCNLPLTGLVDSIPELTFFHVNSNNFSFTGGFPNNITTFPFFFELDLSNNKVSGQFPTQAIQNNQLVFLDLRFNQLTGPIDPKLFQRDLDVIFVNDNQFTGCLPENFGSTPARYLTFANNRLSGSLPKSLGYAPSLTEVLFLGNHFEGCLPFEIGYLKKVVVFDVSKNLLTGPIPLSFGCLKSIQFLNLAQNKLYGCVPDNLCQIPSIRNNGNLSLADNYFKEIGPSCWSLIKSKVLDVSRNCIPGLPDQKSP…	KRG89275	GLYMA_20G012900	1082754	1084948	1082754	1084948	86	121	20
IPR001611;IPR002182	MALAMVGEALISASVEILLNRIASTEFRDFFFITELNVSELDEVKIKLLALNVVLNDAEEKHITVKAWVDELKDVVYDAEDLLDAINTESLGSKVKGESTKFTSQVRSLLSSRFTKFHRSMNSKLEAISRRLEHFVKQKDILGLQSVSRRVSCRTATDSLIESVVVAREDEKEKLLNMLLSDGDNKNNNNIEVITILGMGAWAWVSDDFDVFRLTKKIVESLTMKDCHNTNLDVLRVELKNNLREKKFLLVLDDLWNDKYSDWHHLTTPFSSGKKGSKIIVTTRQQRVAKVTHTFPICELKPLTDENCWRILARHAFGNDGYDKYPNLEEIAAKTLGGLLRSNVDVGEWNKILNSNLWAHDDVLPALRISYLHLPAFMKRCFAYCSIFPRQHLLDRKEL…	KRG89840	GLYMA_20G050600	10676761	10678754	10676761	10678754	556;199	612;335	20
IPR001611	MVRLTADLIWKSPHFFNTIKERELDLRGNKIAVIENLGATEDQFDTIDLSDNEIVKLENVPYLNRLGTMLINNNRITRINPNIGEFLPNLHTLVLTNNRIVNLVEIDPLASLPKLHFLSLLDNNITKKPNYRLYVINNLKSLRVLDFKKVKNKERLEAKNLFASKEVIEEIQRTPAKTFSTGETPNVSEAIEEQQTPKVVAPTPEQIIAIKICV	KRG90208	GLYMA_20G075100	27162041	27168805	27163683	27168805	89	110	20
IPR002182	MENHGAVSETKCTFDVFLSFRGEDTRHTFTCKLYDALWLKGIDTFMDNKELKNGDKIGPTLHKAIEEARISVVVLSENYADSSWCLDELVKIHECMESKNQLVWPIFYKVNPSDVRHQKGSYGVAMTKHETSPGIDLEKVHKWRSTLNEIANLKGKYLEEGRDESKFIDDLATDIFKIVSSKDLSREMFIVGREYRVKELKLLLDLESRDITCLLGIHGTGGIGKTTLAKALYDSIYKQFDGTSFLNVGETSNPKTDLKHLQEKLLSEILEDDKIHWRNIEEGTAKIERRLGFKRVLIVLDNVDDIKQLNNLAGKCAWFGPGSRIIITTRDKHLLDLGEVEKRYEVKMLDEKESLELFCHYAFRKSCPESNYKDLSNRAMSCCKGLPLALEVLGSHLFK…	KRG90009	GLYMA_20G061300	19087129	19091867	19087129	19091867	194	433	20
IPR002182;IPR011713	MGGIGKTTLASAFYAKLSHEFEADCFLVNVRENAKRHGLEALSQKLFSELLENENHCFDAPFLVSQFVMRRLGCKKVLIVLDDVATSEQLEYLIKDYDLLGQGSRVIVTTRNKQIFRQVDEVYEVKELSFHNSLQLFCLTVFEEKQPTHGYEDLSSRAISYCKGIPLALKVLGAGFRRRSKETWESELRKLQKIPNTEVHDVLKLSYDALDDSQQDIFLDIACFFNGEDKEWVTSLMEACEFFAVSDIEVLLDKAFITISNFNKIEMHGLIQQMGREIVRHQSIKSPGKRSRLWKPEEVQEVLKYKRGTDVVEGISLDLCKLTGDLNLSSNSFAEMINLRFLIIHDSCRTNRFHVYFPNGLESLSSKLRYLRWDEFHVESLPSSFCAEQLVELRMLRSK…	KRG89810	GLYMA_20G048800	9483809	9490167	9485557	9490167	1;389	207;408	20
IPR001611	MVRLTADLIWKSPHFFNTIKERELDLRGNKIAVIENLGATEDQFDTIDLSDNEIVKLENVPYLNRLGTMLINNNRITRINPNIGEFLPNLHTLVLTNNRIVNLVEIDPLASLPKLHFLSLLDNNITKKPNYRLYVINNLKSLRVLDFKKVKNKERLEAKNLFASKEVIEEIQRTPAKTFSTGETPNVSEAIEEQQTPKVVAPTPEQIIAIKAAIVNSQTLEEVARLEKALKSGQLPADLISLSDNIMLDNVDEKHEDMIHDDRSQADGKSNDTQEQRNTDSASMEQD	KRG90206	GLYMA_20G075100	27162041	27168805	27162041	27168805	89	110	20
IPR001611;IPR013210	MQLGKWVVDLVLIFSLLSQFSETVAETSSYSTPQPQPPICSEEDRASLLSFKASISQDTTETLSTWTGRDCCDGGWEGVECNPSTGRVNVLQIQRPGRDADATYMKGTLSPSLGNLHFLESLSLSGNHLKGQIPPTLGGLRNLAQLNLARNSLTGPIPLSFKTLINLQYLDLSHNLLSSPIPDFVGDFKNLTYLDLSSNLLTGKIPVSLFSLVNLLDLSLSYNKFAGNIPDQVGNLKSLTSLQLSGNLLTGHIPLSISRLQNLWYLNISRNCLSDPLPAIPTKGIPSLLSIDLSYNNLSLGILPDWIRSKQLKDVHLAGCKLKGDLPHFTRPDSLSSIDLSDNYLVDGISNFFTNMSSLQKVKLSNNQLRFDISEIKLPTELSSIDLHANLLVGSLSTI…	KRG90583	GLYMA_20G100500	34388983	34390790	34388983	34390790	166;407;190;42	225;465;188;212;82	20
IPR002182	MRKKKKVLEKEEEKTDLRARENVKTCCKASREFQDFFSSRKLNVFLLDELKIKLLALNVVLNDAEEKQIIDLAVKAWLDELKDVVYDAKDFVSRRVSYRTITYSLVEFFLVEKEDDKEKLLNMLLFDDEKKNNIEVITIIGMGGLGKTTLAQSLYNDSEVQKSMGSVGDDCYNELLSRSLIEKDNVEVNRNFKMQDLIYDLSRLVSGKSSCNIEHDFSFTSIKMLPEATFMLYNLHTLKLLNCKFLIQLLRQIGNLVNLRHLDISGTNLGLPTQICKLQDLPTLTSFVISKQDGLRIMEFRRFPHLWDKLSILELQNVNDVMDAIQANLKKKEQIEELVLEWDNDPQDSQIAKDVLQNLQPSTN	KRG89871	GLYMA_20G052700	11920746	11922696	11920746	11922696	114	162	20
IPR001611;IPR013210	MKGFDIKMAGDIKEGRAGCSVIFLLLTLLLCSTEGLNTEGQILLDLKKGLHDKSNVLENWRFTDETPCGWVGVNCTHDDNNNFLVVSLNLSSLNLSGSLNAAGIGGLTNLTYLNLAYNKLTGNIPKEIGECLNLEYLYLNNNQFEGPIPAELGKLSVLKSLNIFNNKLSGVLPDEFGNLSSLVELVAFSNFLVGPLPKSIGNLKNLVNFRAGANNITGNLPKEIGGCTSLILLGLAQNQIGGEIPREIGMLANLNELVLWGNQLSGPIPKEIGNCTNLENIAIYGNNLVGPIPKEIGNLKSLRWLYLYRNKLNGTIPREIGNLSKCLSIDFSENSLVGHIPSEFGKISGLSLLFLFENHLTGGIPNEFSSLKNLSQLDLSINNLTGSIPFGFQYLPKMY…	KRG90257	GLYMA_20G078100	28939497	28944942	28939497	28944942	133;663;565;37	155;684;623;75	20
IPR001611;IPR013210	MLSLAFAVYFLLTAFSVLSSCGHSSLGCNEEQRQALLRIKGSFKDPSSRLSSWEGGDCCQWKGVVCNNITGHVVKLDLRNPCFPLRHQGDFQPNCNALEAQYVHPSILQLKYLTYLDLSGNNFHNSSIPVFFQTMQHLQVLYLSYSNFSGRIPHNLGNLTKLRHLDFSFNYLLYADEFYWISQLSSLQYLYMSDVYLGKAQNLLQTLNMLPSLVEIELMNCGLNKLHTHQLVRATNLSRLEVLNLAENELQAPFLDAFQNMNSIAEIDLSSNNLNSTPFWLGTCTNLVHLFLDSNALYGSLPSALENLTSLVSLDLSKNNFDSVPSWLGELKGLQYLYLSDNDLKHIEGSLASILGNCCHLHTLDMSRNNLQGDAIGVYIQSGCIRYDLIQLGLSNNEF…	KRG90293	GLYMA_20G080700	30210426	30213416	30210426	30213416	727;112;286;437;796;333;533;30	748;172;344;496;852;354;554;67	20
IPR001611	MASNSIDGDAVTGSGLCINDVLRDDELRSILGRVESEKDKETFGLVCKRWLRLQSTERKKLAARAGPHMLRKMADRFTRLVELDLAQSVSRSFYPGVTDSDLAVIATAFTCLKILNLHNCKGITDAGMKAIGEHLSLLQSLDVSYCRKLTDKGLSAVAKGCCDLRILHMAGCRFVTDGVLEALSKNCGNLEELGLHGCTSITDNGLINLASGCRRIRFLDINKCSNATDVGVSSVSRACSSSLKTLKLLDCYKIGDETILSLAEFCGNLETLIIGGCRDVSADAIRSLAAACGSSLKNLRMDWCLNISDSSLSCVLSQCRNLEALDIGCCEELTDAAFQLLSNEEPGLSLKILKISNCPKITVAGIGIIVGKCTSLQYLDVRSCPHITKAGLDEAGFHF…	KRG90608	GLYMA_20G102500	34538883	34540903	34538883	34540903	110;136;318;372	131;158;336;392	20
IPR001611;IPR002182	MAGVGEALISASVEILLNKIASTVRDFLFSTKLNVSMLEELNTKLWELTVVLNDAEEKQITDPSVKTWLHGLKDAVYDAEDLLDEINTESHRCKVEGESKAFTTKVRSFVSSRSKIFYKNMNSKLEDLSKKLENYVNQKDRLMLQIVSRPVSYRRRADSLVEPVVIARTDDKEKIRKMLLSDDDEKNNNIGVIPILGMGGLGKTTLAQSLYNDGEVKKHFDSRVWVWVSDDFDNFRVTKMIVESLTLKDCPITNFDVLRVELNNILREKKFLLVLDDLWNDKYNDWVDLIAPLRSGKKGSKIIVTTRQQGVAQVARTLYIHALEPLTVENCWHILARHAFGDEGYDKHPRLEEIGRKIARKCEGLPLAAKTLGGLLRSNVDVGEWNKILNSNSWAHGDV…	KRG89843	GLYMA_20G050700	10730728	10737586	10730728	10737586	592;169	646;390	20
IPR013210	MSLSFFLLLLFFPFSLSQTPPRGLLINCGAHSAAQFDNRTWLPDSGFISSGSPKTVTTPVLFPTLHTLRSFPRQVKKHCYNIPVYRGAKYLVRTTYFYAGVNGADHPSPPVFDQILDGTLWSVVNTTRDYSDGNSSFYEGLFLAQGKIMSLCIGSNTYTDSDPFISALEFLILEGSLYNTSDFTKYGLALVARHSFGYSGPPIRYPDDLFDRVWEPFGQSNSTQASTDNVSVSGFWNLPPAKIFETRIGSDQLETLQLRWPTASLPSSNSKYYYIALYFADDTAGSRIFNISVNGITYYHNLNVIPSGVVVFASQWPLSGPTTITLTPAASSSLGPLINAGEVFDVLPLGGRTLTRDVIALEKVKQSLRNPPLDWNGDPCMPRQYSWTGISCSEGPRIR…	KRG91260	GLYMA_20G143600	38223063	38227821	38223063	38227821	357	393	20
IPR001611;IPR013210	MPPFALLFFLLSCNSLAPVVHSLNAEGSVLLTLKQSLTDPQGSMSNWNSSDENPCSWNGITCKDQTIVSISIPKRKLYGSLTSSLGSLSQLRHVNFRNNKLFGNLPPQLFQAQGLQSLVLYGNSLSGSVPSEIQNLRYLQALDLSQNFFNGSLPAGIVQCKRLKTLVLSKNNFTGPLPDGFGTGLSSLERLDLSFNKFNGSIPSDLGNLSSLQGTVDLSHNHFSGSIPASLGNLPEKVYIDLTYNSLNGPIPQNGALMNRGPTAFIGNPGLCGPPLKNSCGSDIPSASSPSSFPFIPDNYSPRDGNGSRGSEKNKGLSKGAVVGIVVGDIIGICLLGLLFSFCYSRVCGFNQDLDESDVSKGRKGRKECFCFRKDDSEVLSDNNVEQYDLVPLDSHVNF…	KRG90902	GLYMA_20G120700	36334640	36337533	36334640	36337533	90;162;24	147;223;62	20
IPR001611	MELNSQKRPFSIKLWPPSQNTRQTLVERMTNNLTTKSLFTQKYGTLDKEEAEENAKRIEDVAFATANLHYEKEPDGDGGSAVQLYAKECSKLLLDVLKRGPSKKDDEVVTSVNTTSSLEYVFDISKGQRAFIEADETEQLLSPLKEPGNSYTKICFSNRSFGLGAAQIAEPILTSIKDQLKEVDLSDFIAGRSEAEALDVMKIFSTALEGSVLRSLNLSDNALGEKGVRAFGALLKSQKCLEELYLMNDGISKEAALAVCELIPFTEKLKVLHFHNNMTGDEGALAIAEVVKRSPLLEDFRCSSTRIGSEGGVALSDALGNCAHLKKLDLRDNMLGVEGGVSLSKALTKQAELREVYLSYLNLEDDGAIAIVDALTEAAPHLEVLEMSGNDITADAAPA…	KRG91255	GLYMA_20G143300	38191791	38194755	38191791	38194755	213;322;353;380;407	231;344;371;400;425	20
IPR001611	MLANLNELVLWGNQLSGPIPKEIGNCTNLENIAIYGNNLVGPIPKEIGNLKSLRWLYLYRNKLNGTIPREIGNLSKCLSIDFSENSLVGHIPSEFGKISGLSLLFLFENHLTGGIPNEFSSLKNLSQLDLSINNLTGSIPFGFQYLPKMYQLQLFDNSLSGVIPQGLGLRSPLWVVDFSDNKLTGRIPPHLCRNSSLMLLNLAANQLYGNIPTGILNCKSLAQLLLLENRLTGSFPSELCKLENLTAIDLNENRFSGTLPSDIGNCNKLQRFHIADNYFTLELPKEIGNLSQLVTFNVSSNLFTGRIPREIFSCQRLQRLDLSQNNFSGSFPDEVGTLQHLEILKLSDNKLSGYIPAALGNLSHLNWLLMDGNYFFGEIPPHLGSLATLQIAMDLSYNN…	KRG90258	GLYMA_20G078100	28939497	28944942	28939497	28944823	414;316	435;374	20
IPR001611;IPR013210	MQNLNFLYLTIISLTLIHFHCILVQAQTSPSDIAALKAFKASIKPSSITPWSCLASWNFTTDPCSLPRRTSFICGLTCTQDSTRINQITLDPAGYSGTLTPLISQLTQLTTLDLADNNFFGPIPSSISLLSNLQTLTLRSNSFSGTIPPSITTLKSLLSLDLAHNSLSGYLPNSMNSLTTLRRLDLSFNKLTGSIPKLPSNLLELAIKANSLSGPLQKQSFEGMNQLEVVELSENALTGTVESWFFLLPSLQQVDLANNTFTGVQISRPLAARGGSSSSSGNSNLVALNLGFNRIRGYAPANLGAYPALSFLSIRYNALRGAIPLEYGQIKSMKRLFLDGNFFVGKPPAGLVAAGTAVSGSLGDNCLQACPGSSQLCSPAQKPSSVCKQAYRGRPTP	KRG91005	GLYMA_20G127300	36936842	36938644	36936842	36938644	108;131;201;180;30	128;191;259;202;65	20
IPR002182	MKQKSSELPNDLVGENFNRNIEQMWELLGDDQVFIIGIHGMAGVGKTALVTYIENDITRKGSFKHAVVTVSQVFSIFKLQNDIANRIGMTPDEDDERMRAIKLSLVLERKEKTVLILDDVWKNIDLQKVGVPLRVNGIKLILTSRLEHATPAKLPHEVEKIARSIVKECDGLPLGISVMASTMKGVNDIRWWRHALNKLQKSEMEVKLFNLLKLSHDNLTDNMQNFFLSCALYHQIGRKTLVLKFFDEGLINDTASLERVLDEGLTIVDKLKSHSLLLESDYLHMHGLVQKMVCHILNQSYMVNCNEGLTKAPDMQEWTADLKKGFLDAEQYKENPEWHDASHYNMCPPLGQLQALSRLKISGTSIEKVPEGLGKLINLKWLDLSENYNLTLLPGSVLP…	KRG90574	GLYMA_20G100100	34325559	34327943	34325559	34327943	21;156	148;210	20
IPR002182	MENHGAVSETKCTFDVFLSFRGEDTRHTFTCKLYDALWLKGIDTFMDNKELKNGDKIGPTLHKAIEEARISVVVLSENYADSSWCLDELVKIHECMESKNQLVWPIFYKVNPSDVRHQKGSYGVAMTKHETSPGIDLEKVHKWRSTLNEIANLKGKYLEEGRDESKFIDDLATDIFKIVSSKDLSREMFIVGREYRVKELKLLLDLESRDITCLLGIHGTGGIGKTTLAKALYDSIYKQFDGTSFLNVGETSNPKTDLKHLQEKLLSEILEDDKIHWRNIEEGTAKIERRLGFKRVLIVLDNVDDIKQLNNLAGKCAWFGPGSRIIITTRDKHLLDLGEVEKRYEVKMLDEKESLELFCHYAFRKSCPESNYKDLSNRAMSCCKGLPLALEVLGSHLFK…	KRG90011	GLYMA_20G061300	19087129	19091867	19087129	19090021	194	433	20
IPR001611;IPR025875	MSTTHDLPTSLNALHTLRVLDLSNNQLFGELPHLKNLENLQVLNLENNTFGPHFPSLPTKLVSLVLRNNSFKLSVPFNLSSFYLLQRLDLSLNGFVGPFPPSLLSLPSINYLDISSNKFTNKIHKGACHESGE	KRG90182	GLYMA_20G073700	26102920	26103321	26102920	26103321	16	38;49	20
IPR002182;IPR011713	MVEQQIISVVGSSSSSSLMVSSKKYDVFLSFRGEDTRMNFTSHLHEALKQKKVETYIDYQLEKGDEISPALIKAIEDSHVSIVILSENYASSKWCLEELSKILECKKKQGQIVIPVFHNIDPSHVRKQNGSYEKAFAKHEGEAKCNKWKATLTEVANLAGWDSRNRTESELLKDIVGDVLRKLTPRYPNQLKGLVGIEDNYEKVESLLKIGSSEVITLGIWGMGGIGKTTLASAFYAKLSHEFEADCFLVNVRENAKRHGLEALSQKLFSELLENENHCFDAPFLVSQFVMRRLGCKKVLIVLDDVATSEQLEYLIKDYDLLGQGSRVIVTTRNKQIFRQVDEVYEVKELSFHNSLQLFCLTVFEEKQPTHGYEDLSSRAISYCKGIPLALKVLGAGFR…	KRG89809	GLYMA_20G048800	9483809	9490167	9483843	9490167	200;611	429;630	20
IPR001611;IPR013210	MASFISLSLLLLFLNYPFLSLSTNPEGNALHALRSRISDPNNVLQSWDPTLVNPCTWFHVTCDSNNHVIRLDLGNSNVSGTLGPELGQLQHLQYLELYRNELTGKIPKELGNLKSLISMDLYDNKLEGKIPKSFGKLKSLKFLRLNNNKLTGSIPRELTRLTNLKIFDVSNNDLCGTIPVEGNFESFPMESFENNRFSGPELKGLVPYDFGC	KRG91088	GLYMA_20G132400	37266529	37269324	37266529	37269324	91;119;24	113;174;63	20
IPR002182	MENHGAVSETKCTFDVFLSFRGEDTRHTFTCKLYDALWLKGIDTFMDNKELKNGDKIGPTLHKAIEEARISVVVLSENYADSSWCLDELVKIHECMESKNQLVWPIFYKVNPSDVRHQKGSYGVAMTKHETSPGIDLEKVHKWRSTLNEIANLKGKYLEEGRDESKFIDDLATDIFKIVSSKDLSREMFIVGREYRVKELKLLLDLESRDITCLLGIHGTGGIGKTTLAKALYDSIYKQFDGTSFLNVGETSNPKTDLKHLQEKLLSEILEDDKIHWRNIEEGTAKIERRLGFKRVLIVLDNVDDIKQLNNLAGKCAWFGPGSRIIITTRDKHLLDLGEVEKRYEVKMLDEKESLELFCHYAFRKSCPESNYKDLSNRAMSCCKGLPLALEVLGSHLFK…	KRG90010	GLYMA_20G061300	19087129	19091867	19087129	19091867	194	433	20
IPR002182	MVDSVLRIVLENLNSLIQKEQGRFSVFGREEDKDKIVDFMVCAASHYENLLVYPIVVLGGHGKTTLAQLIYNDERVVNHFEIRIWVCILEGFSLKRMIRAIIRAT	KRG89882	GLYMA_20G053600	12302185	12302885	12302185	12302885	30	103	20
IPR013210	MRKLKRNLHSSLLTPLSLRTTMAGAKLSRLVAVLHFLILLMVQGFSNPDFDALVAFKTASDTSQKLTAWNLNSTTNNNPCSWSGVSCIRDRVSRLVLENLDLEGSIHPLTSLTQLRVLSLKGNRFSGPLPNLSNLTALKLLFLSRNSFSGEFPATVTSLFRLYRLDLSNNNFSGEIPAKVGHLTHLFTLRLDGNKFSGHIPDLNLPELQEFNVSSNRFSGEIPKSLSKFPESSFGQNPFLCGAPIKNCASDPTIPGSESAIASLLIPPNNNPTTSVSSSPSPMPKTPTSTSTSSNKSHEKGASKISPVVLIAIITGGVLVLIAIAFLLLCCYFWRNYKLKGGKGSKVFDSEKIVCSSSPFPDQGGLERNRMVFFEGEKRYEIEDLLESPSEMLGTGWFG…	KRG90862	GLYMA_20G118200	36098616	36101685	36098616	36101685	47	87	20
IPR002182;IPR011713	MGGIGKTTLASAFYAKLSHEFEADCFLVNVRENAKRHGLEALSQKLFSELLENENHCFDAPFLVSQFVMRRLGCKKVLIVLDDVATSEQLEYLIKDYDLLGQGSRVIVTTRNKQIFRQVDEVYEVKELSFHNSLQLFCLTVFEEKQPTHGYEDLSSRAISYCKGIPLALKVLGAGFRRRSKETWESELRKLQKIPNTEVHDVLKLSYDALDDSQQDIFLDIACFFNGEDKEWVTSLMEACEFFAVSDIEVLLDKAFITISNFNKIEMHGLIQQMGREIVRHQSIKSPGKRSRLWKPEEVQEVLKYKRGTDVVEGISLDLCKLTGDLNLSSNSFAEMINLRFLIIHDSCRTNRFHVYFPNGLESLSSKLRYLRWDEFHVESLPSSFCAEQLVELRMLRSK…	KRG89811	GLYMA_20G048800	9483809	9490167	9485557	9490167	1;389	207;408	20
IPR001611	MGSNEEMGLDQLPSALVATIMSKLDIASICSLASTSSTFRSCARHILSFLPTFHLLDIAPSGELLRPLLPPNPYLTNLKLDCAGLDDSAIGFLLKPSLHDLSLHNCADFSGRLLSEIGNRCNHLRSLYLGSVAEKRGRAIHISDLQELLTGCSHLEALILMFDVSLFLRHNFARVWASASEKLTSLEIGYISSVTVTELLSPNLGSQLPSNPAQPSILPSIQKLCLNVDYITDAMVGTISKGLMLLTHLDLQDAPLIEPRITFDLTNAGLQQINQLGRLKHLSLVRSQEFQITYFRRVNDLGLLLMADKCANMESICLGGFCRVTDTGFKTILHSCTRLYKLKVTHGTHLTDLVFHDISATSLTLTHVSLRRCNLLTNHAVLSLASNKVLKILDLRDCR…	KRG90636	GLYMA_20G105000	34726756	34729686	34726756	34729686	387	409	20
IPR001611;IPR013210	MSLNSQNLHLWWRLLSFLLLLLQSVTSQFVTPLNSDGIHLLKFKYSILSDPLSVLKNWNYDDVTPCSWHGVACSEIGAPGTPDFFRVTSLALPNSQLLGSISEDLGLIQYLRHIDLSNNFLNGSLPNTIFNSSQLQVLSLSNNVISGELPQLIGKMTNLKLLNLSDNAFAGLIPENLSTLPNLTIVSLKSNYFSGSVPNGFNYVEILDLSSNLLNGSLPNEFGGESLHYLNLSYNKISGTIPPAFVKQIPANTTVDLSFNNLTGPIPGSEALLNQKTEFLSGNADLCGKPLKILCTVPSTMSSAPPNVTTSSPAIAAIPKTIDSTPSTNSTGTTTSSQNVSQSGLKPATIAAIVVGDLAGMALLALIVLFIYQQRKKRYPNPKLHTNASSANNSEKKQE…	KRG91028	GLYMA_20G129200	37049072	37052666	37049072	37052666	111;34	129;74	20
IPR001611	MQLVHSDEPAPERRDWPEKPEDPKADNDSLDSGTDDGAALDVTGKSVEFPAAENAEDSAECLYVYKNVYSLIPKSVSRLARLRTLKFFGNEINLFAPEFGNLTTLECLQMKISSPGIGGLPLHTLKGLKELELSKGPPRPSAFPILTEISGLKCLTKLSICHFSIRYLPPEIGCLKKLEYLDLSFNKMKTLPAEITYLKGLISMKVANNKLVELPAAMSSLSRLESLDLSNNRLTSLGSLELASMHRLQELNLQYNKLLRIFQIPSWMCCNMEGNDEARYKDDCSSSVEMDLYESNFQENDETLSDGPHNTSSSMLTSPSSSSRCFASRKSGKRWKRRYYLQQKARQERLNNSRKWKAVDHDDLLLSKKIHRISESGNHDSLASESCAEIESENGSLDD…	KRG91381	GLYMA_20G151300	38987999	38993415	38987999	38993415	203;177;223	258;198;244	20
IPR001611;IPR013210	MEDNAFLLLFYVGRRNWKLLMSPLLLVLLLLSPLASPFSEEGQALMAMKASFGNMADTLLDWDDAHNDDFCSWRGVFCDNVSLTVVSLNLSSLNLGGEISPAIGDLGNLQSIDLQGSKLTGQIPDEIGNCAALVHLDLSDNQLYGDIPFSLSKLKQLEFLNLKSNQLTGPIPSTLTQIPNLKTLGLRGNMLSGTLSPDICQLTNLWYFDVRGNNLTGTVPDSIGNCTSFEILDISYNRITGEIPYNIGFLQVATLSLQGNRLTGEIPEVIGLMQALAILDLSENELVGPIPPILGNLTFTGKLYLHGNMLTGSIPPELGNMSKLSYLQLNDNHLEGNIPNEFGKLEHLFELNLANNHLDGTIPHNISSCTALNQFNVHGNQLSGSIPLSFRSLESLTYL…	KRG91390	GLYMA_20G151800	39055941	39064031	39055941	39064031	225;513;419;40	242;528;478;79	20
IPR001611;IPR002182	MAGVGEALISASVEILLNKIASTVRDFLFSTKLNVSMLEELNTKLWELTVVLNDAEEKQITDPSVKTWLHGLKDAVYDAEDLLDEINTESHRCKVEGESKAFTTKVRSFVSSRSKIFYKNMNSKLEDLSKKLENYVNQKDRLMLQIVSRPVSYRRRADSLVEPVVIARTDDKEKIRKMLLSDDDEKNNNIGVIPILGMGGLGKTTLAQSLYNDGEVKKHFDSRVWVWVSDDFDNFRVTKMIVESLTLKDCPITNFDVLRVELNNILREKKFLLVLDDLWNDKYNDWVDLIAPLRSGKKGSKIIVTTRQQGVAQVARTLYIHALEPLTVENCWHILARHAFGDEGYDKHPRLEEIGRKIARKCEGLPLAAKTLGGLLRSNVDVGEWNKILNSNSWAHGDV…	KRG89841	GLYMA_20G050700	10730728	10737586	10730728	10737586	592;169	646;390	20
IPR002182	MEYEYEFIQRIVELVSKKIDRAPLHVADYPVGLESRIQEVKALLDVGSDDVVHMLGIHGLGGVGKTTLAAAVYNSIADHFEALCFLQNVRETSKKHGLQHLQRNLLSETAGEDKLIGVKQGISIIEHRLRQKKVLLILDDVDKREQLQALAGRPDLFGPGSRVIITTRDKQLLACHGVERTYEVNELNEEYALELLNWKAFKLGKVDPFYKDVLNRAATYASGLPLALEVIGSNLSGKNIEQWISALDRYKRIPNKEIQEILKVSYDALEEDEQSVFLDIACCFKKYDLAEIQDILHAHHGHCMKHHIGVLVEKSLIKISLNGYVTLHDLIEDMGKEIVRKESPQEPGKRSRLWLPTDIVQVLEENKGTSHIGIICMNFYSSFEEVEIQWDGDAFKKMK…	KRG93994	GLYMA_19G054900	9162156	9166831	9162156	9166831	35	268	19
IPR002182	MARQSSSSSFSYRFTNDVFLSFRGKDTRHSFTGNLYKALSERGINTFIDDKKLPRGDEITSALEKAIEESRIFIIVLSENYAWSSFCLNELDYILKFIKGKGLLVLPVFYKVDPSDVRNHTGSFGESLAYHEKKFKSTNNMEKLETWKMALNQVANLSGYHHFKHGEEYEYQFIQRIVELVSKRINRAPLHVADYPVGLESRIQEVKMLLDVGSDDVVHMVGIHGLGGIGKTTLAAAIYNSIADHFEALCFLENVRETSKTHGLQYLQRNLLSETVGEDELIGVKQGISIIQHRLQQKKVLLILDDVDKREQLQALVGRPDLFCPGSRVIITTRDKQLLACHGVKRTYEVNELNEEYALQLLSWKAFKLEKVNPCYKDVLNRTVTYSAGLPLALEVIGS…	KRG93998	GLYMA_19G055000	9202975	9207748	9203194	9207576	202	434	19
IPR013210;IPR025875	MGKPRREDVLCFVLFFWFCSFSNALLSPKGVNFEVLALMGIKASLVDPHGILDNWDEDAVDPCSWNMVTCSPENLVISLGIPSQNLSGTLSPSIGNLTNLQTVVLQNNNITGPIPSEIGKLSKLQTLDLSDNFFSGEIPPSMGHLRSLQYLRLNNNSFDGQCPESLANMAQLAFLDLSYNNLSGPIPKMLAKSFSIVGNPLVCATEKEKNCHGMTLMPMSMNLNDTEHALPSGRKKAHKMAIAFGLILGCLSLIVLGVGLVLWRRHKHKQQAFFDVKDRHHEEVYLGNLKRFHLRELQIATNNFSNKNILGKGGFGNVYKGILPDGTLVAVKRLKDGNAIGGDIQFQTEVEMISLAVHRNLLKLYGFCMTPTERLLVYPYMSNGSVASRLKGKPVLDWG…	KRG93764	GLYMA_19G039100	5535436	5544281	5535436	5544281	34;98	71;138	19
IPR001611	MKRIKAISHAIFVMFIFSLSARSCGQEDLDILAPMEKAEQEALYSTIQGFVGDSWNGSDLYPDPCGWTPIQGVSCDLFDGFWYVTALNIGPVHDNSLSCAQDLEFRQHLFELKHLKSLSFFNCSQSQYMFPATIPTGNWQKLAGSLESLEFRSNPGLIGNIPSSFGVLKNLQSLVILENSVTGEIPSSIGNLIKLKKLVLAGNYLTGRIPDVFDGLNELLIFDLSSNSLSGSLPLTLGSLTSALKLDVSNNHLEGNLLNQFANLKNLTLMDLRNNRFTGGLTLSLQEMSSLEELVLSNNPLGGDVRFLKWENLKNLAILELSNMGLTGEIPESLSELKRLRFLGLSDNNLTGNPSPKLETLPCLNALYLSGNNLTGELSFSKDFFGKMGRRFGAWNNPN…	KRG92006	GLYMA_20G185100	42342266	42345129	42342266	42345129	194	253	20
IPR001611;IPR013210	MGYLYLLLISYLSALLYAASALNSDGLALLSLLRDWTIVPSDINSTWKLSDSTPCSSWAGVHCDNANNVVSLNLTSYSIFGQLGPDLGRMVHLQTIDLSYNDLFGKIPPELDNCTMLEYLDLSVNNFSGGIPQSFKNLQNLKHIDLSSNPLNGEIPEPLFDIYHLEEVYLSNNSLTGSISSSVGNITKLVTLDLSYNQLSGTIPMSIGNCSNLENLYLERNQLEGVIPESLNNLKNLQELFLNYNNLGGTVQLGTGNCKKLSSLSLSYNNFSGGIPSSLGNCSGLMEFYAARSNLVGSIPSTLGLMPNLSLLIIPENLLSGKIPPQIGNCKALEELRLNSNELEGEIPSELGNLSKLRDLRLYENLLTGEIPLGIWKIQSLEQIYLYINNLSGELPFEM…	KRG92156	GLYMA_20G194400	43321848	43325906	43321848	43325906	92;667;117;188;498;668;23	114;681;175;247;558;690;64	20
IPR002182	MARQSSSSSFSYRFTNDVFLSFRGKDTRHSFTGNLYKALSERGINTFIDDKKLPRGDEITSALEKAIEESRIFIIVLSENYAWSSFCLNELDYILKFIKGKGLLVLPVFYKVDPSDVRNHTGSFGESLAYHEKKFKSTNNMEKLETWKMALNQVANLSGYHHFKHGEEYEYQFIQRIVELVSKRINRAPLHVADYPVGLESRIQEVKMLLDVGSDDVVHMVGIHGLGGIGKTTLAAAIYNSIADHFEALCFLENVRETSKTHGLQYLQRNLLSETVGEDELIGVKQGISIIQHRLQQKKVLLILDDVDKREQLQALVGRPDLFCPGSRVIITTRDKQLLACHGVKRTYEVNELNEEYALQLLSWKAFKLEKVNPCYKDVLNRTVTYSAGLPLALEVIGS…	KRG93996	GLYMA_19G055000	9202975	9207748	9202975	9207748	202	434	19
IPR002182	MAMQSSSSSFSYRFSNDVFLSFRGEDTRHSFTGNLYKALSDRGIHTFIDDKKLPRGDQISSALEKAIEESRIFIIVLSENYASSSFCLNELGYILKFIKGKGLLVLPVFYKVDPSDVRNHAGSFGESLAHHEKKFNADKETFKCNLVKLETWKMALHQVANLSGYHFKHGEEYEYKFIQRIVELVSKKINRVPLHVADYPVGLESRMQEVKALLDVGSDDVVHMLGIHGLGGVGKTTLAAAVYNSIADHFEALCFLENVRETSKKHGIQHLQSNLLSETVGEHKLIGVKQGISIIQHRLQQQKILLILDDVDKREQLQALAGRPDLFGLGSRVIITTRDKQLLACHGVERTYEVNELNEEHALELLSWKAFKLEKVDPFYKDVLNRAATYASGLPLALE…	KRG93985	GLYMA_19G054700	9126216	9131041	9126321	9131041	205	438	19
IPR002182	MARQSSSSSFSYRFTNDVFLSFRGKDTRHSFTGNLYKALSERGINTFIDDKKLPRGDEITSALEKAIEESRIFIIVLSENYAWSSFCLNELDYILKFIKGKGLLVLPVFYKVDPSDVRNHTGSFGESLAYHEKKFKSTNNMEKLETWKMALNQVANLSGYHHFKHGEEYEYQFIQRIVELVSKRINRAPLHVADYPVGLESRIQEVKMLLDVGSDDVVHMVGIHGLGGIGKTTLAAAIYNSIADHFEALCFLENVRETSKTHGLQYLQRNLLSETVGEDELIGVKQGISIIQHRLQQKKVLLILDDVDKREQLQALVGRPDLFCPGSRVIITTRDKQLLACHGVKRTYEVNELNEEYALQLLSWKAFKLEKVNPCYKDVLNRTVTYSAGLPLALEVIGS…	KRG94001	GLYMA_19G055000	9202975	9207748	9203194	9207576	202	434	19
IPR002182	MARQSSSSSFSYRFTNDVFLSFRGKDTRHSFTGNLYKALSERGINTFIDDKKLPRGDEITSALEKAIEESRIFIIVLSENYAWSSFCLNELDYILKFIKGKGLLVLPVFYKVDPSDVRNHTGSFGESLAYHEKKFKSTNNMEKLETWKMALNQVANLSGYHHFKHGEEYEYQFIQRIVELVSKRINRAPLHVADYPVGLESRIQEVKMLLDVGSDDVVHMVGIHGLGGIGKTTLAAAIYNSIADHFEALCFLENVRETSKTHGLQYLQRNLLSETVGEDELIGVKQGISIIQHRLQQKKVLLILDDVDKREQLQALVGRPDLFCPGSRVIITTRDKQLLACHGVKRTYEVNELNEEYALQLLSWKAFKLEKVNPCYKDVLNRTVTYSAGLPLALEVIGS…	KRG93999	GLYMA_19G055000	9202975	9207748	9203194	9207576	202	434	19
IPR001611;IPR013210	MEDNAFLLLFYVGRRNWKLLMSPLLLVLLLLSPLASPFSEEGQALMAMKASFGNMADTLLDWDDAHNDDFCSWRGVFCDNVSLTVVSLNLSSLNLGGEISPAIGDLGNLQSIDLQGSKLTGQIPDEIGNCAALVHLDLSDNQLYGDIPFSLSKLKQLEFLNLKSNQLTGPIPSTLTQIPNLKTLDLARNRLTGEIPRILYWNEVLQYLGLRGNMLSGTLSPDICQLTNLWYFDVRGNNLTGTVPDSIGNCTSFEILDISYNRITGEIPYNIGFLQVATLSLQGNRLTGEIPEVIGLMQALAILDLSENELVGPIPPILGNLTFTGKLYLHGNMLTGSIPPELGNMSKLSYLQLNDNHLEGNIPNEFGKLEHLFELNLANNHLDGTIPHNISSCTALNQF…	KRG91393	GLYMA_20G151800	39055941	39064031	39056315	39063851	179;249;537;108;443;40	194;266;552;167;502;79	20
IPR002182	MHFFDIYRHGNEAEQSTGRLRERLLMNCEQTIIDVSVETPGAVEQSNDRLRKRLLLNSEQTNIDVSIETPGAVEQSTDRPRERLLLISEQTNIDVSVETPGAVATALEKLDHILTQNLITLEDVIKRVGYVRDDLLGDTQNIILSSNLSSTAGELSQREKLWLEEVKDVCDYTVGVAEKFIARTERRLSMGRLWKVFYLYGQYASEQEFSKQMEYISTQFGDALYRRWIFGDRGDKIGSRSRPVAFPSFSPPANLFTVIARTVSLWRSLDENLKTSQRYLALMSALFSDIGSADEGLNQRQKVWVNQLKLVARKGESLVAAYPKDGFPFSVSRYRYAKNINRLLNEIIHISDRKNIYDIANIQGGKQNESIAEDNHNSPDSICYRDTTELDTGEKQLMD…	KRG92142	GLYMA_20G193500	43232946	43237608	43232946	43237608	535	741	20
IPR001611;IPR013210	MFPLVVLLFLACNFHVAPVSSLTVEGSVLLALKKSIITDPEGSLSNWNSSDDTPCSWNGITCKDQSVVSISIPKRKLHGVLPSELGSLSHLRHLNLRNNNLFGDLPVGLFEAQGLQSLVLYGNSLSGSVPNEIGKLRYLQALDLSQNFYNGSLPAAIVQCKRLRTLVLSHNNFTGPLPDGFGGGLSSLEKLDLSFNEFNGLIPSDMGKLSSLQGTVDLSHNHFSGSIPASLGNLPEKVYIDLTYNNLSGPIPQTGALMNRGPTAFIGNSGLCGPPLKNLCAPDTHGASSPSSFPVLPDNYPPQDSDDGFVKSGKSKRLSKGAVVGIVVGDIVGICLLGLLFSYCYSRVWGFTQDQEEKGFDKGRRLRKECLCFRKDESETLSDHDEQYDLVPLDAQVAF…	KRG94124	GLYMA_19G063800	14572696	14575935	14572927	14575935	89;162;25	147;223;62	19
IPR002182	MAKQSSSSSFSYRFSNDVFLSFRGEDTRRGFTGNLYKALSDRGIHTFMDDKKIPRGDQITSGLEKAIEESRIFIIVLSENYASSSFCLNELDYILKFIKGKGILILPVFYKVDPSDVRNHTGSFGKALTNHEKKFKSTNDMEKLETWKMALNKVANLSGYHHFKHGEEYEYEFIQRIVELVSKKIDRAPLHVADYPVGLESRIQEVKALLDVGSDDVVHMLGIHGLGGVGKTTLAAAVYNSIADHFEALCFLQNVRETSKKHGLQHLQRNLLSETAGEDKLIGVKQGISIIEHRLRQKKVLLILDDVDKREQLQALAGRPDLFGPGSRVIITTRDKQLLACHGVERTYEVNELNEEYALELLNWKAFKLGKVDPFYKDVLNRAATYASGLPLALEVIGS…	KRG93992	GLYMA_19G054900	9162156	9166831	9162336	9166697	201	434	19
IPR001611;IPR013210	MVLSVLLLLFSLVFLLSNPTWVCGNGELRALMDMKASLDPESLYLPSWSINGDPCDGSFEGIACNEKGQVANVSLQGKGLLGKLSPAIAGLKHLTGLYLHYNSLYGEIPREIGNLTELVDLYLNVNNLSGEIPREIASMENLQVLQLCYNQLTGSIPTQLGALEKLRVVALQSNNLTGAIPASLGDLGMLVRLDLSSNNLFGSIPTSLADALSLKVLDVHNNTLSGNVPPALKRLDDGFLYEYNLGLCGVGFSSLKACNASDRVNPSRPEPYGAATRDIPETANVKLPCRGTQCLNSSKSSQSTSVTAGIFVVIIALCAIGVWTFAIYRRRKQKLGDSFHISDSHLNTDEAIGAYRKNGSPLVSLEYSTGWDPLADSRNFNGYNQDIFQSLRFNLEEVE…	KRG92461	GLYMA_20G212800	44939945	44943403	44939945	44943403	141;26	200;65	20
IPR002182	MARQSSSSSFSYRFTNDVFLSFRGKDTRHSFTGNLYKALSERGINTFIDDKKLPRGDEITSALEKAIEESRIFIIVLSENYAWSSFCLNELDYILKFIKGKGLLVLPVFYKVDPSDVRNHTGSFGESLAYHEKKFKSTNNMEKLETWKMALNQVANLSGYHHFKHGEEYEYQFIQRIVELVSKRINRAPLHVADYPVGLESRIQEVKMLLDVGSDDVVHMVGIHGLGGIGKTTLAAAIYNSIADHFEALCFLENVRETSKTHGLQYLQRNLLSETVGEDELIGVKQGISIIQHRLQQKKVLLILDDVDKREQLQALVGRPDLFCPGSRVIITTRDKQLLACHGVKRTYEVNELNEEYALQLLSWKAFKLEKVNPCYKDVLNRTVTYSAGLPLALEVIGS…	KRG93997	GLYMA_19G055000	9202975	9207748	9202975	9207748	202	434	19
IPR002182	MAKQSSSSSFSYRFSNDVFLSFRGEDTRRGFTGNLYKALSDRGIHTFMDDKKIPRGDQITSGLEKAIEESRIFIIVLSENYASSSFCLNELDYILKFIKGKGILILPVFYKVDPSDVRNHTGSFGKALTNHEKKFKSTNDMEKLETWKMALNKVANLSGYHHFKHGEEYEYEFIQRIVELVSKKIDRAPLHVADYPVGLESRIQEVKALLDVGSDDVVHMLGIHGLGGVGKTTLAAAVYNSIADHFEALCFLQNVRETSKKHGLQHLQRNLLSETAGEDKLIGVKQGISIIEHRLRQKKVLLILDDVDKREQLQALAGRPDLFGPGSRVIITTRDKQLLACHGVERTYEVNELNEEYALELLNWKAFKLGKVDPFYKDVLNRAATYASGLPLALEVIGS…	KRG93991	GLYMA_19G054900	9162156	9166831	9162336	9166697	201	434	19
IPR002182	MTSWTSVPMKNQGWSSKESSSNQRHVFRYKIAKRMKRISERLDQIAKEREQLHLIQTVPERIGWRQTTSLIIEPQVYGREKEKNKIVDFLVGNASHAEDLLVYPIIGQGGLGKTTLAQLAFNRERVAKHFELRIWVCVSEDFSLKRMTKAIIEAASGCACDDLDLEPLQKKLQDLLQRKRYFLILDDVWNDEQENWQRLKSVLACGAKGASILVTTHLSSVATIMGTTPPHELSMMPKKNCWELFKHRAFGPDEVMQVELEVIGKEIVKKCGGVPLAAKALGSLLCFERKEEAWLNVKENNLWSSSHDIMPALSLSYLNLPIKLRQYGKLDVEDVGDSVWHELHWRSFFQDLETDELGKVTSFKLHDLAQFVAKEICCVTKDNDVTTFSERIHHLLEHR…	KRG93808	GLYMA_19G042600	6211567	6214311	6211567	6214311	79	300	19
IPR001611;IPR013210	MEDNAFLLLFYVGRRNWKLLMSPLLLVLLLLSPLASPFSEEGQALMAMKASFGNMADTLLDWDDAHNDDFCSWRGVFCDNVSLTVVSLNLSSLNLGGEISPAIGDLGNLQSIDLQGSKLTGQIPDEIGNCAALVHLDLSDNQLYGDIPFSLSKLKQLEFLNLKSNQLTGPIPSTLTQIPNLKTLDLARNRLTGEIPRILYWNEVLQYLGLRGNMLSGTLSPDICQLTNLWYFDVRGNNLTGTVPDSIGNCTSFEILDISYNRITGEIPYNIGFLQVATLSLQGNRLTGEIPEVIGLMQALAILDLSENELVGPIPPILGNLTFTGKLYLHGNMLTGSIPPELGNMSKLSYLQLNDNHLEGNIPNEFGKLEHLFELNLANNHLDGTIPHNISSCTALNQF…	KRG91394	GLYMA_20G151800	39055941	39064031	39055941	39064029	179;249;537;108;443;40	194;266;552;167;502;79	20
IPR002182	MAKQSSSSSFSYRFSNDVFLSFRGEDTRRGFTGNLYKALSDRGIHTFMDDKKIPRGDQITSGLEKAIEESRIFIIVLSENYASSSFCLNELDYILKFIKGKGILILPVFYKVDPSDVRNHTGSFGKALTNHEKKFKSTNDMEKLETWKMALNKVANLSGYHHFKHGEEYEYEFIQRIVELVSKKIDRAPLHVADYPVGLESRIQEVKALLDVGSDDVVHMLGIHGLGGVGKTTLAAAVYNSIADHFEALCFLQNVRETSKKHGLQHLQRNLLSETAGEDKLIGVKQGISIIEHRLRQKKVLLILDDVDKREQLQALAGRPDLFGPGSRVIITTRDKQLLACHGVERTYEVNELNEEYALELLNWKAFKLGKVDPFYKDVLNRAATYASGLPLALEVIGS…	KRG93990	GLYMA_19G054900	9162156	9166831	9162156	9166831	201	434	19
IPR001611;IPR013210	MKNATRLRGTNAKKTTTKMQSHLLFFYYYIGLSLIFTKASADDELSTLLSIKSILIDPMKHLKDWQTPSNVTQPGSPHCNWTGVGCNSKGFVESLDLSNMNLSGRVSNRIQSLSSLSSFNIRCNNFASSLPKSLSNLTSLKSFDVSQNYFTGSFPTGLGRATGLRLINASSNEFSGFLPEDIGNATLLESLDFRGSYFMSPIPMSFKNLQKLKFLGLSGNNFTGRIPGYLGELISLETLIIGYNLFEGGIPAEFGNLTSLQYLDLAVGSLGGQIPAELGKLTKLTTIYLYHNNFTGKIPPQLGDITSLAFLDLSDNQISGKIPEELAKLENLKLLNLMANKLSGPVPEKLGELKNLQVLELWKNSLHGPLPHNLGQNSPLQWLDVSSNSLSGEIPPGLC…	KRG92719	GLYMA_20G226900	46107295	46111262	46107295	46111262	283;547;41	342;606;87	20
IPR001611;IPR013210	MALPFNLVLSYLVVFHIFLCTTADQSNDRLSLLSFKDGLQNPHVLTSWHPSTLHCDWLGVTCQLGRVTSLSLPSRNLRGTLSPSLFSLSSLSLLNLCDNQLSGEIPSELGGLLQLQTLRLGSNSLAGKIPPEVGLLTKLRTLDLSGNSLAGEVPESVGNLTKLEFLDLSNNFFSGSLPVSLFTGAKSLISADISNNSFSGVIPPEIGNWRNISALYVGINKLSGTLPKEIGLLSKLEILYSPSCSIEGPLPEEMAKLKSLTKLDLSYNPLRCSIPKFIGELESLKILDLVFAQLNGSVPAELGNCKNLRSVMLSFNSLSGSLPEELSELPMLAFSAEKNQLHGHLPSWLGKWSNVDSLLLSANRFSGMIPPELGNCSALEHLSLSSNLLTGPIPEELCN…	KRG91463	GLYMA_20G156700	39589071	39593170	39589071	39593170	726;114;498;652;27	746;171;556;712;62	20
IPR001611	MVNSLYDELLQEILQKLPSSSSSSVSLVCKRWLRLHRSSTTSLSLRLTTPHFSLIPSLSSFLSHHPFLSSLSLSLSPPLSLSPHLLSLITPFSNLLALSLSPAPVSLSSLLSLSASCPRLNSLLITLPRPLFLNWVTSFPCLKELSITFSSDEEERVNSDDDEESDDFDSDSGFELGLESLCLVGIRGDDWGVGWLWRRCKNLRKLRLQSCQGIGGSYSSFVKCLQGLEEIELRTCRSVVYAVLLELVEHCGSLSSLLVHDGGSREGLLQFFTGCRCNVRKIDLRLPLDLNNDHLLAVAKNFDGLTSIRLQSCCLVSGEGLKALAVAMKGLEELALVNCDVVEREPGLLATLGQHLRKLRKLDLSHNEMLCDKELVSMTVSCVHLIDLRVRGCKRLTSV…	KRG94213	GLYMA_19G068600	21012349	21014451	21012349	21014451	305;355	325;372	19
IPR002182	MALHQVANLSGYHFKHGEEYEYKFIQRIVELVSKKINRVPLHVADYPVGLESRMQEVKALLDVGSDDVVHMLGIHGLGGVGKTTLAAAVYNSIADHFEALCFLENVRETSKKHGIQHLQSNLLSETVGEHKLIGVKQGISIIQHRLQQQKILLILDDVDKREQLQALAGRPDLFGLGSRVIITTRDKQLLACHGVERTYEVNELNEEHALELLSWKAFKLEKVDPFYKDVLNRAATYASGLPLALEVIGSNLYGRNIEQWISALDRYKRIPNKEIQEILKVSYDALEEDEQSVFLDIACCFKKYGLVEVEDILHAHHGHCMKHHIGVLVEKSLIKISCDGNVTLHDLIEDMGKEIVRQESVKEPGKRSRLWFPKDIVQVLEENKGTSQIEIICMDFPIF…	KRG93987	GLYMA_19G054700	9126216	9131041	9126307	9131041	52	285	19
IPR002182	MAAAEIAVDNIVSRVVRKVNDVLTQDWALLNKKERRMLKWLRTELSDMQEFIQHLERSDSSQLEYFEGKIKDVALQTERIIDTFIKSVERRRRRELNIFRCFDDKIEKQLKQASITDSIEDISDEIMKYESRPGSLSEYQLDRRGEVWPWQPRIIFGFDGDVETLKDKLLSVSDEDPRCIISIVGIAGTGKTALATLIRNNEDIRDGFKHIVWVAASPSHTVEEMLEEISKAATQIMGSQQDTSLEALASKKNLIVVDGVATPRVFDALTEKIADKSTEDSFLLTTHNANIIPQQDAELKVHRDVQMEPEMTDLGKKIVAKCGGLPSQILDLSKFFSDKDVTKEEWLRLQEQWLRDQGQGQGQNPWSETLNAIVSDFNLPSYESHLKCLSYFKLFPANF…	KRG92172	GLYMA_20G195400	43372131	43375652	43372131	43375652	161	303	20
IPR002182	MAQLAVSFIVPRVARKLSDVLIQESARLVEVADRIRWIVKELEYMQKFVQDLERSNSNQLEEMFEEITNVVARQAEDVIDTFLNKSVNRRKKGVQYLLEKYDIAKELEPICDRVREISERISNYLNEPIAVTIETPRVRATTIVSPALEELDHILTQNLIILDEELIEIVEHVRDKDLGDTHNIVSKLNSAEESIHSQSQRARVWLKDIENICADTVAVAENFIATRRKRLSRTGWLWQVFYFFEQRVSERKFKQQMEYIRTQLEDALYRRWTFGDGGKDMGDKIGSRSRPAPSLSLVRLTLAKVPLFLFNSSFAPLLFVAVITTIDFFMFGRKRRAREHKLKEKKKSRQLTPFLWFDLVDFMVYVFFYAFPAELWIVLQFVWIVYTVIPLSVSLERSL…	KRG92140	GLYMA_20G193300	43217633	43222572	43217633	43222572	671	905	20
IPR013210	MERKFMALGFIWWVVLVHPLCLISANMEGDALHSLRTNLQDPNNVLQSWDPTLVNPCTWFHVTCNNDNSVIRVDLGNAALSGQLVPQLGQLKNLQYLELYSNNITGPIPSDLGNLTNLVSLDLYLNHFTGPIPDSLGKLSKLRFLRLNNNSLSGPIPMSLTNITALQVLDLSNNHLSGVVPDNGSFSLFTPISFANNLDLCGPVTGHPCPGSPPFSPPPPFVPPPPISAPGGNGATGAIAGGVAAGAALLFAAPAIAFAWWRRRKPQEFFFDVPAEEDPEVHLGQLKRFSLRELQVATDSFSNKNILGRGGFGKVYKGRLADGSLVAVKRLKEERTPGGELQFQTEVEMISMAVHRNLLRLRGFCMTPTERLLVYPYMANGSVASCLRERPPHQEPLDW…	KRG91762	GLYMA_20G173000	41054564	41061849	41054564	41061849	25	65	20
IPR013210	MASPGSPYLLLPTTISLSFYLSLVVHSAASNPDFHPLMSFKASSDPSNKFLSQWNSTSSNPCTWHGVSCLHHRVSHLVLEDLNLTGSILPLTSLTQLRILSLKRNRFDGPFPSLSNLTALKLLFLSHNKFSGEFPATVTSLPHLYRLDISHNNLSGQIPATVNHLTHLLTLRLDSNNLRGRIPNMINLSHLQDFNVSSNQLSGQIPDSLSGFPGSAFSNNLFLCGVPLRKCKGQTKAIPALASPLKPRNDTVLNKRKTHGAAPKIGVMVLVIIVLGDVLVLALVSFLLYCYFWRLLKEGKAETHSKSNAVYKGCAERGVNSDGMVFLEGVMRFELEELLRASAEMLGKGVFGTAYKAVLDDGTVAAVKRLKEVSVGGKREFQQRMEVLGRLRHCNVVPL…	KRG94239	GLYMA_19G070600	23186506	23190917	23186506	23190917	31	69	19
IPR002182	MAMQSSSSSFSYRFSNDLFLSFRGEDTRCSFTGNLYKALSDRGIHTFMDDKKIPRGDQITSGLEKAIEESRIFIIVLSENYASSSFCLNELDYILKFIKGKGLLVLPVFYKVDPSDVRNHTGSFGESLANHEKNGAGSGTGSGRVLRIPSPTPNPNLAIGENTTSTPTPINSNFPHQNRGGSGADPTGSGPVAMPNADKETFKCNLVKLETWKMALHQVANLSGYHFKHGEEYEYKFIQRIVELVSKKINRAPLHVADYPVGLESRMQEVKELLDVGSDDVIHMLGIHGLGGVGKTTLAAAVYNSIVDHFEALNILSETAGEDKLIGVKQGISIIQHRLQQKKVLLILDDVGTSQIEIICMNFSSFEEVEIVWGGDALKKMKNLKTLIIRSGYFSKGPK…	KRG93989	GLYMA_19G054800	9145852	9149986	9145852	9149986	264	311	19
IPR002182	MAKQSSSSSFSYRFSNDVFLSFRGEDTRRGFTGNLYKALSDRGIHTFMDDKKIPRGDQITSGLEKAIEESRIFIIVLSENYASSSFCLNELDYILKFIKGKGILILPVFYKVDPSDVRNHTGSFGKALTNHEKKFKSTNDMEKLETWKMALNKVANLSGYHHFKHGEEYEYEFIQRIVELVSKKIDRAPLHVADYPVGLESRIQEVKALLDVGSDDVVHMLGIHGLGGVGKTTLAAAVYNSIADHFEALCFLQNVRETSKKHGLQHLQRNLLSETAGEDKLIGVKQGISIIEHRLRQKKVLLILDDVDKREQLQALAGRPDLFGPGSRVIITTRDKQLLACHGVERTYEVNELNEEYALELLNWKAFKLGKVDPFYKDVLNRAATYASGLPLALEVIGS…	KRG93993	GLYMA_19G054900	9162156	9166831	9162336	9166697	201	434	19
IPR001611;IPR013210	MACHSFLLLATTILVVVCSAVSDCSPSDTAALLAFWKALNELYLGLFNSWTGSNCYLNWYGISCDATIGYVTDINLYGESEDPIFEKANRSGYMTGKLSPVICDINTLTTLVVADWKDIAGEIHACVTALPSLRILDLIGNKLFGEIPVNVDKLSHLTVLDLADNTLNGKIPTFITRLGSLKHLDLNNNQLCSEIPEDFGNLAMLSRMLLNRNQLTGMPLRESYGEYVCLREGERAGVRG	KRG91824	GLYMA_20G176700	41388541	41389263	41388541	41389263	155;26	215;65	20
IPR002182	MEYEYEFIQRIVELVSKKIDRAPLHVADYPVGLESRIQEVKALLDVGSDDVVHMLGIHGLGGVGKTTLAAAVYNSIADHFEALCFLQNVRETSKKHGLQHLQRNLLSETAGEDKLIGVKQGISIIEHRLRQKKVLLILDDVDKREQLQALAGRPDLFGPGSRVIITTRDKQLLACHGVERTYEVNELNEEYALELLNWKAFKLGKVDPFYKDVLNRAATYASGLPLALEVIGSNLSGKNIEQWISALDRYKRIPNKEIQEILKVSYDALEEDEQSVFLDIACCFKKYDLAEIQDILHAHHGHCMKHHIGVLVEKSLIKISLNGYVTLHDLIEDMGKEIVRKESPQEPGKRSRLWLPTDIVQVLEENKGTSHIGIICMNFYSSFEEVEIQWDGDAFKKMK…	KRG93995	GLYMA_19G054900	9162156	9166831	9162336	9166204	35	268	19
IPR001611;IPR013210	MFSSSFSHSSSAIKWNSLTQFLFLVFFLFSASRNDAVSPFSDKSALLRLKASFSNPAGVLSTWTSATATSDSGHCSFSGVLCDANSRVVAVNVTGAGGNNRTSPPCSNFSQFPLYGFGIRRTCSGSKGSLFGNASSLSFIAELTELRVLSLPFNALEGEIPEAIWGMENLEVLDLEGNLISGCLPFRINGLKNLRVLNLAFNRIVGDIPSSIGSLERLEVLNLAGNELNGSVPGFVGRLRGVYLSFNQLSGIIPREIGENCGNLEHLDLSANSIVRAIPRSLGNCGRLRTLLLYSNLLKEGIPGELGRLKSLEVLDVSRNTLSGSVPRELGNCLELRVLVLSNLFDPRGDVDAGDLEKLGSVNDQLNYFEGAMPVEVLSLPKLRILWAPMVNLEGGLQG…	KRG93649	GLYMA_19G030400	3752277	3756120	3752277	3756120	263;670;41	285;692;83	19
IPR001611;IPR013210	MENIVPHSVTTLLFSLLFFCLTLTTKIGVTCLSPDGQALLSLLPAARSSPSVLSSWNPSSSTPCSWKGITCSPQGRVISLSIPDTFLNLSSLPPQLSSLSMLQLLNLSSTNVSGSIPPSFGQLPHLQLLDLSSNSLTGSIPAELGRLSSLQFLYLNSNRLTGSIPQHLSNLTSLEVFCLQDNLLNGSIPSQLGSLTSLQQLRIGGNPYLTGQIPSQLGLLTNLTTFGAAATGLSGVIPSTFGNLINLQTLALYDTEISGSIPPELGSCSELRNLYLHMNKLTGSIPPQLSKLQKLTSLLLWGNSLTGPIPAELSNCSSLVIFDVSSNDLSGEIPGDFGKLVVLEQLHLSDNSLTGKIPWQLGNCTSLSTVQLDKNQLSGTIPWELGKLKVLQSFFLWGN…	KRG91721	GLYMA_20G170900	40876740	40881162	40876740	40881162	534;582;102;391;33	556;603;160;449;72	20
IPR013210;IPR025875	MGKPRREDVLCFVLFFWFCSFSNALLSPKGVNFEVLALMGIKASLVDPHGILDNWDEDAVDPCSWNMVTCSPENLVISLGIPSQNLSGTLSPSIGNLTNLQTVVLQNNNITGPIPSEIGKLSKLQTLDLSDNFFSGEIPPSMGHLRSLQYLRLNNNSFDGQCPESLANMAQLAFLDLSYNNLSGPIPKMLAKSFSIVGNPLVCATEKEKNCHGMTLMPMSMNLNDTEHALPSGRKKAHKMAIAFGLILGCLSLIVLGVGLVLWRRHKHKQQAFFDVKDRHHEEVYLGNLKRFHLRELQIATNNFSNKNILGKGGFGNVYKGILPDGTLVAVKRLKDGNAIGGDIQFQTEVEMISLAVHRNLLKLYGFCMTPTERLLVYPYMSNGSVASRLKGKPVLDWG…	KRG93765	GLYMA_19G039100	5535436	5544281	5535436	5540084	34;98	71;138	19
IPR002182	MARQSSSSSFSYRFTNDVFLSFRGKDTRHSFTGNLYKALSERGINTFIDDKKLPRGDEITSALEKAIEESRIFIIVLSENYAWSSFCLNELDYILKFIKGKGLLVLPVFYKVDPSDVRNHTGSFGESLAYHEKKFKSTNNMEKLETWKMALNQVANLSGYHHFKHGEEYEYQFIQRIVELVSKRINRAPLHVADYPVGLESRIQEVKMLLDVGSDDVVHMVGIHGLGGIGKTTLAAAIYNSIADHFEALCFLENVRETSKTHGLQYLQRNLLSETVGEDELIGVKQGISIIQHRLQQKKVLLILDDVDKREQLQALVGRPDLFCPGSRVIITTRDKQLLACHGVKRTYEVNELNEEYALQLLSWKAFKLEKVNPCYKDVLNRTVTYSAGLPLALEVIGS…	KRG94000	GLYMA_19G055000	9202975	9207748	9203194	9207576	202	434	19
IPR001611;IPR013210	MDRSNTFSSSLLLLSLLGFHLFFVSSQVEDDVTCLKGIKETLSDPLNRLSNWRFDNTTVGFICDFVGVSCWNQRENRVIGLDLQDFKLSGKIPEALKYCGNSIQRLDLASNSFSSEIPHEICTWMPFLVSIDLSSNQLSGVIPPTIDNCSYLNELVLSNNQLSGSIPFEFGNLGRLKKFSVANNRLTGTIPAFFNGFDREGFEGNSGLCGGPLGGKCGGISKKNLAIIIAAGVFGAAASLLLAFGLWWWYHLSGKNKKKGYGVGSGGVGGGGGGDWAMRLRGYKLVQVSLFQKPIVKLKLGDLMAATSNFSEENVLFTTRTGATYKADLPDGSALAVKRLSVCRIGEKQFGMEMNRLGQVRHPNLAPLLGYCVVEGGEAVGLQAHVEWDAVFVVA	KRG93454	GLYMA_19G017300	1814297	1816879	1814297	1816879	128;29	186;71	19
IPR001611;IPR013210	MEDNAFLLLFYVGRRNWKLLMSPLLLVLLLLSPLASPFSEEGQALMAMKASFGNMADTLLDWDDAHNDDFCSWRGVFCDNVSLTVVSLNLSSLNLGGEISPAIGDLGNLQSIDLQGSKLTGQIPDEIGNCAALVHLDLSDNQLYGDIPFSLSKLKQLEFLNLKSNQLTGPIPSTLTQIPNLKTLDLARNRLTGEIPRILYWNEVLQYLGLRGNMLSGTLSPDICQLTNLWYFDVRGNNLTGTVPDSIGNCTSFEILDISYNRITGEIPYNIGFLQVATLSLQGNRLTGEIPEVIGLMQALAILDLSENELVGPIPPILGNLTFTGKLYLHGNMLTGSIPPELGNMSKLSYLQLNDNHLEGNIPNEFGKLEHLFELNLANNHLDGTIPHNISSCTALNQF…	KRG91392	GLYMA_20G151800	39055941	39064031	39055941	39064031	179;249;537;108;443;40	194;266;552;167;502;79	20
IPR001611	MASCNGEDCCKWKGISCNNLTARVTRLVIQFSYSIPVPGPTSYENFVALGGKIDSSICELQHLTFLDLSYNNLQGEIPKCIELKLALNELVGLVPHTLANLSNLQTLDLLDNYNLFANDLEWLSHLSNLRYLDLSNVSLSRVVDWPSSISKIPSLMELYLDHCMLPQVNPKSITHLSSSTSLQILSLQENELNSSILSWVLNVSKVLKSLDLASNNLPIQSSQILCQLKDLELLGLDQNSFSGPFLDFSRLSSLKSLTLQNNSISGPLSFGHLPHLEFLDLSFNHLNGSLLIFEVTQFSSLKYLDLSHNQLSIVML	KRG93736	GLYMA_19G037100	5141412	5142383	5141412	5142383	61;272;300;62	76;288;311;84	19
IPR002182	MALHQVANLSGYHFKHGEEYEYKFIQRIVELVSKKINRVPLHVADYPVGLESRMQEVKALLDVGSDDVVHMLGIHGLGGVGKTTLAAAVYNSIADHFEALCFLENVRETSKKHGIQHLQSNLLSETVGEHKLIGVKQGISIIQHRLQQQKILLILDDVDKREQLQALAGRPDLFGLGSRVIITTRDKQLLACHGVERTYEVNELNEEHALELLSWKAFKLEKVDPFYKDVLNRAATYASGLPLALEVIGSNLYGRNIEQWISALDRYKRIPNKEIQEILKVSYDALEEDEQSVFLDIACCFKKYGLVEVEDILHAHHGHCMKHHIGVLVEKSLIKISCDGNVTLHDLIEDMGKEIVRQESVKEPGKRSRLWFPKDIVQVLEENKKFVNLTSLNFDYCQY…	KRG93988	GLYMA_19G054700	9126216	9131041	9126307	9131041	52	285	19
IPR002182	MMLSREESERMPLTSLCDKLLSKLLKAGYHEYNLAGSTDLMRRFRDKKVLIVLDDVDSFDQLDKLCEACNYVGPDSKLIITTRDRHLLRRRVGDRHVYEVKAWSFAESLELFSLHAFKERHPQKGYKVLSKRAVNCAKGVPLALKVLGSNLYSRSTEFWDDELSKLENYPNDSIQDVLQVSYNGLDDLEKEIFLHIAFFIKGELKDDVIRILDACDF	KRG92350	GLYMA_20G206200	44286249	44289240	44286249	44289240	36	181	20
IPR001611;IPR013210	MEDNAFLLLFYVGRRNWKLLMSPLLLVLLLLSPLASPFSEEGQALMAMKASFGNMADTLLDWDDAHNDDFCSWRGVFCDNVSLTVVSLNLSSLNLGGEISPAIGDLGNLQSIDLQGSKLTGQIPDEIGNCAALVHLDLSDNQLYGDIPFSLSKLKQLEFLNLKSNQLTGPIPSTLTQIPNLKTLGLRGNMLSGTLSPDICQLTNLWYFDVRGNNLTGTVPDSIGNCTSFEILDISYNRITGEIPYNIGFLQVATLSLQGNRLTGEIPEVIGLMQALAILDLSENELVGPIPPILGNLTFTGKLYLHGNMLTGSIPPELGNMSKLSYLQLNDNHLEGNIPNEFGKLEHLFELNLANNHLDGTIPHNISSCTALNQFNVHGNQLSGSIPLSFRSLESLTYL…	KRG91391	GLYMA_20G151800	39055941	39064031	39056315	39063851	225;513;419;40	242;528;478;79	20
IPR002182	MAAISCSYVFTYDVFLSFRGSDTRHGFVGNLYKALNDKGIHTFIDDEKLQGGEEITPTLMKAIEESQIAITVLSHNYASSSFCLDELVHIIDCKRKGLLVLPVFYNLDPSDVRHQKGSYGEALARHEERFKAKKERLNQNMERLEKWKMALHQVANLSGYHFKQGDGYEYEFIGKIVEMVSGKTNRALLHIADYPVGLESQVLEVVKLLDVGANDGVHMIGIHGIGGIGKTTLALAVYNYVADHFDGSCFLENVRENSDKHGLQHLQSIILSELVKENKMNIATVKQGISMIQHRLQRKKVLLIVDDVDKPEQLQAIVGRPDWFGSGSRIIITTRDEKLLASHEVRRTYEVNELNRNDALQLLTWEAFKMQKVDPSYEEMLNRVVTYASGLPLALKVIG…	KRG93534	GLYMA_19G022700	2591153	2595657	2591153	2595657	200	423	19
IPR001611	MLSESVFCLLTEDLLIRVLEKLGPDRKPWRLVCKEFLRVESATRKSIRILRIEFLLRLLERFCNIETLDLSLCPRIEDGVVSVVLSQGSASWTRGLRRLVLSRATGLDHVGLEMLIRACPVLEAVDVSHCWGYGDREAAALSCAGRLRELNMDKCLGVTDIGLAKIAVGCGKLERLSLKWCLEISDLGIDLLCKKCLDLKFLDVSYLKVASESLRSIASLLKLEVFIMVGCSLVDDVGLRFLEKGCPLLKAIDVSRCDCVSSSGLISVISGHGGLEQLDAGYCLFELSAPLVKCLENLKQLRIIRIDGVRVSDFILQTIGTNCKLLVELGLSKCVGVTNKGIMQLVSGCGNLKILDLTCCQFISDTAISTIADSCPDLVCLKLESCDMVTENCLYQLGL…	KRG96764	GLYMA_19G231200	48182493	48188258	48182493	48188258	351;451;481	372;474;501	19
IPR001611;IPR002182	MAQQIKDVSKRLDKVAADRHKFGLRIIDVDTRVVHRRDTSRMTHSRVSDSDVIGREHDKEKIIELLMRQNPNDDDKSLSVIPIVGIGGLGKTTLAKFVFNDKRIDECFSLKMWVCVSDDFDINQLVIKIINSVNVNDAPLRQQNLDMVDLEQLQNQLTSKLAGKKFLLVLDDVWNNDRVKWVELRNLLQEGVAAGSKILVTTRIDSIAFMMGTVTSHKLQSLSPENSMSLFVKWAFKEGEEEKHPHLLNIGKEIVKNCRGVPLAVRTLGSSLFSMFEANEWEYVRDNEIWNLSQKKDDILPALKLSYDFLPCYLRQCFALFSLYPKDYEFNSFEVHMLWGALGLLASPRKNETLENVVKQYLDELLSRSFLQDFFDGGTFYEFKIHDLVHDLAVFVAKE…	KRG95157	GLYMA_19G134300	39537942	39540667	39537942	39540667	465;55	520;308	19
IPR002182	MAETAVSLASEHALPKIMEGIKMVRDLPKEVRDITNVIDEYNLSCEDKQPGDPRCAALLCEVVAFIKTQILLLQNAYKIQDVKSLVCVERDGFQTHFPLEPRLTSSRGNQNVTWQKLRMDPLFIEEDNVVGLDGLRGTLKNWLTKGREKRTVISVVGIPGVGKTTLAKQVFDQVRNNFECHALITVSQSYSAEGLLRRLLDELCKVKKEDPPKGVSNMESLTEEVRNRLRNKRYVVLFDEVWNETFWDHIEYAVIDNKNGSRILITTRDVKVAGYCWKSSFVEVLKLEEPLSEEESLKFFSKKAFQYSSDGDCPEELKDMSLEIVRKCKGLPLAIVAIGGLLSKKDESSPEWKQFSENLCLDQLERNSELNSITKILGLSYDDLPINLRSCLLYFGMYP…	KRG98599	GLYMA_18G083600	8219710	8221191	8219710	8221191	138	383	18
IPR001611;IPR013210	MPGSLRNLSLSPKIFSFTLLLSLNSLLFFPCCYSLDEQGQALIAWKNSLNITSDVLASWNPSASSPCNWFGVYCNSQGEVIEISLKSVNLQGSLPSNFQPLRSLKILVLSSTNLTGSIPKEIGDYVELIFVDLSGNSLFGEIPEEICSLRKLQSLSLHTNFLQGNIPSNIGNLTSLVNLTLYDNHLSGEIPKSIGSLRKLQVFRAGGNKNLKGEIPWEIGSCTNLVMLGLAETSISGSLPYSIKMLKNIKTIAIYTTLLSGPIPEEIGNCSELQNLYLHQNSISGSIPSQIGELSKLKSLLLWQNNIVGTIPEELGSCTEIKVIDLSENLLTGSIPRSFGNLSNLQELQLSVNQLSGIIPPEISNCTSLNQLELDNNALSGEIPDLIGNMKDLTLFFAW…	KRG98433	GLYMA_18G073600	6992311	6996296	6992479	6996108	296;631;36	355;653;75	18
IPR002182	MHGSQSYTVEELLKDMLHKLCKEKLETPLHNDSLIDEVRNHLRQKRYVVLFHDVWDKKFLDGIDFAIIDKNSDTEVSITTLDTEVAEFCQITSFIMAFFSGFGGCCPKEYEDVGLEMVRKCERLPLAIVALVVFYIANVKVHLNGQYFRMYPEDHEVKSGRLITQWIAEGFVKHENGRTLEEVAQQHLMKLITTSLVQVSSFTIDDKVKGCCVHDLIHEMILGKIKDTWFCLYIDEHNQLASSAIVRRLTIGSDSNDLIENTERSRIRSVLIFTKQKLPKYLISGILEKYIPLKVLDFEDAILYHLPENWGNLIHLKYLSFMIESLPKSIGKLQNLETLDVRQTEVFQIPKEISKLLKLRHLLANEIVRFHLKTNWH	KRG98661	GLYMA_18G088900	8830192	8831513	8830192	8831513	4	131	18
IPR013210	MEERWRFITWLKLFRVFVAVVSLFLFILEPIWCSTLNNEGLALQKMRERVVRDPLGALSSWNSKGEIDPCSWFGVECSHGNVVSLNLKDLCLHGTLALEIGKLVHIKSIILRNNYFYGDIPKEILQLEDLEVLDLGYNNFSGQFPFHDLATYPSLTTLLLDNNDHLASLTPEVYELKTFSELHVAEEQLTGATTREACVRITNNWHIGTHGDIASRRALLQEANGEKRGDDDTETLSPSPFPSTLSPFSEPFSPSESPSDSPISSPEVSPSPSPSLSNFFFTLSPSPSPEVAPTPDLSPPANPPMVVSTPPQSNWVSMPSPASSSNQGNANSSNPKQHTAIIWSTVGGFSFLILVSAIAFVCFRSNKVVTVKPWTTGLSGQLQKAFVSGVPSLKRTELE…	KRG98244	GLYMA_18G059600	5283311	5291592	5283311	5291592	37	78	18
IPR001611	MEFVCLLYILLAWCLSSSELVGAELQDQDILNAINQELRVPGWGDANNSNYCTWQGVSCGNHSMVEGLDLSHRNLRGNVTLMSELKALKRLDLSNNNFDGSIPPAFGNLSDLEVLDLSSNKFQGSIPPQLGGLTNLKSLNLSNNVLVGEIPIELQGLEKLQDFQISSNHLSGLVPSWVGNLTNLRLFTAYENRLDGRIPDDLGLISDLQILNLHSNQLEGPIPASIFVPGKLEVLVLTQNNFSGELPKEIGNCKALSSIRIGNNHLVGTIPKTIGNLSSLTYFEADNNNLSGEVVSEFAQCSNLTLLNLASNGFTGTIPQDFGQLMNLQELILSGNSLFGDIPTSILSCKSLNKLDISNNRFNGTIPNEICNISRLQYLLLDQNFITGEIPHEIGNCAK…	KRG95268	GLYMA_19G140100	40162579	40167872	40162579	40167872	87;327	146;384	19
IPR001611;IPR013210	MMYPTACYKFQRSLTHSKMVTMYGIWCFITVLLFSPVAFSELCNPQDKKVLLQIKKDFNNPYLLASWNPNTDCCNWYCVQCHPETHRINSLVILSSVPQTNLSGPIPPSVGDLPFLETLQFHKLPKLTGPIQPTIAKLTKLKEIYISWTNVSGPVPDFLARLTNLQFLDLSFNNLSGPIPSSLSQLSNLVSLRLDRNRLTGPIPESFGSFKKPGPSLWLSHNQLSGPIPASLANIDPQRIDFSRNKLEGDASVLFGRNKTTQIVDVSRNSLAFDLSKVEFPTSLISLDLNHNQITGSIPVGLTAVDFLQGFNVSYNRLCGEIPQGGRLQKFDVYSYFHNKCLCGSPLTSCK	KRG95348	GLYMA_19G145200	40599273	40600704	40599273	40600704	282;140;45	296;199;81	19
IPR002182	MAETAVSLAGKHALPKILEAVKMVRDLPKEVRDITDELESFQDFINDADKVAEAEQDDGRCHRIKERVMRLREAAFRMEDVIDEYNISCEDKQPGDPRYAALLCEAVDFIKTQILRLQSAYKIQDVKSLVRAERDGFQTHFPLEPRLTSSRGNQDVTWQKLRMDPLFIEEDDVVGLDGPRDTLKNWLIKGSEKRTVISVVGIPGVGKTTLAKQVYDQVRNNFECHTLIRVSQSYSAEGLLRRLLDELCKVKKEDPPKDVSNMESLTEEVRNHLRNKRYVVLFDDVWSETFWDHIESAVMDNKNASRILITTRDEKKSSFVEVLKLEEPLTEEESLKLFSKKAFQYSSDGDCPEELKDISLEIVRKCKVLPLVIVAIGGLLSQKDESAPEWGQFSRDLSL…	KRG98656	GLYMA_18G088400	8768604	8769980	8768604	8769980	181	420	18
IPR002182	MAETAVSLAGQHALPKILEAVKMLRDLPKEVRDITDELESFQDFINDADKVAEAEQDDGRRHRIKERVMRLREAAFRMEDVIDEYNISSLLCEAVAFIKTQILLLQSAYKIQDVKSLVRAERHGFQTHFPLEQRQTSSRGNQDITWQKIRRDPLFIEEDEVVGLDGPRGILKNWLTKGREKRTVISVVGIAGVGKTTLAKQVYDQVRNDFECHALITVSQCFSAEGLLRHMLNELCKEKMEDPPKDVSTIESLTEEVRNRLRNKRYVVLFDDVWNGKFWDQIESAVIDNKNGSRILITTRDEKVAEYCRKSSFVEVHKLEKPLTEEESLKLFCKAFQYSSHGDCPEALKDISLQIVRKCKVMEACLWSFYGGWIFELQ	KRG98601	GLYMA_18G083800	8234956	8236131	8234956	8236131	171	360	18
IPR001611	MESIFLSSFKFALSLSLLLHSPSFSSAQIMQGFVSLDCGGTEKFTDELGLHWTPDDKLTYGQISTISVANETRKQYTTLRHFPADSRKYCYTLEVVSRTRYLLRASFLYGNFDNNNVYPKFDISVGATHWSTIVISDANSIEMRELIFLASSPTVSVCLSNATTGQPFISTLELRQFNGSVYYTQFEQHFYLSVSARINFGAESDAPIRYPDDPFDRIWESDSVKKANYLVDVAAGTEKISTTVPIDVNRDEMPPVKVMQTAVVGTNGSLTYRLNLDGFPGTGWAFTYFAEIEDLDPDESRKFRLVLPGQPDISKAVVNIEENAQGKYRLYEPGFTNISLPFVLSFRFGKTYDSSRGPLLNAMEINMYLEKNDGSLDGATISNILSHYSAADWLQEGGD…	KRG95921	GLYMA_19G178400	43763089	43770484	43763089	43770484	460	500	19
IPR002182	MTQSMAESFIFSIAESLITKLASHAFQEASRVVGLYDHLRDLKKTLSLVKAVLLDAEQKQEHNHELQEWLRQLKSVFYDAQDVLDEFECQTLRKQLLKAHGTIKDEVSHFFSSSNPLGFRSKMAQQIKDLSKRLDKVAADRHKFGLRIIDVDTRVVHRRDTSRMTHSRVSDSDVIGREHDKEKLIELLMQQNPNDDDKNLSVIPIVGIGGLGKTTLAKFVFNDERVDECFKLKMWVCVSDDFDIYQLFIKIINSANVADAPLPQQNLDMVDLEQLQNQLRNILAGQKFLLVLDDVWNDDRLKWVELRNLIKVGGAAGSRILVTTRIDSIASMMGTVTSHKLQSLSPENSLSLFVKWAFKEGEEEKHPHLVNIGKEIVKKCRGVPLAVRTLGSSLFSKFE…	KRG95186	GLYMA_19G135600	39674164	39677463	39674164	39677463	178	429	19
IPR002182	MANLLEIVAPFAVDYLQTPLKKAVKSVMEVPKDVADMKDKLDGIQAIIHDVDKMAAAEEGNSHDGLKAKLKQLVETSFCMEDIVDECMIHEEKQLGDDPGCKALPCKAIDFVKTTASRLQFAYMNEDVKSEFRGIKERNGSEDSSQIQSSGGNQNITFHNLRMAPLYLKEAEVLGFDGPGDTLEKWLKEGREERTVISVVGMGGLGKTTLVKKVFDKVRTHFTLHAWITVSQSYTAEGLLRDMLLEFVEEEKRGDYSSMDKKSLIDQVRKHLHHKRYVVVFDDVWNTLFWQEMEFALIDDENGSRILITTRNQDAVNSCKRSAAIQVHELKPLTLEKSLELFYTKAFGSDFNGRCPSNLKDISTEIVKKCQGLPLAIVVIGGLLFDKKREILKWQRFYQ…	KRG98723	GLYMA_18G093800	9535673	9538976	9535673	9538976	181	423	18
IPR002182	MAQKIKDVSKRLDKVAADRHKFGLRTIDVDTRVVHRRDTSRMTHSRVSDSDVIGREHDKEKIIELLMQQNPNDDDKSLSVIPIVGIGGLGKTTLAKFVFNDKRIDGCFPLKMWVCVSDDFDINQLIIKIINSANVADAPLRQQNLDMVDLEQLQNQLRSRLAGQKFLLVLDDVWNDDRVRWVELRNLIKVGVAAGSKILVTTRIDSIASMMGTVASYKLQSLSPKNSLSLFVKWAFKNEGEEEKHPHLVNIGKEIVNKCKGVPLAVRTLGSLLFSKFEVNEWDYVRDNEIWNLPQNKDDILPALKLSYDFLPSYLRQCFALFSLYPKDYEFNSVEVATLWETLGVHTRLSTHQ	KRG95227	GLYMA_19G137000	39840468	39841529	39840468	39841529	55	309	19
IPR001611;IPR002182	MADFFVFDIAETLLEKLASYVSEEASRAYDVYEDLQGIKDTLSIVKGVLLDAEEKKEQKHGLREWLMQIQNVCFDAEDVLDGFECHNLRKQVVKASGSTGMKVGHFFSSSNSLVFRLRMARQIKHVRCRLDKIAADGNKFGLERISVDHRLVQRREMTYSHIDASGVMGRDNDREEIIKLLMQPHPHGDGDGDKSVCVIPIVGLGGMGKTTLAKLVFNDKRIDELFQLKMWVCVSDDFDIRQIIIKIINCASASTSAPSIALAHHESINNLDIEQLQSQLRHKLSGLTYLLVLDDIWNDDRAKWIELNDLIKVGAVGSKILVTTRSDSIASMVGTVPSYVLEGLSVENCLSLFVKWAFKEGEEKKYPNLVDIGKEMVKKCQGVPLAVRTLGSSLFLNFD…	KRG95259	GLYMA_19G139400	40070237	40074826	40070237	40074826	586;193	642;430	19
IPR002182	MAESFLFSIAESLITKLASHAFQEASRVVGLYDHLRDLKKTLSLVKAVLLDADQKQEHNHELQEWLRQLKSVFYDAEDVLNEFECQTLRKQVLKAHGTIKDEMAQQIKDVSKRLDKVAADRHKFGLRIIDVDTRVVHRRDTSRMTHSRVSDSDVIGREHDKEKIIELLMQQNPNDDDKSLSVIPIVGIGGLGKTTLAQFVFNDKRIYECFSLKMWVCVSDDFDINQLIMKIINSANDANAPFRQQNLNMVDLEQLQNQLRSKLAGKKFLLVLDDVWNDDRVKWVELRNLIQEGVAGSKILVTTRIDSIASMMGTVTSHKLQRLSSENSLSLFVKWAFKEGEEQKHPHLVNIGKEIVKKCRGIPLAVRTLGSSLFSKFEANEWECVRDNEIWNLPQKKDD…	KRG94449	GLYMA_19G085600	30577076	30596520	30577076	30596520	157	409	19
IPR002182	MAESFIFSIVESLIEKLASRAFQEASEALDVYDHLREFENTLSLVKAVLLDAEKKQEHDHVLREWLRQLKSVFYDAQYVLDEFECQTLRKQVLKAHGTIKDEVSHFFSSSNPLVFRSKMAQKIKDVSKRLDKVAADRHKFGLRTIDVDTRVVHRRDTSRMTHSRVSDSDVIGREHDKEKIIELLMQQNPNDDDKSLSVIPIVGIGGLGKTTLAQFVFNDKRIDECFSLKMWVYVSDDFDINQLIIKIINSVNVADAPLPQQNLNMVDLEQLQNQLRNKLAGQKFLLVLDDVWNDDQGEEEKYPHLINIGKEIVKKCRGVPLAVRTLGSSLFSKFEANDYDFLPSYLRQCFALFSLYPKDYQFLSEEVAIHWGALGLLASPRKNETPENVVKQYLDELLS…	KRG95184	GLYMA_19G135400	39652821	39655256	39652821	39655256	173	295	19
IPR001611;IPR013210	MTAHKVYSKFNCQYLIPFSKQLSMKFHSTSVASFLFVIVILFPLAIADLSSDKQALLDFANAVPHRRNLMWNPSTSVCTSWVGITCNENRTRVVKVRLPGVGLVGTIPSNTLGKLGAVKIISLRSNLLSGNLPADIGSLPSLQYLYLQHNNLSGDIPASLSLQLVVLDLSYNSFTGVIPTTFQNLSELTSLNLQNNSLSGQIPNLNVNLLKLLNLSYNQLNGSIPKALQIFPNSSFEGNSLLCGPPLKPCSVVPPTPSPSSTPPQSTPGRQSSKNKLSKIAIIAIAVGGAVVLFFVALVFFICCLKKEDDRGSNVIKGKGPSGGRGEKPKEEFGSGVQEPEKNKLVFFEGSSYNFDLEDLLRASAEVLGKGSYGTAYKAILEESMTVVVKRLKEVVVGK…	KRG98114	GLYMA_18G051100	4423452	4428285	4423497	4428285	141;163;187;50	160;220;163;209;87	18
IPR002182	MAELFIFSIAESLITKLASHAFQEASRVVGLYDHLRDLKETLSLVKAVLLDAEQKQEHNHELQEWLRQLKSVFYYAEDVIDEFECQTLRKQVLKAHGTIKDEVSHFFSSSNPLVFRSKMAQQIKDVSKRLDKVAADRHKFGLRIIDVDTRVVHRRDTSRMTHSRVSDSDVIGRENDKENIIELLMQQNPNDDDKSLSVIPIVGIGGLGKTTLAKFVFNDKRIDKCFTLKMWVCVSDDFDINQLIIKIINSANVADAPLPQQNLNMVDLEQLQNRLRNILAGQKFLLVLDDVWSDDRVKWVELRNLIQEGVAAGSKILATTRIDSIASMMGTVTSQKLQSLSPENSLSLFVKWAFKEGEDEKHPHLVNIGKEIVNKCKGVPLAVRTLGSLLFSKFETNEW…	KRG95188	GLYMA_19G135800	39707011	39710215	39707011	39710215	174	426	19
IPR001611;IPR002182	MSRSQVDDEQNMLIRQIIENILEKDPGAATLRSETTTLESRIRKLKEYFEDKRYLIVFDDMQDLNFWNVIQYALNQNSSTSSKVIITTRDESVANMIGSDHFVSVYRVEPLSLSDALMLFRHKAFQFEKVEYPELNGLSEEFVEKCNRVPLAILAIASHLATKEKTTTEWRKALIQLGSRLQSNHLLDIVNQVMLESYHDLPSHLRRCILYFGLFPEGYFISCMTLIRLWVAGGLVEEKRDSSEEDTSMEELAKQYLAELVCRCLVHVSKVDFDGRPKTCHVYNLMHKLIARICQEQMFCDQVKMKDKTTPSSSNYSKLDSSDPRGLSIIINSDAAAMKRVKNWKKVRSCFVFDDAKKWLVTEEFFSSFMLLSQLDLSNARLDNLPKQVGNLLNLKYLS…	KRG98513	GLYMA_18G078000	7441703	7445020	7441703	7445003	372;14	427;199	18
IPR001611;IPR013210	MAASKLKQKPLLSLCKLFLLLLSLACTAIADDGVFMSKLAKALIPSPSGWTGSSFCQWTGVKCSANRVTIIKIASQSLGGTLPPDLNSLSQLTSLSLQNNKLSGALPSLANLSMLESVFLDGNNFTSIPDGCFQGLTSLQTLSMADSVNLAPWTIPTELTDSNNLVKLDLGNANLIGTLPDVFDKFVSLQELRLSYNNLTGGLPKSFGGSEIQNLWLNNQNGFGFSGSIEVLASMTHLSQVWLQKNQFTGPIPDLSNCTTLFDLQLRDNQLTGVVPPSLMSLSSLQNVSLDNNALQGPVPSFEKGVKFTLDGINSFCLKDVGPCDSRISTLLDIAAGFGYPLQLARSWTGNDPCDDWSFVVCAGGKIITVNLAKQNLTGTISPAFANLTDLRNLFLNDN…	KRG97359	GLYMA_18G003000	255545	259654	255865	259492	188;90;91;44;329	208;145;113;64;362	18
IPR002182	MHGSQSYTVEELLKDMLHKLCKEKLETPLHNDSLIYEVRNHLRQKRYVVLFHEVWDKKFSDGIDFAIIDKNSDTELDHNITTCSQKRRCKAQSLRLRVHSALSYKISSQYDIDKKNL	KRG98658	GLYMA_18G088600	8779968	8783566	8779968	8783566	4	71	18
IPR002182	MAETAVSLAGQHALPKILEAVKMLRDLPKEVRDITDELESFQDFINEADKVAEAEEDDGRRHRIKERVMRLREAAFRMEDAIDEYNISCEDKQPDDPRCAALLCEAVAFIKTQILRLQSVYKIQDVKSLVRAERDGFQSHFPLEQRQTSSRGNQDITWQKLRRDPLFIEEDEVVGLDGPRGILKNWLTKGREKRTVISVVGIAGVGKTTLAKQVYDQVRNNFECHALITVSQSFSAEGLLRHMLNELCKEKKEDPPKDVSTIESLTEEVRNHLRNKRYVVLFDDVWNGKFWDHIESAVIDNKNGSRILITTRDEKVAEYCRKSSFVEVHKLEKPLTEEESLKLFCKKAFQYSSDGDCPEELKDISLEIVRKCKGLPLAIVAIGGLLSQKDESAPEWGQF…	KRG98654	GLYMA_18G088300	8750070	8753636	8750071	8753636	183	426	18
IPR001611	MRHFCYLYLVVLSWFLFIPNTHELQAAQTQALFQLRVYLEYPSSLQIWENYNWDLCSISPSANLSIKCEDDEVTELKIMGEKSEKPPMFNGFADPNQTLSMNFSIDSFFTTLTRLTSLRVLSLVSLGIWGPLPDKIHRFSSLQVLDLSSNFIFGAIPQKLSTMVKLHALTLDDNYFNTTMPDWFDSLSNLNILSVKSNGLKGSFPSSLCKIKTLEVISLSHNELSGELPDLGSLTGLHVLDLRENHLESELPLFPKSVVTVLLSNNSFSGDIPKQFGELDQLQHLDLSSNHLSKTPPSTLFSSPKISYLNLANNVLSGALQDKLSCGGKLGFVDISSNKLSGGLPSCLANTTDGRVVRYAGNCLSLNSQNQNSGSYCRESSSGWKNLKKWKVAAAMAII…	KRG94308	GLYMA_19G074900	27195325	27202148	27195325	27202148	165;259;213;281	224;316;235;302	19
IPR002182	MAETAVSLAGQHALPKILEAVKMLRGLPKEVIDITDELESFQDFINDADKVAEAEQDDGKRHKIKERVMRLREAAFRMEDIIDEYNISCKDKQPDDPRCAALLCEAVAFIKTQILRLQSAYKIQDVKLLVRAERDGFQRHFPLEKRSTSSRGNQDATWQKLRMDPLFIEEDEVVGLDNDRATLKYWLTNGREQRTVISVVGIAGVGKTTLAKQVYDQVRNNFECHALITVSQSFSAVGLLTHMLNELCKEKNEDPPKDVSTIESLTKEVRNRLRNKRYVVLFDDVWNETFWDHIESAVIDNKNGSRILITTRDEKVAEYCRKSSFVEVHNLEKPLTEEESLKLFCKKAFQYSSDGDCPEELKDISLEIVRKCKDLPLAIVAIGGLLSQKDESAPEWGQF…	KRG98602	GLYMA_18G083900	8240142	8243946	8240142	8243946	183	426	18
IPR001611	MANRHHPSVFLVLVTVLLSIHCSEQLQSSHSQTLLRIQQLLNFPAALSNWNSSTDFCNTDSNSSLTVVCYEDTITQLHIIGERRDTPLPRNFSIDSFVTTLVRLPSLKVLTLVSLGIWGPLPSKIARLSSLEIVNMSSNFLYGSIPQELSSLSSLQTLIFDNNMLADTFPHWLDSLQALTVLSLKNNKFNGSLPKSLGNVENLRTLSLSHNHFYGAVPDLSRLTNLQVLELDDNAFGPQFPQLGNKLVILVLRKNSFRSGIPAELSSYYQLERLDISSNSFVGPFQPGLLSLPSITYLNISGNKLTGMLFENLSCNSELDVVDLSSNLLTGSLPRCLVSNSSDSTVLYARNCLDTTNQNQQPQPFCHTEALAVGILPETKKHKQVSKVVLSLGIVGGTL…	KRG94885	GLYMA_19G115800	37107822	37114129	37107846	37114129	154;202	213;224	19
IPR002182	MRVEALLCEAVAFIKTQILLLQSAYKIQDVKSLVRAERYGFQSHFPLEQRPTSSRGNQDITWQKLRRDPLFIEEDEVVGLDGPRGILENWLTKGRKKRTVISVVGIAGVGKTTLAKQVYDQVRNNFECHALIKVSQSFSAEGLLRHMLNELCKEKEEDPPKDVSTIESLTEEVRNRLRNKRYVVLFDDVWNETFWDHIESAVIDNKNGSRILITTRDEKVAEYCRKSSFVEVHKLEKPLTEEESLKLFCKKAFQYSSDGDCPVKVIGVIIIVMGKKREKFEEENARK	KRG98644	GLYMA_18G087300	8644664	8646940	8644664	8646940	88	258	18
IPR002182	MAESFIFSIAESLITKLASHAFQEASRVVGLYDHLRDLKKTLSLVKAVLLDAEQKQEHNHVLREWLRQLKSVFYDAQNVLDEFECQTLRKQVLKDHGTIKDQVSHFFSSSNPLVFRSKMAQQIKDVSKRLDKVATDGQKFGLRIIDVDTRVVHRRDTSRMTHSRVSDSDVIGREHDKEKIIELFMQQNPNDDDKSLSVIPIVGIGGLGKTTLAKFVFNDKRIDECFKLKMWVCVSDDFDINQLVIKIINSVNVNDAPLRQQNLDMVDLEQLQNQLTSKLAGKKFLLVLDDVWNDDRVKWVELRNLLKEGVAAGSKILVTTRIDSIASMMGTVASYKLQNLSPENSLSLFVKWAFKNEGEEEKHPHLVNIGKEIVKKCKGVPLAVRTLGSLLFSKFEANE…	KRG95229	GLYMA_19G137200	39845946	39852453	39845946	39852453	174	427	19
IPR001611;IPR013210	MLLNLSHASFQQESMTAHKVYSKFNCQYLIPFSKQLSMKFHSTSVASFLFVIVILFPLAIADLSSDKQALLDFANAVPHRRNLMWNPSTSVCTSWVGITCNENRTRVVKVRLPGVGLVGTIPSNTLGKLGAVKIISLRSNLLSGNLPADIGSLPSLQYLYLQHNNLSGDIPASLSLQLVVLDLSYNSFTGVIPTTFQNLSELTSLNLQNNSLSGQIPNLNVNLLKLLNLSYNQLNGSIPKALQIFPNSSFEGNSLLCGPPLKPCSVVPPTPSPSSTPPQSTPGRQSSKNKLSKIAIIAIAVGGAVVLFFVALVFFICCLKKEDDRGSNVIKGKGPSGGRGEKPKEEFGSGVQEPEKNKLVFFEGSSYNFDLEDLLRASAEVLGKGSYGTAYKAILEESM…	KRG98109	GLYMA_18G051100	4423452	4428285	4423497	4428285	155;177;201;64	174;234;177;223;101	18
IPR002182	MAETAVSLAGQHALPKILEAVKMLRDLPKEVRDITDELESFQDFINDADKVAEAEQDDGRRHRIKERVMRLRETAFRMEDVIDEYNISCEDKQPDDPPCAALLCEAVDFIKTPILRLQSAYKIQDVKSLVRAERDGFQSHFPLEQRQTSSRGNQDITWQKHRRDPLFIEEDEVVGLDGHRGILKNWLTKGREKRTAISVVGIAGVGKTTLAKQVYDQVRNNFECHALITVSQSFSTEGLLRHMLNEHCKEKKEDPPKDVSTIESLTEEVRNRWRNKRYVVLFDDVWNGKFWDHIESAVIDNKNGSRILITTRDEKVAEYCRKSSFVEVHKLEKPLTEEESLKLFCKKAFQYSSDGDCPEELKDISLEIVRKCKGLPLAIVAIGGLLPQKDESAPEWGQF…	KRG98648	GLYMA_18G087700	8674436	8682098	8674436	8682098	183	426	18
IPR002182	MAETAVSLAGKHALPKILEAIKMVRDLPKEVRDITDELERFQDFINDADKVAEAEQDDGRRHRIKERVMRLREAAFRMEDVIDEYNISCEDKQPDDPRCAALLCEAVDFIKTQILRLQSAYKIQDVKSLVRAERDGFQSHFPLEPRLTSSRGNQDVTWKKLRMDPLFIEENDVVGLDGPRDTLKNWLTKGREKRTVISVVGIPGVRNNFDYYALITVSQSYSAEGLLRRLLDELCKVKKEDPPKGVSNMESLTEEVRNRLRNKRYVVLFDDVWNETFWDHIESAVIDNKNGSRILITTRDVKVAGYCKKSSFVEVLKLEEPLTEEESLKLFSKKAFQYSSDGDCPEELKDMSLEIVRKCKGLPLAIVAIGCLLSQKDESAPEWKQFSENLCLDQLERNS…	KRG98641	GLYMA_18G087000	8635299	8637896	8635299	8637896	205	414	18
IPR002182	MAPQTSIVLGTNKLLPLLSDETKLVWDIPKEFADIKKELEYIQAFLKDADSRAAEGGNANEGIKTWVKELREASFRIEDAIDEYMIHVEQEHHDPGCAALLCQIIHLIETLMPRHRIASGIQQIKSVIDRIKQRGKEYNFLRQSVQWIDPGSASPHLDEDQIVGFEDPRDELIGWLVKGPVERIVISVVGMGGQGKTTLVGRVFNNQEVIAHFGGCRAWITVSQSYTVEGLLRDVLEKMCKEIREDPPLGISKMDLNSLIVEVKNYLQKKRYVVIFDDVWSVELWGQIENAMLDNNNGSRILITTRSKDVVDSCKNSPFVLFSNFFNGTKIFILFSTIILNESNKL	KRG95124	GLYMA_19G131900	39258849	39260187	39258849	39260187	167	339	19
IPR001611	MASNQILKELQWAQQAIKSEGLNLHSISFYLSQPTSGCYQETDNSISINISKENLPFFSHLLTTLAAPRSTNSSSLRNLEFHRVEWDSQKVRNLGTLLGNNQNVQQVVFRRNRFNGKSLSELSDILKANKVIKEIMLSESGIGSVGAGLIASALVVNDSLEELQIWEDSIGSRGAEELSKMIEVNSTLKLLTIFDSNAITATPLISAVLARNRTMEVHVWSGENGDKSFKVVEFVPENNTLRIYKLNLSGACRVICSLGMNFTVKSLDLTGVKLKSQCAKEFRWVLEQNQTLKEVNLSRTCLKDKGIVYVAAGLFKNRSLQTLHLSGNWFNGVGVEHLLCPLSRFSALQMQANTTLTCVTFGGGRTRIGRDGLAAIIQFLISNETVRKLGIHDDESLRS…	KRG98577	GLYMA_18G081800	7931881	7938004	7931881	7938004	288;316	309;338	18
IPR002182	MAESFIFSIAESLITKLASHAFQEASRVVGLYDHLRDLKKTLSYVKAVLLDAEQKQEHNHELQEWLRQLKSVFYDAEDVLDEFECQTLRKQVLKAHGTIKDEVSHFFSSSNPLVFRSKMAQQIKDVSKRLDKVAADRHKFGLRIIDVDTRVVHRRDTSRMTHSRVSDSDVIGREHDKEKIIELLMQQNPNDDEKSLSVIPIVGIGGLGKTTLAKFVFNDKRIDGCFPLKMWVCVSDDFDINQLIIKIINSANVADAPLRQQNLDMVDLEQLQNQLRSRLAGKKFLLVLDDVWNDDRVRWVDLKNLIKVGVAAGSKILVTTRIDSIASMMGTVASYKLQSLSPKNSLSLFVKWAFKNEGEEEKHPHLVNIGKEIVNKCKGVPLAVRTLGSLLFSKFEANE…	KRG95156	GLYMA_19G134200	39523361	39525814	39523361	39525814	173	427	19
IPR001611;IPR013210	MGFHGFFLFAILIPYISFGTSSHESQNLTSSSLNDLEGLIGFSSCLESAIPDWNSYASPDYCTWSGVTCVGTSVVRLELGSTRLMGKICESLVGLDQLRVLNLSDNLFTGSLPNTLFHLQNLEVMDLSNNHFEGPINTAICSSLPQLRVIKLSGNLFSGKIPGNLGNCSSLQHLSINENNLSGSLPGSIFQLQYLRVLLLQENKLSGQLSKGLGKLSNLVEFDISNNEFSGILPNIFGSLTRLKFFCAEANRFTVLVSLSNCLRLEGIGHGSDHLHCGEIPVNFKKLQSLTQLSLSYTGLHNLSSALEVLSHCRNLSTLLLPWNFHNEQMPQPQGQNIVFSNLKVLVLSNSQIKGSFPKWLSGCKMLQMLDLSWNHLTGSIPSWIGNLNNLYYLNLSNN…	KRG94670	GLYMA_19G100700	34768216	34770700	34768216	34770700	218;390;97;341;449;34	240;409;156;377;505;69	19
IPR002182	MITTAESFIFSIAESLIAKLASRAFQEASEALDVYNHLREFEKTLSLVKEAVLLDAEQNGPNNLYMVVNVAEWRLRQLKSVFYDTEDVFDEFECQTLGKQVLKVHGTIKDEVSHFFSSSNPLVFHSKMAQKIKDVSKRLDKVAADRHKFGLGIIDVDTRVVHRRDMSRMTHSRVSDSDVIGREHDKEKIIELLMQQNPNDDDKSLSVIPIVGMGGLGKTTLAKFVFNDKRIDECFSLKMWVCVSDDFDINQLIVKIINSANDANASLRQQNLNMVDLEQLQNQLRNILAGQKFLLVLDDVWNDDRVKWSLPPVNSLSLFVKWAFKEGEEEKHPHLVNIGKEIVKKCRGVPLAVRTLGSLLFSKYEANEWEYVRDNEIWNLPQKKKDEILHALKLSYDFL…	KRG95187	GLYMA_19G135700	39685406	39688870	39685406	39688870	182;310	308;397	19
IPR002182	MGTMPCHELSKLSHNDCWELFKHPAFGPNEEEQPELVAIGKEIVKCGGVPLAAITVGDLLRLKREEREWLYIKESNLWSLPPSENSIMPALRLSYLNLPMKLKQCFAYCAIFPKDDRIEKEHLIELWMANGFISSNEDVEDVGDGVWRELYWRSFFQDLDSDEFDKVTSFKMHDLIHGLAQFVVEEVCCITINNDVTSNFKSLPESLGKLWNLQTLKLDYCESLQKLLQKLPNSLVRLKALQQLSLNKCFSLSSLPPQMGKLTSLRSLTMYIVGKERGFLLEELGPLKLKGDFHIKHWKLMGCKLSMSKMNNVNYVYEECYDSGVVFMALESLILVELPSLIRLSREDGKTCSECAEFSAGLHEALQHTTAPKPSKKKKHDNPEAYQEKTLTAPKLLKL…	KRG94785	GLYMA_19G109300	36255414	36258883	36255414	36258883	6	95	19
IPR001611	MKRIRREKKCRKHSLQKSLRLGLKSTHWRAVFNVGASYLNFGPQWMAKMKQLEVLQLGRWLHDSPKHHIEVDSEEFLKELRDQKHLKYLSLRGISRIFELPPSIFQLERLAILDLKACHNLETLPNDISSLKNLRQLDLSQCYLLERMPKGIEKLINLEVLKGFVIGSSSKSSYQISDLADLKNLERLSIHIESGAVIDEKEFESLEELSKLEHLKISWGVSGKRYTDGIQISLLSNLKKLHLEGFPGESIPRWLEPSNLPKSLKELNLTGGKLESMDHGKLDHSDSCKLEIVRLKYLKDLNVDPEKLQALFPSLRYVEVKDVQNLQHLEWIK	KRG98952	GLYMA_18G109500	12666896	12668985	12666896	12668985	85	144	18
IPR002182	MDKLKEIAASLAVDYLLPPLKKAVNSVMEVPKDVADMKDKLDGIQAIIHDADKMAAAEDSKSRDEIKAKVKQLVETSFRMEDIIDEYTIHEEKQLGDDPGCAALPCKAIDFVKTTASRLQFAYMNEDVKSEFGGIKERNGSEDSSQIQSSGGNQNVPFDNLRMAPLYLKEAEVVGFDGPRDTLEKWLKEGQEKRTVISVVGMGGLGKTTLAKKVFDQVRTHFTLHAWITVSQSYTIEGLLRNMLLKFVEEEKRVVEHSQSVPTMDQINKMDKWSLTDEVRNHLRHKRYVVVFDDVWNTLFWQEMEFALIDDENGSRILMTTRNQDVVNSCKRSAVIQVHELQPLTLEKSLELFYTKAFGSDFNGRCPSNLKDISTEIVKKCQGLPLAIVVIGCLLFDEK…	KRG98720	GLYMA_18G093500	9492578	9495872	9492578	9495872	181	434	18
IPR001611;IPR002182	MTYSHIDASGVIGRDNDREEIIKLLMQPHPHGDGDGDKSVCVIPIVGLGGMGKTTLAKLVFNDKRIDELFQLKMWVCVSDDFDIRQIIIKIINCASASTSAPSIALAHHESINNLDIEQLQSQLRHKLSGQTYLLVLDDIWNDNRAKWIELNDLIKVGAVGSKILVTTRSDSIASMVGTVPSYVLEGLSVENCLSLFVKWAFKEGEEKKYPNLVDIGKEMVKKCQGVPLAVRTLGSSLFLNFDLERWEFVRDHEIWNLNQKKDDILPALKLSYDQMPSYLRQCFAYFSLFPKDFGHIGGHIAHLWLALGLLQSGVGSQKIENIARQYIDELHSRSFLEDFMDFGNLYFFKIHDLVHDLALYVAKGELLVVNSHTHNIPEQVRHLSIVEIDSFSHALFPK…	KRG95262	GLYMA_19G139600	40084205	40086890	40084205	40086890	431;37	486;274	19
IPR002182	MAELFIFSIAESLITKLASHAFQEASRVVGLYDHLRDLKKTLSLVKAVLLDAEQKQEHNHELQEWLRQLKSVFYDAQDVFDEFECQTLRKQLLKAHGTIEDKVSHFFSSSNPLVFRSKMAQQIKDVSKRLDKVAADRHKFGLRIIDVDTRVVHRRDTSRMTHSRVSDSDVIGREHDKEKIIELLMQQNPNDDDKSLSVIPIVGIGGLGKTTLAKFVFNDKRIDKCFTLKMWVCVSDDFDINQLIIKIINSANVADAPLPQQSLNMVDLELLQNQLRNIIAGQKFLLVLDDVWNDDRVKWVELRNLIKVGGAAGSKILVTTRIDFIASMMGTVTSYKLRSLSPENSLSLFVKWAFKEGKEEKHPHLVNIGKEIVSKCKGVPLAVRTLGSLLFSKFETNEW…	KRG95226	GLYMA_19G136900	39833860	39836484	39833860	39836484	173	426	19
IPR001611	MEAHTSTMIATSDREVWFFVKDKKYDNVNNAPAFLGRFLNNLHFAKGFNIEATWKIDKRNICQIFVVTLIIGSQVKGNKRSLRNYSLQGPIPDFSRIPHLAYLDLSFNQLNESIPTNKLSDNITTIDLSNNKLTGTIPSNFSGLPRLQKL	KRG99722	GLYMA_18G166300	38876917	38879111	38876917	38879111	98	150	18
IPR001611;IPR013210	MIMNRKMKSTVGVCLLFLVLLEAMCCEGCWKEERDALLVLNSRFDFPLSWDGPDCCQWEGVECNSTTGRVAGLDLQLRWSFPPSNGNKLYINYSDFVVFKDLKKLDLSLNGISGCVGNEARLESLEVLDISRNYLDDAGILSCLDGLSSLKSLYLRDIGLNTSSFHVFETLSSKLRYLEVLDVSGNYLDDAGILSCLDGLSSLKSLYLADNKLNTSSFHVFETLSSKLRNLEVLDISFNYLTNDILPSLGGFTSLKRLYLAGIHLDSDLHFQENGGFTWPTGLQELDLRENRLNNKFLPSLNGLECLKYLGLRWNQLEGSLNISGNGGFTWPTGLQALDLRENRLNNKFLPSLNGLECLKYLGLSSNQLEGSLNISGLSGLTSLEILNLSYNNISDFVV…	KRH00131	GLYMA_18G195200	46928352	46940065	46930438	46940054	508;175;382;1056;686;383;32	529;193;396;1072;744;404;64	18
IPR002182;IPR011713	MGGIGKTALATTLYDKLSHEFEGSSFLSNVNEKSDKLENHCFGNSDMSTLRGKKALIVLDDVATSEHLEKLKVDYDFLEPGSRVIVTTRNREILGPNDEIYQVKELSSHHSVQLFCLTVFGEKQPKEGYEDLSERVLSYCKGIPLALKVMGASLRRKSKEAWESELRKLQKISSMEIHTVLKLSYDGLDHSQKDIFLDIACFFKGRERDWVTRVLDAFDFFAASGIEVLLDKALITISEGNHIEMHDLIQEMGWEIVRQECIKDPGRQSRLWRQEEVQNILKYNRASGKCNFFYLIKGTDVVEGIILSLRKLTEALRLSFDFLAKMTNLRFLQFYDGWDDYGSKVPVPTGFESLPDKLRYLHWEGFCLESLPLNFCAEQLVELYMPFSKLKKLWDGVQN…	KRG99060	GLYMA_18G117800	14525379	14528117	14525379	14528117	47;379	179;398	18
IPR002182	MAETAVSLAGQHALPKILEAVKMLRDLPNEVRDITDELESFQDFINDADKVAEAEEDDGRRHRIKERVMRLREAAFRMEDVIDEYNISCEDKQPDDPRCAALQCEAVDFIKTQILRLQSAYKIHDVKSLVRAERDGFQRHFPLEQRPTSSRGNQDVTWQTLRRAPLFIEEDEVVGLHNDRATLKYWLTKGREKRTVISVVGIAGVGKTTLAKQVYDQVRNNFECHALIAVSQSYSAEGLLRRLLDELPKVKKEDPSKDVSNMESLIEEVRNRLRNKR	KRG98606	GLYMA_18G084000	8245295	8249497	8245913	8249468	183	277	18
IPR002182	MAETAVSLAGKHALPKILEAIKMVRDLPKEVRDITDELESFQDFINDADKVAEAEQDDGRHHRIKERVMRLREAAFCMEDVIDEYNISCEDKQPGDPRCAALLCEAVDFIKTQILRLQSAYKIQDVKSLVHAERDGFQTHIPLEPRLTSSRGNQDVTWQKLRMDPLFIEEDDVVGLDGPRDTLKNWLTKGREKRTVISVVGIPGVGKTTLAKQVYDQVRNNFECHALITVSQSYSAEGLLRRLLDELCKLKKEDPPKDVSNMENNVVLFDDVWNGKFWDHIESAVIDNKNGSRILITTRDEKVAGYCKKSSFVEVLKLEEPLTEEESLKLFSKAFQYSSDGDCPEELKDISLEIVRKCKGLPLAIVAIGGLLSQKDESAPEWGEFSRDLSLHLERNFEL…	KRG98651	GLYMA_18G088000	8722728	8725222	8722728	8725222	181	412	18
IPR002182	MAETAVSLAGQHALPKILEAVKMLRDIPKEVRDITDELESFQDFINDADKVTEAEEDDGRRHRIKERVMQLREAAFRMEDVIDEYNISCEDKQPDDPRCATLLCEAVDFIKTQILRLQSAYKIQDVKSLVRAERDGFQSHFPLEQRQTNSRGNQDITWQKLRRDPLFIEEDEVVGLDGPRGILKNWLTKGREKRTVISVVGIAGVGKTTLAKQVFDQVRNNFDCHALITVSQSFSAEGLLRHMLNELCKEKKEDPPKDVSTIESLTEEVRNRLRNKRYVVLFDDVWNGKFWDHIESAVIDNKNGSRILITTRDEKVAEYCRKSSFVEVLKLEEPLTEKESLKLFCKKAFQYSSDGDCPEELKDISLEIVRKCKGLPLAIVAIGGLLSQKDESAPEWEQF…	KRG98611	GLYMA_18G084400	8301574	8305352	8301574	8305352	183	426	18
IPR001611;IPR013210	MTYNNNSFNTFPQSHTLSNHILIAFANPKSEISFKLKTPPSFPPFPHHNMKQVCLCLIILTLALCLCILCVSAEAAGQNDTLALTEFRLQTDTHGNLLTNWTGADACSAVWRGIECSPNGRVVGLTLPSLNLRGPIDSLSTLTYLRFLDLHENRLNGTVSPLLNCTSLELLYLSRNDFSGEIPPEISSLRLLLRLDISDNNIRGPIPTQFAKLTHLLTLRLQNNALSGHVPDLSASLQNLTELNVTNNELRGHVSDSMLTKFGNASFSGNHALCGSTPLPKCSETEPGTETTITVPAKPSSFPQTSSVTVPDTPRKKGLSAGVIVAIVVAVCVAVLVATSFVVAHCCARGSTSGSVVGSESAKRKSGSSSGSEKKVYGNGENLDRDSDGTNTETERSKL…	KRG96115	GLYMA_19G190200	44783932	44786697	44783932	44786697	192;79	250;117	19
IPR001611;IPR013210	MVFIFPTLLSMKLKPLLLLHVMYFCSFAMAASPISSEIALEANALLKWKASLDNQSQASLSSWIGNNPCNWLGITCDVSNSVSNINLTRVGLRGTLQSLNFSLLPNILILNISYNSLSGSIPPQIDALSNLNTLDLSTNKLSGSIPNTIGNLSKLQYLNLSANGLSGSIPNEVGNLNSLLTFDIFSNNLSGPIPPSLGNLPHLQSIHIFENQLSGSIPSTLGNLSKLTMLSLSSNKLTGSIPPSIGNLTNAKVICFIGNDLSGEIPIELEKLTGLECLQLADNNFIGQIPQNVCLGGNLKYFTAGNNNFTGQIPESLRKCYSLKRLRLQQNLLSGDITDFFDVLPNLNYIDLSENNFHGHISPKWGKFHSLTSLMISNNNLSGVIPPELGGAFNLRVLH…	KRG94387	GLYMA_19G081200	29326580	29329929	29326580	29329929	394;110;490;41	415;165;548;77	19
IPR001611;IPR013210	MLPFSKQLSMKFHSTSVASFLFVIVILFPLAIADLSSDKQALLDFANAVPHRRNLMWNPSTSVCTSWVGITCNENRTRVVKVRLPGVGLVGTIPSNTLGKLGAVKIISLRSNLLSGNLPADIGSLPSLQYLYLQHNNLSGDIPASLSLQLVVLDLSYNSFTGVIPTTFQNLSELTSLNLQNNSLSGQIPNLNVNLLKLLNLSYNQLNGSIPKALQIFPNSSFEGNSLLCGPPLKPCSVVPPTPSPSSTPPQSTPGRQSSKNKLSKIAIIAIAVGGAVVLFFVALVFFICCLKKEDDRGSNVIKGKGPSGGRGEKPKEEFGSGVQEPEKNKLVFFEGSSYNFDLEDLLRASAEVLGKGSYGTAYKAILEESMTVVVKRLKEVVVGKKDFEQQMEIMGRVG…	KRG98111	GLYMA_18G051100	4423452	4428285	4423497	4428285	92;149;127;173;36	138;206;149;195;73	18
IPR001611;IPR013210;IPR025875	MVSSISQTSILLLLLFYASTFQKGMSNNLREVRCNEKDRQTLLIFKQGIVRDPYNKLVTWSSEKDCCAWKGVQCDNTTSRVTKLDLSTQSLEGEMNLALLELEFLNHLDLSMNNFNAISIPSIPNDVISDSNLQYLDLSLSGYNLSMDNLNWLSQLSSLKQLDLRGTDLHKETNWLLAMPPSLSNLYLRDCQLTSISPSANLTSLVTVDLSYNNFNSELPCWLFNLSNDISHLDLSWSSLHGEIPLSLFNHQNLEYLDLSHNMFSGSIPSSLGNLTSLTFLDIGSNSFSGTISETHFSRLRNLEYLHLSNSSFAFHFNPEWVPLFQLKVLDLDNTNQGAKLPSWIYTQKSLEYLDISSSGITFVDEDRFKRLIAGNYFMLDMSNNSINEDISNVMLNSS…	KRG94876	GLYMA_19G115000	36999580	37003315	36999580	37003315	570;182;253;36;252	626;203;276;75;292	19
IPR002182	MAETAVSLAGQHALPKILEAVKMLRDLPNEVRDITDELESFQDFINDADKVAEAEEDDRRRHRIKERVMRLREAAFRMEDVIDEYNISGEDEQPDDPRCAALLCEAVAFIKTQILRLQSAYKIQDVKSLVRAERDGFQRHFPLEQRPTSSRGNQDVTWKNLRRVPLFIEEDEVVGLDNDRATLKNWLTKGREKRTVISVVGIAGVGKTTLAKQVYDQVRNNFECHALITVSQSYSAEGLLRRLLDELCKLKKEDPPKDVSNMESLIEEVRNRLRNKRYVVLFDDVWNETFWDHIESAVIDNKNGSRILITTRDEKVAGYCRKSSFVEVHKLEKPLTEEESLKLFCKKAFQNSSNGDCPEELKDISLQIVRKCKGLPLAIVVIGGLLSQKDENAPEWGQF…	KRG98583	GLYMA_18G082100	7971902	7975759	7971902	7975759	182	426	18
IPR001611;IPR013210	MAASKLKQKPLLSLCKLFLLLLSLACTAIADDGVFMSKLAKALIPSPSGWTGSSFCQWTGVKCSANRVTIIKIASQSLGGTLPPDLNSLSQLTSLSLQNNKLSGALPSLANLSMLESVFLDGNNFTSIPDGCFQGLTSLQTLSMADSVNLAPWTIPTELTDSNNLVKLDLGNANLIGTLPDVFDKFVSLQELRLSYNNLTGGLPKSFGGSEIQNLWLNNQNGFGFSGSIEVLASMTHLSQVWLQKNQFTGPIPDLSNCTTLFDLQLRDNQLTGVVPPSLMSLSSLQNVSLDNNALQGPVPSFEKGVKFTLDGINSFCLKDVGPCDSRISTLLDIAAGFGYPLQLARSWTGNDPCDDWSFVVCAGGKIITVNLAKQNLTGTISPAFANLTDLRNLFLNDN…	KRG97358	GLYMA_18G003000	255545	259654	255545	259654	188;90;91;44;329	208;145;113;64;362	18
IPR001611;IPR013210	MIMNRKMKSTVGVCLLFLVLLEAMCCEGCWKEERDALLVLNSRFDFPLSWDGPDCCQWEGVECNSTTGRVAGLDLQLRWSFPPSNGNKLYINYSDFVVFKDLKKLDLSLNGISGCVGNEARLESLEVLDISRNYLDDAGILSCLDGLSSLKSLYLRDIGLNTSSFHVFETLSSKLRYLEVLDVSGNYLDDAGILSCLDGLSSLKSLYLADNKLNTSSFHVFETLSSKLRNLEVLDISFNYLTNDILPSLGGFTSLKRLYLAGIHLDSDLHFQENGGFTWPTGLQELDLRENRLNNKFLPSLNGLECLKYLGLRWNQLEGSLNISGNGGFTWPTGLQALDLRENRLNNKFLPSLNGLECLKYLGLSSNQLEGSLNISGLSGLTSLEILNLSYNNISDFVV…	KRH00125	GLYMA_18G195200	46928352	46940065	46928352	46940065	508;175;382;1056;686;383;32	529;193;396;1072;744;404;64	18
IPR002182	MEKLQEIAVSLAVDYLLPPLKKAVNSVMEVPKDAADMKDKLDGIQAMIHDVDKMAATEEGNSRDGLKAKVKLLVETSFCMEDIVDEYIIHEERQLGDVPGCASLPCKAIDFVKTRASRLQFAYMNQDVKSEFPGIKERNKSEDCSQIQSSRGNQNITFDNLRMAPLFLKEAEVVGFDSPRDTLERWLIEGREKLTVVSVVGMGGLGKTTLAKKVFDKVQTHFTRHVWITVSQSYTIEGLLLKFLEAKKRKDPSQSVYSTMDKASLISEVRNHLSRNRYVVVFDDVWNENFWEEMKFALVDVENGSRIIITTRYREVAESCRTSSLVQVHELQPLSDDKSFELFCKTAFGSELDGHCPNNLKDISTEIVRKCEGIPLAIVATGGLLSRKSRDAREWQRFS…	KRH00079	GLYMA_18G190900	46052489	46055197	46052489	46055197	181	422	18
IPR002182	MAETAVSLAGKHALPKILEAVKMVRDLPKEVRDITDELESFQDFINDADKVAEAEQDDGRCHRIKERVMRLREAAFRMEDVIDEDEYNISGEDKQPGDPRCAALLCEAVDFIKTQILRLQSAYKIQDVKSLVRAERDGFQTHFPLEPRLTSSRGNQDVTWQKLRMDPLFIEEDDVVGLDGPRDTLKNWLTKGREKRTVISVVGIPGVGKTTLAKQVYDQVRNNFECHTLITVSQSYSAEGLLRRLLDELCKVKKEDPPKDVSNMESLTEEVRNRLRNKRYVVLFDDIWSETFWDHIESAVMDNKNGSRILITTRDEKVAGYCKKSSFVEVHKLEKPLTEEESLKLFLRRHFSIVPMEIVQKNLKIYLLKLLESVKVYL	KRG98659	GLYMA_18G088700	8799961	8806706	8799961	8806706	183	348	18
IPR001611;IPR013210	MATTTFCTYLFLLSVYLSIFINLSSSSSEGNILLSFKASIEDSKRALSSWSNTSSNHHCNWTGITCSTTPSLSVTSINLQSLNLSGDISSSICDLPNLSYLNLADNIFNQPIPLHLSQCSSLETLNLSTNLIWGTIPSQISQFGSLRVLDLSRNHIEGNIPESIGSLKNLQVLNLGSNLLSGSVPAVFGNLTKLEVLDLSQNPYLVSEIPEDIGELGNLKQLLLQSSSFQGGIPDSLVGIVSLTHLDLSENNLTGGVPKALPSSLKNLVSLDVSQNKLLGEFPSGICKGQGLINLGLHTNAFTGSIPTSIGECKSLERFQVQNNGFSGDFPLGLWSLPKIKLIRAENNRFSGQIPESVSGAVQLEQVQLDNNSFAGKIPQGLGLVKSLYRFSASLNRFY…	KRG95322	GLYMA_19G143300	40439199	40442902	40439199	40442902	242;145;433;458;27	255;203;492;167;481;67	19
IPR002182	MAETAVSLAGQHALPKILEAIKMVRDLPKEVRDITDELESFQDFINDADKVAEAEQDDGRRHRIKERVMRLREAAFCMEDVIDEYNISCEDKQPGDPRCAALLCEAVAFIKTQILLLQSAYKIQDVKSLVRAERDGFQTHFPLEPRLTSSRGNQDVTWQKLRMDPLFIDEDDVVGLDGPRDTLKNWLTKGREKRTVISVVGIPGVGKTTLAKQVYDQVRNNFECHALITVSQSYSAEGLLRRLLDELCKVKKEDPPKDVSNMESLTEEVRNRLRNKRYVVLFDDVWNETFWDHIESAVIDNKNGSRILITTRDEKVAGYCKKSSFVEVLKLEEPLTEQESLKLFSKKAFQYSSDGDCPEELKDISLHIVRKCKGLPLAIVAVGGLLSQKDESAPEWGQF…	KRG98585	GLYMA_18G082300	8017489	8021228	8017489	8021228	181	425	18
IPR001611;IPR013210	MIMVIKQESMTAHKVYSKFNCQYLIPFSKQLSMKFHSTSVASFLFVIVILFPLAIADLSSDKQALLDFANAVPHRRNLMWNPSTSVCTSWVGITCNENRTRVVKVRLPGVGLVGTIPSNTLGKLGAVKIISLRSNLLSGNLPADIGSLPSLQYLYLQHNNLSGDIPASLSLQLVVLDLSYNSFTGVIPTTFQNLSELTSLNLQNNSLSGQIPNLNVNLLKLLNLSYNQLNGSIPKALQIFPNSSFEGNSLLCGPPLKPCSVVPPTPSPSSTPPQSTPGRQSSKNKLSKIAIIAIAVGGAVVLFFVALVFFICCLKKEDDRGSNVIKGKGPSGGRGEKPKEEFGSGVQEPEKNKLVFFEGSSYNFDLEDLLRASAEVLGKGSYGTAYKAILEESMTVVVK…	KRG98112	GLYMA_18G051100	4423452	4428285	4424756	4428285	150;172;196;59	169;229;172;218;96	18
IPR001611;IPR013210	MAFLNPFSLHIPMSLLFFFLFFFCFCKASSTTTSTTKSLSPPSSPSTTSSSDVELLLGKIKASLQGSNSDNLVLSSWNSSTPLCQWKGLIWVFSNGTPLSCTDLSSPQWTNLTLLKDPSLHLFSLRLPSANLSGSLPRELGGFPMLQSLYLNINSLEGTIPLELGYSSSLSEIDLGDNMLGGVLPPSIWNLCERLVSLRLHGNSLSGLVSEPALPNSSCKNLQVLDLGGNKFSGSFPEFITKFGGLKQLDLGNNMFMGAIPQGLAGLSLEKLNLSHNNFSGVLPLFGGESKFGVDAFEGNSPSLCGPPLGSCARTSTLSSGAVAGIVISLMTGAVVLASLLIGYMQNKKKKGSGESEDELNDEEEDDEENGGNAIGGAGEGKLMLFAGGENLTLDDVLN…	KRG99856	GLYMA_18G175700	41820940	41824043	41820940	41824043	221;54	279;88	18
IPR001611;IPR013210	MIMNRKMKSTVGVCLLFLVLLEAMCCEGCWKEERDALLVLNSRFDFPLSWDGPDCCQWEGVECNSTTGRVAGLDLQLRWSFPPSNGNKLYINYSDFVVFKDLKKLDLSLNGISGCVGNEARLESLEVLDISRNYLDDAGILSCLDGLSSLKSLYLRDIGLNTSSFHVFETLSSKLRYLEVLDVSGNYLDDAGILSCLDGLSSLKSLYLADNKLNTSSFHVFETLSSKLRNLEVLDISFNYLTNDILPSLGGFTSLKRLYLAGIHLDSDLHFQENGGFTWPTGLQELDLRENRLNNKFLPSLNGLECLKYLGLRWNQLEGSLNISELSRLTSLKTLDLSYNNISDFVVHQGNGGFTWPTGLQALDLRENRLNNKFLPSLNGLECLKYLGLSSNQLEGSLN…	KRH00132	GLYMA_18G195200	46928352	46940065	46930163	46940065	508;175;330;1056;686;331;32	529;193;344;1072;744;352;64	18
IPR001611;IPR002182	MAESFVFHIAESLLQKLASYVSEEASRAYDVYEDLQVIKGTLSIVKGVLLDAEEKKEQKHGLREWLMQIQNVCFDAEDVLDGFECQNLRKQVVKASGSTRMKVGHFFSSSNSLVFRLSMARQIKHVRCRLDKIAADGNKFGLERISVDHRLVQRREMTYSHIDASGVIGRDNDREEIIKLLMQPHPHGDGDGDKSVCVIPIVGLGGMGKTTLAKLVFNDKRIDELFQLKMWVCVSDDFDIRQIIIKIINCASASTSAPSIALAHHESINNLDIEQLQSQLRHKLSGQTYLLVLDDIWNDNRAKWIELNDLIKVGAVGSKILVTTRSDSIASMVGTVPSYVLEGLSVENCLSLFVKWAFKEGEEKKYPNLVDIGKEMVKKCQGVPLAVRTLGSSLFLNFD…	KRG95261	GLYMA_19G139600	40084205	40086890	40084248	40086890	587;193	642;430	19
IPR001611;IPR013210	MKNKMQMKIQIFIFWYIGCFSYGFAAAVTNEVSALLSIKAGLVDPLNALQDWKLHGKEPGQDASHCNWTGIKCNSAGAVEKLDLSHKNLSGRVSNDIQRLESLTSLNLCCNAFSTPLPKSIANLTTLNSLDVSQNLFIGDFPLGLGRALRLVALNASSNEFSGSLPEDLANASCLEMLDLRGSFFVGSVPKSFSNLHKLKFLGLSGNNLTGKIPGELGQLSSLEHMILGYNEFEGGIPDEFGNLTNLKYLDLAVANLGGEIPGGLGELKLLNTVFLYNNNFDGRIPPAIGNMTSLQLLDLSDNMLSGKIPSEISQLKNLKLLNFMGNKLSGPVPSGFGDLQQLEVLELWNNSLSGPLPSNLGKNSPLQWLDVSSNSLSGEIPETLCSQGNLTKLILFNN…	KRG95745	GLYMA_19G168600	42935365	42939230	42935365	42939230	175;534;30	232;593;74	19
IPR002182	MAETAVSLAGQHALPKILEAVKMLRDLPNEVRDITDELESFQDFINDADKVAEAEEDDGRRHRIKERVMRLREAAFRMEDVIDEYNISCEDKQPDDPRCAALQCEAVDFIKTQILRLQSAYKIHDVKSLVRAERDGFQRHFPLEQRPTSSRGNQDVTWQTLRRAPLFIEEDEVVGLHNDRATLKYWLTKGREKRTVISVVGIAGVGKTTLAKQVYDQVRNNFECHALIAVSQSYSAEGLLRRLLDELPKVKKEDPSKDVSNMESLIEEVRNRLRNKRFFSPRMHRLVDTAVRNNSFDEMFLLAGGIGTL	KRG98604	GLYMA_18G084000	8245295	8249497	8245637	8249468	183	278	18
IPR001611;IPR013210	MCHPHCSQSHCSTSLPKHPPPPHFHHHPSPSIFFTMKNHKSHIATYLSCFLSIILYAHSQDDASAMLSLRDSLNPPESLGWSDPDPCKWKHVACSEEVKRIIRIQIGHLGLQGTLPNATVIQTLTQLERLELQFNNISGPLPSLNGLGSLQVLILSNNQFSSIPDDFFAGMSELQSVEIDDNPFKPWKIPDSIVNCSSLQNFSANSANIVGTLPDFFSSLPTLTHLHLAFNNLQGALPLSFSGSQIETLWLNGQKGVESNNLGGNVDVLQNMTSLTQVWLHSNAFTGPLPDFSGLVSLQDLNLRDNAFTGPVPGSLVELKSLKAVNLTNNLFQGAVPEFGSGVEVDLDLGDDSNSFCLSRGGKCDPRVEILLSVVRVLGYPRRFAENWKGNSPCADWIG…	KRG97964	GLYMA_18G042200	3557367	3561306	3557367	3561306	126;149;60;369	183;170;95;403	18
IPR002182	MAETAVSLAGKHALPKILEAVKMVRDLPKEVRDITDELESFQDFINDADKVAEAEQDDGRRHRIKERVMRLREAAFRMEDVIDEYNISCEDKQPDDPRCADLLCEAVAFIKTQILLLQSAYKIQDVKSLVRAERDGFQSHFPLEPRLTSSRGNQDVTWQKLRMDPLFIEEDDVVGLDGPRDTLKNWLTKGREKRTVISVVGIPGVGKTTIAKQVYDQVRNNFECHALITVSQSYSAEGLLRRLLDELCKLKKEDPPKDVSNMESLTEEVRNRLRNKRYVVLFDDVWNETFWDHIESAVIDNKNGSRILITTRDEKVAGYCKKSSFVEVLKLEEPLTEEESLKLFSMKAFQYSSDGDCPEELKDISLEIVRKCKGLPLAIVAIGGLLSQKDESAPEWGQF…	KRG98649	GLYMA_18G087800	8691601	8695395	8691601	8695395	181	426	18
IPR001611	MEANSGASEPNSNATITINVKFSGVSIPISISPNSTIKDLKSLLLPSTNVLPRGQKLIFKGKVLEDPMTLTASKLTNGSKLMLVASQCLYQGDGPVLKKAQVVPKSRKDGHSGSSNDMKKIPVKNRMERWKATGVVALSECNLEAIPDEVWVCGSSARVLDCNKNSIKNIPNEIARLTSLEKLFINANEIVDESIRWEGLTTLKYLTVLSLNHNNLTTLSSALGSLTSLRELHVSNNKLSGLPNEIGHLTQLEVLRANNNRYYLNLCT	KRG98235	GLYMA_18G059000	5221254	5226837	5222992	5226837	194;228	239;249	18
IPR001611;IPR013210	MYLSKCFKHEVVFILWFCCYLLHAAGQNNITDPVEVDALRAIKSRLIDPNGNLSNWNDGDPCTSRWKGVLCFNETKEDGHLHVEELQLLRLNLLGTLAPDLGKLTYMKRLNFMWNNISGSIPNEVGNITSLELLLLNGNKLTGSLPEEIGYLPNLDRIQIDQNQISGPIPTSFANLNKTKHFHMNNNSLSGQIPPELSRLPNLVHLLLDNNNLSGYLPRELADMPSLLIIQLDNNNFEGNSIPDTYANMSKLLKMSLRNCSLQGPIPDLSRIPHLLYLDLSLNQLNESIPPNKLSEHITTIDLSSNRLTGNIPSYFADLPRLQKLSLANNSLDGTVSSSIWQNKTSNGTKTFLLELENNNLTTISGSIDLPPNVTVGLNGNPLCSNVTLTQFCGSEGAN…	KRG98104	GLYMA_18G050700	4365369	4377251	4365555	4376365	153;35	213;71	18
IPR001611	MVPFLPLKLVAKFDVHIQKVWCLMLRVGSMRYFYLYLVVLTWFLSIPCTHELQLAQTQVLLQLRKYLEYPTSLQMWENYNVDLCSLPPSAHVSLKCEGNSVTELKIIGDRAVKVDKFNGPAVPNHTLSLSFSIDSFVTTLTRLTNLRVLRLVSLGIWGPLPDKIHRLSLLEVLDMSLNFLYGSVPPRMSTMVKLHTLTLDGNGLNSTMPDWFDSLTNLSVLSLKSNHLKGSFPSSLCKIRSLVDISLSHNELSGGLPDLIALSGLHVLDLRENHLDSELPLMPKAVVTILLSKNSFSGEIPNQFSELGHLQHLDLSSNHLSKMPPSSLFSLPNISYLNLASNELSGSLPQKLNCGSKLGFVDISSNKLNAGLPSCLANTSGKRVIKYGGNCLSIDSQPQ…	KRG94480	GLYMA_19G087800	31243753	31257912	31243753	31257912	193;288;309	252;344;330	19
IPR001611;IPR002182	MNFPSVSPSITLAQQENISSLDIEQLQSHLGHKLSGQKYLLVLDDIWGDDRAKWIVLKDLIKVGSRKVKKKNPNLVDIGKEIVEKCRGLPLAVRTLGSSLYLNFDLERWEFVRDHEIWNLKQKKDDILPALKLSYYFGLSGSYFSYIQDHFWRILWTLATFTISKYMIWCMIFPCMLQERSFLVVNSHTCNIPEHVRHLSVVENDSLSHALFPKSRNVRTILFPIVGMGVGSEALLDTLKTSYKNLRVLDLSDSSFESLPNSIAKLEHLRALTVANNCKIKRLPHSICKLQNLEILSLRGCKELETLPRGFGMLISLRKFYITTKQSIFKITQS	KRG95260	GLYMA_19G139500	40075342	40078626	40075342	40078626	245;63	301;135	19
IPR001611;IPR013210	MLVVEFLRELPMSMPRQALNNQNHNQMSRQAFITNHHHHLLHVLLFTLLVPISFAANDEVSALVSWMHSSSNTVPLAFSSWNPLDSNPCNWSYIKCSSASFVTEITIQNVELALPFPSKISSFPFLQKLVISGANLTGVISIDIGNCLELVVLDLSSNSLVGGIPSSIGRLRNLQNLSLNSNHLTGQIPSEIGDCVNLKTLDIFDNNLNGDLPVELGKLSNLEVIRAGGNSGIAGNIPDELGDCKNLSVLGLADTKISGSLPASLGKLSMLQTLSIYSTMLSGEIPPEIGNCSELVNLFLYENGLSGSLPREIGKLQKLEKMLLWQNSFVGGIPEEIGNCRSLKILDVSLNSFSGGIPQSLGKLSNLEELMLSNNNISGSIPKALSNLTNLIQLQLDTN…	KRG99860	GLYMA_18G176000	41867319	41871422	41867319	41871422	341;366;655;56	401;389;677;97	18
IPR002182	MCNWDYLVSFARAVYPIIVDVFNQVRGVKKESADIEADLESFKAFIHGADKEAEDEQDADRREGIKKMVKQLREAAFCMEDVIDEYEISCEEKQPGDPGCAVLPCDAVGFTKTLIPRILLAYKIHDVKSLVCGIKERYGLCSQFSLEQRPYSSRGNQNAAWQNIRLAALHTHEADTEGLEGPRKILKDWLVDGLKELTVITVEGMGGLGKTTLSKQVFDNPDVRKLFDCHAWITVSQSYTVVELLRKLLCKFYEDKKNSPPQNVSTMDRESLIDEVRNYLNGKRYVVVFDDVWNKEFWYDIKLALFDNKEKSRILITTRDKDVAVCCKESCFVHVHKMNPLTEVESLKLFYKKAFQRDFNGCCPEGLENTSLEIVKKCQGFPLAIVVIGGLLANKPKDK…	KRG98586	GLYMA_18G082400	8061135	8063909	8061135	8063909	186	432	18
IPR002182	MAETAVSLAGQHALPKILEAFKILRDLPKEVRDITDELESFQDFINDADKVAEAEEDDGRRHRIKERVMRLREAAFRMEDVIDEYNISCEDKQPDDPRCAALLCEAVAFIKTQILLLQSAYKIQDVKSLVRAERDGFQTHFPLEQRQTSSRGNQDITWQKLRRDPLFIEEDEVVGLDGPRGILENWLTKGRKIRTVISVVGIAGVGKTTLAKQVYDQVRNKFDCNALITVSQSFSSEGLLRHMLNELCKENKEDPPKDVSTIESLTEEVRNRLRNKRYVVLFDDVWNGKFWDHIESAVIDNKNGSRILITTRDEKVAEYCRKSSFVEVFKLEKPLTEEESLKLFYKKAFQYSSDGDCPEELKEISLEIVRKCKGLPLAIVAIGGLLSQKDESAPEWGQF…	KRG98595	GLYMA_18G083200	8188682	8192311	8188682	8192311	184	426	18
IPR001611;IPR013210	MVEFQRLLVCITTCILCWMPNGATAATDPNDAAAVRFLFQNMNSPPQLGWPPNGDDPCGQSWKGITCSGNRVTEIKLSNLGLTGSLPYGLQVLTSLTYVDMSSNSLGGSIPYQLPPYLQHLNLAYNNITGTVPYSISNLTALTDLNFSHNQLQQGLGVDFLNLSTLSTLDLSFNFLTGDLPQTMSSLSRITTMYLQNNQFTGTIDVLANLPLDNLNVENNNFTGWIPEQLKNINLQTGGNAWSSGPAPPPPPGTPPAPKSNQHHKSGGGSTTPSDTATGSSSIDEGKKSGTGGGAIAGIVISVIVVGAIVAFFLVKRKSKKSSSDLEKQDNQSFAPLPSNEVHEEKSMQTSSVTDLKTFDTSASINLKPPPIDRHKSFDDEEFSKRPTIVKKTVTAPAN…	KRG97277	GLYMA_19G261700	50498827	50507205	50498827	50507205	116;39	152;68	19
IPR001611;IPR013210	MDLASVLLLLTSLCSSSALHELDSQEDALYALKVSLNVSANQLTNWNKNLVNPCTWSNVECDQNSNVVRISLEFMGFTGSLTPRIGSLKSLTILSLQGNNITGDIPKEFGNLTNLVRLDLESNKLTGEIPYSLGNLKRLQFLTLSQNNLYGTIPESLASLPSLINVMLDSNDLSGQIPEQLFSIPMYNFTGNNLNCGVNYHHLCTSDNAYQDSSHKTKIGLIAGTVTGLVVILFLGGLLFFWYKGCKREVYVDVPGEVDRRITFGQIKRFSWKELQIATDNFSEKNILGQGGFGKVYKGILADGTKVAVKRLTDYESPAGDAAFQREVELISIAVHRNLLRLIGFCTTSTERLLVYPFMQNLSVAYRLRELKRGEPVLDWPTRKRVALGTARGLEYLHE…	KRG97568	GLYMA_18G016400	1168765	1176737	1168765	1176737	90;23	149;62	18
IPR001611;IPR013210	MIMNRKMKSTVGVCLLFLVLLEAMCCEGCWKEERDALLVLNSRFDFPLSWDGPDCCQWEGVECNSTTGRVAGLDLQLRWSFPPSNGNKLYINYSDFVVFKDLKKLDLSLNGISGCVGNEARLESLEVLDISRNYLDDAGILSCLDGLSSLKSLYLRDIGLNTSSFHVFETLSSKLRYLEVLDVSGNYLDDAGILSCLDGLSSLKSLYLADNKLNTSSFHVFETLSSKLRNLEVLDISFNYLTNDILPSLGGFTSLKRLYLAGIHLDSDLHFQENGGFTWPTGLQELDLRENRLNNKFLPSLNGLECLKYLGLRWNQLEGSLNISELSRLTSLKTLDLSYNNISDFVVHQGNGGFTWPTGLQALDLRENRLNNKFLPSLNGLECLKYLGLSSNQLEGSLN…	KRH00126	GLYMA_18G195200	46928352	46940065	46928804	46940054	508;175;330;1056;686;331;32	529;193;344;1072;744;352;64	18
IPR002182	MPRHRIASEIQQIKTVVDGIMQRVQNYNSLNQLFSKQGQSSHGGVQRHQPRSNPRFLEDAEVVGFEDTKDELIGWLVEGPAERIVISVVGMGGLGKTTLVGRVFNNQKVTAHFDSHAWITVSQSYTLEKLMRDLLKNLCKEEKKEPPRDVSEMDQDSFIDEVRNHLQQKRYIVIFDDVWSVELWGQIKNAMLDNNNGSRIVITTRSMDVVNSCMNSPSDKVHELKPLTFEKSMDLFCKKAFQRHNNGGCPEDLEDISSDFVEKCKGLPLAIVAIGSLLKDKEKTPFEWEKVRLSLSSEMKKNPHLIGIQKILGFSYDDLPYYLKSCLLYFGIYPEDYRVKSKRLTRQWIAEGFVKVEEGKTVEDVAQQYLTELIGRSLVQVSSFTIDGKAKSCHVHDLL…	KRG98889	GLYMA_18G105100	11680805	11684730	11680805	11684730	66	317	18
IPR001611;IPR025875	MCRSELRALENLDLTANMLNDSILRAQHLQSLNLSSNLLEGSFNISVGFSGNNFAGNIGSNLASLTSLDYLGFERNQFEVPISFAPFSNHSNLKFISNGNKLQVLSLSSRVETNSLPLPIFLHYHYNLTYLDFTGCKLGGEFPKWLLENNTKMTNLVLKNCSFTGLIQLPSRPLLKLKRIDVSDNAITGQILSNNINSIFPNLKILDMSINAIHGSVLGEFGQMNLLQTLDLSNNHLSREIPHELSNMSSLHTLDLSNNQLCGEIPEGIFGVLYQSRGKVSSLLLNDNRFTGRLPSSIFSPCITSLDKSDNHLVGKIPSLIKNMSGLQELHMSNNHFEGSIPLELTELENILYLDLSQNNLIGVVPSFINSSGSIIHLRGLSKRMINGSYSAVMLLDLS…	KRH00109	GLYMA_18G193800	46693001	46696315	46693001	46696315	449;227	504;261	18
IPR001611;IPR013210	MSTMPMHHLLISFLIFSLTPTPTTSLNSDGLSLLALKAAVDSDPTGVLSSWSETDGTPCHWPGVSCSGDKVSQVSLPNKTLSGYIPSELGFLTSLKRLSLPHNNFSNAIPPSLFNATSLIVLDLSHNSLSGSLPTELRSLKFLRHVDLSDNSLNGSLPETLSDLTSLAGTLNLSFNHFSGGIPASLGNLPVSVSLDLRNNNLTGKIPQKGSLLNQGPTAFSGNPGLCGFPLQSACPEAQKPGIFANPEDGFPQNPNALHPDGNDQRVKQHGGGSVAVLVISGLSVAVGAVSLSLWVFRRRWGGEEGKLGGPKLENEVDGGEGQEGKFVVVDEGFELELEDLLRASAYVIGKSRSGIVYKVVGVGKGSSSAAGAANVVAVRRLSEGDATWRFKEFESEVE…	KRG95336	GLYMA_19G144100	40532446	40536222	40532446	40536222	94;27	153;67	19
IPR001611	MKILWLCFSYLFPAIILVLLTPSSVAQLSPSEGRILFQVQKLLEYPQALQGWTRWTNLCFLPPSPSLKIVCSNGHVTELTIIGNKTSPSSHNPKAGAWTSLQTLSERFSIDSFFTVMTKLSNLKVLSLVSLGLWGPLPAKINRFWSLEVLNISSNFIYGGIPQSLSSMRNLRSLVLVDNLFNGSVPDLQRLTSLEELNLGGNNLGAQFPSVGKNLVTIMLRNNSLRSHIPPQLVHFDKLQVFDVSSNNFFGNIPSFLISLPSLQYLNLASNHLSGNLSVNMACSSSLTFVDISHNLLVGKLPSCFGSVSSKAKVLYSGNCLSTEKRLNDQQHPFSFCKREGALAVKPPAKNLKKESGSGAKLGLMLGIIVGIVLIGGLLVLLVVCIFRKSKAERSHPKM…	KRG99147	GLYMA_18G124500	16231260	16235736	16231260	16235736	146	167	18
IPR002182	MRNNFECHALITVSQSYSAKGLLRRMSDELCKEKKEDPPKDVSTIKSLTKEVRNRLCNKRYVVLFHDIGNEKFWDHIESAVVDDKNGSRILITTRDEKVAEFCMKSSFVEAFQYSSYGDCPEELEDMSLDIVRKCKGLPLAIVAIGGLLSQKDESAPEWKQFSENLSLDQLERNSELNMSITKILGLSYEDLPSNVRSCLLYFGMYPEDYEVRSDRLIGHWIAEGFVKHETGKTLEEVAQQYLSGLVGRSLVQVSSLRIDGKVKRCHVHDLIHDMILKKIQDTGFCQYIGRHDQSMSSTGLSYVPQNLGNSCHLKYLSFRNTGIEILPKSIGKLQNLEISRLKMLRHLLADSTCSIQWKDIGGMTSLHEIPTVTIDDDGVVFREVEKLKQLRNLMVVNF…	KRG98610	GLYMA_18G084300	8284198	8291002	8284198	8291002	2	191	18
IPR001611;IPR013210	MIMNRKMKSTVGVCLLFLVLLEAMCCEGCWKEERDALLVLNSRFDFPLSWDGPDCCQWEGVECNSTTGRVAGLDLQLRWSFPPSNGNKLYINYSDFVVFKDLKKLDLSLNGISGCVGNEARLESLEVLDISRNYLDDAGILSCLDGLSSLKSLYLRDIGLNTSSFHVFETLSSKLRYLEVLDVSGNYLDDAGILSCLDGLSSLKSLYLADNKLNTSSFHENGGFTWPTGLQELDLRENRLNNKFLPSLNGLECLKYLGLRWNQLEGSLNISGNGGFTWPTGLQALDLRENRLNNKFLPSLNGLECLKYLGLSSNQLEGSLNISGLSGLTSLEILNLSYNNISDFVVHQGLKSLRRLDALHLYGNMIDGSKLRKSLRAFSSVRMLSMGENEFKGTIVAGD…	KRH00128	GLYMA_18G195200	46928352	46940065	46930163	46940065	455;175;329;1003;633;330;32	476;193;343;1019;691;351;64	18
IPR002182	MEKLQEIAASLAVDYLLPPLKKAVNSVMEVPRDVAEMKDKLDGIQAIIHDVDKMAAAEEGNSHDGLKAKVKQLVETSFCMEDIVDEYMIHEEKQLGDDPGCAALPCKAIDFVKTTASRFQFAYMNEDVKSEFGGIKERNGSEDSSQIQSSGGNQNIPFDNLRMAPLYLKEAEVVGFDGPRDTLEKWLKEGRKKRTVISVVGMGGLGKTTLAKKVFDKVRTHFTLHAWITVSQSYTIEGLLRDMLLKFVEEEKRVDHSSMDKKSLIDQVRKHLHHKRYVVVFDDVWNTLFWQEMEFALIDDENGSRILITTRNQDVVNSCKRSAVIKVHELQPLTLEKSLELFYTKAFGSEFGGHCPSNLKDISTEIVKKCHGLPLAIVVIGGLLFDEKKEILKWQRFYE…	KRG98727	GLYMA_18G094200	9585391	9587972	9585391	9587972	181	423	18
IPR002182	MAELFIFSIAESLITKLASHSFQEASRVVGLYDHLRDLQKTLSLVKAVLLDAEQKQEHNHELQEWLRQLKSVFYDAEDVLDEFECQTLRKQVLKAHGTIKDEVSHFFSSSNPLVFRSKMAQQIKDVSKRLDKVAADRHKFGLRIIDVDTRVVHRRATSRMTHSRVSDSDVIGREHDKENIIELLMQQNPNDDGKSLSVIPIVGIGGLGKTTLAKFVFNDKRIDECFSLKMWVCVSDDFDINQLIIKIINSVNVNDAPLRQQNLDMVDLEQLQNQLTSKLAGQKFLLVLDDVWNNDRVKWVELRNLLQEGVAAGSKILVTTRIDSIAFMMGTVTSHKLQSLSPENSMSLFVRWAFKEGEEEKHPHLLNIGKEIVKKCRGVPLAVRTLGSSLFSKFEANEW…	KRG95155	GLYMA_19G134100	39510186	39512804	39510186	39512804	174	426	19
IPR001611	MLNIMNAAAVRFLFQNMNSPPQLGWPPNGDDPCGQSWKGITCSGNRVTEIKLSNLGLTGSLPYGLQVLTSLTYVDMSSNSLGGSIPYQLPPYLQHLNLAYNNITGTVPYSISNLTALTDLNFSHNQLQQGLGVDFLNLSTLSTLDLSFNFLTGDLPQTMSSLSRITTMYLQNNQFTGTIDVLANLPLDNLNVENNNFTGWIPEQLKNINLQTGGNAWSSGPAPPPPPGTPPAPKSNQHHKSGGGSTTPSDTATGSSSIDEGKKSGTGGGAIAGIVISVIVVGAIVAFFLVKRKSKKSSSDLEKQDNQSFAPLPSNEVHEEKSMQTSSVTDLKTFDTSASINLKPPPIDRHKSFDDEEFSKRPTIVKKTVTAPANVKSYSIAELQIATGSFSVDHLVGEG…	KRG97279	GLYMA_19G261700	50498827	50507205	50499616	50507205	91	127	19
IPR002182	MEARKRVPHVLWQHKDFHNNFECHAWITVSQSYTVEELLKDTLHKLCKEKLETPLHNDSLIDEMRNHLRHKRYVVLFHDVWDKKFSDGIDFAIIDKNSDTGINHYFGHRLRSFAFFSGFGGCCTKEYEDVGLEMVRKCERLPLAIVALVVFYIANVKVHLNGQYLKRKIGLSYDDFLFNLRSCLLYFRMYPEDYEVKSGRLITQWIAEGFVKHENGRTLEEVAQQHLMELITTSLVQVSSFTIDDKVKGCRVHDLIHEMILGNIKDTWICLYIDEHNQLVSSAIVRRLTIGSDSNDLIENTERSRIRSVLIFTKQKLPEYLISGILEKYIPLKIESLPKSIGKLQNLETLDVRQTEVFQIPKEISKLLKLRHLLANEIVRFHLKTNWH	KRG98636	GLYMA_18G086500	8596471	8598783	8596471	8598783	12	94	18
IPR001611;IPR013210	MIMNRKMKSTVGVCLLFLVLLEAMCCEGCWKEERDALLVLNSRFDFPLSWDGPDCCQWEGVECNSTTGRVAGLDLQLRWSFPPSNGNKLYINYSDFVVFKDLKKLDLSLNGISGCVGNEARLESLEVLDISRNYLDDAGILSCLDGLSSLKSLYLRDIGLNTSSFHVFETLSSKLRYLEVLDVSGNYLDDAGILSCLDGLSSLKSLYLADNKLNTSSFHVFETLSSKLRNLEVLDISFNYLTNDILPSLGGFTSLKRLYLAGIHLDSDLHFQENGGFTWPTGLQELDLRENRLNNKFLPSLNGLECLKYLGLRWNQLEGSLNISGNGGFTWPTGLQALDLRENRLNNKFLPSLNGLECLKYLGLSSNQLEGSLNISGLKSLRRLDALHLYGNMIDGSKL…	KRH00124	GLYMA_18G195200	46928352	46940065	46928482	46940065	483;175;1031;661;32	504;193;1047;719;64	18
IPR002182	MAETAVSLAGQHALPKILEAVKMLRDLPKEVRDITDELESFQDFINDADKVAEAEEDDGRRHRIKERVMRLRETAFHMEDAIDEYHISCEDKQPDDPRCAALLCEAVAFTKTQILLLQSAYKIQDVKSLVRAERDGFQSHFPLEQRPTSSRGNQDVTWQKLRMDPLFIEEDDVVGLDGPRDTLKNWLTKGRKKRTVIFVVGIPGVGKTTLAKQVYDQVRNNFECHALITVSQSYSVEGLLRHMLNEICKEKKEDPPKDVSTIESLTEEVRNCLRNKRYVVLFDDVWNGKFWDHIESAVIDNKNGSRVLITTRDEKVAAYCRKSSFVKVHKLEKPLTEEESLKLFCKKAFQYSSDGDCPEELEDISLEIVRKCKGLPLAIVSIGGLLSQKDESAPEWGQF…	KRG98584	GLYMA_18G082200	7996830	8000219	7996830	8000219	181	426	18
IPR001611;IPR013210	MLLNLSHASFQESMTAHKVYSKFNCQYLIPFSKQLSMKFHSTSVASFLFVIVILFPLAIADLSSDKQALLDFANAVPHRRNLMWNPSTSVCTSWVGITCNENRTRVVKVRLPGVGLVGTIPSNTLGKLGAVKIISLRSNLLSGNLPADIGSLPSLQYLYLQHNNLSGDIPASLSLQLVVLDLSYNSFTGVIPTTFQNLSELTSLNLQNNSLSGQIPNLNVNLLKLLNLSYNQLNGSIPKALQIFPNSSFEGNSLLCGPPLKPCSVVPPTPSPSSTPPQSTPGRQSSKNKLSKIAIIAIAVGGAVVLFFVALVFFICCLKKEDDRGSNVIKGKGPSGGRGEKPKEEFGSGVQEPEKNKLVFFEGSSYNFDLEDLLRASAEVLGKGSYGTAYKAILEESMT…	KRG98110	GLYMA_18G051100	4423452	4428285	4423452	4428285	154;176;200;63	173;233;176;222;100	18
IPR013210;IPR025875	MDDVAFYSLLFLCFFQSVRGILDPNDFLALQSIRKSLHDVPGSNFFSSWDFTADPCNFAGVFCADDKVIALNLGDPRAGSPGLTGKLDPSISKLSALADFTVVPGRIYGPLPQSLSQLKNLRFLGLSRNFISGQIPSGLGQLRNLRTIDLSYNQLTGTIPPSIGAMPELTNLFLCHNRLSGSVPSFASSYSLTRLELKHNTLSGSFAEDSLPPSLQYLSLSWNRFTGPVDRLLTRLNRLNFLDLSLNQFTGPIPAQLFTFPLTNLQLERNQFSGPIQPVNEVTIQTVDLSYNRLSGEVSPMLASVQNLYLNNNGFTGQVPGSFVERLLAAGIQILYLQHNFLTGIAISPTAEIPVSSTLCLQYNCMVPPVQTACPFNAGKRKIRPAQQCNR	KRG95450	GLYMA_19G151800	41234463	41236341	41234463	41236341	24;144	63;183	19
IPR001611;IPR013210	MIMNRKMKSTVGVCLLFLVLLEAMCCEGCWKEERDALLVLNSRFDFPLSWDGPDCCQWEGVECNSTTGRVAGLDLQLRWSFPPSNGNKLYINYSDFVVFKDLKKLDLSLNGISGCVGNEARLESLEVLDISRNYLDDAGILSCLDGLSSLKSLYLRDIGLNTSSFHVFETLSSKLRYLEVLDVSGNYLDDAGILSCLDGLSSLKSLYLADNKLNTSSFHVFETLSSKLRNLEVLDISFNYLTNDILPSLGGFTSLKRLYLAGIHLDSDLHFQENGGFTWPTGLQELDLRENRLNNKFLPSLNGLECLKYLGLRWNQLEGSLNISGNGGFTWPTGLQALDLRENRLNNKFLPSLNGLECLKYLGLSSNQLEGSLNISGLKSLRRLDALHLYGNMIDGSKL…	KRH00130	GLYMA_18G195200	46928352	46940065	46930163	46940065	483;175;1031;661;32	504;193;1047;719;64	18
IPR001611	MTTFQKVHALLFHIFFFISLLPLKITSSPTTEAEALVKWKNSLSLLPPSLNSSWSLTNLGNLCNWDAIACDNTNNTVLEINLSDANITGTLTPLDFASLPNLTKLNLNHNNFEGSIPSAIGNLSKLSLLDLGNNLFEETLPNELGQLRELQYLSFYNNNLNGTIPYQLMNLPKVWYMDLGSNYFITPPDWSQYSGMPSLTRLGLHLNVFTGEFPSFILECQNLSYLDISQNHWTGTIPESMYSNLPKLEYLNLTNTGLIGKLSPNLSMLSNLKELRMGNNMFNGSVPTEIGLISGLQILELNNIFAHGKIPSSLGQLRELWRLDLSINFLNSTIPSELGLCANLSFLSLAVNSLSGPLPLSLANLAKISELGLSDNSFSGQFSASLISNWTQLISLQVQ…	KRG95718	GLYMA_19G167400	42846378	42850844	42846378	42850844	778;100;705	799;160;728	19
IPR002182	MEKLQEIAASLAVDYLLPPLKKAVNSVMEVPKDVADMKDKLDRIQAIIHDVDKMAAAEEGNSHDGLKAKLKQLVETSFCMEDIADEYMIHEEKQLGDDPGCAALPCKAIDFVKTTASRLQFAYMNEDVKSEFRGIKERNESEDSSQIQSSGGNQNIPFDNLRMAPLYLKEAEVVGFDGPRDTLEKWLKEGRKKRTVISVVGMGGLGKTTLAKKVFDKVRNHFTLHAWITVSQSYTIEGLLRDMLLNFVEEEKRVDHASMDKKSLIDQVRKHLHHKRYVVVFDDVWNTLFWQEMEFALIDDENGSRILMTTRNQDVVNSCKRSAVIKVHELQPLTLEKSLELFYTKAFGSDFDGHCPSNLKDISTEIVKKCQGLPLAIVVIGGLLFNEKREILKWQRFYQ…	KRG98719	GLYMA_18G093400	9424510	9427919	9424510	9427919	181	423	18
IPR002182	MAETAVSLAGQHALPKILEAVKMLRDLPNEVRDITDELESFQDFINDADKVAEAEEDDGRRHRIKERVMRLREAAFRMEDVIDEYNISCEDKQPDDPRCAALQCEAVDFIKTQILRLQSAYKIHDVKSLVRAERDGFQRHFPLEQRPTSSRGNQDVTWQTLRRAPLFIEEDEVVGLHNDRATLKYWLTKGREKRTVISVVGIAGVGKTTLAKQVYDQVRNNFECHALIAVSQSYSAEGLLRRLLDELPKVKKEDPSKDVSNMESLIEEVRNRLRNKRFNIRKRSSEWRTSNFHQCFHPKITTLHVFLT	KRG98605	GLYMA_18G084000	8245295	8249497	8245722	8249468	183	278	18
IPR002182	MAKMWVSLARDKLLSLLSNKAKLLWNIPKKFVDIKTELDFIQAFLKDADSRVVDEGDNTNEGIRILVKEFREASFRIEDVIDEYLIYVEQQPDALGCATLFFEYDIAHFNEYLKHRHQIASEIQQIKSIIDGIMERGQSSYAKRCHPRSDPRILKHVEVVGFEDPGDELIGWLMEGPAGRIVICGGLGKTTLVGRVFNNEMVMAHFDSHAWITVSQSYTVGKLMRDLLKKLCKEEKKEPPRDVFEMDQDSLIEEMRNYLQQKRYIIVFDDVWSIELWGQIEISMLENNNGCRILITTRSMDVVKSCKNSSFNKMHELKPLTFEKSMELFNRKATPMSQINERCPEDLVNTSSGFVKKCKGLPLAIVAIGSLLDDKEKTPFEWKKISQNGKAKRCHVHDL…	KRG98890	GLYMA_18G105200	11694516	11696250	11694516	11696250	165	394	18
IPR002182	MEKLQEIAASLAVDYLLPPLMKAVTSVMEVPKDVAEMKDKLDGIQAIIHDVDKMAEAEEGNSHDGLKAKVKQLVETSFRMEDIVDEYTIHEEKQLGDDPGCAALPCKAIDFVKTTASLLQFAYMNEDVKSEFCTINERNGNEDSSPMKSFGGNQNITFDNLRMAPLYLKEAEVVGFDGPRDTLEKWLKEGRKKRTVISVVGMGGLGKTTLAKKVFDKVRTHFTLHAWITVSQSYTIEGLLRDMLLKFVEEEKRVDHSQNDYSTMDKKSLIDQVRNQLRHKRYVVVFDDVWNNCFWQQMEFALIDNENGSRILITTRNQDVVNSCKRSAVIQVHELQPLTLEKSLELFYTKAFGSEFDGHCPSNLKDISTEIVKKCQGLPLAIVVIGGLLFDEKKEILKW…	KRG98721	GLYMA_18G093600	9499346	9502893	9499346	9502893	181	428	18
IPR001611;IPR013210	MSKNWKSSCFRDPGGVLFLLALCLLFQNFSLCCSLNEEGKALLKFKHGIVNDPFDALSNWVNDEVAVNPCNWFGVECSDGRVVVLNLKDLCLEGNLVPELANLVHIKSIILRNNSFYGIIPEGIAHLNELEVLDLGYNNFSGPLPRDLGNNISLTILLLDNNDHLCGFSPEINELKMLSEYQVDENQLIRAEKVPACRRSIKQQSRHVGQNKNGVQRLLQTRTHEGGSPFNRVFPVSPAPFPSAPPPAPATPPVVQKPAPVDRNNSASPSPLPGPRSAPLYKSSSSKNHVVVILAGVMGGAVFLLISIIGLYLCKTNKVATVKPWATGLSGQLQNAFVTGVPKLKRSELEAACEDFSNVIGTSSIGTVYKGTLSSGVEIAVASVAATSSKDWSKTLEAQ…	KRG97694	GLYMA_18G025100	1860326	1864865	1860326	1864865	105;36	163;78	18
IPR001611	MEANSGASEPNSNATITINVKFSGVSIPISISPNSTIKDLKSLLLPSTNVLPRGQKLIFKGKVLEDPMTLTASKLTNGSKLMLVASQCLYQGDGPVLKKAQVVPKSRKDGHSGSSNDMKKIPVKNRMERWKATGVVALSECNLEAIPDEVWVCGSSARVLDCNKNSIKNIPNEIARLTSLEKLFINANEIVDESIRWEGLTTLKYLTVLSLNHNNLTTLSSALGSLTSLRELHVSNNKLSGLPNEIGHLTQLEVLRANNNRISIVSDSTGNCHSLVEVDFSSNFLSELPETFSSLSNLKALYLGNNGMKSLPSKLFKTCLQLSTLDLHNTEITIDLLRQFEGWDNFDERRRSKHQKQIDFRVGVSRDFDEGADKN	KRG98234	GLYMA_18G059000	5221254	5226837	5221254	5226837	194;251;228	239;306;249	18
IPR002182	MAETAVSLAGQHALPKILEAVKMLRDLPKEVRDITDELESFQDFINDADKVAEAEQDDGRRHRIKERVMRLREVAFCMEDVIDDYNISCEDKQPDDPRCAALLCEAVAFIKTQILLLQSAYKIQDVKSLRYIEKLVDKGKRKTHCHKLVDKGKRKTTLAKQVYDQVRNNFECHALITVSQSFSAEGLLRHMLNELCKEKKEDPPKDVSTIESLTEEVRNRLHNKRYVVLFDDVWNGKFWDHIESAVIDNKNGSRILITTRDEKVAEYCRKSSFVEVHKLEKPLTEEESLKLFCKKAFQYSSDGDCPEELKDISLEIVRKCKGLPLAIVAIGGLLSQKDESAPEWGQFSRDLSLDLERNSELNSITKILGLSYDDLPINLRSCLLYFGMYPEDYEVTSDR…	KRG98640	GLYMA_18G086900	8623297	8626961	8623297	8626961	152	374	18
IPR001611	MANRHHPSVFLVLVTVLLSIHCSEQLQSSHSQTLLRIQQLLNFPAALSNWNSSTDFCNTDSNSSLTVVCYEDTITQLHIIGERRDTPLPRNFSIDSFVTTLVRLPSLKVLTLVSLGIWGPLPSKIARLSSLEIVNMSSNFLYGSIPQELSSLSSLQTLIFDNNMLADTFPHWLDSLQALTVLSLKNNKFNGSLPKSLGNVENLRTLSLSHNHFYGAVPDLSRLTNLQVLELDDNAFGPQFPQLGNKLVILVLRKNSFRSGIPAELSSYYQLERLDISSNSFVGPFQPGLLSLPSITYLNISGNKLTGMLFENLSCNSELDVVDLSSNLLTGSLPRCLVSNSSDSTVLYARNCLDTTNQNQQPQPFCHTEALAVGILPETKKHKQVSKVVLSLGIVGGTL…	KRG94889	GLYMA_19G115800	37107822	37114129	37108880	37112325	154;202	213;224	19
IPR002182	MAETAVSLAGQHALPKILEAVKMLRDLPNEVRDITDELESFQDFINDADKVAEAEEDDGRRHRIKERVMRLREAAFRMEDVIDEYNISCEDKQPDDPRCAALQCEAVDFIKTQILRLQSAYKIHDVKSLVRAERDGFQRHFPLEQRPTSSRGNQDVTWQTLRRAPLFIEEDEVVGLHNDRATLKYWLTKGREKRTVISVVGIAGVGKTTLAKQVYDQVRNNFECHALIAVSQSYSAEGLLRRLLDELPKVKKEDPSKDVSNMESLIEEVRNRLRNKRMHRLVDTAVRNNSFDEMFLLAGGIGTL	KRG98603	GLYMA_18G084000	8245295	8249497	8245295	8249497	183	293	18
IPR001611;IPR013210	MGFHSFFLSAILIPYISFGTSTLELQNFISSPNDLKALTGFSSCLESAIPDWNSSTSPDYCTWSGVTCVGTRVIRLELGSKRLNSKICESLAGLDQLRVLNLSHNFFTGSLPDNLFHLQNLEVIDFSNNHFEGPINTFICSSLPRLQVFKLSNNFFSGEIPGNLGNCSSLKHLSINGNDLSGSLPENIFLLQNLNELYLQGNKLSGPLSEGLGKLSNLVEFDISSNEFSGILPNIFGSLTRLKFFSAESNKFTGQLPASLVNSPSLQLLNMINNSLGGSINLNCSAMKNLTIVGLGSNQLRCPTPGSLSNCSRLEAIDLTGNHFNCGIPVNCNNLQSLTEIYLARARLHNLSSTLEVLSHCRNLSSVALTNNFHNEEMPQPQGQNLGFSNLKVLVLSNS…	KRG94671	GLYMA_19G100800	34772604	34774580	34772604	34774580	96;363;498;543;32	117;425;554;566;68	19
IPR001611;IPR013210	MPGSLRNLSLSPKIFSFTLLLSLNSLLFFPCCYSLDEQGQALIAWKNSLNITSDVLASWNPSASSPCNWFGVYCNSQGEVIEISLKSVNLQGSLPSNFQPLRSLKILVLSSTNLTGSIPKEIGDYVELIFVDLSGNSLFGEIPEEICSLRKLQSLSLHTNFLQGNIPSNIGNLTSLVNLTLYDNHLSGEIPKSIGSLRKLQVFRAGGNKNLKGEIPWEIGSCTNLVMLGLAETSISGSLPYSIKMLKNIKTIAIYTTLLSGPIPEEIGNCSELQNLYLHQNSISGSIPSQIGELSKLKSLLLWQNNIVGTIPEELGSCTEIKVIDLSENLLTGSIPRSFGNLSNLQELQLSVNQLSGIIPPEISNCTSLNQLELDNNALSGEIPDLIGNMKDLTLFFAW…	KRG98434	GLYMA_18G073600	6992311	6996296	6992311	6996296	296;464;631;36	355;523;653;75	18
IPR002182	MILECLKERTARLFWPVFYDLEPSHRFGTKLGLMQKLWPNMRRGFRMMRRTRCFKGREALSKAANMVGWHFQHRSQSESEFITKIVTEVSKRINLSLLHVADYPIGVESPVLVTSLLGHGFEEGVSMVGIYGVGGIGKSTIACAVYNLIAFQFEGLCYLANIKESSSNHDLAQLQETLLDEILGEKDIKVGDVNRGIPIIKRRLHRKKVLLILDDVNKLKQLKVLAGGHDWFGSGSKVIITTRDKHLLNTHGVEKSYEVEQWHALKSNKIDPSYADISKPAISYAHGLPLALEVIGSHLFGKSLHVWKSTLDKYEKVLHKEIHEILKVSYDNLEEDEKGIFLDIACFFNSYEICYDKEMLNLHGLQVENDGNGCVRMHDLVQDMGREIVRQVSTSEPGG…	KRG99042	GLYMA_18G116600	14262023	14265145	14262023	14265145	123	332	18
IPR001611;IPR013210	MTTFQKVHALLFHILLLSLLPLKITSSPTTEAEALIKWKNSLSPPLPPSLNSSWSLTNLGNLCNWDAIVCDNTNTTVSQINLSDANLTGTLTALDFSSLPNLTQLNLNANHFGGSIPSAIDKLSKLTLLDFGNNLFEGTLPYELGQLRELQYLSFYNNNLNGTIPYQLMNLPKVWYMDLGSNYFIPPPDWSQYSCMPSLTRLALHLNPTLTSEFPSFILGCHNLTYLDISQNQWKGTIPESMYNNLVKLEYLNLSSSGLEGKLSSNLSKLSNLKDLRIGNNIFNGSVPTEIGLISGLQILELNNISAHGNIPSSLGLLRELWHLDLSKNFFNSSIPSELGQCTNLSFLSLAENNLTDPLPMSLVNLAKISELGLSDNFLSGQLSASLISNWIRLISLQL…	KRG95717	GLYMA_19G167300	42834423	42838762	42834423	42838762	759;30	814;71	19
IPR001611;IPR002182	MAESFVFDIAESLLGKLASYAYEEASRAYGVYEDLKGIKDTLSIVKGVLLDAEEKKEHKHGLREWLRQIQNVCFDAEDVLDEFECQGSQKQVVKASGSVRVKVGHFFSSSNSLVFRLRMAHQIKDVRERLDKIAADGNKFGLEKIEVDLRLVQRREMTYSHVDASDVIGRETDKEEIIKLLMQPHPDGDGYGDRSLCVIPIVGIGGLGKTTLAKLVFNDKRMDELFQLKMWVCISDEFDIRQIIIKIINSASASAPNIALAYQENINSLDIEQLQTRLRHKLSLQKFLLVLDDIWNDDYTKWIDLKNLIKVGAVGSKIIVTTRSNSIASMMGTIPSYVLEGLSPENCISLFVRWAFKEGQEKEYPNLMEIGKEIVKKCKGVPLAVRSLGSSLFSTSDLD…	KRG95263	GLYMA_19G139700	40105827	40109166	40105827	40109166	584;607;171	640;629;428	19
IPR002182	MAETAVSLAGQHALPKILEAVKMLRDLPKEVRDITDELESFQDFINDADKVAEAEQDDGRRHRKKERVMRLREAAFRMEDVIDEYNISCEDKQPDDRRCAALLCKAVAFIKTQILLLQSAYKIQDVKSLIRAERDGFQSHFPLEQRPTSSRGNQDVTWQKLRRDPLFIEEDEVVGLDGPRGILKNWLTNGREKRTVISVVGIAGVGKTTLAKQVYDQVRNNFECHALITVSQSFSSEGLLRHMLNELCKEKKEDPPKDVSTIESLTEEVRNRLRNKRYVVLFDDVWNGKFWDHIESAVIDNKNGSRILITTRDEMVAEYCRKSSFVEVHKLEKPLTEEESLKLFCKKAFQYSSDGDCPEELKDISLEIVRKCKGLPLAIVAIGGLLSQKDESAPEWGQF…	KRG98590	GLYMA_18G082800	8117339	8119662	8117339	8119662	183	425	18
IPR002182	MEKLQEIAASLAVDYLLPPLKKAVNSVMEVPKDVADMKDKLDGIQAIIHDVDKMAAAEEGKSRDEIKAKVKQLVKTSFRMEDIIDEYTIHEEKELGEDPGCAALPCKAIDFVKTTASLLQFAYMNEDVKSEFRRINERNGNEDTSQMKSFGGNQNTFDNLRMAPLYLKEAKVVGFDGPRDTLEKWLKEGRKKRTVISVVGMGELGKTTLAKKVFGKVRTHFTLHAWITVSQSYTIEGQLRDLLLKFVEEEKRVDHSQSDYSTMDKKSLIDQVRNRLRHKRYVVVFDDVWNNCFWQQMEFALIDNENGSTILITTRNQDVVNSCKRSAVIQVHELQPLTLEKSLELFYTKAFGSEFDGHYPSNLKDIYTEIVKKCHGLPLAIVRFYQNLSSELGKNPSLS…	KRG98724	GLYMA_18G093900	9542826	9556411	9542826	9556411	180	389	18
IPR001611	MTGAIPVFWMSKQKLSIIDLSNNSFSEFSNNNLLADLSTTFKNCTRLQTLSLGNNMFFGSMPKEINKNLPLLLELLLRGNTLTGSIPEELCHLPFLHLLDLSENNLSGSIPKCLGDLHSFKQSQTYFINSMKPFIVFPSLSYMRHIELILKGRIIEYMNRIAMHFTIDLSNNDLCGKIPDKLTELIHLGTLNLSWNKLMGNISNNIGLLIDLESLDLSHNFLSGSIPPSMVSITFLSYFNLAYNNLSSQIPVANQFGTFDPSIYVGNPQLCGNSMPTNCSLWLPGNGGEQGTKHEEDNDKTEKLGLYGSITLGYITGFWLVCGSLVLNRSWRHAYFKLVFDLRDKLLVLTGVNLACTTRWFGLERN	KRH00087	GLYMA_18G191700	46261274	46262422	46261274	46262422	212	229	18
IPR001611;IPR013210	MIMNRKMKSTVGVCLLFLVLLEAMCCEGCWKEERDALLVLNSRFDFPLSWDGPDCCQWEGVECNSTTGRVAGLDLQLRWSFPPSNGNKLYINYSDFVVFKDLKKLDLSLNGISGCVGNEARLESLEVLDISRNYLDDAGILSCLDGLSSLKSLYLRDIGLNTSSFHVFETLSSKLRYLEVLDVSGNYLDDAGILSCLDGLSSLKSLYLADNKLNTSSFHVFETLSSKLRNLEVLDISFNYLTNDILPSLGGFTSLKRLYLAGIHLDSDLHFQENGGFTWPTGLQELDLRENRLNNKFLPSLNGLECLKYLGLRWNQLEGSLNISELSRLTSLKTLDLSYNNISDFVVHQGNGGFTWPTGLQALDLRENRLNNKFLPSLNGLECLKYLGLSSNQLEGSLN…	KRH00127	GLYMA_18G195200	46928352	46940065	46928804	46940054	533;175;330;407;1081;711;331;408;32	554;193;344;421;1097;769;352;429;64	18
IPR001611	MAEAPPSLISLCIDALAQQFLRPSDDLPSIYDLPSHLLHTLITRLPPFALRTFHRHHLPFDEEGFSRDDSTKKRKRARDWNLSSAWQRLFLLRWPDRVKQIQPTDWEQHYWEIHLQDCLDEAAEVALIPSFSGYIGDIQISDSILKYIGFVGNTSHSSCDHSKLSYHCLQFGSHVSCLMLQNVLCTAETSVLLRECKLQSLVLRCIRSKEQIDGLCKLLAQHCRMLTSLEFVHCTLSTDFINAIFGSLVIERVQKHGIQHLSIIATSFLEPCAVSLPSGLMSFLSSGRSLCSLKLSDNQHGRTFAKDLFVTLLNLSSGISVLDLSENRIAGWLSDFNRRFLSGSHMSFGNGKSLKLLRVLNLRENNLGKDDVESLRYALQHVPNLEELDISGNSIEDEG…	KRG95793	GLYMA_19G171100	43232554	43239780	43232554	43239780	383;384	402;404	19
IPR002182	MAETAVSLAGQHALPKILEAVKMLRDLPKEVRDITDELESFQEFINDADKVAEAEQDDGRRHRIKERVMRLREAAFRMEDVIDEYNISCEDKQPDDPRCAALLCEAVAFIKTQILLLQSAYKIQDVKSLVRAERDGFQSHFPLEQRPTSSRGNQDITWQKLRRDPLFIEEDEVVGLDGPRGILKNWLTKGREKRTVISVVGIAGVGKTTLAKQVYDQVRNNFECHALITVSQSFSAEGLLRHMLNELCKEKKEDPPKDVSTIELLTEEVRNRLRNKRSCLLYFGMYPEDYEVQSDRLIRQWIAEGFVKHETGKSLEEVGQQYLSGLVRRSLVQVSSLRIDGKVKRCRVHDLIHDMILRKVKDTGFCQYIDGPDQSVSSKIVRRLTIATDDFSGSIGSSP…	KRG98632	GLYMA_18G086200	8527908	8532162	8527908	8532162	183	281	18
IPR001611;IPR013210	MVVAVEKTNLTSQSQCFNRVSDKKKERCKTHMNNVNPCCFLFLLCVWSLVVLPSCVRPVLCEDEGWDGVVVTASNLLALEAFKQELVDPEGFLRSWNDSGYGACSGGWVGIKCAKGQVIVIQLPWKGLRGRITDKIGQLQGLRKLSLHDNQIGGSIPSTLGLLPNLRGVQLFNNRLTGSIPLSLGFCPLLQSLDLSNNLLTGAIPYSLANSTKLYWLNLSFNSFSGPLPASLTHSFSLTFLSLQNNNLSGSLPNSWGGNSKNGFFRLQNLILDHNFFTGDVPASLGSLRELNEISLSHNKFSGAIPNEIGTLSRLKTLDISNNALNGNLPATLSNLSSLTLLNAENNLLDNQIPQSLGRLRNLSVLILSRNQFSGHIPSSIANISSLRQLDLSLNNFSG…	KRG97674	GLYMA_18G023500	1712011	1715223	1712011	1715223	266;76	325;113	18
IPR002182	MAETAVSLAGQHALPKILEAVKMLRDLPKEVRDITDELESFQDFINEADKVAEAEEDDGRRHRIKERVMRLREAAFRMEDAIDEYNISCEDKQPDDPRCAALLCEAVAFIKTQILRLQSVYKIQDVKSLVRAERDGFQSHFPLEQRQTSSRGNQDITWQKLRRDPLFIEEDEVVGLDGPRGILKNWLTKGREKRTVISVVGIAGVGKTTLAKQVYDQVRNNFECHALITVSQSFSAEGLLRHMLNELCKEKKEDPPKDVSTIESLTEEVRNHLRNKRILITTRDEKVAEYCRKSSFVEVHKLEKPLTEEESLKLFCKKAFQYSSDGDCPEELKDISLEIVRKCKGLPLAIVAIGGLLSQKDESAPEWGQFSRDLSLDLERNSELNSITKILGLSYDDLP…	KRG98655	GLYMA_18G088300	8750070	8753636	8750070	8753636	277	397	18
IPR001611;IPR013210	MIMNRKMKSTVGVCLLFLVLLEAMCCEGCWKEERDALLVLNSRFDFPLSWDGPDCCQWEGVECNSTTGRVAGLDLQLRWSFPPSNGNKLYINYSDFVVFKDLKKLDLSLNGISGCVGNEARLESLEVLDISRNYLDDAGILSCLDGLSSLKSLYLRDIGLNTSSFHVFETLSSKLRYLEVLDVSGNYLDDAGILSCLDGLSSLKSLYLADNKLNTSSFHENGGFTWPTGLQELDLRENRLNNKFLPSLNGLECLKYLGLRWNQLEGSLNISELSRLTSLKTLDLSYNNISDFVVHQGNGGFTWPTGLQALDLRENRLNNKFLPSLNGLECLKYLGLSSNQLEGSLNISGLSGLTSLEILNLSYNNISDFVVHQGLKSLRRLDALHLYGNMIDGSKLRKS…	KRH00129	GLYMA_18G195200	46928352	46940065	46930438	46940054	480;175;277;354;1028;658;278;355;32	501;193;291;368;1044;716;299;376;64	18
IPR002182	MAETAVSLAGQQALPKILEAVKMLRDLPKEVRDITDELESFQDFINDADKVTEAEEDDGRRHRIKERVMRLREAAFRMEDVIDEYNISCQDKQPDDPRCAALLCEAVAFIKTQILLLQSAYKIQDVKSLIRAERDGFQSHFPLEQRQTSSRGNQDITSQKLRRDPLFIEEDEVVGLDGPRGILKNWLTKGREKRTVISVVGIAGVGKTTLAKQVYDQVRNNFECHALITVSQSFSAEGLLRHMLNELCKEKKEDPPKDVSTIESLTEEVRNRLRNKRYVVLFDDIWNEKFWDHIESAVIDNKNGSRILITTRDEKVAEYCRKSSFVEVHKLEKPLTEEESLKLFCMKAFQYSSDGDCPEELKDVSLEIVRKCKGLPLAIVAIGCLLSQKDESAPEWKQF…	KRG98637	GLYMA_18G086600	8602778	8606540	8602778	8606540	183	427	18
IPR002182	MIVQPVEEWLNDVEKVLEDAQRLEERVQESLGCLSMTFNYSLAKEPFSHPVELSSMNYFFPKDFVALDSRKPTYEELLKAIQNERRNLIGVVGMRGSGKSTSARVVGKQVEESKLFDKVVMTIVSQDAKVRDIQGQIADHLTFSLAEETELGRALRLSHSCKSMIELFMLNEDEGWTLFKQHAQIDDDSPEELREVAKRVFDKCKGLLVAIVTVARTLNGKTCTSWELAFLRLKTSESIDVQEGLTSTYDCNELEEIVCLDSKEEGQLKYLYAPFESVFPKLRKILIKGSNKSRKIFFPSMISSLPELRELFVHDCNELVEIISSNKARLFPNLSFPSQQVSFPKLGVIEIKSCNNLKTIFFATIVSSLVELMELSICNCNNLEEIISLDSEEAQKHRN…	KRG98851	GLYMA_18G102600	10906450	10907913	10906450	10907913	79;162	146;255	18
IPR002182	MAQLFLFSIAESLITNLLLMLSKKLLGWWFGLRIIDVDTRVVHRRDTSRMTHSRVSDSDVIGREHDKEKIIELLMPQNPNDDDKSLSVNPIVGIGGLGKTTLAKFVFNDKRIDKCFTLKMWVCVSDDFDINQLIIKIINSANVADAPLPQQNLNMVDLELLQNQLRNILAGQKFLLVLDDVWNDDRVKWVELRNLIKVGGAAGSKILVTTRIDSIASMMGTVTSYKLRSLSPENSLSLFVKWAFKEGKEEKHPHLVNIGKEIVKKCRGVPLAVRTLGSLLFSKFEANEWEYVRDNEIWNLPQKKDDILPALKLSYDFLPSYLRQCFALFSIYPKDYEFSSVEVTRLWEALGVLAPPRKNETPEDVVKQYLDELLSRSFLQDFIDGGTICQFKIHDLVHD…	KRG95185	GLYMA_19G135500	39664691	39667026	39664691	39667026	64	316	19
IPR002182	MDIAKEIAVPLAAEHLLPRLKKALNAVMNVPKDVADMKNKLDRIQSIIHDKEKKAADEEGNKAKVKQLVQTSFHMEDIIDECAIVEERQLRDDAGCVALPCKAVDFVKTKASCLHFAYMNEGVESEIAATKDKNESEFGSQMHPPGGNQNSMFRNLRDAPLYIKDDEVVGFDVARNELIGWLVSDRSERTVISVVGIGGLGKTTLAKKVFDKVAEKFKRHAWITVSQSYTEVGLLRDLLQELRKENKENHPQNLSTMDQKSLRDEVINHLRDKRYVIVFDDVWNTSFWDDMEFALIDDKIGSRVFITTRNKEVPNFCKRSAIVLQHDLQPLTLEQSLNLFYKRAFGSDLGGRCPDHLKDISAEMVKKRDATCWKKFSENLSKELEDGLSPVTKILSFSY…	KRG98718	GLYMA_18G093300	9412500	9415270	9412500	9415270	176	367	18
IPR002182	MAETAVSLAGQHALSKILEAVKMLRDLPKEVRDITDELESFQDFINDADKMAEAEEDDGRRHRIKERVMRLREAAFRMEDAIDEYNISCEDKQPDDPRCAALLCEAVDFIKTQILRLQSAYKIQDVKSLVRAERDGFQSHFPLEQRQTSSRGNQDITWDPFFIEEDEVVGLDGPRGILKNWLTKGREKRTVISVVGIPGVGKTTLAKQVYDQLCKEKKEDRPKDVSTIELLTEEVRNRLCNKRYVVLFDDIWNGKFWDHIESAVIENKNGSRILITTRDEKVAEYCRKSSFVEVHKLEKPLTEEESLKLFCKKAFQYNSDGDCPEELKDISLEIVRKCKGLPLAIVAIGGLLSQKDESLSYDDLPINLRSCLLYFGMYPEDYEVGQQYLSGLVRRSLVQ…	KRG98645	GLYMA_18G087400	8654305	8656476	8654305	8656476	178;213	212;356	18
IPR002182	HGLEIYPKAHENPRAFPWISSPIYLESSNQCPCGVGLHHKGLPLAIVAIGGLLSQKDESAPEWGQFSRDLSLDLERNSELNSITKILGLSYDDLPISLRSCLLYFRMYPEDYEVESDRLIRQWIAEGFVKHETGKTLEEVGQQYLSGLVHRSLVQVSSFGLDGNVERCRVHDLIHDMILRKVKDTGFRQYIDGPDQSVSSKIVRRLTIATDDFSGSIGSSPIRSILIMTGKDENLSQDLVNKFPTNYMLLKVLDFEGSAFSYVPENLGNLCHLKYLSFRYTWIASLPKSIGKLQNLETLDIRGTGVSEMPEEISKLKKLRHLLAYSRCSIQWKDIGGMTSLQEIPPVIIDDDGVVIREVGKLKQLRELSVNDFEGKHKETLCSLINEMPLLEKLLIDAA…	KRG98600	GLYMA_18G083700	8227630	8229758	8227630	8229758	40	93	18
IPR002182	MGETKQLVTLLTQFQEAMRMVKDIVEKSRSSKTSKRLLRKTLKNMTPLLQEINQYNEHLDPPREEIDTLIKEKDAVEEIVCCYSCSRSIWWTKLFSWLPLYGDKFWNNKNYSLAADDNQVKYIKNTLYKVKEVLERLDIENFQLKLKGVGSPIKCPFGVPENPEFTVALDLPLSKLKMEVIRDGMSTLLLTGLGGSGKTTLATKLCRDEEVKGKFKENILFLTFSQTPKLKSIVERLFDHCGYHVPEFISDEDAIKRLGILLRKIEGSPLLLVLDDVWPGSEALIEKFQFQMSDYKIVVTSRVAFPKFGTPYVLKPLAHEDAMTLFRHHALLEKSSSSIPDEELVQKVVRYCKGLPLAIKVIGRSLSHRPIEMWQKMVEEFSQGHSILDSNIELLTCFQ…	KRH04687	GLYMA_17G179200	19680458	19684920	19680529	19684920	186	383	17
IPR001611;IPR013210	MSCYFLKLFYALLLLLLHAAEIKCIESERQALLNFKHGLIDKYGMLSTWRDDNTNRDCCKWKGIQCNNQTGHVETLHLRGLGTQYLRGAINISSLIALENIEHLDLSNNVFEGSHISELMGSFTNLRYLNLSYSLFGGSIPSDLGKLTHLLSLDLGNNYLLQGQIPYQLGNLTHLQYLDLSGNYLDGELPYQLGNLSQLRYLDLGWNSFSGALPFQVGNLPLLHTLGLGGNFDLRLFDCSLSDTNIQSLFYSPSNFSTALTILDLSSNKLTSSTFQLLSNFSLNLQELYLGDNNIVLSSPLCPNFPSLVILDLSYNNLTSSVFQGGFNFSSKLQNLDLGSCSLTDRSFLMSSSFNMSSSSSLVFLDLSSNLLISSTIFYWLFNSTTNLHNLFLYNNMLE…	KRH08041	GLYMA_16G125600	27602260	27605455	27602260	27605455	149;412;768;26	208;471;827;67	16
IPR001611;IPR013210	MPTFLILVLLCARFLSCAQCGSVTEIQALTSLKLNLHDPLGALNGWDPSTPLAPCDWRGVSCKNDRVTELRLPRLQLSGQLGDRISDLRMLRRLSLRSNSFNGTIPHSLSKCTLLRALFLQYNSLSGQLPPEIGNLAGLQILNVAGNNLSGEISGELPLRLKYIDISANSFSGEIPSTVAALSELQLINFSYNKFSGQIPARIGELQNLQYLWLDHNVLGGTLPSSLANCSSLVHLSVEGNALAGVLPAAIAALPNLQVLSLAQNNFTGAIPASVFCNVSLKTPSLRIVQLEFNGFTDFAWPQAATTCFSVLEVFNIQRNRVGGKFPLWLTNVTTLSVLDVSGNALSGEIPPEIGRLEKLEELKIANNSFSGEIPPEIVKCRSLRAVVFEGNRFSGEVP…	KRH08102	GLYMA_16G130400	28390495	28394782	28390495	28394782	208;383;503;574;25	267;442;562;634;62	16
IPR001611;IPR002182	MDQASSSKRKRGGRPKSKYWNEAEQLGKDTWKCNHCKEKFGGGATRIEEHITGKGNNIRKCPKYRGNLGGHIILASGSSTSPQEALNILNQLQEDENNLGDQILEHDPAAFESNDIEKAFFYPKGDPDAVCIRKSDIELLQPQKCLNDNIIDFYIKYLINKLPTDKQDRFHFFNCFFFPKLVDLSTDNPSIASDGKAAFQRVSKLTRKVNLFEKNYIFIPINYSLHWSLIVICHPAEVMTCYRDEETKGSPKEACILHMDSRKGIHQDLHNVFQSYLCEEWKERHNNVRDDVSSIFLDLPFVPLELPQQQNAYDCGIFLLHYVERFLEQAPINFNRSLISKFSYWFPPPDASLKRSHIHKLLIAAEGDNKMIVGGSVNPQNNTQLSALLGGDVEDHAVN…	KRH01488	GLYMA_18G280300	56110850	56121368	56110850	56121368	857;496	915;727	18
IPR002182	MHLLSITDFPVALESRVQKLIKFVDDQSGRGCVIGIWGMGGLGKTTMAKSIYNKFRRQKFRRSFIETNNKGHTDLQEKLLSDVLQTKVKIHSVAMGISMIERKLFGERALIILDDVTEPEQLKALCGNCKWIDHGSVLIITTRDLRLLEELKDHHAVYIWKIMEMDENESLELFSKHAFREASPTENWKKLSIDVVSYCAGLPLALEVLGSFLRWRSKEEWEDVLSTLKKIPNYKVQEKLRISFDGLRDHMEKDIFLDVCCFFIGKDRAYVTEILKGCGLCASIGITVLIERSLIKVEKNNKLGMHPLLRDMGRDIVSERSTIEPGKRHRLWFQKDVLDVLTNNTGTETIQGLAMKLHFTSRDCFEAYSFEKMKELRLLQLDHVQLSGNYGYLSKQLKW…	KRH07388	GLYMA_16G085200	10004411	10008261	10004411	10008261	14	231	16
IPR001611;IPR002182	MDPITSATAQSALQIAEHVVKRQVGYIFNYKDKFKEVEQYIERLDDTRKRVQNEVNDAEKNGEEINDEVQHWLKQVDEKIKKYECFIDDERHAQTRCSIRLIFPNNLSLRYRLGRKATKIVEEIKADGHSNKKFDKVSYRLGPSSDAALLNTGYVSFGSRNETMEKIMKALEDSTVNIVGVYGAGGVGKTTLVKEVANKAREKKLFNMVVMANVTRIPDIEKIQGQIAEMLGMRLEEESEIVRADRIRKRLMNEKENTLIILDDLWDGLNLNILGIPRSEDDDGSQQDVNDLSDFGYHKMEKEVFSADFHTMKKDKLAVDFNTMKKGKLSVDSNMIKKEKLSGDHKGCKILLTSRSKEVICNKMDVQERSTFSVGVLDENEAKSFLKKLAGIRAQSFEF…	KRH00653	GLYMA_18G226800	51598851	51607460	51598851	51607460	592;161;343	651;285;458	18
IPR001611;IPR013210	MVFIFPTFHSMKLLSFWLLLIVMRFGAFIMATSLLATASSASLTLQHSEANALLKWKASLDNQSQALLSSWGGNSPCSNWLGIACDHSKSVSNITLRGIGLTGTLQTLNFSSLPNILILDMSHNSLNGSIPPQIGVLSQLTHLGLGVNNLSGPIPSTIGNLTKLTKLSLRSNKLSGPIPSTIGNLTKLSTLALFSNKLSGNIPIELNKLSNLKILSFSYNNFIGPLPHNICISGKLMNFTANDNFFTGPLPKSLKNCSSLVRLRLDQNQLTGNIADDFGVYPNLDYIDLSENKLYGHLSQNWGKCYKLTSLKISNNNLSGSIPVELSQATNLHVLHLTSNHFTGGIPEDLGKLTYLFDLSLDNNNLSRNVPIQIASLKNLKTLKLGANNFIGLIPNHLG…	KRH00174	GLYMA_18G198000	47564036	47568542	47565135	47568542	379;451;48	436;473;86	18
IPR001611	MGGICSRKRDEHEHVVEDELHRGVSGRYCRSGSTKWMRARSLRAKPNHCAGGGTCPSLMDLCINKMREDFHKYNSFSILPRDISQQIFNELVDSHCLTQLSLEAFRDCALQDIDLGEYVGVSDDWMDVISSQGLSLLSVDVSGSQVTDNGLRFLKDCSNLQALTLNFCDQFSEYGLKHISGLSNLTSLSIRKSSTVKPDGMRAFSNLFNLEKLDLERCSDIHGGFVHLKGLKKLEYLNIGCCKCVMDSDMKSISELINLKELQISNSSITDIGITYLRGLKMLTTLNVEGCNITAACLEFIHALASLACLNLNRCGLSDDGFEKISGLKNLKRLSLAFNRITDACLVHLKGLTNLEYLNLDYCRIGDDGLANLTGLTLLKSLVLSDTDIGNSGLRHISG…	KRH03589	GLYMA_17G107400	8427796	8437235	8427796	8437235	377;476;307	398;494;365	17
IPR001611;IPR013210	MAFRFGVLILALVICLNFNSVESDDGATLLEIKKSFRDVDNVLYDWTDSPSSDYCAWRGISCDNVTFNVVALNLSGLNLDGEISPAIGKLQSLVSIDLRENRLSGQIPDEIGDCSSLKNLDLSFNEIRGDIPFSISKLKQLENLILKNNQLIGPIPSTLSQIPDLKILDLAQNNLSGEIPRLIYWNEVLQYLGLRGNNLVGSLSPDMCQLTGLWYFDVRNNSLTGSIPENIGNCTAFQVLDLSYNQLTGEIPFNIGFLQVATLSLQGNKLSGHIPPVIGLMQALAVLDLSCNLLSGSIPPILGNLTYTEKLYLHGNKLTGFIPPELGNMSKLHYLELNDNHLSGHIPPELGKLTDLFDLNVANNNLEGPIPSNLSSCKNLNSLNVHGNKLNGSIPPSLQ…	KRH05414	GLYMA_17G226100	38032261	38040867	38032261	38040867	92;427;116;23	151;486;139;63	17
IPR002182	MADTIVVFLIEKLTRLLAEEAKLLGSAHDKVTSLRNELRFMNLFLNNSQGKRKDHNMVAELVDQIRDIAHEAEDVIDNYISDMIKQRRRNMLEKFGRGVDHALMLRNLTVKIDRIKTTINDIFDNKVKYGIEAGRRDSEEEAERIRKQRRDVEEQEVVGFAHDSKVVIEKLMASGSRLKLVSIVGMGGLGKTTLARKIYNSNRVKNTFPCRAWGYASNDYRPREFFLSLLKCLLSTSKYNDLFKKREEASRSEEELKMKVRECLSRSGGKYLVVVDDVWQSQVWDEVKGAFPDDSNGSRILITTRHAEVASHAGPMPPYFLPFLTEEESWELLSKKVFRGEDCPSDLEPMGKLIAESCNGLPLAIIVMAGILANKKSLRDWSRIKDHVNWHLGRDTTLK…	KRH01597	GLYMA_18G287100	56710302	56713686	56710526	56713416	166	394	18
IPR001611	MRGHDWINSCFPDELIVEIFSRLHSKSTRDACSLVCRRWFRLERRTRTTLRIGATHLFLHRLPSRFSNIRNLYIDERLSIPLHLGKRRPNDEEGDLDSLCLSDAGLSALGEGFPKLHKLGLIWCSNVSSDGLTSLARKCTSLKALDLQGCYVGDQGLAAVGQCCKQLEDLNLRFCEGLTDTGLVELALGVGKSLKSLGVAACAKITDISMEAVGSHCRSLETLSLDSECIHNKGLLAVAQGCPTLKVLKLQCINVTDDALQAVGANCLSLELLALYSFQRFTDKGLRGIGNGCKKLKNLTLIDCYFISDKGLEAIANGCKELTHLEVNGCHNIGTLGLEYIGRSCQYLTELALLYCHRIGDVSLLEVGKGCKFLQVLHLVDCSSIGDDAMCSIANGCRN…	KRH02152	GLYMA_17G019800	1475182	1480986	1475182	1480986	138;167;397;422;449;499	159;187;419;446;471;522	17
IPR001611	MGRFEYIPTSFLSILFIFCFCPMVLSLLSQNQTKTMINLSKNLPPPVPWNASYPPCSWMGVDCDPTNSSIVGISLIRYSLSASDFLPLVCKIQTLEHFDVSNNRLSSVPDGFITECGKIKGLKKLNFSGNMLGGDLPSFHGFDALESLDMSFNNLEGSIGIQLDGLVSLKSLNLTSNNFGGSIPTKLGNSTVLEHLVLSVNQFGGKIPDELLSYENLTEVDFRANLLSGSIPSNIGKLSNLESLVLSSNNLTGEIPASLFNLTKLSRFEANQNNFIGPVPPGITNHLTSLDLSFNNLSGPIPEDLLSPSQLQAVDLSNNMLNGSVPTNFSPNLFRLRFGSNHLSGNIPPGAFAAVPNLTYLELDNNDLTGTIPAELESCRKLALLNLAQNHLTGVLPPL…	KRH08545	GLYMA_16G156100	31629372	31635425	31629372	31635425	240;285;94;331;502	262;299;155;392;558	16
IPR001611	MFSKCSTGFLSLSCGGRTSFRDTSNISWVPDTSYITTGKTTTITYSDDSSALNISARFFLNSRRRKCYRIPVNNSTTLVLVRATFLYKNYDGLGKPPKFSASIGTAIAATINLAESDPWSEEFLWTVNKDTLSFCLNAIPKGGSPVISSLEIRPLPQGAYTNGMADFPNKLLRKSYRIDCGHSNGSIRYPLDPFDRIWDADRSFTPFHVATGFKIQLSFKQSSLEEKPPPAILQTGRVLARRNTLTYSLPLDALGDYYIILYFAGILPVFPSFDVLINGELVKSNYTINSSETSALYLTRKGIGSLNITLKSISFCPQINAFEVYKMVDVPSDASSTTVSALQVIQQSTGLDLGWQDDPCLPSPWEKIECEGSLIASLDLSDINLRSISPTFGDLLDLK…	KRH07486	GLYMA_16G092600	14759924	14767767	14759924	14767220	420	478;442	16
IPR002182	MQPSSSSFGYGFTYDVFLSFRGEDTRYGFTGNLYKALYDKGIHTFIDEELQRGDKITSTLEKAIQDYASSPFCLNELAYILNFIKGNRQLVLPVFHNVDTSHVRHHTGSFEQKNNVEKLDTWKMALHQAASLSGYHFKHGDGYEYQFINRIVELVSSKINRVPLHVADYPVGLESPMLEVKSLLLDVGSDDVILMVGIQGLGGVGKTTLAVAVYNSIADNFEALCYLENSRETSNKHGILHLQSNLLSETIGEKEIKLTSVKQGISVIQHSSSKRTIVGRPDWFGPGSRVIINTRDKHLLACHGKDVLQLLSWKAFKSEEVDRCFEDVLNRAVTYALGLPLALEVIGFNLFGKSIKQWGSALNRYERIPNKKSQEILKVSYDALEKDEQSIFLDIVCCF…	KRH08408	GLYMA_16G147400	30817535	30821568	30817535	30821568	179	249	16
IPR001611;IPR013210	MVLSIEFLGRCWILLVVFLTQSSPQLAAAENNEANALLRWKDNFDKPGQNLLSTWTGSDPCKWQGIQCDNSNSVSTINLPNYGLSGTLHTLNFSSFPNLLSLNIYNNSFYGTIPPQIGNMSKLNVLNFSLNLFRGSIPQEMWTLRSLRGLDLSQCSQLSGEIPNSISNLSNLSYLDLSICNFSGHIPPEIGKLNMLEILRIAENNLFGSIPQEIGMLTNLKDIDLSLNLLSGTLPETIGNMSTLNLLRLSNNSFLSGPIPSSIWNMTNLTLLYLDNNNLSGSIPASIKKLANLQQLALDYNHLSGSIPSTIGNLTKLIELYLRFNNLSGSIPPSIGNLIHLDALSLQGNNLSGTIPATIGNLKRLTILELSTNKLNGSIPQVLNNIRNWSALLLAENDF…	KRH01051	GLYMA_18G250500	53691918	53695661	53691918	53695661	267;532;605;31	327;591;663;69	18
IPR002182	MQAHILADVNHVRFEMAERFDRVEASNRRMERLIGEMKIGVNGGGWVEEAVRSMQEDETWVEGCNGNNNNGFGVGLEFGKNKVLEMIFTRSGDVSVVGICGIGGSGKTTLAREVCRDDQVRCYFKERILFLTVSQSPNVEQLRESIWVHIMGNQGLNGNYAVPQWMPQFECKVETQVLVVLDDVWSLSVLDKLVLKIPGCKFLVVSRFNFPTIFNATYHVELLGEHDALSLFCHHAFGQKSIPMGANVSLVKQVVAECGRLPLALKVIGASLRDQNEMFWLSVKSRLSQGQSIGETYETNLIDRMAISTNYLPEKIKECFLDLCSFPEDRKIPLEVLINMWVEIYDIDEAEAYAIVVELSNKNLLTLVQEARVGGMYSSCFEISVTQHDILRDLALHLS…	KRH05740	GLYMA_17G245600	40100134	40104081	40100134	40104081	81	303	17
IPR001611	MTLGAEFNVESLTCRDWNTSSKVSQKLHLEDNAILNSGWWNTSESEDSHDICSWYGISCNDVGSITRIKYQFYTPTGIPLATLNLSVFKNLEWFEVAGSGLQGTIPPDIGNLPKLTHLDLSYNSLDERLDLSKNELQGSIPPELLFLKSLTWLDLSYNSLNDLSNNLLDGEIPPALTNLTQLEILGLSNNKFQGSIPSELLFLKNLIVLDLSYNSLDGEIPPARANLTLLERLDLSHNKFQGPIPDLSYNLLDGEIPPALANLTQLEMLDLSNNKFQGPIPRELLFLKNLTWLDLSYNSLDGEIPPALTNLTQLKSLTISNNKFQGPIPGELLFLKNLTWLDLSYNSLDGEIPPTLTILTQLESLIISHNNIQGSIPQNFVFLKRLTSLDLSANKISGI…	KRH01109	GLYMA_18G254400	54071853	54077120	54071853	54077120	114;181;289;361;149;385;458	137;240;348;420;170;406;479	18
IPR001611;IPR013210	MVFIFPTLLSMKLQPLLLLLVMYFCAFAASSEIASEANALLKWKSSLDNQSHASLSSWSGNNPCIWLGIACDEFNSVSNINLTYVGLRGTLQSLNFSLLPNILTLNMSHNSLNGTIPPQIGSLSNLNTLDLSTNNLFGSIPNTIGNLSKLLFLNLSDNDLSGTIPSEIVHLVGLHTLRIGDNNFTGSLPQEIGRLMNLRILDIPRSNISGTIPISIEKLCNLSHLDVESNDLSGNIPLRIWHMNLKHLSFAGNNFNGSIPEEIVNLRSIETLWLWKSGLSGSIPKEIWMLRNLTWLDMSQSSFSGSIPRDIGKLRNLKILRMSKSGLSGYMPEEIGKLVNLQILDLGYNNLSGFIPPEIGFLKQLGQLDLSDNFLSGEIPSTIGNLSNLYYLYLYKNSL…	KRH07070	GLYMA_16G065700	6527718	6531948	6527718	6531948	340;460;748;771;34	362;519;805;793;72	16
IPR002182	MAWRSFSYDVFLSFRREDTRHGFTGNLYNVLRERGIHTFIDDDEPQKADQITKALEEAIKNSKIFIIVLSENYASSFFCLNELTHILNFTKGWDDVLVLPVFYKVDPSDVRHHRGSFGEALANHEKNLNSNYMGKLKTWKMALRQVSNFSGHHFQPDGNKYEYKFIKEILESVSNKLNGDHLYVSDVLVGLESPLLEVKELLDVGRDDVVHMVGIHGLPGVGKTTLAVAVYNSIVDHFEASCFLENVRETSNKNGLVHLQSVLLSKTDGEIKLANSREGSTIIQRKLKQKKVLLILDDVDEHKQLQAIIGNPDWFGRGSRVIITTRDEHLLALHKVKITYEVRELNKKHALQLLTQKAFELEKEVDPSYHDILNRAITYASGLPLALEVMGSNLFGKSI…	KRH08228	GLYMA_16G137300	29435910	29441170	29436536	29440959	197	411	16
IPR002182	MSSSSISYGWKYDVFLSFRGSDTRHGFTGHLYKALLDRGIYTFIDNEELQRGEEITPSLVKAIEDSRIAILVFSKNYASSTFCLDELVHILACVKEKGTMVLPVFYEVDPSDVRHQRGSYEEALNKHKEKFNDDEEKLQKWRIALRQAANLSGYHFKHGNENEYDFVGKIIKEVSQRISRTHLHVANNLVGLESRVLHVTSLLDDKYDGVLMVGIYEARTLQPFAVSGVRHASVSVSDTDTTPVLRSIFWTLQVSTCPYPCRVRCPCRCQCFIGKTTIAREVYNLIADQFEWLCFLDNVRENSIKHGLVHLQKTLLSKTIGESSIKLGSVHEGIPIIKHRFLLKKVLLVVDDVDDLDQLQAIVGGTDWFGSASRVIITTRDKHLLTCHGVTSTYEVDGL…	KRH08591	GLYMA_16G159600	31933249	31937079	31933249	31937079	273	470	16
IPR001611;IPR013210	MGSSYVFQFLCGILLLLCMSTCQDSATAASTLQGNETDLHTLLDFKSRIVHDPFHIMSLWNDSIHHCNWLGITCNNSNGRVMYLILSDMTLSGTLPPSIGNLTFLTRLNLRNSSFHGEFPHEVGLLQYLQHINISYNSFGGSIPSNLSHCTELSILSAGHNNYTGTIPAWIGNSSSLSLLNLAVNNLHGNIPNEIGQLSRLTLLALNGNYLSGTIPGTIFNISSLFFFTVSQNHLHGNIPADVGYTFPNLETFAGGVNSFTGTIPESLSNASRLEILDFAENGLTGTLPKNIGRLPLLKRLNFDDNRLGTGKAGDLNFLASLVNCTALKVLGLSDNSFGGELPSTIANLSTQLTSLTLGGNGIHGSVPIGIRNLVNLTFLGLEENNLSGFVPHTIGMLR…	KRH00191	GLYMA_18G199200	47801168	47805243	47801168	47805243	129;521;36	150;580;75	18
IPR001611	MSHNSLNGTIPPQIGSLSNLNTLDLSTNNLFGSIPNTIDNLSKLLFLNLSDNDLSGTIPSEIVHLVGLHTLRIGDNNFTGSLPQEMGRLMNLRILDIPRSNISGTIPISIEKLCNLSHLDVESNDLSGNIPLRIWHMNLKHLSFAGNNFNGSIPKEIVNLRSVETLWLWKSGLSGSIPKEIWMLRNLTWLDMSQSSFSGSIPRDIGKLRNLKILRMWKSGLSGSMPEEIGKLVNLQILDLGNNSLYGFIPPEIGFLKQLGQLDLSDNFLSGEIPSTIGNLSNLYYLYLYKNSLYGSIPDGVGNLHSLSTIQLSGNSLSGAIPASIGNLVHLDSLLLDGNELSGSIPFTIGNLSKLSELFIQSNELTGPIPASIGYLVHLDSLFLDRNELSGSIPFIIGN…	KRH07059	GLYMA_16G064800	6379732	6383232	6379732	6383232	234;281;666	256;341;723	16
IPR001611;IPR013210	MRIPHVPFLSFIFCYCFLIHHSVYYTGVKAQIVEDQQQSLLKLKNSLKFETNKSTKLVSWNPSVDFCEWRGVACDEDGQVTGLDLSGESIYGGFDNSSTLFSLQNLQILNLSANNFSSEIPSGFNKLKNLTYLNLSHAGFVGQIPTEISYLTRLVTLDISSVSYLYGQPLKLENIDLQMLVHNLTMLRQLYMDGVIVTTQGYKWSNALFKLVNLQELSMSDCNLSGPLDPSLTRLQNLSVIRLHQNNFSSPVPETFANFPNLTTLDLSSCELTGTFQEKIFQVATLPLQTLIVSGTNFSGAIPPAINNLGQLSILDLSDCHFNGTLPSSMSRLRELTYLDLSFNDFTGPIPSLNMSKNLTHLDFSSNGFTGSITSYHFDGLRNLLQIDLQDNFLDGSLP…	KRH00299	GLYMA_18G204500	48757722	48760925	48757722	48760925	260;719;508;556;34	274;735;567;577;75	18
IPR001611;IPR013210	MKKFTSSCGKMSILSLLSFFFFFFFFFLTYANSQSQYSLLYDQEHAVLLKIKQYLQNPPFLNHWTSSNSSHCTWPEISCTNGSVTSLSMINTNITQTLPPFLCDLTNLTHVDFQWNFIPGEFLKSLYKCSKLEYLDLSQNYFVGKIPDDIDNLANLSFLSLSGNNFSGDIPTSIGRLKELRNLQLYQCLLNGTFPAEIGNLSNLESLYVFSNHMLPPTKLPSSLTQLNKLKVFHMYESNLVGEIPETIGHMVALEKLDLSKNGLSGQIPNGLFMLKNLSILYLYRNSLSGEIPRVVEAFNLTELDLSENILSGKIPDDLGRLNNLKYLNLYSNQLFGNVPESIARLPALTDFVVFLNNLSGTLPLDFIASNSFTGRLPENLCYHGSLVGLTAYDNNLSG…	KRH07287	GLYMA_16G079000	8126768	8129107	8126768	8129107	131;300;324;494;43	153;321;344;553;79	16
IPR002182;IPR011713	MTTFSLQWDNSMGSSNEGSSSSTLTSGRSWSNHVFLSFRGDDTRKGFTGHLFASLERRGIKTFKDDHDLQRGKLISVELMKAIEGSMLALIILSPNYASSTWCLDELKKILECKKEVFPIFHGVDPSDVRHQRGSFAKAFSEHEEKFREDKKKLERWRHALREVASYSGWDSKEQHEATLIETIVGHIQKKIIPRLPCCTDNLVGIDSRMKEVYSLMGISLNDVRFIGLWGMGGIGKTTIARFVYEAIKGDFNVSCFLENIREVSKTNGLVHIQKELLFHLNVRSSDFYNLHDGKNIIANSLSNKKILLVLDDVSELSQLENLAGKQEWFGSGSRVIITTRDKHLLKTHGVHLTCKAKGLAQNEALKLFCLKAFKQDQPKEEYLNLCKEVVEYARGLPL…	KRH06605	GLYMA_16G033900	3174939	3181746	3174939	3179800	223;616	442;633	16
IPR001611;IPR013210	MVFIFPTLLSMKLQPLLLLLVMYFCAFAASSEIASEANALLKWKSSLENQSHASLSSWSGNNPCNWFGIACDEFCSVSNINLTNVGLRGTLQSLNFSLLPNIFTLNMSHNSLNGTIPPQIGSLSNLNTLDLSINNLFGSIPNTIGNLSKLLFLNLSDNDLSGTIPFTIGNLSKLSVLSISFNELTGPIPASIGNLVNLDDIRLHENKLSGSIPFTIGNLSKLSVLSISFNELTGSIPSTIGNLSKVRTLRFIGNELGGKIPIELSMLTALESLQLAGNNFIGHLPQNICIGGTLKNFAAENNNFIGPIPVSLKNCSSLIRVRLQRNQLTGDITDAFGVLPNLDYIELNMSLSQNSINAETSNFEEIASMQKLQILKLGSNKLSGLIPKQLGNLLNLLNM…	KRH07066	GLYMA_16G065500	6484260	6487299	6484260	6487299	420;443;34	477;465;72	16
IPR002182	MTSSSTSIKKDVFISFRGPDVRKGLLSHLKKELCRRQIEACVDEILDRGDEISSSLLRAIEESQILLVIFSKDYASSQWCLEELAKMIECLERNKQILVPVFFNVDPSDVRQQHGEYGDALAKHEEKLKENMFKVQSWRSALKKAANLSGFHYPGNFDDESDLVDKIVEDISEKLSKSSPSESNGLVGNDQNIVQIQSLLLKESNEVIFVGIWGMGGIGKTTIAHAMYDKYSPQYEGCCFLNVREEVEQRGLSHLQEKLISELLEGEGLHTSGTSKARFFDSAGRKMGRKKVLVVLDDVNTSEQLKYLVGKPICFGPGSRVLITSRDKRVLTSGGVYQIHKVKEMDPRDSLKLFCLNAFNESHPKMGYEKLSEEVVKIAQGNPLALKVLGADFHSRSMD…	KRH07928	GLYMA_16G118600	26442194	26445922	26442295	26445922	191	425	16
IPR001611;IPR013210	MVFTFPTLLSMKLQPLSLLLVMYFCAFATSSEIASEANALLKWKASLDNHSQASLSSWIGNNPCNWLGIACDVSSSVSNINLTRVGLRGTLQSLNFSLLPNILILNMSYNSLSGSIPPQIDALSNLNTLDLSTNKLFGSIPNTIGNLSKLQYLNLSANGLSGPIPNEVGNLKSLLTFDIFTNNLSGPIPPSLGNLPHLQSIHIFENQLSGSIPSTLGNLSKLTMLSLSSNKLTGTIPPSIGNLTNAKVICFIGNDLSGEIPIELEKLTGLECLQLADNNFIGQIPQNVCLGGNLKFFTAGNNNFTGQIPESLRKCYSLKRLRLQQNLLSGDITDFFDVLPNLNYIDLSDNSFHGQVSPKWGKFHSLTSLMISNNNLSGVIPPELGGAFNLRVLHLSSNH…	KRH07051	GLYMA_16G064200	6333543	6337085	6333543	6337085	389;485;34	409;543;72	16
IPR002182	MGGLGKTSTAKGIYNQIHRKFIDKSFIEDIREICQTEGRGHILLQKKLLSDVLKTEVDILSVGMGKTTIKERLSGKRMLVVLDDVNELGQVEHLCGNREWFGQGTVIIITTRDVRLLKQLKVDSIYKLEEMDKNESLELFSWHAFGNAEPREDFKELARSVVAYCGGLPLALRVLGAYLIERPKQLWESVLSKLEKIPNDQVQKKLRISFDGLSDPLEKDIFLDVCCFFIGKDRGYVTEILNGCGLHADIGITVLLERSLIKVEKNNKLGMHPLLRDMGREIICESSRNKPGKRSRLWFQKDVLDVLTKNTGTETIVGLALKLHYSSRDCFNAYAFKEMKSLRLLQLDHVHITGDYQYLSKQLRWVCWQGFPSKYIPNNFNLEGVIAIDLKHSNLRLVW…	KRH07395	GLYMA_16G085700	10196743	10201245	10196743	10201245	1	200	16
IPR002182	MALNDFFAGEIATELLKMLINISRKSLLCRGSADQLISYIQDLLPTIEEIKYSGVELPAQRQSQLDRLSEILRSGVELSHKVLASSRWNVYRNLHLAKKMDKLEKNVSKFLVGPMQAHIMADIHHTRFQMEERFDRVDNSVRRLEKYFGNMKIGVGGGGWVEEAVRSVDEDVVDSSSAVGLGFGKNKVREMVIGREDLWVVGISGIGGSGKTTLARELCKDNQVRCYFKDRILFLTVSQSPNVEKLRTKIWGYIMGNERLDANYVVPQWQWMPQFECRSEARTLIVLDDVWTLSVVDQLVCRIPGCKFLVVSRSKFQTVLSYEVELLSEEDALSLFCHHAFGQRSIPLAANENLVKQVVTECGRLPLALKVIGASLRDQTEMFWMSVKNRLSQGQSIGE…	KRH05738	GLYMA_17G245500	40093382	40097206	40093382	40097206	190	405	17
IPR013210	MPTLRIHGYALLVSSCFIILIAASQTDPSEVNALIDIKKSLIDPMGNMRNWNSGDPCMANWAGVWCSDREEANGYFHVQKLYLMTMNLSGSLAPQLGQLSHLKILSFMRNNLTGTIPKEIGNITSLELLLLSGNKLSGTLPDELGNLTNLDRFQVDENQLSGPIPESFVKMVKVKHLHMNNNSFNNQLPSKLSKLPNLVHLLVDNNNLSGYLPPEFSMLERLRILQLDNNNFSGSGIPSTYANFSSLVKLSLRNCSLQGTIPDFSSIANLTYLDLSWNQFTGHIPSELADNMTTIDLSNNNHLDGSIPRSFIYPHLQKLSLENNLLSGSIPASIWENVALNTKDKLTINLQNNSLLEVLGNLNPPANVTLRLSGNPICNNSNIRSIGQYCGHVGGEDED…	KRH00501	GLYMA_18G216800	50371768	50388753	50371768	50388753	28	67	18
IPR001611;IPR013210	MFVLYVRYFSNTEIPNHLLSPFFFPFSLRYQMGFRSLFLSTILIAFISFGSTTQNFTSSPNDLKALIGFSRCLESAIPDWNSSTSSDYCTWSGVTCVGTRVVRLELGSTQLTGKICESLACLDQLRVLKLSKNLFTGSLPHSLFHLPNLEIMDFSNNQFEGSIDTTMCSSFTQLRVFKLSSNYFSGEIPRNLGDCSSLQHLSINKNNLSGSLPESIFLLQNLNELYLQDNKLSRPLSEGVGKLSNLLEFDISNNEFSGILPNIFGGLTRLKVFYAGSNRFTGPLPASLVNSVSLQMLNLKINSLAGSVNFNCSALKNIVLINNQSNCSVLFSLMNCLRLEGICLGSSDHFNYGETTC	KRH06824	GLYMA_16G048200	4591194	4592267	4591194	4592267	124;60	183;96	16
IPR001611;IPR013210	MVDKEALLEFKSRIISDPSKLLHSWTPSSDCCHNWEGIACGSTGRVISLTRTGVVYDVDDIPLETYMSGTLSPYLGNLSGLQVLDLSNLKQLHGPMPPELAKLSHLRKLFLYSNKFTGGIPATFQNLSRLENLYLDNNQLSGNVPSSVFASLKYLSELSLSGNKLSGRIPSSIGSMVFLTRLDIHQNNFHGNIPFSIGNLVNLKGLDFSYNQISGRIPESIGRLSNLVFLDLMHNRVIGSLPFPIGDLISLKFCRLSENMLNGILPYSIGKLKNVQRLILENNKLTGMLPATIGHLTSLTDLFLTNNEFSGEIPPSFGNLINLQTLDLSRNQLSGELPHQLAKLDSLQTLDLSFNPLGLAKVPKWFSKLRVFQLKLANTGIKGQLPQWLSYSSVATLDL…	KRH08128	GLYMA_16G131500	28632470	28634311	28632470	28634311	104;179;256;316;3	165;236;308;357;40	16
IPR002182	MADTIVVFLIEKLTRLLAEEAKLLGSAHDKVTSLRNELRFMNLFLNNSQGKRKDHNMVAELVDQIRDIAHEAEDVIDNYISDMIKQRRRNMLEKFGRGVDHALMLRNLTVKIDRIKTTINDIFDNKVKYGIEAGRRDSEEEAERIRKQRRDVEEQEVVGFAHDSKVVVIEKLMASGSRLKLVSIVGMGGLGPMPPYFLPFLTEEESWELLSKKVFRGEDCPSDLEPMGKLIAESCNGLPLAIIVMAGILANKKSLRDWSRIKDHVNWHLGRDTTLKDILKLSYDTLPARLKPCFLYFGMYPEDYKIPVKQLIQLWISEGLLTQETCGSSTNIPEPEYIAEEYLDELVDRSLIQVVSRTSDGGVKTCRIHDLLRDLCISESKEDKFFEVCGEVDFQIRDS…	KRH01599	GLYMA_18G287100	56710302	56713686	56710302	56713686	200	271	18
IPR001611;IPR013210	MGTQRGIALLSFTFFLLLSSANALLSPKGVNFEVQALMGIKDSLEDPHGVLDNWDGDAVDPCSWTMVTCSSENLVIGLGTPSQSLSGTLSPSIGNLTNLQIVLLQNNNISGPIPSELGKLSKLQTLDLSNNFFSGGIPPSLGHLRSLQYLRFNNNSLVGECPESLANMTQLNFLDLSYNNLSGPVPRILAKSFSIIGNPLVCATGKEPNCHGMTLMPMSMNLNNTEDALQSGRPKTHKMAIAFGLSLGCLCLIVLGFGLVLWWRHKHNQQAFFDVKDRHHEEVYLGNLKRFQFRELQIATNNFSSKNILGKGGFGNVYKGVFPDGTLVAVKRLKDGNAIGGEIQFQTEVEMISLAVHRNLLRLYGFCMTPTERLLVYPYMSNGSVASRLKGKPVLDWGT…	KRH01457	GLYMA_18G278200	55980551	55984677	55980829	55984262	122;33	181;70	18
IPR002182	MATGSPSSSSSSNYDVFLSFRGEDTRLGFTGHLYKALHDKGIRTFIDDAELQRGEEITPALMKAIQDSRVAITVLSEDYASSSFCLDELATILDQRKRLMVIPVFYKVDPSDVRNQRGSYEDALAKLEGKFQHDPEKLQKWKMALKQVANLSGYHFKEGDGYEFEFIEKIVEQVSGVISLGPLHVADYPVGLESRVLHVRSLLDAGSDDGVHMIGIHGMGGIGKSTLARAVYNELIIAEKFDGLCFLANVRENSDKHGLERLQEKLLLEILGEKNISLTSKEQGIPIIESRLTGKKILLILDDVDKREQLQAIAGRPGWFGPGSKIIITTRDKQLLTSHEVYKKYELKELDEKDALQLLTWEAFKKEKACPTYVEVLHRVVTYASGLPLVLKVIGSHLV…	KRH08070	GLYMA_16G127900	28004128	28012396	28004362	28008138	198	415	16
IPR001611	MGGICSRKRDEHEHVVEDELHRGVSGRYCRSGSTKWMRARSLRAKPNHCAGGGTCPSLMDLCINKMREDFHKYNSFSILPRDISQQIFNELVDSHCLTQLSLEAFRDCALQDIDLGEYVGVSDDWMDVISSQGLSLLSVDVSGSQVTDNGLRFLKDCSNLQALTLNFCDQFSEYGLKHISGLSNLTSLSIRKSSTVKPDGMRAFSNLFNLEKLDLERCSDIHGGFVHLKGLKKLEYLNIGCCKCVMDSDMKSISELINLKELQISNSSITDIGITYLRGLKMLTTLNVEGCNITAACLEFIHALASLACLNLNRCGLSDDGFEKISGLKNLKRLSLAFNRITDACLVHLKGLTNLEYLNLDYCRIGDDGLANLTGLTLLKSLVLSDTDIGNSGLRHISG…	KRH03590	GLYMA_17G107400	8427796	8437235	8428184	8436770	377;524;307	398;542;365	17
IPR002182	MEFVASSSSFSQSKPSSSFSKSKPKRLYDVFINFRGEDTRGKFVSHLHYALSKAGVNTFIDDENLLKGMTLKDELMRAIEGSQISLVVFSKSYTESTWCLDELEKILECRKLHDQIVMPIFYDIEPSVVRHQKGAFGKALKSAVEKTYSGEHAEQVLWRWSSALNRAADLSGFHVVDRRNEAILVKEIVEDVLRKLVYEDLYVTEFPVGLESRVQKVIGLINNQFTKVCMIGIWGMGGLGKTSTAKGIYNQIHRKFIDKSFIEDIREICQTEGRGHILLQKKLLSDVLKTEVDILSVGMGKTTIKERLSGKRMLVVLDDVNELGQVEHLCGNREWFGQGTVIIITTRDVRLLKQLKVDSIYKLEEMDKNESLELFSWHAFGNAEPREDFKELARSVVAY…	KRH07393	GLYMA_16G085700	10196743	10201245	10196844	10201230	212	435	16
IPR001611;IPR013210	MESWMWCFLLCSHLLILYFSPSHSLCHPHDTSALLHFKNSFTINTSYGHNEYPYYYHKCDTGYSKTRTWENGTDCCSWAGVTCHPISGHVTDLDLSCSGLHGNIHPNSTLFHLSHLHSLNLAFNHLYQSHWSSLFGNDLLEWKEDTWKRLLQNATVLRVLVLDGADMSSISIRTLNMSSSLVTLSLRYSGLRGNLTDGILCLPNLQHLDLSGNWVRGGQLAEVSCSTTSLDFLALSDCVFQGSIPPFFSNLTHLTSLDLSYNNLNGPIPPSFFNLTHLTSLDLSGINLNGSIPSSLLTLPRLNFLKLQNNQLSGQIPDVFPQSNSFHELDLSDNKIEGELPSTLSNLQHLIFLDLSYNKLDLSGNKIEGELPSTLSNLQHLLHLDLSYNKLEGPLPNNI…	KRH08723	GLYMA_16G169300	32933402	32936857	32933402	32936857	870;235;359;450;669;428;28	892;285;415;509;728;449;472;893;83	16
IPR002182	MVEAVVSFAVERLHDLLTEEARLLIGVSDKVKRMQNELKRMQCFLRDAERKQDKNDTIKNYISEVRKLAYDAEDVIEIYAIKVALGISIGTKNPLTKTKHLHKVGTELTSINSRIDDLTRSLQNYGFIATEDNEEVSEVQRQLRWSYSHIVEEFIVGLDKDIDKVVEWLLNENHHCQFVYICGMGGLGKTTLAKSIYHYNAIRRNFDGFAWAYISQKCKKRDVWEGILLKLISPTKEERDEIKNMTDDELARKLFKVQQDKKCLIILDDIWSNEAWDMLSPAFPSQNTRSKIVFTSRNKDISLHVDPEGLLHEPSCLNPEDSWALFKKKAFPRQDNPESTVSDEFIRLGREMVAKCAGLPLTIIVLGGLLATKERVSDWATIGGEVREKRKVEEVLDLS…	KRH01327	GLYMA_18G269500	55320986	55326210	55320986	55326210	159	400	18
IPR002182	MALRSFSYDVFLSFRGEDTRYGFTGYLYNVLRERGIHTFIDDDEPQEGDEITTALEAAIEKSKIFIIVLSENYASSSFCLNSLTHILNFTKENNDVLVLPVFYRVNPSDVRHHRGSFGEALANHEKKSNSNNMEKLETWKMALHQVSNISGHHFQHDGNKYEYKFIKEIVESVSNKFNHDHLHVSDVLVGLESPVLEVKSLLDVGRDDVVHMVGIHGLAGVGKTTLAIAVYNSIAGHFEASCFLENVKRTSNTINGLEKLQSFLLSKTAGEIKLTNWREGIPIIKRKLKQKKVLLILDDVDEDKQLQALIGSPDWFGLGSRIIITTRDEHLLALHNVKITYKVRELNEKHALQLLTQKAFELEKGIDPSYHDILNRAVTYASGLPFVLEVIGSNLFGKS…	KRH08226	GLYMA_16G137200	29425625	29428912	29425625	29428912	196	409	16
IPR001611	MSSSLVTLSLRDNGLRGNLTDGVLYLSACGFQGSIPPSFSNLTHLTSLNLSANKIESELQSTLSNLQHLIHLDLSYNKLEGPLPNNITGFSNLTSLMLYRNLLNGTIASWCLSLPSLIDLDLSENQFSGHISAISSYSLERLSLSHNKLKGNIPEAIFSLVNLTKLDLSSNNLSGSVNFPLFSKLQNLGRLNLSQNNQLSLNLKSNVNNSFSRLWSLDLSSMDLTEFPKIIRKSRVPNWLHEASSSLYELDLSHNLLTQSLHQFSWNQLLGYLDLSFNSITGGFSPSVCNANAIEILNLSHNKLTGTIPQCLANSSSLQVLDLQLNKLHSTLPCTFAKDCQLRTLDFNGNQLLEGFLPESLSNCIYLEVLDLGNNQIKDVFPHWLQTLPELKVLVLQAN…	KRH07715	GLYMA_16G105900	21413295	21415501	21413295	21415501	295;534;162;44;341	313;556;175;103;401	16
IPR002182	MAERAEPSSSSFADKWNFYDVFLSFRGKDTRQNFTGHLYNSLFKNGILTFIDDKGLRRGEEITPALLNAIKNSRIAIIVFSEDYASSTYCLDELVTILESFKEEEGRSIYPIFYYVDPSQVRHQTGTYSDALAKHEERFQYDIDKVQQWRQALYQAANLSGWHFHGSQPEYKFILKIVKEISEKIDCVPLHVADKPIGLEYAVLAVKSLFGLESDVSMIGIYGIGGIGKTTIARAVYNMSFSKFEGICFLPDIREKAINKHGLVELQEMLLSETLKEKDIKVGHVNKGIQIIKQRLQQKKVLLILDDVDKLEQLKVLAGQYDWFGSGSIIIITTRDKHLLATHEVVKLYEVKPLNDEKSLELFDWHAFKNNKTDPSYVTISNRAVSYACGLPLALEVIG…	KRH08592	GLYMA_16G159700	31940470	31944478	31940470	31944478	209	427	16
IPR001611	MSDCNLSGPLDPSLTRLPNLSVIRLDQNNFSSPVPETFANFTNLTTLHLSSCELTGTFPEKIFQVATLSVLDLSFNYHLYGSLPKFPLNSPLQTLIVSGTNFSGAIPPSINNLGHSMSRLRELTYLDLSFNDFTGQIPSLNMSKNLTHLDFTRNGFTGSITSYHFGGLRNLLQIDLQDNFLDGSLPSSLFSLPLLRSIRLSNNNFQDQLNKFSNIFSSKLEILDLSGNDLNGSIPTDIFQLRSLCVLELSSNKLNGTLKLDVIHRLENLTTLGLSHNHLSIDTNFADVGLISSIPNMKIVELASCNLTEFPSFLRNQSKITTLDLSSNNIQGSIPTWIWQLNSLVQLNLSHNLLSNLEGPVQNSSSNLSLLDLHDNHLQGKLQIFPVHATYLDYSSNNF…	KRH00297	GLYMA_18G204300	48725617	48729076	48725617	48729076	560;680;123;506;18;145;219;295;343	580;701;135;522;76;205;279;354;364	18
IPR013210	MPALRIHGYALAVSFCLITFIAASLPTDPSEVDALIEIKNSLIDPKNNLKNWNKGDPCAANWTGVWCFDQKGDDGYFHVREIYLMTMNLSGSLSPQLGQLSHLEILNFMWNDLTGTIPKEIGNIKSLKLLLLNGNKLSGSLPDELGNLPNLNRFQVDENQLSGPIPESFANMTNIRHLHLNNNSFSGELPSTLSKLSNLIHLLVDNNNLSGHLPPEYSMLDELAILQLDNNDFSGSEIPSTYANLTRLVKLSLRNCSLQGAIPDFSSISKLTYLDLSWNQITGPIPSNKVADNMTTFDLSNNRLNGSIPHFFYPHLQKLSLANNLLSGSIPGSIWQNMSFSAKDKLTIDLQNNSFSDVLGNLTPPENVTLRLSGNPICKNSNIQSIGQYCGPEADNKAA…	KRH00507	GLYMA_18G217000	50427219	50437453	50427314	50437453	29	67	18
IPR001611	MGNRLYLSVFLVFVTVLLSIFHTEQLQSSDSKTLLRIQQQLNFPPVLSSWNKNTDFCSTDSTSSLTVVCYEGTITQLHIVGETRALLLPRNFSIDSFVRTLVRLPSLKVLTLVSLGIWGPLPGKIAHLSSLEIVNVSSNFLYGSIPLQFSLLSHLQTLILDDNMFSGHLPEWLDSFPALTVLSLKNNLFNSSLPDSLNSLENLRILSLSHNHFYGPVPDLGRLANLQVLELDDNAFGPRFPQLGDKLVTIVLRNNKFRSSIPDEVSSYYQLEKLDISANTFVGPFQLALLSLPSITYVNISGNKLTGMLFENLSCNPGLEAVDLSSNLLTGSLPKCLMSNSNDRTVLYARNCLETNQNQHALPFCHTEAIAVGIVPEGKKHKRVSKEVLSIGIVCGTFG…	KRH04791	GLYMA_17G187200	23903099	23908158	23903099	23908152	153	213	17
IPR013210	MTIFCVLLFLGLLWAEIHVISSFTDTQDVVALRSLKDVWQNTPPSWDKADDPCGAPWEGVTCNKSRVTSLGLSTMGLKGKLTGDIGQLTELRSLDLSFNRGLTGPLSPQLGDLSNLNILILAGCSFGGNIPDELGNLSELSFLALNSNNFTGKIPPSLGKLSKLYWLDLADNQLTGPIPVSTSTTPGLDLLLKAKHFHFNKNQLSGSIPPKLFSSEMILIHILFDGNNLSGTIPSTLVLVKSVEVLRLDRNFLTGEVPSDLNNLTNINELNLAHNKFTGPLPDLTGMDTLNYVDLSNNSFDASDAPTWFTILPSLTTLIMEFGSLQGTLPSKLFDIPQIQQVKLRNNALNNTLDMGDNICPQLQLVDLQDNEISSVTLRSQYKNILILIGNPVCGTALS…	KRH07654	GLYMA_16G101800	20487702	20494789	20487702	20494742	27	63	16
IPR002182	MAVRSSSYDVFLSFRGEDTRHGFTGNLYNVLRERGIDTFIDDEELQKGHEITKALEEAIEKSKIFIIVLSENYASSSFCLNELTHILNFTKGKSDRSILPVFYKVDPSDVRYHRGSFGEALANHEKKLKSNYMEKLQIWKMALQQVSNFSGHHFQPDGDKYEYDFIKEIVESVPSKFNRNLLYVSDVLVGLKSPVLAVKSLLDVGADDVVHMVGIHGLGGVGKTTLAVAVYNSIACHFEACCFLENVRETSNKKGLESLQNILLSKTVGDMKIEVTNSREGTDIIKRKLKEKKVLLVLDDVNEHEQLQAIIDSPDWFGRGSRVIITTRDEQLLVLHNVKRTYKVRELNEKHALQLLTQKAFGLEKKVDPSYHDILNRAVTYASGLPLALKVIGSNLFGK…	KRH08218	GLYMA_16G136600	29363327	29374233	29363327	29374233	198	428	16
IPR002182	MATGSPSSSSSSNYDVFLSFRGEDTRLGFTGHLYKALHDKGIRTFIDDAELQRGEEITPALMKAIQDSRVAITVLSEDYASSSFCLDELATILDQRKRLMVIPVFYKVDPSDVRNQRGSYEDALAKLEGKFQHDPEKLQKWKMALKQVANLSGYHFKEGDGYEFEFIEKIVEQVSGVISLGPLHVADYPVGLESRVLHVRSLLDAGSDDGVHMIGIHGMGGIGKSTLARAVYNELIIAEKFDGLCFLANVRENSDKHGLERLQEKLLLEILGEKNISLTSKEQGIPIIESRLTGKKILLILDDVDKREQLQAIAGRPGWFGPGSKIIITTRDKQLLTSHEVYKKYELKELDEKDALQLLTWEAFKKEKACPTYVEVLHRVVTYASGLPLVLKVIGSHLV…	KRH08068	GLYMA_16G127900	28004128	28012396	28004128	28012396	198	415	16
IPR001611	MDFRDAWAGFFLFCSFWLVTFCEQDGFLSLSCGGRTSFRDTSNISWVPDTSYITTGKTTTITYSDDSSALNISARFFLNSRRRKCYRIPVNNSTTLVLVRATFLYKNYDGLGKPPKFSASIGTAIAATINLAESDPWSEEFLWTVNKDTLSFCLNAIPKGGSPVISSLEIRPLPQGAYTNGMADFPNKLLRKSYRIDCGHSNGSIRYPLDPFDRIWDADRSFTPFHVATGFKIQLSFKQSSLEEKPPPAILQTGRVLARRNTLTYSLPLDALGDYYIILYFAGILPVFPSFDVLINGELVKSNYTINSSETSALYLTRKGIGSLNITLKSISFCPQINAFEVYKMVDVPSDASSTTALQVIQQSTGLDLGWQDDPCLPSPWEKIECEGSLIASLDLSDI…	KRH07484	GLYMA_16G092600	14759924	14767767	14759924	14767767	436	494;458	16
IPR001611;IPR025875	MNLLPARSVDETVEEIMRLHRSLPARLGIEEVEAARTLVANVEREDQAKLEAVARARERKGPHVPEELFAVLQEMQKSVVLFQSKEQRREALKLLDLENVHVLFDELIQRASNCVSSRSGSKNSVLKRETSSSSSVSVSAFKKEPVKSSEILFTRDDNYMNKIKPNFYPDGYTIGPSVSSKPLILDSSIIPASTSGEDKLSLIKLASLMEVSAKKGTRELILQNKLMDQVDWLPDSIGKLSSLIKLDLSENRITVLPSTIGGLSSLTSLNLHSNKIAELPECVGDLLSLVYLNVGGNQLSSLPASLGRLVHLEELDLSSNQLSVLPDAIGSLVSLKVLNVETNDIEEIPHSIGRCVALRELCADYNRLKALPEAVGKIESLEVLSVRYNNVKQLPTTMS…	KRH07813	GLYMA_16G112600	25015407	25020098	25015409	25020090	234;428;265;311;451	276;485;286;332;472;349	16
IPR001611	MCTLQRLFLSHNKLNGELSSFIENSSWCNRHIFKISYLPYNRITGMLPKSIGLFSELENLALTGNFLEESLSLSKNSLSLKFDPSWVPPFQLQSLGLRSFGSRLKVLDISDNGVNDSVPEGFWKILQNTAMLNMSHNNLFGAIPNKSFKLRNRPSIILNSNQFEAKVQSFLQKASELKLSNNKFSDLFSFLCEGRPLWIYGLGHQNSEVTVYHVYRFNNTYFEVYGTFSLGDYMLDITWLWKGVERGFKNPELLLKSIDLSCNNLIGEIPKEIGYLVGLVSLNLSRNNLSGEIPYEIGNLSSLDSLDLSRNHFTGRIPSSLTQIDGLGKLDLSQNSLSTFDAFSLEGNVDLCGEQLNKSCPADGDPTTVKPQEPAVHGDDSVF	KRH07082	GLYMA_16G066800	6627025	6628243	6627025	6628243	255	313	16
IPR002182	MSHYLKEKGGPRLVIMGETKQLVTLLTQFQEAMRMVKDIVEKSRSSKTSKRLLRKTLKNMTPLLQEINQYNEHLDPPREEIDTLIKEKDAVEEIVCCYSCSRSIWWTKLFSWLPLYGDKFWNNKNYSLAADDNQVKYIKNTLYKVKEVLERLDIENFQLKLKGVGSPIKCPFGVPENPEFTVALDLPLSKLKMEVIRDGMSTLLLTGLGGSGKTTLATKLCRDEEVKGKFKENILFLTFSQTPKLKSIVERLFDHCGYHVPEFISDEDAIKRLGILLRKIEGSPLLLVLDDVWPGSEALIEKFQFQMSDYKIVVTSRVAFPKFGTPYVLKPLAHEDAMTLFRHHALLEKSSSSIPDEELVQKVVRYCKGLPLAIKVIGRSLSHRPIEMWQKMVEEFSQG…	KRH04686	GLYMA_17G179200	19680458	19684920	19680458	19684920	201	398	17
IPR001611;IPR013210	MPTINPVRLKFMQAIIIFMMLQVLVSAQDQIMCIQTEREALLQFKAALVDDYGMLSSWTTSDCCQWQGIRCSNLTGHVLMLDLHRDVNEEQVRYISGEIHKSLMELQQLNYLNLSCNSFQRKGIPEFLGSLSNLRYLDLSYSQFGGKIPTQFGSLSHLKYLNLAGNSLEGSIPRQLGNLSQLQHLDLWGNQLEGNIPSQIVNLSQLQHLDLSVNRFEGNIPSQIGNPSQLQHLDLSYNSFEGSIPSQLGNLSNLQKLYLGGSHYDDDGGALKIDDGDHWLSNLISLTHLSLLSISNLNTSHSYPQMIAKLPKLRELSLIDCSLSDQFILSVRLSKFNFSSSLSILDLSSNNFTSSMILQWLSNVTFNLVELDLSYNLLEGSTLNHFGRVMNSLEHLDLS…	KRH08090	GLYMA_16G129300	28174512	28178282	28174512	28178282	132;205;446;36	192;261;468;72	16
IPR013210	MNFSFVNIWSTRNKIRFENSIRQISGMTLLEIKSTLNDTKNVLSNWQQFDESHCAWTGISCHPGDEQRVRSINLPYMQLGGIISPSIGKLSRLQRLALHQNSLHGTIPNELTNCTELRALNLSTNFFSGEIPDIGVLSTFDKNSFVGNVDLCGRQVQKPCRTSLGFPVVLPHAESDEAAGKPSHYMKGVLIGAMAILGLALVIILSFLWTRLLSKKERAAKRYTEVKKQADPKASTKLITFHGDLPYTSSEIIEKLESLDEEDIVGSGGFGTVYRMVMNDCGTFAVKQIDRSCEGSDQVFERELEILGSINHINLVNLRGYCRLPSSRLLIYDYLAIGSLDDLLHENTRQRQLLNWSDRLKIALGSAQGLAYLHHECSPKVVHCNIKSSNILLDENMEP…	KRH03413	GLYMA_17G096500	7596694	7604340	7596694	7604276	28	61	17
IPR002182	MLLVLDDVWPGSEGFIEKVKVQISDYKILVTSRVAFPRFGTPFILKNLVHEDAMTLFRHHALLEKNSSNIPEEVVQKIVRHCKGLNLPLVIKVIGRSLSNRPYELWQKMVEQLSQGHSILDSNTELLTSFQKILDVLEDNPTIKECFMDLALFPEDQRIPVAALVDMWVELYGLDNDGIETVAIVNKLASMNLVNVLVTRKNTSDTDSYYYNNHFIILHDILRDFGIHQSNQEQVEQRKRLMIDITENKPEWWPREKQIPAQTLSISTDETCTSYSSHLQPAQAEVLILNLQTNQCTFPKLLKEMRKLKVLIVMHYGFHPSKMNNLELFGSLSHLKRIRFERIWVPPFVTLKNLKKLSLYLCNTRQAFGNRNMLISYAFPNLVDLNVDYCKDLVELPKG…	KRH04695	GLYMA_17G179500	20016588	20021593	20016588	20019537	2	118	17
IPR001611;IPR013210	MNINPTIEFSYSQVTRKEKNLITTPIITMRTYFLKKFNVLLLVLLHTSESTLGFNWPGKLAEVKCIERERQALLKFKEGVLDDAGMLSTWNEDENNGDCCKWKGIQCNNETGHVQMLDLQGHDAYLTGSINITLLTDLQNLEYLDLSWNDFIYVHIPKLIGSLSMLRYLNLSYSEVSGSIPSELGNLSKLEYLNLNNNHLIGAIPVQLGKLTRLRYLDLSDNDDIRGEIPYQLGNLSQLRYLGLGGSSLSGVIPFRIGNLPMLHTLRLGSNFDIKANDAEWLSNLYSLTNLELISLQNLGSSHLWLQTISKIIPNLQELRLVDGNLVDNDIQLLFDSQSNFSTSLTILDLSKNMLTSSAFRLLFNYSLNLRELYLSYNNIVLSSPLYPNFPSLVILDLS…	KRH08642	GLYMA_16G163400	32211009	32215315	32211009	32215315	866;139;166;553;943;68	886;150;223;610;1002;108	16
IPR002182	MADTIVVFLIEKLTRLLAEEAKLLGSAHDKVTSLRNELRFMNLFLNNSQGKRKDHNMVAELVDQIRDIAHEAEDVIDNYISDMIKQRRRNMLEKFGRGVDHALMLRNLTVKIDRIKTTINDIFDNKVKYGIEAGRRDSEEEAERIRKQRRDVEEQEVVGFAHDSKVVIEKLMASGSRLKLVSIVGMGGLGKTTLARKIYNSNRVKNTFPCRAWGYASNDYRPREFFLSLLKCLLSTSKYNDLFKKREEASRSEEELKMKVRECLSRSGGKYLVVVDDVWQSQVWDEVKGAFPDDSNGSRILITTRHAEVASHAGPMPPYFLPFLTEEESWELLSKKVFRGEDCPSDLEPMGKLIAESCNGLPLAIIVMAGILANKKSLRDWSRIKDHVNWHLGRDTTLK…	KRH01596	GLYMA_18G287100	56710302	56713686	56710302	56713686	166	394	18
IPR002182	MEETAQQVKRPFDVPEEPEFIVGLDAPLSELKMELLKEGVSIIVLTGLGGSGKTTLVTKLCWDELVIGKFKGNILFVTISKTPKLKIIIERLFEYYGCQVPAFQSDEDAVNHLGILLRKIDVSPMLLVLDDVWPGSEGFIEKVKVQISDYKILVTSRVAFPRFGTPFILKNLVHEDAMTLFRHHALLEKNSSNIPEEVVQKIVRHCKGLNLPLVIKVIGRSLSNRPYELWQKMVEQLSQGHSILDSNTELLTSFQKILDVLEDNPTIKECFMDLALFPEDQRIPVAALVDMWVELYGLDNDGIETVAIVNKLASMNLVNVLVTRKNTSDTDSYYYNNHFIILHDILRDFGIHQSNQEQVEQRKRLMIDITENKPEWWPREKQIPAQTLSISTDETCTSY…	KRH04693	GLYMA_17G179500	20016588	20021593	20016588	20021593	28	242	17
IPR013210	MEMGTVAWISLVIIVTVFCPSSLALTLDGMTLLEIKSTLNDTKNVLSNWQQFDESHCAWTGISCHPGDEQRVRSINLPYMQLGGIISPSIGKLSRLQRLALHQNSLHGTIPNELTNCTELRALYLRGNYFQGGIPSNIGNLSYLNILDLSSNSLKGAIPSSIGRLSHLQIMNLSTNFFSGEIPDIGVLSTFDKNSFVGNVDLCGRQVQKPCRTSLGFPVVLPHAESDEAAVPTKRPSHYMKGVLIGAMAILGLALVIILSFLWTRLLSKKERAAKRYTEVKKQADPKASTKLITFHGDLPYTSSEIIEKLESLDEEDIVGSGGFGTVYRMVMNDCGTFAVKQIDRSCEGSDQVFERELEILGSINHINLVNLRGYCRLPSSRLLIYDYLAIGSLDDLLH…	KRH03415	GLYMA_17G096500	7596694	7604340	7599667	7604340	28	64	17
IPR002182	MGRPKDEHYWNLVTKEENGTLKCKQCGLMFKGGVSRIKAHVDRIKGKGWASMYVVNGSNNVNSVLESEISNLNQLVSDLTCEEGEVTEQLQWLESRGRKRKRQVDIWLNKVQELKRRAIVINDLQELQFGLTDLYGLEISHKEQKPLVLSNEFVGKYFEKNIKRMWKFLKNDQVFVIGIHGMGGVGKTFLATYMENEINRKGTFKHVFWINVSHDFSIFKLQHDIAETIGVKLNRDDERTRATILSLALETREKTVIILDDVWKYIDLQNVGIPLKVNGIKLIITTRLRHVCLQMDCLPNNIIKIFPFEEEEEAWELFLLKLGHRGTPATLPPHLLEIARSVVMKCNGLPLGISVMARTMKGENDIRRWRHALNNLEKSEMGEEMKEEVLTVLKRSYDN…	KRH01489	GLYMA_18G280400	56122911	56126419	56122911	56126419	159	399	18
IPR001611;IPR013210	MAAVRLLLFHLLLLLLLFPFSSFSLSENEALLNLKKSFSNPVALSSWVPNQSPCSSRWLGVICFNNIVSSLHLADLSLSGTIDVDALTQIPTLRSISFINNSFSGPIPPFNKLGALKALYLARNHFSGQIPSDFFSQLASLKKIWISDNNFSGPIPSSLTNLRFLTELHLENNQFSGPVPELKQGIKSLDMSNNKLQGEIPAAMSRFDANSFSNNEGLCGKPLIKECEAGSSEGSGWGMKMVIILIAAVALAMIFVLMRSKRRRDDDFSVMSRDHVDEVVQVHVPSSNHSRASERGSKKEFTSSKKGSSRGGMGDLVMVNDEKGVFGLPDLMKAAAEVLGNGGLGSAYKAAMNNGLSVVVKRMREMNKVSRDIFDAEMRRFGRLRNPNIITPLAYHYRK…	KRH02591	GLYMA_17G047900	3632512	3635872	3632756	3635470	116;26	175;63	17
IPR002182	METENSHKPLFKILMAVRSFSYDVFLSFRGEDTRYCFTGNLYNVLRERGIHTFIDDDELQKGDQITSALQEAIEKSKIFIIVLSENYASSSFCLNELTHILNFTKGKNDLLVLPVFYIVDPSDVRHHRGSFGEALANHEKKLNSTNMENLETWKIALHQVSNISGYHFQHDGDKYEYKFIKEIVELVSNKFNRDLLHVSDALVGLESPVLEVKSLMDVGSDDVVQMVGIHGLGGVGKTTLAVAVYNSIADHFEASCFLENVRETSNKKGLQHLQSILLSKTVGEKKIKLTNWREGIHIIKRKLKEKKVLLILDDVDEQKQLQAIIGSPDWFGGGSRVIITTRDEHLLALHNVKITYKVRELNEKHALQLLSQKAFELEKEVDPSYHDILNRAVAYASGL…	KRH08206	GLYMA_16G136200	29344638	29348857	29344638	29348857	221	442	16
IPR002182	MNYPKGEELNEGLLRTIEGCRICVVVFSTNYPASSWCLKELEKIIECHRTYGHIVLPIFYDVDPSHIRHQRGAFGKNLKAFQGLWGKSVLSRWRTVLTEAANFSGWDVSNNRNEAQLVKEIAEDVLTKLDNTFMHMTEFPVGLESHVQEVIGYIENQSTKVCIVGIWGMGGLGKTTTAKAIYNRIHRRFMGRCFIEDIREVCETDRRGHLHLQEQLLSNVLKTKVNIQSVGIGRAMIESKLSRRKALIVLDDVIEFGQLKVLCGNRKWFGQGSIVIITTRDVRLLHKLKVDFVYKMEEMDENKSLELFSWHAFGEAKPTEEFDELARNVVAYCGGLPLALEVIGSYLSERRKKEWESVLSKLKIIPNDQVQEKLRISYNGLGDHMEKDIFLDICCFFIG…	KRH07407	GLYMA_16G086500	10503281	10508081	10503281	10508081	144	365	16
IPR002182	MALRSFSYDMFLSFRGEDTRYGFTGNLYKVLQERGIHTFIDDEELQEGDQITTALEEAIEKSKIFIIVLSENYASSSFCLNELTHILNFTKENNDVLVLPVFYKVDPSDVRHHRGSFGEALANHEKNLNSNNMEKLQIWKKALHQVSNISGYHFQDDGNKYEYKFIKEIVESVSNKFNRDHLYVSDVLVGLGSLIASGLGKTTLVVTVYNFIAGHFEASCFLGNAKRTSNTIDGLEKLQNNLLSKMVGEIKFTNWREGITIIKRKLKQKKILLILDDVDKHKQLQAITDSPDWFGRGSRVIITTRDENLLVLHNVKITYKVREFNKIHALLLLTHKAFELEKEVDPRYCYFLNRAVTYASDLPLALEIIGSNLFGKSIEESESALNGFERIPDNNIYEI…	KRH08222	GLYMA_16G136900	29395635	29401564	29395635	29401564	197	389	16
IPR001611;IPR002182	MDPITSATAQSALQIAEHVVKRQLGYIFNYKDKFKEVEQYIERMDDNRKRVQNKVDDAEKNGEEIEDDVQHWLKQVDEKIKKYECFINDERHAQTRCSIRVIFPNNLWLRYRLGRNATKMVEEIKADGHSNKEFDKVSYRLGPSFDAALLNTGYVSFGSRNETMEKIMKALEDSTVNIVGVYGAGGVGKTTLVKEVADKAREKKLFNMVVMANVTRIPDIERIQGQIAEMLGMRLEEESEIVRADRIRKRLMKEKENTLIILDDLWDGLNLNILGIPRSEDDDGSQQDVNDLSDFGYNKMEKEVFSADFNTMKKDKLAVDFSMTKKGKLSVDSNMIKKEKLSGDHKGCKILLTSRSKEVICNKMDVQERSTFSVGVLDENEAKTLLKKLAGIRAQSSEF…	KRH00650	GLYMA_18G226500	51507715	51550797	51507715	51550797	592;161;343	651;285;460	18
IPR001611;IPR002182	MNGASSSKRKRKRGGRPKSNYWNEVEKIGDMWKCNHCEGEFHGGATRIKEHIIGGGKNIRKCPHYPASGSITRNQLQEDVEHDSAAFKSNDMEKAICYPKGDPDAIYIRKSDIELLQPEKCLNDNIIDFYIKYLINNKLPSDKQKRFHFFNCFFFPKLVDLSTDNRSIACDGKAAFQRVSNWTRKVNLFEKDYIFIPINYSLHWSLIVICHPAEVMTCYRDEETKGSPKEACILHMDSRKGIHQDLHNVFQSYLCEEWKERHNNVRDDASSKFLDLPFVPLELPQQQNAYDCGIFLLHYVERFLEKAPINFNRSLITNFSSWFPPLDASLKRSHIQKLLIVEGGNKMIDGDSVNSQNNTKLSASAGGDVEDHAVNGGSNGDDALTINKLLSDLARQEDY…	KRH01505	GLYMA_18G281500	56234929	56241066	56234929	56241066	850;471	908;721	18
IPR001611	MMYEQQQRFHHQQPMTMDTRRKKKGSSGGIEEADERLEIVDLSGMSLDSLPNPSLNLATICKLDLSNNNLLNIPESLTARLLNMVVLDVHSNQLRSLPNSIGCLYKLKVLNVSGNLIEYLPKTIENCRSLEELNANFNKLIQLPDTIGYELKNLKKLSVNSNKLVFLPRSTSHLTALRILDARLNCLRSLPEDLENLINLETLNVSQNFQYLDSLPYSVGFLLSLVELDVSYNKIRALPDSIGCLKKLQKISVEGNPLSSPPPELVEQGLHAVKEYLCQKMNAGHQSPTTNNKKSKSWVGRLVRYGTFNGIGQSRAAGAREEREAFIVPDYRPIDGLASPRYMGMFSPRRLFSPRTYFTN	KRH02753	GLYMA_17G057600	4356268	4360375	4356268	4360375	62;199;224	117;258;245	17
IPR001611	MKFFVICSVVIMGITLELEAVPTPSQLQLEENAIINSGWWNRSKSVASRNICSWYGMSCNVAGSITRINYPFYTPGIRLATLNLSAFKNLEWLEVSNCGLQGTIPSDIGDLPKLTHLDLSHNSLHGEIPPSLTNLTQLEFLIISHNKFQGLIPGELLFLKNLIWLDLSYNSLDGEIPRALTNLTQLESLIISHNNIQGSIPALLFLKNLTRLDLSYNSLDGEIPPARANLNQLERLDLSHNKFQGPIPRELLFLKNLAWLDLSYNSLDGEIPPALTNLTQLEILDLSNNKFQGPIPGELLFLKNLIWLYLSYNSLDGEIPPARTNLTQLECLILSYNKFQGPIPRELLFLKNLAWLNLSYNSLDGEIPPALANLTQLENLDLSNNKFQGPIPGELLFLK…	KRH01112	GLYMA_18G254700	54098824	54101930	54098824	54101930	161;208;232;89;328;113;185	183;225;254;148;387;136;207	18
IPR001611;IPR013210	MTVSLFIFLLLFFFFHPAVSLSSDGIALLTLKSAVDASGASAFSDWNDADATPCQWSGVTCADISGLPEPRVVGVALSGKGLRGYLPSELGTLLYLRRLNLHTNALRGAIPAQLFNATALHSVFLHGNNLSGNLPTSVCTLPRLENLDLSDNALSGAIPDALRKCSNLQRLILARNKFSGEIPASPWPELENLVQLDLSSNLLEGSIPDKLGELKILTGTLNLSFNHLSGKIPKSLGNLPVVVSFDLRNNDLSGEIPQTGSFSNQGPTAFLNNPNLCGFPLQKPCAGSAPSEPGLSPGSRGAHRPTKRLSPSSIILISVADAAGVALIGLVVVYVYWKRKGKSNGCSCTLKRKFGGESEELSLCCWCNGVKSDDSEVEEGEKGEGESGRGEGDLVAIDK…	KRH00325	GLYMA_18G206400	49014311	49019524	49014311	49019524	119;22	178;61	18
IPR002182	MQPSSSSFGYGFTYDVFLSFRGEDTRYGFTGNLYKALYDKGIHTFIDEELQRGDKITSTLEKAIQDYASSPFCLNELAYILNFIKGNRQLVLPVFHNVDTSHVRHHTGSFEQKNNVEKLDTWKMALHQAASLSGYHFKHGDGYEYQFINRIVELVSSKINRVPLHVADYPVGLESPMLEVKSLLLDVGSDDVILMVGIQGLGGVGKTTLAVAVYNSIADNFEALCYLENSRETSNKHGILHLQSNLLSETIGEKEIKLTSVKQGISVIQHSSSKRTIVGRPDWFGPGSRVIINTRDKHLLACHGKDVLQLLSWKAFKSEEVDRCFEDVLNRAVTYALGLPLALEVIGFNLFGKSIKQWGSALNRYERIPNKKSQEILKVSYDALEKDEQSIFLDIVCCF…	KRH08409	GLYMA_16G147400	30817535	30821568	30817535	30820037	179	249	16
IPR001611;IPR013210	MSCYFLKLFYALLLLLLHAAGSILGFNSLPNSAEIKCIESERQALLNFTHGLIDDSGMLSTWRDDDTNRDCCKWKGIQCNNQTGHVETLHLRGQDTQYLIGEINISSLISLENIEHLDLSYNSFQGSHIPELMGSFTNLRYLNLSDSLFGGSIPSDLGKLTHLLSLDLGNNYLLQGQIPYQLGNLTHLQYLDLSGNYLDGELPYQLGNLSQLRYLDLGWNSFSGALPFQVGNLPLLHTLGLGGNFDVKSKDAEWLTNLSSLTKLKLSLLHNLSSSHHWQQMISKLIPNLRELRLFDCSLSDTNIQSLFYSPSNFSTALTILDLSSNKLTSSTFQLLSNFSLNLQELYLGDNNIVLSSPLCPNFPSLVILDLSYNNMTSSVFQGGFNFSSKLQNLYLGNC…	KRH08046	GLYMA_16G126100	27726744	27730055	27726744	27730055	838;162;444;915;39	859;221;505;974;80	16
IPR001611;IPR013210	AGLDDPKRKLSSWNEDDNSPCNWEGVKCDPSSNRVTGLVLDGFSLSGHVDRGLLRLQSLQILSLSRNNFTGPINPDLHLLGSLQVVDLSDNNLSGEIAEGFFQQCGSLRTVSFAKNNLTGKIPESLSSCSNLASVNFSSNQLHGELPNGVWFLRGLQSLDLSDNLLEGEIPEGIQNLYDIRELSLQRNRFSGRLPGDIGGCILLKSLDLSGNFLSGELPQSLQRLTSCTSLSLQGNSFTGGIPEWIGELKNLEVLDLSANGFSGWIPKSLGNLDSLHRLNLSRNQLTGNLPDSMMNCTRLLALDISHNHLAGYVPSWIFRMGVQSISLSGNGFSKGNYPSLKPTPASYHGLEVLDLSSNAFSGVLPSGIRGLSSLQVFNISTNNISGSIPVGIGDLKSL…	KRH00443	GLYMA_18G213600	50059489	50062495	50059489	50062495	156;204;82;251;350;422;2	177;225;101;310;409;481;29	18
IPR001611	MATRPESEKDPPQPPSRGFLATVQEITRIYSSLPPRPSIEEVEAATSTVDTLNNEEQIKLNEISMQQQPPHDDVPQDLFSVLQQLKKTMVLFHTHQQRRDALYLLELENMFQTFGDLIQRASELVSGDTQKQKLPTIPEEHAVITEESETLVKEEEGRHKNVFHVVKPSLSAGDGSTEKLSLMKVATVIESCAGSGATILELRGKLVDQMEWLPVSIGKLSDVTEMDLSENRLMALPTTIVGLKALTKLDLHSNQLINLPHSFGELINLVDLDLHANKLKSLPATFGNLTNLTDLDLSSNGFTDLPETIGNLSSLKRLNVETNELEELPYTIGNCSSLSVLKLDLNQLKALPEAIGKLECLEILTLHYNRVKRLPSTMDNLCNLKELDVSFNELEFVPE…	KRH04326	GLYMA_17G154500	13046430	13048869	13046430	13048869	260;291	301;312	17
IPR002182	MPEIGGCVFIITTRDVRLLNVLKPYHRVHVCRIKEMDENESLELFSWHAFRQAHPREDLIKLSMDIVAYCGGLPLALEVLGSYLCERTKEEWESVLAKLRKIPNDQVQEKLRISYDDLDCEEKNIFLDICFFFIGKDRVNVTEILKGCDLHAEIGITILVERSLIKLEKNNKIKMHNLLRDMGREIVRQSSLEEPEKRSRLWVHQEVLDLLLEHTGTKAIEGLALKLQRTSGLHFNTKAFEKMKKLRLLQLDHVQLVGDYEYLNKNLRWLCLQGFPLQHIPENLYQENLISIELKYSNIRLVWKEPQLLQRLKILNLSHSRNLMHTPDFSKLPNLAKLNLKDCPRLSEVHQSIGDLNNLLVINLMDCTSLSNLPRRIYQLKSLQTLIFSGCSKIDMLEE…	KRH07401	GLYMA_16G085900	10352114	10359336	10352114	10359336	6	109	16
IPR002182	MVEAVVSFAVERLHDLLTEEARLLIGVSDKVKRMQNELKRMQCFLRDAERKQDKNDTIKNYISEVRKLAYDAEDVIEIYAIKVALGISIGTKNPLTKTKHLHKVGTELTSINSRIDDLTRSLQNYGFIATEDNEEVSEVQRQLRWSYSHIVEEFIVGLDKDIDKVVEWLLNENHHCQFVYICGMGGLGKTTLAKSIYHYNAIRRNFDGFAWAYISQKCKKRDVWEGILLKLISPTKEERDEIKNMTDDELARKLFKVQQDKKCLIILDDIWSNEAWDMLSPAFPSQNTRSKIVFTSRNKDISLHVDPEGLLHEPSCLNPEDSWALFKKKAFPRQDNPESTVSDEFIRLGREMVAKCAGLPLTIIVLGGLLATKERVSDWATIGGEVREKRKVEEVLDLS…	KRH01328	GLYMA_18G269500	55320986	55326210	55320986	55326210	159	400	18
IPR001611	MQLFVFNFYGTTFLVIYGMVIIMGTVLELGATPAPAPAPAPLLPPSEANAILNSGWWNLSQLDSHNICSWYGIDCNVAGSITGIRCPLGTPGIRLATLNLSVFKNLEWLEVSGCGLQGTIPPDIGNLPKLTHLRLSYNSLHGEIPPSLANLTQLERLILSNNKFQGPIPRELLFLRNLTWLDLSYNSLDGKIPPALANLTQLKILHLSNNKFQGPIPGELLFLKNLICLDLSYNSLNGEIPPPLANLSQLDSLILSNNNIQGSIQNLVFSKSLTWLDLSANKISGTLPVPQTNFPSLKLLNISHNLLFGSLKPLSVGNQLAPLTTIYLRNNSISGKIPLELGYFLNTLDLSYNNLTGTVPLSMENVYDLNLSFNNLNGPIPYGLSESRLIGNKGVCSDD…	KRH01108	GLYMA_18G254300	54066246	54069092	54066246	54069092	177;105;249	199;164;271	18
IPR001611	LGATPVPAPAPSQFLSEAYAILNCGWWNQSHSNPGDICSWEGIVCNDAGSITRITITYWSTYLNITAGIQFATLNLSALKNLERLEVSYRGLRGTIPPEIGNLSKLTHLDLSNNYLDGEIPPSLGNLTQLESLIISNNKIQGFIPRELLSLKNLRVLYLSINKIQSSIPSELVSLKNLTVLYLSSNRLNGTLPISLVKFTKLEWLDISQNLLSGSLKSLLVGSHAQLVTAIKLNHHLTYLDMSYNSLDDEIPPLLGNLTHLKSLIISNNKIKGSIPRELLFLKNLTSLDLSKNRISGTLPISLSKLTKLQNRDISNNLLVGSLKLLSAGSHHSQLTTIYLSHNIISDEIPPKLGYFPSLKSLDLSYNNLTGMVPLFLNNVSYYMDISYNNLKGPVPEAF…	KRH01301	GLYMA_18G268000	55205656	55213313	55205656	55213313	105;234;284;357;153;358	127;250;297;371;212;176;307;379	18
IPR001611;IPR013210	MRIPHVSLLSFIFCYCFWIHHSVYYTGVSAQIVEDQQQSLLKLKNSLKFKTNKSTKLVSWNPTVDFCEWRGVACDEERQVTGLDLSGESIYGEFDNSSTLFTLQNLQILNLSDNNFSSEIPSGFNKLKNLTYLNLSHAGFVGQIPTEISYLARLVTLDISSVSYLYGQPLKLENIDLQMLVQNLTMLRQLYMDGVIVTTQGNKWSNALFKLVNLQELSMSNCNLSGPLDPSLTRLQNLSVIRLDQNNFSSPVPETFANFTNLTTLHLSSCELTGTFPEKIFQVATLSVVDLSFNYNLYGSLLEFPLNSPLQTLIVSGTSFSGGIPPSINNLGQLSILDLSNCHFNGTLPSSMSRLRELTYLDLSLNDFTGQIPSLNMSKNLTHLHFWKNGFTGSITSYH…	KRH00298	GLYMA_18G204400	48741695	48745370	48741695	48745370	741;101;454;530;578;34	757;137;514;589;599;75	18
IPR001611;IPR013210	MALRRAYYCLLMLLVLANICFVPLLGDTNAQILMRFKASLSNNNALNNWVNESSLCSWRGLLCNHTDQTFYGLRLENMSLGGNIDVDTLFELPTLTSFSVMNNTFEGPIPEFKKLVKLRALFLSNNKFSGDIPDDAFEGMTKLKRVFLAENGFTGHIPKSLANLPRLWDLDLRGNSFGGNIPEFRQKVFRNFNLSNNQLEGPIPKGLSNKDPSSFAGNKGLCGKPMSPCNEIGRNESRSEVPNPNSPQRKGNKHRILITVIIVVAVVVVASIVALLFIRNQRRKRLEPLILSKKENSKNSGGFKESQSSIDLTSDFKKGADGELNFVREEKGGFDLQDLLRASAVVLGSGSFGSTYKAMILNGPTVVVKRFRHMNNNVGKQEFIEHMKRLGSLTHPNLL…	KRH04919	GLYMA_17G196200	30666953	30671250	30666953	30671250	117;30	176;64	17
IPR002182	MALTEFFHGEISSELWKMLVSISRKALRCKSSAESLITYVRELLPTIEEIKYSGVELPAPRQSQLDRLSEILRSGVELSHQALSSSRWNVYRNFQLAKKMEKLEKHVTRFLQVPMQAHILADVNHVRFEMAERFDRVEASNRRMERLIGEMKIGVNGGGWVEEAVRSMQEDETWVEGCNGNNNNGFGVGLEFGKNKVLEMIFTRSGDVSVVGICGIGGSGKTTLAREVCRDDQVRCYFKERILFLTVSQSPNVEQLRESIWVHIMGNQGLNGNYAVPQWMPQFECKVETQVLVVLDDVWSLSVLDKLVLKIPGCKFLVVSRFNFPTIFNATYHVELLGEHDALSLFCHHAFGQKSIPMGANVSLVKQVVAECGRLPLALKVIGASLRDQNEMFWLSVKS…	KRH05739	GLYMA_17G245600	40100134	40104081	40100134	40104081	195	417	17
IPR002182	MAVRSFSYDVFLSFRGEDTRYGFTGNLYNVLRERGIHTFIDDDELQKGDEITTALEEAIEKSKIFIIVLSENYASSSFCLNELTHILNFTEGKNDRLVLPVFYKVNPSIVRKHRGSYGEALANHEKKLNSNNMEKLETWKMALQQVSNISGHHFQHDGGKYEYKFIKEIVESVSSKFNRAFLHVPDVLVGLESPVLEVKSLLDIESDDVVHMVGIHGLAAVGKTTLAVAVYNSIADQFEASCFLANVRETSNKIGLEDLQSILLSKTVGEKKIKLTNWREGIPIIKHKLKQKKVLLILDDVDEHKQLQAIIGNPDWFGRGSRVIITTRDEHLLALHNVKITYKVKELNEKHALQLLTQKAFELEKEVDPSYHDILNRAVTYASGLPLALEVIGSNLFEK…	KRH08204	GLYMA_16G136000	29334080	29339313	29334080	29339313	195	412	16
IPR001611	MSNCNLSGPLDPSLTRLQYLSIIRLDLNNFSSPVPETFANFTNLTTLHLSSCELTGTFPEKIFQVATLSVVDLSFNYHLYGSLPEFPLNSPLQTLIVSGTNFSGGIPPINNLGQLSILDLSNCHFNGTLPSSMSRLRELTYLDLSFNDFTGQIPSLNMSKNLTHLDFTRNGFTGSITYHFGGLRNLLQIDLQDNFLDGSLPSSLFSLPLLRSIRLSNNNFQDQLNKYSNISSSKLEVLDLSGNDLNGSIPTDIFQLRSLSVLELSSNKLNGTLKLDVIHRLENLTTLGLSHNHLSIDTNFADVGLISSIPNMKIVELASCNLTEFPSFLRNQSKITTLDLSSNNIQGSIPTWIWQLNSLVQLNLSHNLLSNLEGPVQNSSSNLSLLDLHDNHLQGKLQI…	KRH00300	GLYMA_18G204600	48776034	48779714	48776034	48779714	139;521;234;310;358	151;537;294;369;256;379	18
IPR001611;IPR013210	MAAVRLLLFHLLLLLLLFPFSSFSLSENEALLNLKKSFSNPVALSSWVPNQSPCSSRWLGVICFNNIVSSLHLADLSLSGTIDVDALTQIPTLRSISFINNSFSGPIPPFNKLGALKALYLARNHFSGQIPSDFFSQLASLKKIWISDNNFSGPIPSSLTNLRFLTELHLENNQFSGPVPELKQGIKSLDMSNNKLQGEIPAAMSRFDANSFSNNEGLCGKPLIKECEAGSSEGSGWGMKMVIILIAAVALAMIFVLMRSKRRRDDDFSVMSRDHVDEVVQVHVPSSNHSRASERGSKKEFTSSKKGSSRGGMGDLVMVNDEKGVFGLPDLMKAAAEVLGNGGLGSAYKAAMNNGLSVVVKRMREMNKVSRDIFDAEMRRFGRLRNPNIITPLAYHYRK…	KRH02592	GLYMA_17G047900	3632512	3635872	3632512	3635872	116;26	175;63	17
IPR002182	MGGIGKTTIAHAMYDKYSPQYEGCCFLNVREEVEQRGLSHLQEKLISELLEGEGLHTSGTSKARFFDSAGRKMGRKKVLVVLDDVNTSEQLKYLVGKPICFGPGSRVLITSRDKRVLTSGGVYQIHKVKEMDPRDSLKLFCLNAFNESHPKMGYEKLSEEVVKIAQGNPLALKVLGADFHSRSMDTWECALSKIKKYPNEEIQSVLRFSYDGLHEVEKKAFLDIAFFFEEDDKDYVTRKLDAWGFHGASGVEVLQQKALITISDNRIQMHDLIREMGCEIVRQESIICPRRRSRLRDNEEVSNVLRQNLGTDEVEAMQIDVSGIKNLPLKLGTFKKMPRLRFLKFYLPLHAELSLLQSHDGPIWSPEKQDELLLSAGCKQLMRVASEIHIKCLHYLLID…	KRH07929	GLYMA_16G118600	26442194	26445922	26442194	26445922	1	211	16
IPR002182	MSSSSYFSDSNPQWIYDVFINFRGEDTRRNFVSHLYSALSNAGVNTFLDEMNYPKGEELNEGLLRTIEGCRICVVVFSTNYPASSWCLKELEKIIECHKTYGHIVLPIFYDVDPSDIRHQQGAFGKNLKAFQGLWGESVLSRWSTVLTQAANFSGWDVSNNRNEAQFVKEIVEDVLTKLDNTFMPITEFPVGLESHVQEVIGYIENQSTKVCIVGIWGMGGLGKTTTAKAIYNRIHRRFTGRCFIEDIREVCETDRRGHVHLQEQLLSDVLKTKVNIKSVGIGRAMMESKLSGTKALIVLDDVNEFGQLKVLCGNRKWFGQGSIVIITTRDVRLLHKLKVDFVYKMEEMDENKSLELFSWHAFGEAKPIEEFDELARNVVAYCGGLPLALEVIGSYLSE…	KRH07409	GLYMA_16G086700	10536938	10542011	10536938	10542011	194	418	16
IPR001611;IPR013210	MVFIFPTLLSMKLQPLLLLLVMYFCAFAASSEIASEANALLKWKSSLENQSHASLSSWSGNNPCNWFGIACDEFCSVSNINLTNVGLRGTLQSLNFSLLPNIFTLNMSHNSLNGTIPPQIGSLSNLNTLDLSINNLFGSIPNTIGNLSKLLFLNLSDNDLSGTIPFTIGNLSKLSVLSISFNELTGPIPASIGNLVNLDDIRLHENKLSGSIPFTIGNLSKLSVLSISFNELTGSIPSTIGNLSKVRTLRFIGNELGGKIPIELSMLTALESLQLAGNNFIGHLPQNICIGGTLKNFAAENNNFIGPIPVSLKNCSSLIRVRLQRNQLTGDITDAFGVLPNLDYIELNMSLSQNSINAETSNFEEIASMQKLQILKLGSNKLSGLIPKQLGNLLNLLNM…	KRH07067	GLYMA_16G065500	6484260	6487299	6485263	6487197	420;443;34	477;465;72	16
IPR001611;IPR013210	MELFTPPCLKLLFHSLVILFLLFNHANTQSQSQLHDQERATLLKIKEYLENPEFLSHWTTSSSSSHCSWQEIKCSNGSVTGLTLSNSSITQTIPSFVCDLKNLTIVDFYNNLIPGEFPTSLYNCSKLEYLDLSQNNFVGSIPHDIGNLSNYLKYLNLGYTNFSGDIPASIGRLKELRNLQLQNNLLNGTFPAEIGNLSNLDTLDLSSNNMLPPSKLHGDWTRLNKLKVFFMFQSNLVGEIPQTIGNMVALERLDLSQNNLSGPIPSGLFMLENLSIMFLSRNNLSGEIPDVVEALNLTIIDLTRNVISGKIPDGFGKLQKLTGLALSMNNLQGEIPASIGLLPSLVDFKVFFNNLSGILPPDFGRYSKLETFLVANNSFRGNLPENLCYNGHLLNISAY…	KRH07286	GLYMA_16G078900	8118602	8122477	8118602	8122477	80;533;35	137;555;75	16
IPR001611;IPR013210	MIMPLSCLLLLLLFFLSRHTLSSASQPRNPEVEALINIKGGLNDPHGVLNNWDEYSVDACSWTMITCSSDYLVIGLGAPSQSLSGTLSPAIENLTNLRQVLLQNNNISGNIPPELGNLPKLQTLDLSNNRFSGLIPASLSQLNSLQYLRLNNNNLSGSFPVSLAKTPQLAFLDLSYNNLSGPLPKFPARSFNIVGNPLVCGSSTTEGCSGSATLMPISFSQVSSEGKHKSKRLAIAFGVSLGCASLILLLFGLLWYRKKRQHGVILYISDYKEEGVLSLGNLKKFTFRELLHATDNFSSKNILGAGGFGNVYRGKLGDGTMVAVKRLKDVNGSAGESQFQTELEMISLAVHRNLLRLIGYCATSSEKLLVYPYMSNGSVASRLRGKPALDWNTRKRIAI…	KRH02989	GLYMA_17G070300	5503555	5509036	5503555	5509036	119;120;29	179;141;68	17
IPR002182	MADTIVVFLIEKLTRLLAEEAKLLGSAHDKVTSLRNELRFMNLFLNNSQGKRKDHNMVAELVDQIRDIAHEAEDVIDNYISDMIKQRRRNMLEKFGRGVDHALMLRNLTVKIDRIKTTINDIFDNKVKYGIEAGRRDSEEEAERIRKQRRDVEEQEVVGFAHDSKVVIEKLMASGSRLKLVSIVGMGGLGKTTLARKIYNSNRVKNTFPCRAWGYASNDYRPREFFLSLLKCLLSTSKYNDLFKKREEASRSEEELKMKVRECLSRSGGKYLVVVDDVWQSQVWDEVKGAFPDDSNGSRILITTRHAEVASHAGPMPPYFLPFLTEEESWELLSKKVFRGEDCPSDLEPMGKLIAESCNGLPLAIIVMAGILANKKSLRDWSRIKDHVNWHLGRDTTLK…	KRH01598	GLYMA_18G287100	56710302	56713686	56710526	56713416	166	394	18
IPR001611;IPR013210	MSEQETDSCGLLLFFFLILLSGKVAVGESLDKDKEVLLKLKFYLDSKILADRGGYIYWNANSSNPCEWKGISCSATKRVVGIELSNSDITGEIFMNFSQLTELTHLDLSQNTLSGEIPEDLRHCHKLVHLNLSHNILEGELNLTGLIGLRTLDLSNNRFYGDIGLNFPSICANLVVANVSGNKLTGVIENCFDQCLKLQYLDLSTNNLSGSIWMKFSRLKEFSVAENHLNGTIPLEAFPLNCSLQELDLSQNGFAGEAPKGVANCKNLTSLNLSSNKFTGAIPVEIGSISGLKALYLGNNSFSREIPEALLNLTNLSFLDLSRNQFGGDIQKIFGKFKQVSFLLLHSNNYSGGLISSGILTLPNIWRLDLSYNNFSGLLPVEISQMTGLKFLMLSYNQF…	KRH03535	GLYMA_17G103400	8118176	8122203	8118176	8122203	96;148;267;412;31	135;208;326;471;74	17
IPR002182	MNSSQILHLKPLEKEDCWKLFVNLAFHDKDASKYPNLVSVGSKIVNKCGGLPLAIRTVGNILRAKFSQHEWVKILESDMWNLSDNDSSINPALRLSYHNLPSYLKRCFAYCSLFPKGYEFYKDQLIQLWMAEGLLNFCQINKSEEELGTEFFNDLVARSFFQQSRRHGSCFTMHDLLNDLAKSVSGDFCLQIDSSFDKEITKRTRHISCSHKFNLDDKFLEHISKCNRLHCLMALTWEIGRGVLMNSNDQRALFSRIKYLRVLSFNNCLLTELVDDISNLKLLRYLDLSYTKVKRLPDSICVLHNLQTLLLTWCYHLTELPLDFHKLVNLRNLDVRMSGINMMPNHIGNLKHLQTLTSFFIRKHSGFDVKELGNLNNLQGTLSIFRLENVTDPADAMEA…	KRH07293	GLYMA_16G079400	8196845	8200674	8196845	8200674	4	98	16
IPR002182	MPSLLRAIEGSKIHIILFSNNYASSKWCLDELVKIMECHRTYGKEVLPVFYNVDPSDVRHQRGDFGQGLEALAQRYLLQGENDVLKSWKSALNEAANLAGWVSRNYRTDADLVKDIVEDIIVKLDMHLLSITDFPVGLESRVQKLIKFLDDQSGRGCVIGIWGMGGLGKTTMAKSIYNKFRRQKFRRSFIETNNKGHTDLQVKLLSDVLQTKVKIHSVAMGISMIERKLFGERALIILDDVTEFEQLKTLCGNCKWIDHGSVLIITTRDLRLLEELKDHHAVYIWKIMEMDENESLELFSKHAFREASPTENWKKLSIDVVSYCAGLPLALEVLGSFLRWRSKEEWEDVLSTLKKIPDHLVQKKLRISFDGLRNHMEKDIFLDVCCFFIGKDRAYVTEI…	KRH07390	GLYMA_16G085400	10019580	10023411	10019580	10023411	139	365	16
IPR001611	MGGICSRKRDEHEHVVEDELHRGVSGRYCRSGSTKWMRARSLRAKPNHCAGGGTCPSLMDLCINKMREDFHKYNSFSILPRDISQQIFNELVDSHCLTQLSLEAFRDCALQDIDLGEYVGVSDDWMDVISSQGLSLLSVDVSGSQVTDNGLRFLKDCSNLQALTLNFCDQFSEYGLKHISGLSNLTSLSIRKSSTVKPDGMRAFSNLFNLEKLDLERCSDIHGGFVHLKGLKKLEYLNIGCCKCVMDSDMKSISELINLKELQISNSSITDIGITYLRGLKMLTTLNVEGCNITAACLEFIHALASLACLNLNRCGLSDDGFEKISGLKNLKRLSLAFNRITDACLVHLKGLTNLEYLNLDYCRIGDDGLANLTGLTLLKSLVLSDTDIGNSGLRHISG…	KRH03593	GLYMA_17G107400	8427796	8437235	8428184	8436770	377;525;307	398;543;365	17
IPR002182	MVDSVVTFLLDNLSRLLEDEHKLLSGVEDKINSLCNELKFIHIFLKNSEGKRSHEMVKEVVSQIRDVSLKAEDVVDTYLSNIAQQKQRSKLSKLFHLKEHVMVLHQVNSEIEKIRSQIEEIYKNGDRYGIGEGEFRSEEAAAEAESLLKRRREVEEEDIVGLVHDSSHVIHELMESESRLKVVSIIGMGGLGKTTLARKIYNNNQVQLRFPCLAWVSVSNDYRPKECLLSLLKCSMSSTSEFEKLSEEDLKKKVAEWLKGKSYLVVLDDIWETQVWDEVKGAFPDDQIGSRILITSRNKEVAHYAGTASPYYLPILNEDESWELFTKKIFRGEECPSDLEPLGRSIVKTCGGLPLAIVVLAGLVAKKEKSQREWSRMEVSWRLTQDKNGVMDMLNLRYD…	KRH01534	GLYMA_18G283200	56406350	56408927	56406350	56408927	168	380	18
IPR001611;IPR013210	MSFSHLLLHLCLLVAFNPQLLVLGNAELRALMDLKSSLDPQDKLLGSWISDGDPCSGSFLGVVCNEHNKVANISLPGRGLSGVVSPAVAELKCLSGLYLHYNYLSGDIPREIVNLKELLDLYLNFNNLSGTIPPDIANMTSLQVLQLGYNQLEGNIPEELGSLKQLNDISLQHNKLAGQIPQSLGSLEKLRRLYLSYNNFNGTIPAALADIANLEILDIQNNSLSGTVPSALQRLREGFQGANNQGLCGDGFSTLKACNKDTIFGVSQISAPNISINRIPPITFPKPVNTHLHCNQTPCSKSRSFLHLVIAASVTTTVITLISSGLFIFVRYRRQRQRVRNTSDYSEGQRSPYQPKEFYRSSSPLVNLEYYYDGWDSLADGQNESGLSLEYLNRFRFNI…	KRH04024	GLYMA_17G135000	10860987	10864945	10860987	10864945	213;25	235;65	17
IPR001611;IPR013210	MVMGHTTPLTLLCVILLFATPSHSIDVHPQDRISLSMFRSSLPNPNQSLPSWVGSNCTSWSGITCDNRTGRVLSINLTSMNLSGKIHPSLCYLSYLNKLGLSHNNFTSPLPECFGNLLNLRAIDLSHNRLHGGIPDSFMRLRHLTELVLSGNPDLGGPLPAWIGNFSANLERLHLGFCSFSGGIPESLLYLKSLKYLDLENNLLSGNLVNFQQPLVLLNLASNQFAGTLPCFAASVQSLTVLNLSNNSIVGGLPACIASFQALTHLNLSGNHLKYRIYPRLVFSEKLLVLDLSNNALSGPIPCKIAETTEKLGLVLLDLSHNQFSGEIPVKITELKSLQALFLSHNLLSGEIPARIGNLTYLQVIDLSHNSLSGTIPFSIVGCFQLYALILTNNNLSGV…	KRH00903	GLYMA_18G240800	52940242	52943341	52940242	52943341	169;542;95;215;385;29	189;564;153;273;444;66	18
IPR001611	MKLVSIGNQSSWFASLSSQVIFDVSFNNFSGPIPKAYIQKFEAMKNVVIDTDLQYMEISIGAKMYSDSVTITTKAITMTMDKIPKGFVSIDLSKNGFEGEIPNAIGELHALRGLNLSHNRIIGPIPQSMGNLTNLESLDLSSNMLTGGIPTELSNLNFLEVLNLSNNHLAGEIPRGQQFSTFTNDSYEGNSGLCGLPLTIKCSKDPEQHSPPSTTLRREGGFGFGWKPVAIGYGCGMVFGVGMGCCVLLIGKPQWLVRMVGGKPNKKVKRKTRMRSNENGSRMN	KRH08720	GLYMA_16G169000	32889008	32899335	32889008	32899335	127	169	16
IPR002182	MAWRSFSYDVFLSFRREDTRHGFTGNLYNVLRERGIHTFIDDDEPQKADQITKALEEAIKNSKIFIIVLSENYASSFFCLNELTHILNFTKGWDDVLVLPVFYKVDPSDVRHHRGSFGEALANHEKNLNSNYMGKLKTWKMALRQVSNFSGHHFQPDGNKYEYKFIKEILESVSNKLNGDHLYVSDVLVGLESPLLEVKELLDVGRDDVVHMVGIHGLPGVGKTTLAVAVYNSIVDHFEASCFLENVRETSNKNGLVHLQSVLLSKTDGEIKLANSREGSTIIQRKLKQKKVLLILDDVDEHKQLQAIIGNPDWFGRGSRVIITTRDEHLLALHKVKITYEVRELNKKHALQLLTQKAFELEKEVDPSYHDILNRAITYASGLPLALEVMGSNLFGKSI…	KRH08227	GLYMA_16G137300	29435910	29441170	29435910	29441170	197	411	16
IPR001611	MAYKHHPSVFLVFVTVLLSIHCSEQLQSSHSQTLLRIQQLLNFPVSLSNWNNNTDFCNTDSNSSSLNVVCYGDTITQLHIIGERRDTPLPRNFSIDSFVTTLVRLPSLKVLTLVSLGIWGPLPGKIARLSSLEIFNMSSNFLYGSIPQELTLLSSLQTLIFDNNMLADTFPRWIDSLQALTVLSLKNNKFNGSLPNSLGNVENLRTLSLSHNHFYGVVPDLSGLTNLQVIELDDNAFGPQFPQLGHKLVTLVLRNNRFRSGIPAELSSYYQLERFDISLNSFVGPFQPGLLSLPSITYLNISWNKLTGMLFENLSCNSELDVVDLSSNLLTGSLPRCLVSNSSDSTVLYARNCLDTVNQNQQPQPFCHTEALAVGILPERKKHKQVSTVVLSLGIVGGT…	KRH06655	GLYMA_16G037500	3542455	3548793	3542455	3548793	155;203	214;225	16
IPR001611;IPR013210	MVFIIPTLLSMKLQPLLLLLVMYFCAFAASSEIASEANALLKWKSSLDNQSHASLSSWSGNNPCIWLGIACDEFNSVSNINLTNVGLRGTLQSLNFSLLPNILTLNMSHNSLNGTIPPQIGSLSNLNTLDLSTNNLFGSIPNTIGNLSKLLFLNLSYNDLSGIIPFTIGNLSKLNVLSISFNELTGPIPVSISNLVNLDSMHLHENKLSGSIPFTIGNLSKLSVLYISLNELTGPIPASIGNLVNLDFMLLDLNKLSGSIPFTIGNLSKLSVLSISFNELIGPIPASIGNLVHLDSLFLEENKLSGSIPFTIGNLSKLSGLYISLNELTRPIPASIGNLVNLDSMHLFKNKLSGSIPFTIGNLSKLSELYIFLNELTGPIPASIGNLVNLDFMDLHENK…	KRH07061	GLYMA_16G065000	6424303	6427965	6424303	6427965	533;725;748;34	592;782;770;72	16
IPR001611	MSKVLGFSGVDDFCPMGSIYANPKEASFFLPLGPQVDVYFPPRKRSRVNTPFVFDGEWFEQKPKTSVEALPDECLFEIFRRLPSGEDRSACACVSKRWLMLLSSICKNEICVNKNATVETIEKEGDDVEFGGEGYLSRSLEGKKATDVRLAAIAVGTSSRGGLGKLSIRGSNMVRGVTSHGLKAVARGCPSLKALSLWNVATVGDEGLIEIANGCHQLEKLDLCKCPAITDKALVAIAKNCQNLTELSFESCPNIGNEGLRAIGKLCSNLKSISIKDCTGVSDHGIAGLLSSTSLVLSKVKLQALTVSDLSLAVIGHYGKSVTDLVLNCLPNVSERGFWVMGNGNGLQKLKSLTVASCKGVTDIGLEAVGKGCPNLKIAHLHKCAFLSDNGLMSFAKAA…	KRH05167	GLYMA_17G211000	34811716	34815367	34811716	34815367	240;565	263;581	17
IPR002182	MAMIMDAVLGKLLDELLKEVVNVKDRAVKFRATLITLESTLNKVGRLAKQIDGLNNQLNKPAEEMKELKDKLAKGKKLVMECSEIQWWNCCYKANYQEELEALYESIRLYFNLDMQGLILTNELQNQVILTEIHATVMESGPRRTELKGVCSPPAPPAFTVGLDVHLREMKVKLLNNHHHAGSVLTVTGTPGSGKSTLVKKFCCDEEVKGIFKENIFFITFAQKPKLNTIVQRLFQHNACQVPEFQSDDDAVYQLENLLKQIGKNPILLVLDDVPSESVSLVDKFVFQIPKYKILVTSRITIRGFDQPYVLKSLNEVDAINLFRHSASLNQSSSDIPENIVKKIARGCSGSPLALIVTGKSLSREPPWAWNNRAKKLSKGQPILAFSADVLTCLQKSFD…	KRH04705	GLYMA_17G180300	20382608	20390348	20382608	20390348	166	379	17
IPR001611;IPR013210	MRIPHVSLLSFIFCYCFWIHHSVYYTGVSAQIVEDQQQSLLKLKNSLKFKTNKSTKLVSWNPSVDFCKWRGVACDEERQVTGLDLSGESIYGEFDNSSTLFTLQNLQILNLSDNNFSSEIPSGFNKLKNLTYLNLSHAGFVGQIPTEISYLTRLVTLDISSVSYLYGPPLKLENIDLQMLVRNLTMLRQLYMDGVIVTTQGNTWSNAFFQLVNLQELSMSDCNLSGPLDPSLTRLPNLSVIRLDQNNFSSPVPETFANFTNLTTLHLSSCELTGTFPEKIFQVATLSVLDLSFNYHLYGSLPKFPLNSPLQTLIVSGTNFSGAIPPSINNLGHSMSRLRELTYLDLSFNDFTGQIPSLNMSKNLTHLDFTRNGFTGSITSYHFGGLRNLLQIDLQDNFL…	KRH00296	GLYMA_18G204300	48725617	48729076	48725873	48729076	778;898;724;100;437;513;561;34	798;919;740;137;497;572;582;75	18
IPR001611	MAMPFPNYMVVGAWYILLVISWNCFSISIASNAASKSESSLLEAEAHVLLESEWWPSNYTNHVSSRCQWAGITCNNAGSITNITLPDELQLGNKLWRFNFSCFQNLVHLNLAALGISGSIPYGFGTLSKLTYLDLSFNDIMGTIPSDIWNLRNLVTLNLARNKLSGLIPPELGKLRNLIELDLSDNSFIGPIPVEIGQLNNLKHLSLGENKLNGSIPLEIGNLNNLLILDLNTNSLTEVILQDLHNLTSLTELNLSNNEIFNLIPQKLSQLTQLKYLNISNNKFFGEIPADIGNLSKILVLDMSRNMLAGEIPASFCTCSKLEKLILSHNNINGSIPSHIGDLVSLALIDLSHNSISGEIPYQLGSVKYTRILDLSYNELNGTIPRSLVSLGRLDLSYN…	KRH01151	GLYMA_18G257800	54346048	54349189	54346048	54349189	153;128;273;249	175;140;332;270	18
IPR013210	MKMFMGGQIFGAGVIIVSFFLLILCGMVCGTDSDIFCLKSVKRTLDDPYNYLQSWNFNNNTEGYICKFTGVECWHPDENKVLNLKLSNMGLKGPFPRGIQNCSSMTGLDFSLNRLSKTIPADISTLLTFVTTLDLSSNDFTGEIPASLSNCTYLNTIRLDQNQLTGQIPANLSQLPRLKLFSVANNLLTGQVPIFANGVASANSYANNSGLCGKPLLDACQAKASKSNTAVIAGAAVGGVTVAALGLGIGMFFYVRRISYRKKEEDPEGNKWARSLKGTKTIKVSMFEKSISKMNLNDLMKATDNFGKSNIIGTGRSGTVYKAVLHDGTSLMVKRLQESQHSEKEFLSEMNILGSVKHRNLVPLLGFCVAKKERFLVYKNMPNGTLHDQLHPDAGACTM…	KRH00983	GLYMA_18G246400	53390263	53393453	53390263	53393453	32	74	18
IPR002182	MAFQVSHKIKYVAFLCLLLARIDNNSSYLVTSFTFLNDTPQIKYDVFVSFRGADIRQGFLSHLIEAFSRKHIAAFVDHNILKGDELSETLLGAINGSLISLIIFSQNYASSRWCLLELVKIVECRKRDGQIVVPVFYKVDPSDVRHQKGTYGDAFAKHEGKFSLTTIQTWRSALNESANLSGFHSSTFGDEAELVKEIVKCVWMRLNHAHQVNSKGLVGVGKRIVHVESLLQLEAADVRIIGIWGIGGIGKTTIAQEVYNKLCFEYEGCCFLANIREESGRHGIISLKKNLFSTLLGEEYLKIDTPNGLPQYVERRLHRMKVLIILDDVNDSEQLETLARTDWFGPGSRIIVTTRDRQVLANEFANIYEVEPLNFDESLWLFNLNVFKQKHPEIEYYEL…	KRH06155	GLYMA_16G006400	515780	520765	516029	519962	230	451	16
IPR002182	MEFDSRKSIMEDIMEKLEDPTVKMIGVHGPGGVGKSTLIKAIAGSAQVKKLFNVVAFSEITANPNVKKIQEDIAYVLGLTLEGEGENVRADSLRRRLKQEKDNTLIILDDLWDRLDLNKLGIPLDDDMNGLKMKGARIPDEMSRTSKEKSLDDYKGCKILLTSRDTTVLSEKMAVKSIFGVKELEEAEAMRLLKKVTGIPDQMSHSKQEIVRKYCAGIPMAIVTVGRALRNKSESVWEATLDKLKRQELVGAQYSMEISVKMSYDHLENEELKSIFLLCAQMGHQPLIMDLVKYCFGLGILEGVYSLREARDKINIWIQKLKHSGLVMLDESSSIHFNMHDMVRDAALSIAHKEKNVFTLRNGKLDDWPELERVEGPSESQLTKAQTVERDEKEITIAQ…	KRH06575	GLYMA_16G031600	2964569	2985013	2966130	2985013	8;153	133;259	16
IPR002182	MEFDSRKSIMEDIMEKLEDPTVKMIGVHGPGGVGKSTLIKAIAGSAQVKKLFNVVAFSEITANPNVKKIQEDIAYVLGLTLEGEGENVRADSLRRRLKQEKDNTLIILDDLWDRLDLNKLGIPLDDDMNGLKMKGARIPDEMSRTSKEKSLDDYKGCKILLTSRDTTVLSEKMAVKSIFGVKELEEAEAMRLLKKVTGIPDQMSHSKQEIVRKYCAGIPMAIVTVGRALRNKSESVWEATLDKLKRQELVGAQYSMEISVKMSYDHLENEELKSIFLLCAQMGHQPLIMDLVKYCFGLGILEGVYSLREARDKINIWIQKLKHSGLVMLDESSSIHFNMHDMVRDAALSIAHKEKNVFTLRNGKLDDWPELERCTSISICNSDIIDELPNVINCPQLKF…	KRH06573	GLYMA_16G031600	2964569	2985013	2964569	2985013	8;153	133;259	16
IPR002182	MAFQVSHKIKYVAFLCLLLARIDNNSSYLVTSFTFLNDTPQIKYDVFVSFRGADIRQGFLSHLIEAFSRKHIAAFVDHNILKGDELSETLLGAINGSLISLIIFSQNYASSRWCLLELVKIVECRKRDGQIVVPVFYKVDPSDVRHQKGTYGDAFAKHEGKFSLTTIQTWRSALNESANLSGFHSSTFGDEAELVKEIVKCVWMRLNHAHQVNSKGLVGVGKRIVHVESLLQLEAADVRIIGIWGIGGIGEEYLKIDTPNGLPQYVERRLHRMKVLIILDDVNDSEQLETLARTDWFGPGSRIIVTTRDRQVLANEFANIYEVEPLNFDESLWLFNLNVFKQKHPEIEYYELSKKVVDYAKGIPFVLKLLGHRLHGKEKEIWESQLEGQNVQTKKVHDI…	KRH06153	GLYMA_16G006400	515780	520765	515780	520765	266	404	16
IPR001611	MKFFVICSVVIMGITLELEAVPTPSQLQLEENAIINSGWWNRSKSVASRNICSWYGMSCNVAGSVTRINYPFYTPGIRLATLNLSAFKNLEWLEVSHCGLQGTIPSDIGNLPKLTHLDLSHNSLHGEIPPALANLTQLESLIISHNYIQGSIPELLFLKNLTVLNLSYNSLDGEIPPALANLTQLESLIISHNNIQGSIPELLFLKNLTVLDLSYNSLDGEIPHALTNLTQLESLIISHTYIQGSIPELLFLKNLTVLDLSDNSLDGEIPPALLNLTQLESLIISHNNIRGSIPKLLFLKNLTILDLSYNLLDGEIPHALANLTQLESLIISHNNIQGYIPQNLVFLESLTLLDLSANKISGTLPLSQTNFPSLILLDISHNLLSGSLIPLSVGNHAQL…	KRH01111	GLYMA_18G254600	54090559	54093835	54090559	54093835	160;207;254;421;89;299;113;137;184;278	182;229;276;435;148;336;136;159;206;300	18
IPR002182	MSSSSFSTKPQWIYDVFINFRGGDTRRNFVSHLYYALSNAGVNTFFDEENLLKGMQLEELSRAIEGSQIAIVVFSETYTESSWCLSELEKIVECHETYGQTIVPIFYDVDPSVVRHPTGHFGDALEAAAQKKYSAKDREYGFSRWKIALAKAANFSGWDVKNHRNKAKLVKKIVEDILTKLDYALLSITEFPIGLEPRVQEVIGVIENQSTKVCIIGIWGMGGSGKTTIAKAIYNQIHRRFMDKSFIENIREVCETDGRGHVHLQEQLLSDVLKTKEKVRSIGMGTTMIDKRLSGKRTFIVLDDVNEFGQLKNLCGNRKWFGQGSVIIITTRDRRLLDQLKVDYVYDVDKMDENESLELFSWHAFNEAKPKEDFNELARNVVAYCGGLPLALEVLGSYL…	KRH07414	GLYMA_16G087100	10643779	10649084	10644089	10648903	199	419	16
IPR001611	MTNSCFPKLMYALVLLLLRASGSILGFNWLSNGVEIKCIEMERQALLKFKQGILVEPGILSTWSDNLLYGEIPHQLGKLTHLRYLDLRGNDLQGQIPYQPGKIIHLKYLDLSTNDLHGSESSYLHTLRLAGNFDLKSKDAERLSNPSSLTNLDFNSLHDLDSSRAISFFQKNCFVISNNMTSSVFQGSFGFSSKLQNLYLGNCSLMDGNFLMSSTSNIKLHTLIVFLDLN	KRH08044	GLYMA_16G125900	27688071	27689630	27688071	27689630	81	95	16
IPR002182	MEETKQRVALQERLRMVSSEIVEKGQSSESNKQILRSTLKDNAAVVQEIKQYNEHLNPPREEINTLFGEKENADEEFVCKWFSKWCLSLFLCRFGQKRDDSFAGGAEKQGLVAKDIEEKLYKMREILELLSKRSFEKNLGGFGTPLKFPFGVPENPKFTVGLDEPLSKLKIEVLRDGVSVVLLTGLGGMGKTTLATKLCWDEQVKGKFGENILFVTFSKTPQLKIIVERLFEHCGCQVPDFQSDEDAANQLGLLLRQIGRSSMLLVVDDVWPGSEALVQKFKVQIPDYKILVTSRVAFPSFGTQCILKPLVHEDAVTLFRHCALLEESNSSIPDEELVQKVVRICKGLPLAIKVIGRSLSHQPSELWLRMVEELSQHSILDSNTELLTCLQKILNVLED…	KRH04703	GLYMA_17G180100	20207825	20213274	20207825	20213274	176	385	17
IPR002182	MATGSPSSSSSSNYDVFLSFRGEDTRLGFTGHLYKALHDKGIRTFIDDAELQRGEEITPALMKAIQDSRVAITVLSEDYASSSFCLDELATILDQRKRLMVIPVFYKVDPSDVRNQRGSYEDALAKLEGKFQHDPEKLQKWKMALKQVANLSGYHFKEGDGYEFEFIEKIVEQVSGVISLGPLHVADYPVGLESRVLHVRSLLDAGSDDGVHMIGIHGMGGIGKSTLARAVYNELIIAEKFDGLCFLANVRENSDKHGLERLQEKLLLEILGEKNISLTSKEQGIPIIESRLTGKKILLILDDVDKREQLQAIAGRPGWFGPGSKIIITTRDKQLLTSHEVYKKYELKELDEKDALQLLTWEAFKKEKACPTYVEVLHRVVTYASGLPLVLKVIGSHLV…	KRH08069	GLYMA_16G127900	28004128	28012396	28004128	28009788	198	415	16
IPR001611;IPR013210	MRFHLVLVFPFFITLCFINYVATSHCLTHQQFLLLHMKHNLVFNPVKSEKLDHWNQSGDCCQWNGVTCNEGRVVGLDLSEQFITGGLDNSSLFDLQYLQELNLAHNDFGSVIPSKFGLLKNLRYLNLSNAGFLGQIPIEIGLLTKMATLDLSTSFTLEHTLKLEKPNIGVLMKNLTEITELYLDGVMVSATGKEWSHALSSMQKLQVLSMSSCNLSGPIDSSLSKLKSLSVIQLNLNNVSSPVPESLANLSNLTTLQLSNCALTDVFPKGIFQMQKLKILDVSYNLDLHGSLPNFTQIGYLQTLNLSNTNFSGQLPGTISNLKQLAIVDLSSCQFNGTLPVSLSRLSHLVHLDLSFNNFTGPLPSLTMSNNLKYLSLFQNALTGPIISTQWEKLLDLIS…	KRH00313	GLYMA_18G205600	48924744	48928156	48924744	48928156	711;347;444;33	733;361;505;69	18
IPR001611	MLRVGSMRYFYLYLVVLTWFLSIPSTHELQLAQTQVLLQLRKYLEYPTSLQMWENYNVDLCSLPPSAHVSLKCEGNSVTELKIMGDRAVKVDKFNGHAVPNQTLSLSFSIDSFVTTLTRLTNLRVLRLVSLGIWGPLPDKIHRLSLLEVLDMSLNFLYGSVPPKMSAMVKLHTLTLDGNYFNSTMPDWFDSLSNLSVLSLKSNHLKGSFPSTLCKIRSLVDISLSHNELSGGLPDLAALSGLHVLDLRENHLDSELPLMPKAVVTILLSKNSFSGEIPNHFSELSHLQHLDLSSNHLSKMPPSSLFSLPNISYLNLASNELSGSLPQKLNCGSKLGFVDISSNKLNGGLPSCLANTSGKRVVKYGGNCLAVDSQPQRRGTYCKVSSSGRKNFWKWKIAA…	KRH06989	GLYMA_16G059700	5823438	5828808	5823733	5827944	170;265;286	229;321;307	16
IPR013210	MEMGTVAWISLVIIVTVFCPSSLALTLDGMTLLEIKSTLNDTKNVLSNWQQFDESHCAWTGISCHPGDEQRVRSINLPYMQLGGIISPSIGKLSRLQRLALHQNSLHGTIPNELTNCTELRALYLRGNYFQGGIPSNIGNLSYLNILDLSSNSLKGAIPSSIGRLSHLQIMNLSTNFFSGEIPDIGVLSTFDKNSFVGNVDLCGRQVQKPCRTSLGFPVVLPHAESDEAAVPTKRPSHYMKGVLIGAMAILGLALVIILSFLWTRLLSKKERAAKRYTEVKKQADPKATGTKLITFHGDLPYTSSEIIEKLESLDEEDIVGSGGFGTVYRMVMNDCGTFAVKQIDRSCEGSDQVFERELEILGSINHINLVNLRGYCRLPSSRLLIYDYLAIGSLDDLL…	KRH03414	GLYMA_17G096500	7596694	7604340	7599673	7604276	28	64	17
IPR001611;IPR002182	MDFIGPVLDLIIRMWDSLPASSNEIPLEATVGLESTFDELSGCFDDNHVGVIGLYGIGGVGKTTQLKKFNNEFLPTKFYDVSIWAVVSRKAPEFGDDVYEARNQGEEIIASLKLTCLLEDRERENRIKMHDMIRDMALWLACDHGSNTRFLVKDDACSRKSDCSNLSTMIVRNSELTDLSDEIFLTANTLGVLDLSGNKRVKELHAIIGELVSLQHLDLSGTGIQELPRELQNLKKLSTTREKSTIDLSQYPTELVRNFSIIAYVDHGKFTLADRLLELTGTIKKGHGQPQYLDKLQVERERGITVKAQTATMFYKHSVNGNDCNDGKEGNESPKFLLNLIDTPGHVDFSYEVSSPRLTMHKIDQPTSDPDCAKAQLKSYADGSDFEALNHAIERLTCN…	KRH00796	GLYMA_18G234500	52275968	52281014	52275968	52281014	164;213;44	223;235;90	18
IPR002182	MFSIYTKGVYFNGFIINFFFGSYGEKTHTVSCLLSRASSRIHFLHSMASSSSNSYSKVNDVFLNFRGEDTRKTFVSHLYAALSNAGINTFIDHKLRKGTELGEELLAVIKGSRISIVVFSANYASSTWCLHELVEIIYHRRAYGQVVVPVFYDVDPSDVRHQTGAFGQRLKALMQKSKPIDFMFTSWKSALKEASDLVGWDARNWRSEGDLVKQIVEDISRKLDTRLLSIPEFPVGLESRVQEVIEFINAQSDTGCVVGIWGMGGLGKTTMAKVIYNKIHRRFRHSSFIENIREVCENDSRGCFFLQQQLVSDILNIRVGMGIIGIEKKLFGRRPLIVLDDVTDVKQLKALSLNREWTGTGCVFIITTRDVRLLNVLKPYHRVHVCRIKEMDENESLEL…	KRH07397	GLYMA_16G085900	10352114	10359336	10352114	10359336	238	464	16
IPR001611	MGMEGIAVSVVTMLLLMVGLTMGMSSRTEWFALRELRQSLEIRAKYWPIKAEPCGNWTGVQCRNGRVVGINVSGLRRTRWGRLNPSFEVGSLVNFTLLETFNASGFKLNGSIPEWLGESLGVLEVLDLSFCSIKGSIPDSIGWLSKLKVLLLSGNFLTGRMPSTFGNLTRLSVLNLSGNSLSGTVPDSVSKLGNLSRLDLSYNFLSGSVPPELGALSSLQFFNLSGNSFTGTFPSQLGNLSKLVDVDLSMNFLSGSLPGGSSSSGLLALKVLILRGNLFDGVLPADLWPMPRLHFLDVSSNNLTGTLPNFTSWNVSSVGFVFNLSNNLFYGLLNTSLDRFEIIDLSSNYLEGEVPGGGVNNVSLDRNCLQRIPNQRDLEDCRVFYDNRSLPFGFLKSGS…	KRH05822	GLYMA_17G250800	40558554	40564000	40558554	40564000	146	203	17
IPR001611;IPR013210	MTVPFYYCYYLSIFLILSHVHSQTQLQDQEHAVLMNIKRHLKNPSFLSHWTTSNTASHCTWPEITCTSDYSVTGLTLVNSNITQTLPPFMCDLKNLTLVNFSRNFIPGEFPTFLYKCSKLVYLDLEMNDFSGTIPDDIDNLVNLQHLNLGSTSFSGDIPASIGRLKELKMLQLHYCLFNGTFPYESIANLFDLEFLDMSSNLVLPPSKLSSSLTRLKKLKFFHMYSSNLFGEIPETIGEMVALENLDLSRSNLTGHIPRGLFMLKNLSTLYLFQNKLSGEIPGVVEASNLTEIDLAENNLEGKIPHDFGKLQKLTLLSLSLNNLSGEIPQSVGRIPSLIYFQVMFNNLSGILPPDFGLYSELKTFLVANNSFTGRLPENLCYHGQLLNLTTYDNYLSGE…	KRH07285	GLYMA_16G078800	8103196	8107130	8103196	8107130	526;28	548;66	16
IPR001611;IPR025875	MQLFVFNFYGTTFLVIYGMVFIMGIVLELGAAPAPAPAPLLPPSEANAILKSGWWNLSQLDSHNICSWCGIGCNVAGSITVIGCPCYTPGTPGIRLATLNLSVFKNLEMLDVSNCGLQGTIPSDIGNLPKLTYLDLSDNSLHGEIPPSLANLTQLEFLIISHNKFQGPIPRELLFLRNLTRLDLSNNSLHGEIPPSLANLTQLESLIISHNKFQGSIPELSFPKYLTVLDLSYNLLNGEIPSALANLIQLESLILSNNKFQGPIPGELLFLKNLAWLDLSYNSLDGEIPPALANLTQLENLDLSNNKFQGPIPGELLFLQDLNWLDLSYNSLDDEIPPALINLTQLERLDLSNNKFQGPIPAELGHLHHVSVNLSFNNLKGPIPYGLSEIQLIGNKDVC…	KRH01110	GLYMA_18G254500	54082494	54085312	54082494	54085312	345;225;106;249;178	367;245;165;308;201;220	18
IPR002182;IPR011713	MKEVYSLMGISLNDVRFIGLWGMGGIGKTTIARFVYEAIKGDFNVSCFLENIREVSKTNGLVHIQKELLFHLNVRSSDFYNLHDGKNIIANSLSNKKILLVLDDVSELSQLENLAGKQEWFGSGSRVIITTRDKHLLKTHGVHLTCKAKGLAQNEALKLFCLKAFKQDQPKEEYLNLCKEVVEYARGLPLALEVLGSHLYGRTVEVWHSALEQIRSFPHSKIQDTLKISYDSLQPPYQKMFLDIACFFKGMDIDEVKNILKNCGYHPEIGIDILIERCLVTLDRMKKLGMHDLLQEMGRNIVFQESPNDPGKRSRLWSQKDIDYVLTKNKGTDEIQGIVLNLVQPCDYEGRWSTEAFSKTSQLKLLMLCDMQLPRGLNCLPSSLKVLHWRGCPLKTLPL…	KRH06607	GLYMA_16G033900	3174939	3181746	3174939	3179808	14;407	233;424	16
IPR001611;IPR013210	MPVNPWTLFFLCISLLLLPFHSFIAAAVNQQGEGLLSWKRTLNGSLEVLSNWDPVQDTPCSWYGVSCNFKKEVVQLDLRYVDLLGRLPTNFTSLLSLTSLILTGTNLTGSIPKEIGELVELSYLDLSDNALSGEIPSELCYLPKLEELHLNSNDLVGSIPVAIGNLMKLQKLILYDNQLGGEVPGTVGNLKSLQVLRAGGNKNLEGPLPQEIGNCSSLVMLGLAETSLSGSLPPSLGFLKNLETIAIYTSLLSGEIPPELGDCTELQNIYLYENSLTGSIPSKLGNLKKLENLLLWQNNLVGTIPPEIGNCDMLSVIDVSMNSLTGSIPKTFGNLTSLQELQLSVNQISGEIPGELGKCQQLTHVELDNNLITGTIPSELGNLANLTLLFLWHNKLQGN…	KRH03251	GLYMA_17G087000	6731924	6736613	6731924	6736613	574;314;29	591;372;68	17
IPR001611;IPR013210	MHKLHTNLGNHIFDCIRQSLIVEYPIPPMMFIFPTLQSMKLPSFWLLLIVMLFCAFTMATSRHATIPSSASLTLQQTEANALLKWKTSLDNQSQALLSSWGGNTPCNWLGIACDHTKSVSSINLTHVGLSGMLQTLNFSSLPNILTLDMSNNSLKGSIPPQIRVLSKLTHLDLSDNHFSGQIPSEITQLVSLRVLDLAHNAFNGSIPQEIGALRNLRELIIEFVNLTGTIPNSIENLSFLSYLSLWNCNLTGAIPVSIGKLTNLSYLDLTHNNFYGHIPREIGKLSNLKYLWLAENNFSGSIPQEIGNLRNLIEFSAPRNHLSGSIPREIGNLRNLIQFSASRNHLSGSIPSEVGKLHSLVTIKLVDNNLSGPIPSSIGNLVNLDTIRLKGNKLSGSIP…	KRH00188	GLYMA_18G199000	47725473	47729177	47725473	47729177	167;551;600;671;77	185;573;656;693;114	18
IPR001611	MPALVNYSGDDELYPGGSFCPNPVELGRLYTTIGSNLDVYYPPTKRPRSIFEAIEREQYYQEPGIEVLPDECLFEIFRRLPSGKERSSCACVSKRWLMLMSTICKDEIERATSVDETVSSDENQDIEDDGYLTRCLDGKKATDVRLAAIAVGTSSRGGLGKLLIRGSNSERGVTNLGLSAVAHGCPSLRSLSLWNVSTIGDEGVSQIAKGCHILEKLDLCHCSSISNKGLIAIAEGCPNLTTLTIESCPNIGNEGLQAIARLCTKLQSISLKDCPLVGDHGVSSLLASASNLSRVKLQTLKITDFSLAVICHYGKAITNLVLSGLKNVTERGFWVMGAAQGLQKLVSLTVTSCRGITDTSIEAIGKGCINLKQLCLHRCCFVSDSGLVAFAKAAVSLES…	KRH03688	GLYMA_17G113900	9011720	9016930	9011720	9016930	213;237;263;530	234;260;285;551	17
IPR001611;IPR013210	MVFIFPTLLSMKLQPLLLLLVMYFCAFAASSEIASEANALLKWKSSLDNQSHASLSSWSGNNPCIWLGIACDEFNSVSNISLTYVGLRGTLQSLNFSLLPNILTLNMSHNSLNGTIPPQIGSLSNLNTLDLSTNNLFGSIPNTIGNLSKLLFLNLSDNDLSGTIPSEIVHLVGLHTLRIGDNNFTGSLPQEIGRLMNLRILDIPRSNISGTIPISIEKLCNLSHLDVESNDLSGNIPLRIWHMNLKHLSFADNNFNGSIPKEIVNLRSIETLRLWKSGLSGSIPKEIWMLRNLTWLDMSQSSFSGSIPRDIGKLRNLKIFRMSKSGLSGSMPEEIWTLRNLEKLDISMCNLIGSIPISIGALVNLTLLSLHENQLFGHIPHEIGKLVNLQILYLGRNNL…	KRH07060	GLYMA_16G064900	6400179	6404141	6400179	6404141	388;435;820;843;34	410;495;877;865;72	16
IPR013210	MMLQSYFTTIPIFLLLLVFTRTKADLQSEKQALLDFAAALHHGPKVNWNSSTSICTSWVGVTCSHDGSHVLSVRLPGVGLRGFLPPRTLGKLNGLISLSLRSNSLRGNLPTDLLSLPSLRFVYLQHNNFSGVIPDSLPPRLIFLDLSHNSFTGQIPASIQNLTHLIGFNLQNNSLTGPIPDVNLPSLKDLDLSFNYLNGSIPSGLHKFPASSFRGNLMLCGAPLKQCSSVSPNTTLSPPTVSQRPSDLSNRKMSKGAKIAIVLGGVTLLFLPGLLVVFFCFKKKVGEQNVAPKEKGQKLKEDFGSGVQEPERNKLVFFEGCSYNFDLEDLLRASAEVLGKGSAGTTYKAILEDGTTVVVKRLREVAMGKKEFEQQMEIVQRLDHHPNVIPLRAYYYSKD…	KRH00489	GLYMA_18G216200	50319842	50323452	50320207	50322391	27	64	18
IPR002182	MALRSFSYDVFLSFRGEDTRYGFTGNLYNVLRERGIHTFIDDEELQKGDEITTALEEAIEKSKIFIIVLSENYAYSSFCLNELTHILNFTEGKNDPLVLPVFYKVNPSYVRHHRGSYGEALANHEKKLNSNNMEKLETWKMALRQVSNISGHHLQHDGNKYEYKFIKEIVESVSSKFNRDHLDVPNVLVGLESPVRQVKSLLDVGRDDVVHMVGIHGLAGVGKTTLAVAVYNSIADHFESSCFLENVRETTNKKGLEDLQSAFLSKTAGEIKLTNWREGITIIKCKLKQKKVLLILDDVDEHKQLQAIIGSPDWFGRGSRVIITTRDEHLLALHNVKITYKVRELNEKHALQLLTHKAFELEKEVDPSYHDILNRAITYASGLPLALEVIGSNLLEKSI…	KRH08196	GLYMA_16G135200	29255829	29266445	29255829	29266445	192	412	16
IPR002182	MEFDSRKSIMEDIMEKLEDPTVKMIGVHGPGGVGKSTLIKAIAGSAQVKKLFNVVAFSEITANPNVKKIQEDIAYVLGLTLEGEGENVRADSLRRRLKQEKDNTLIILDDLWDRLDLNKLGIPLDDDMNGLKMKGARIPDEMSRTSKEKSLDDYKGCKILLTSRDTTVLSEKMAVKSIFGVKELEEAEAMRLLKKVTGIPDQMSHSKQEIVRKYCAGIPMAIVTVGRALRNKSESVWEATLDKLKRQELVGAQYSMEISVKMSYDHLENEELKSIFLLCAQMGHQPLIMDLVKYCFGLGILEGVYSLREARDKINIWIQKLKHSGLVMLDESSSIHFNMHDMVRDAALSIAHKEKNVFTLRNGKLDDWPELERVEGPSESQLTKAQTVERDEKEITIAQ…	KRH06576	GLYMA_16G031600	2964569	2985013	2966130	2985013	8;153	133;259	16
IPR001611	MKFFVICSVVIMGITLELEAVPTPSQLQLEENAIINSGWWNRSESVASRNICSWYGMSCNVAGSVTRINYGFYTPGIRLATLNLSAFKNLEWLEVSNCGLQGTIPSDIGNLPKLTHLDLSHNSLYGEIPPSLANLTQLEFLIISHNNIQGSIPELLFLKNLTILDLSDNSLDGEIPPALANLTQLESLIISDNNIQGSIPELLFLKNLTVLDLSYNSLDGEIPPALANLTQLQRLIISYNNIQGPIPGELWFLKNLTVLDLSYNSLDGEIPPALTNLTQLENLIISHNNIQGSIPQNLVFLKSLTLLDLSANKISGTLPLSQTNFPRLIFLDISDNLLSGSLKPLSVGNHAQLTSIYLRNNSISGKIPPELGYLPFLTTLDLSYNNLTGTVPLSMQNVF…	KRH01105	GLYMA_18G254000	54048894	54051956	54048894	54051956	160;375;89;184;255;113;137	182;389;148;242;314;136;159;206	18
IPR001611	MGQSVSSAAVASRRERDQGHRSVNSSKTRFTASVSPMAGYSSGAAEEGENHRVEAVADESTDYISDLPNECLASVFQFLSSADRSRCSLVCRRWLQIEGQSRHRLSLNAELDLFPAIPSLFSRFDSVTKLALKCDRRSVSIRDDALVLISQRCPNLTRLKLRACRELTDAGMEAFAKNCKGLKKLSCGSCTFGSKGMNAVLDNCAALEELSVKRLRGIADTAAAEPIGPGVAAASLKTVCLKELYNGQCFGTLILGAKNLKTLKLFRCSGDWDRLFQLLVDRVTKIVEVHLERLQISDVGLQAIANYSSLEILHLVKTPECSDIGLVAIADRCKLLRKLHIDGWKANRIGDEGLIAVAKGCPNLLELVLIGVNPTKASLEMLASNCQNLERLALCGSDS…	KRH05631	GLYMA_17G238700	39424740	39427127	39424740	39427127	153	176	17
IPR001611	MPTPSKLQLEANTILKSGWWNTSQSNAHNICGMSLVISSNIVQGSIPYELVSLKILTVLDLSHNKINATLPIYLTNLTKLQKLDISHNLFGSRFPKTLVKSCMANQHSTSVKTSSAAHALSYLHHDCTPPIVHRDISTSNVLVNLEWEHCYICPTLNVYFAGKKKKARNQMP	KRH04826	GLYMA_17G189900	26351666	26352431	26351666	26352431	33	89	17
IPR001611;IPR013210	MESWMWCFLLCSHLLILYFSPSHSLCHPHDTSALLHFKNSFIIYEDPYYDACDTAGYFSKTRTWENGTDCCSWAGVTCHPISGHVTDLDLSCSGLVGNIHPNSTLFHLSHLHSLNLALNDFDESHLSSLFGGFVSLTHLNLSGTYSEGDIPSQISHLSKLVSLDLSYNGLKWKEHTWKRLLQNATVLRVLLLDENDMSSISIRTLNMSSSLVTLSLRENGLRGNLTDGSLCLPNLQHLDLSYNRALKGQLPEVSCRTTSLDFLDISNCGFQGSIPPSFSNLIHLTSLDLSDNNLNGSIPPSFFNLTHLTSLDLSDNNLNLNGSIPPSFSNLIHLTSLDLSGNNLGSIPPSFFNLTHLTSLDLSFNNLNGSIPPSFSNLIHLTSLDLSGNHLNGSIPPSF…	KRH08721	GLYMA_16G169100	32896009	32911913	32896009	32911913	1029;762;259;333;398;476;618;835;283;860;28	1050;776;318;391;439;535;677;895;305;354;881;78	16
IPR013210	MVLDPARLVLVLLISTCILAINGDTDPNDVTSLKVLFQSMNSPSQLNWNGDDPCGQSWQGITCSGNRVTEIKLPGRSLSGSLGYQLEPLSSVTNLQFYMYCYYSYDLVKFCRDLSNNNIGGTIPYQLPPNLQYLNLANNNFNGAIPYSLSEKTSLVILKDGNEWSSGPAPPPPPGTPPVVSRNRNHKSGGHSPSDAGSSDGGGKKSGIGGGGIAGIVISILVVGAIVAFFLVKRRSKKSFNDVEKLDNQPLAQHEVHEMNSMQTSSVTDFKTFDTSAAPISLKPPPFDRRKSFDEDEFSNKPVIVNKPTKVKKTVTAPANVKSYSIADLQIATGSFSVEQLLGEGSFGRVYRAQFDDGKVLAVKKIDSSVLPNDMSDDFVELVSNISQLHDPNVTELVG…	KRH06308	GLYMA_16G015400	1349109	1357645	1349109	1357645	27	64	16
IPR001611;IPR002182	MDEACSSRRKRGGRPKSKYWSEAEKLEGKNMWKCNHCKHEFAGGATRIEEHITGKGNNITKCPKYGAHEEDEINLGDQIVEHDSAAFKKAYPKGDPDAVCIKKSDIELLQPEKCLNDTIIDFYINYLKNKLPSDKQDRFHFFNCFFFAKLAGLSRNDTSIACDGKAAFQRVSTWGRKVNLFKTDYIFIPINYSLHWSLIVICHPAEVMTCYRDEETKGSPKEACILHMDSRKGIHVHLQNVFQSYLCEEWKERHNNVRDDVSPKFLDLPFVPLELPQQQNAYDCGIFLLHYVEHFLEQAPINFNRSTKFSVPPPDASLKRSHIQKLLIAAEGDSKMIVGGSVNPQNNTQFSAALLGGDVEDHAVNGGSNGDDALTINNLLSDLAREEDYFDKELQWREF…	KRH01508	GLYMA_18G281700	56264735	56272703	56264735	56272703	827;461	885;697	18
IPR001611	MRHRISYLMDEIWERAMETALDGEKDHAAARTLTLDGAVKCVQGRLPPPSLLERFQNLQHLSIANVGVSSLEQFPRLRNLQKLNLSDNRIAGGLEFLVQAGLDSLRDLDLSNNRIQYIEDLAPLAQVKLVSLDLYECPVTRVKDYRSRVFGLIKSLKYLDKMDAEENERPESDDEDEDEDEEEEEELEEDDPGSGEIDGGEEDRPFGINNGHSEGADGVVDADDEEESDADEEETESSRRMVVNGEGHRENGFRVAPVEGDDVEEEDDEDDSGEEIDEEEGDDDDVVEVHEIEDSDDEDGVEEYDDEDDDEDDDEEEEEVDNDEGDFAEPESTGRLTSTEGEIDGHEQGEEDGDEDDNGETGEDEMGVEDDGEFEDDDEEEDYGAGYLVQPVGQSDALN…	KRH08294	GLYMA_16G140800	29854784	29858843	29854784	29858843	79;104	98;125	16
IPR001611;IPR013210	MTSFQFHLRVLSLLISVSYLLTCLGNNGIPVQLNDDVLGLIVFKSDLNDPSSYLASWNEDDANPCSWQFVQCNPESGRVSEVSLDGLGLSGKIGRGLEKLQHLTVLSLSHNNLSGSISPSLTLSNSLERLNLSHNVLSGSIPTSFVNMNSIKFLDLSENSFSGPMPESFFESCSSLHHISLARNMFDGPVPGSLSRCSSLNSINLSNNHFSGNVDFSGIWSLNRLRTLDLSNNALSGSLPNGISSVHNFKEILLQGNQFSGPLSTDIGFCLHLNRLDFSDNQFSGELPESLGMLSSLSYFKASNNHFNSEFPQWIGNMTSLEYLELSNNQFTGSIPQSIGELRSLTHLSISNNMLVGTIPSSLSFCTKLSVVQLRGNGFNGTIPEGLFGLGLEEIDLSH…	KRH01549	GLYMA_18G284100	56477698	56481601	56477698	56481601	224;439;102;303;368;488;416;34	245;451;160;355;427;547;124;246;438;73	18
IPR002182	MQKSKPIDFMFTSWKSALKEASDLVGWDARNWRSEGDLVKQIVEDISRKLDTRLLSIPEFPVGLESRVQEVIEFINAQSDTGCVVGIWGMGGLGKTTMAKVIYNKIHRRFRHSSFIENIREVCENDSRGCFFLQQQLVSDILNIRVGMGIIGIEKKLFGRRPLIVLDDVTDVKQLKALSLNREWTGTGCVFIITTRDVRLLNVLKPYHRVHVCRIKEMDENESLELFSWHAFRQAHPREDLIKLSMDIVAYCGGLPLALEVLGSYLCERTKEEWESVLAKLRKIPNDQVQEKLRISYDDLDCEEKNIFLDICFFFIGKDRVNVTEILKGCDLHAEIGITILVERSLIKLEKNNKIKMHNLLRDMGREIVRQSSLEEPEKRSRLWVHQEVLDLLLEHTGT…	KRH07400	GLYMA_16G085900	10352114	10359336	10353762	10358786	65	291	16
IPR001611;IPR013210	MVSIKILACWQILLVFLIHPSPQVACFSKMVSLASAATTVTAASDSEANALLKWKYSLDKPSQDLLSTWKGSSPCKKWQGIQCDKSNSVSRITLADYELKGTLQTFNFSAFPNLLSLNIFNNSFYGTIPPQIGNMSKVNILNLSTNHFRGSIPQEMGRLRSLHKLDLSICLLSGAIPNTITNLSNLEYLDFGSNNFSSHIPPEIGKLNKLEYLGFGDSHLIGSIPQEIGMLTNLQFIDLSRNSISGTIPETIGNMSNLNILYLCNNSLLSGPIPSSLWNMSNLTDLYLFNNTLSGSIPPSVENLINLEYLQLDGNHLSGSIPSTIGNLTNLIELYLGLNNLSGSIPPSIGNLINLDVLSLQGNNLSGTIPATIGNMKMLTVLELTTNKLHGSIPQGLNN…	KRH01055	GLYMA_18G250900	53725185	53729037	53725185	53729037	233;306;547;619;45	293;365;605;677;84	18
IPR001611;IPR013210	MSCYFLKLFYALLLLLLHAAGSILGFNSLPNSAEIKCIESERQALLNFKHGLIDGYGMLSTWRDDDTNRDCCKWKGIQCNNQTGHVETLHLRGQDTQYLIGEINISSLISLENIEHLDLSYNSFQGSHIPELMGSFTNLRYLNLSDSLFGGSIPSDLGKLTHLLSLDLGNNYLLQGQIPYQLGNLTHLQYLDLSGNYLDGELPYQLGNLSQLRYLDLGWNSFSGALPFQVGNLPLLHTLGLGGNFDVKSKDAEWLTNLSSLTKLKLSSLHNLSSSHHWLQMISKLIPNLRELRLFDCSLSDANIQSLFYSPSNFSTALNILDLSSNKLTSSTFQLLSNFSLNLQELYLGDNNIVLSSPLCPNFPSLLILDLSYNNLTSSVFQGGFNFSSKLQNLDLQNC…	KRH08037	GLYMA_16G125200	27533743	27551601	27533743	27551601	838;964;162;1341;39	859;984;221;1401;80	16
IPR001611;IPR013210	MHARGHKKIAESNDPKEKKKSKSLSIVVNNKVMAIAPAIILQPTLIIIVTLPAIYSMTEAEALVSLKSSFSNPELLDTWVPGSAPCSEEDQWEGVACNNGVVTGLRLGGIGLAGEIHVDPLLELKGLRTISLNNNAFSGSMPEFHRIGFLKALYLQGNKFSGDIPMDYFQRMRSLKKLWLADNQFTGKIPSSLVEIPQLMELHLENNQFVGNIPDLSNPSLVKFNVSNNKLEGGIPAGLLRFNVSSFSGNSGLCDEKLGKSCEKTMEPPSPSPIVGDDVPSVPHRSSSFEVAGIILASVFLVSLVVFLIVRSRRKKEENFGTVGQEANEGSVEVQVTAPVKRDLDTASTSSTPVKKSSSRRGCISSQSKNAGELVMVNNEKGVFGMPDLMRAAAEVLGN…	KRH06216	GLYMA_16G009900	876464	879320	876464	879320	150;59	209;98	16
IPR002182	MAVRSFSYDVFLSFRGEDTRYSFTGNLYNVLRERGIHTFIDDDEFQKGDQITSALEEAIEKSKIFIIVLSENYASSSFCLNELTHILNFTKGKNDLLVLPVFYIVDPSDVRHHRGSFGEALANHEKKLNSDNMENLETWKMALHQVSNISGHHFQHDGNKYEYKFIKEIVESVSSKFNHALLQVPDVLVGLESPVLEVKSLLDVGSDDVVHMVGIHGLGGVGKTTLAVAVYNSIAGHFEASCFLENVRETSNKKGLQHLQSILLSKTVGEKKIKLTNWREGIPIIKHKLKQKKVLLILDDVDEHKHLQAIIGSPDWFGCGSRVIITTRNEHLLALHNVKITYKVRELNEKHALQLLTQKAFELEKEVDSSYNDILNRALIYASGLPLALEVIGSNLFGK…	KRH08198	GLYMA_16G135500	29295520	29300873	29295520	29300873	196	428	16
IPR013210	MFNITLCSFNVRYNKKDKHALLNFKQGDKDPSGVLSSWSTVEDCCEWRGVKCDNITSRVTELSLSCFTNLPNYSGKEDKSHCLTGSIYLSLLLVELEFLSYLDLRNNDFFDFHFDSMDSYNCHNLPLCQCVNSSSLSHLDLSFNNNLWLPHISSLAYLNLCVIDLHKETNWLRLVTMLPSLSVLHMCGCQLEDLSLSLQYANFTALKVLDLSINKFNSELPKCMEDLVLENNNFDGSIPDWLGEFEHLQSLILGVNMFSRFIPTNLGNLSSLITLVVASNALSGIVFERNFDKSLESLTIYESSFEAQDKFWNLVSRVPELYLEDNSIYGNLSNVSPLLYDHKMLNGRNNLLFLDIS	KRH05340	GLYMA_17G221600	37409726	37411061	37409726	37411061	15	53	17
IPR001611;IPR013210	MWCFLLCSHLLILYFLPSHSLCHPHDSFALLHFKNSFTINTSYDHYEYPYYYHKCDHGYSKTRTWENGTDCCSWAGVTCHPISGHVTELDLSCSGLVGKIHPNSTLFHLSHLHSLDLAFNDFDESHLSSLFGGFVSLTHLNLSATYSEGDIPSQISHLSKLVSLDLSYNMLKWKEDTWKRLLQNATVLRVLLLDENDMSSISIRTLNMSSSLVTLSLVWTQLRGNLTDGILCLPNLQHLDLSINWYNSYNRYNRYNRYNKGQLPEVSCRTTSLDFLDISNCGFQGSIPPSFSNLIHLTSLYLSSNNLKGSIPPSFSNLTHLTSLDLSYNNLNGSIPSSLLTLPRLNFLNLHNNQLSGQIPDVFPQSNSFHELDLSYNKIEGELPSTLSNLQHLIHLHLS…	KRH08717	GLYMA_16G168700	32860041	32863169	32860041	32863169	273;874;296;370;462;681;24	294;896;355;427;521;740;79	16
IPR002182	MCSLASEGKILVMVSLAISTMFTGKGEFTPSLMTTSSRKGTKSITTALEEAIEKSKIFIIVLSENYASSSFCLNELTHILNFTKEKNDVLVLPVFHKVNPSDVRHHRGSFGEALANHEKKLNSNNTEKLQTWKMALHQVSNISGYHFQDDGNKYEYKFIKEIVEWVSSKVNRDHLHVSDVLVRLESPMLEVKLLLDVGRDDVIHMVGIHGLDEVGKRSLAVAVYNSIGGHFEASFFLGNVRGTSNEINGLEDLQSIILSKTVGEIKLTNWREGIHIIKRKLKGKKVLLILDDVDEQTQLQAIIGSLDWFGSGTRVIITTRDEHLLALHNIKITYKVRELNEKHALQLLTRKAFELEKEVDPSYHVLMIWQVHQMSK	KRH08203	GLYMA_16G135900	29327647	29331165	29327647	29331165	203	359	16
IPR001611	MGLGVFGSVLVLALLFKHLASQQPNTDEFFVSEFLKKMMGLASSQGYNFSASVCSWKGVSCDANREHVVDLVFSGMDLSGTIPDNTIGKLGKLQSLDLSHNKITDLPSDFWSLSTVKSLNLSSNQISGSLTNNIGNFGLLESIDLSSNNFSEEIPEAVSSLLSLRVLKLDQNRFAHNIPSGILKCQSLVSIDVSSNQLNGTLPEGFGAAFPKLRVLNLSGNNMYGHISDISGLKSIVNLNISGNSFQGSIVDLFQGRLEVLDLSRNQFQGHIPQVVEVSTSKTGKHGHAKCHFVAIDIFNGKKLEDIVPSSHNCDVPHVNRTDYQLIDISEDGFVSLLTDNGNTKDDLKLPTDEALLSQIKDGFAEGKDLVVSVMSAMGEEQICSLKDIGPKN	KRH03058	GLYMA_17G074100	5794706	5800789	5794706	5800789	82;187;92;212	126;245;113;234	17
IPR002182	MQKSKPIDFMFTSWKSALKEASDLVGWDARNWRSEGDLVKQIVEDISRKLDTRLLSIPEFPVGLESRVQEVIEFINAQSDTGCVVGIWGMGGLGKTTMAKVIYNKIHRRFRHSSFIENIREVCENDSRGCFFLQQQLVSDILNIRVGMGIIGIEKKLFGRRPLIVLDDVTDVKQLKALSLNREWTGTGCVFIITTRDVRLLNVLKPYHRVHVCRIKEMDENESLELFSWHAFRQAHPREDLIKLSMDIVAYCGGLPLALEVLGSYLCERTKEEWESVLAKLRKIPNDQVQEKLRISYDDLDCEEKNIFLDICFFFIGKDRVNVTEILKGCDLHAEIGITILVERSLIKLEKNNKIKMHNLLRDMGREIVRQSSLEEPEKRSRLWVHQEVLDLLLEHTGT…	KRH07399	GLYMA_16G085900	10352114	10359336	10352114	10359336	65	291	16
IPR025875	MLEGPIPDGFGKVMNSLEVLDLSGNKLQGEIPSFFGNMCALQSLYLSNNKLKGEISSFFQNSSWCNRYIFKSLYLSYNRLTGMLPKSIGLLSELEDLYLAGNSLEGDVTESHLSNFSKLQSLSLSENSLSLKLAIISSAGFVDAQDEFVETQYYKELASIDKQHHTTVSGFIKAAREGGEGEYEIQLPNNHVNAAETQPRSYKSNPATNDWVPNSDEHQPNRSEST	KRH04727	GLYMA_17G182200	22215776	22216911	22215776	22216911	16	55	17
IPR001611;IPR013210;IPR025875	MMFIFPTLQSMKLPSFWLLLIVMLFCAFTVATSRHATIPSSASLTLQQTEANALLKWKASLHNQSQALLSSWGGNSPCNWLGIACDHTKSVSNINLTRIGLRGTLQTLSFSSLPNILTLDMSNNSLNGSIPPQIRMLSKLTHLNLSDNHLSGEIPFEITQLVSLRILDLAHNAFNGSIPQEIGALRNLRELTIEFVNLTGTIPNSIENLSFLSYLSLWNCNLTGAIPVSIGKLTNLSYLDLTHNNFYGHIPREIGKLSNLKYLWLGTNNFNGSIPQEIGKLQNLEILHVQENQIFGHIPVEIGKLVNLTELWLQDNGIFGSIPREIGKNLIQFSAYANHLSGSIPSEVGKLHSLVTIQLLDNNLSGPIPSSIGNLVNLDSIRLEKNKLSGSIPSTVGNL…	KRH00186	GLYMA_18G198800	47704991	47708794	47704991	47708794	545;186;594;665;49;139	567;246;650;687;86;178	18
IPR002182	MSSSSFSYGWKYDVFLSFRGSDTRHGFTGHLYKALCDRGIHTFIDDEELQRGEEITPLLVKAIEGSRIAIPVFSKNYASSTFCLDELVHILACVKEKGTLVLPVFYEVDPSDVRHQRGSYKDALNSHKERFNDDQEKLQKWRNSLSQAANLAGYHFKHGIENEYEYDFIGNIVKEVSQKINRTVLHVADYTVGLEFRMKEVNSLLNFKSGGVHMVGIHGVGGVGKTTLARAIYNLIADQFEVLCFLDNVRENSIKNGLVHLQETLLSKTIGEKGIKLGSINEAIPIIKHRLHRKKVLLVLDDVDKPDQLHAIAGGMDWFGSGSRVIITTRNRHLLTCHGVESIYEVHGLNHKEALELLSWSAFKTGKVDPCYVNILNRAVTYASGLPLALKVIGSNLIG…	KRH08586	GLYMA_16G159100	31889835	31894662	31889835	31894662	207	431	16
IPR001611;IPR013210	MIMNRKMKSTVGVCLLFLVLLEAMCCEGCWKEERDALLVLNSRFDFPLSWDGPDCCQWEGVECNSTTGRVAGLDLQLRWSFPPSNGNKLYINYSDFVVFKDLKKLDLSLNGISGCVGNEARLESLEVLDISRNYLDDAGILSCLDGLSSLKSLYLRDIGLNTSSFHVFETLSSKLRYLEVLDVSGNYLDDAGILSCLDGLSSLKSLYLADNKLNTSSFHVFETLSSKLRNLEVLDISFNYLTNDILPSLGGFTSLKRLYLAGIHLDSDLHFQENGGFTWPTGLQELDLRENRLNNKFLPSLNGLECLKYLGLRWNQLEGSLNISELSRLTSLKTLDLSYNNISDFVVHQGNGGFTWPTGLQALDLRENRLNNKFLPSLNGLECLKYLGLSSNQLEGSLN…	KRH00133	GLYMA_18G195200	46928352	46940065	46930438	46940054	533;175;330;407;1081;711;331;408;32	554;193;344;421;1097;769;352;429;64	18
IPR002182	MADAIVNFLAEKLTRLLEEEAKLLTEVHDNVTSLHDELKILNLFLKETQGTKQREHGLVAEMVGQIRDAAYQAEDIIDTYVADMIRRRKMNRLEKVVIGSVNHALMLHKVAVKIGDIKTRIDNRFGNIEKYGVRLISAKGEKSNGEEEETERVRKQRSEVEEDKVAGFESYSRAVIEKLTARVRDRDSRLNVVSITGVGGLGKTTLARKTYNNVRVKDTFSCRAWGYVSNDYRPREFFLSLLKCLQPGEYSDMSERRESDEELKMKVRECLNKSGKYLVVVDDVWETQVWDEIKSAFPDANNGSRILITSRSTKVASYAGTTPPYSLPFLNKQKSWELLFKKLFKGRRKCPPELVELGKSIAERCDGLPLAIIFMAGILANKELHKEWSDIKDHMDWHL…	KRH01595	GLYMA_18G287000	56706847	56710004	56706847	56710004	174	416	18
IPR001611;IPR013210	MTVSLFIFLLLFFFFHPAVSLSSDGIALLTLKSAVDASGASAFSDWNDADATPCQWSGVTCADISGLPEPRVVGVALSGKGLRGYLPSELGTLLYLRRLNLHTNALRGAIPAQLFNATALHSVFLHGNNLSGNLPTSVCTLPRLENLDLSDNALSGAIPDALRKCSNLQRLILARNKFSGEIPASPWPELENLVQLDLSSNLLEGSIPDKLGELKILTGTLNLSFNHLSGKIPKSLGNLPVVVSFDLRNNDLSGEIPQTGSFSNQGPTAFLNNPNLCGFPLQKPCAGSAPSEPGLSPGSRGAHRPTKRLSPSSIILISVADAAGVALIGLVVVYVYWKRKGKSNGCSCTLKRKFGGESEELSLCCWCNGVKSDDSEVEEGEKGEGESGRGEGDLVAIDK…	KRH00326	GLYMA_18G206400	49014311	49019524	49014817	49016313	220;119;22	239;178;61	18
IPR001611;IPR013210	MSCYFLKLFYALLLLLLHAAEIKCIESERQALLNFKHGLIDKYGMLSTWRDDNKYGMLSTWRDDNTNRDCCKWKGIQCNNQTGHVEMLHLRGQDTQYLSGAINISSLIALENIEHLDLSYNAFQDISISLIPELMGSFTNLRYLYLSDSLFGGSIPSDIGKLTHLLSLDLSDNDLHGKIPYQLGNLTHLQYLDLSDSDLDGELPYQLGNLSQLRYLDLRGNSFSGALPFQVGNLPLLHTLGLGGNFDVKSKDAEWLTKLSSLTKLKLSSLHNLSSSHHWLQMISKLIPNLRELRLFDCSLSDTNIQSLFYSPSNFSTALTILDLSSNRLTSSTFQLLSNFSHHLPELYLPYNNIVLSSPLCPNFPSLVILDLSYNNLTSSVFQGSFNFSSKLQNLYLQN…	KRH08045	GLYMA_16G126000	27707903	27712263	27707903	27712263	495;838;162;619;916;26	515;859;177;633;974;79	16
IPR001611	MGRYEYIPTSFLSILFIFCFCPMVLSLLSQNQTETMINLSKNLPPPVPWNASYPPCSWMGVDCDPTNSSVIGISLIRYSLSASDFLPLVCKIQTLEHFDVSNNRLSSVPDGFITECGKIKGLKKLNFSGNMLGGDLPSFHGFDALESLDMSFNNLEGSIGIQLDGLVSLKSLNLTFNNFSGSIPTKLGNSTVLEHLVLSVNHFGGKIPDELLSYENLTEVDFRANLLSGSIPSNIGKLSNLESLVLSSNNLTGEIPASLLNLTKLSRFAANQNNFIGPVPPGITNHLTSLDLSFNKLSGPIPEDLLSPSQLQAVDLSNNMLNGSVPTKFSPNLFRLRFGSNHLSGNIPPGAFAAVPNLTYLELDNNDLTGTIPAELDSCRKLALLNLAQNHLTGVLPPL…	KRH08547	GLYMA_16G156200	31639483	31643634	31639483	31643634	240;285;94;331;502	262;299;155;392;558	16
IPR002182	MTECQPGSRIIVTTRNKQILSPIDEIYQVQDLSSEHSLQFFCLTVFGEIQPKDGYEDQSRRAISYCKGLDRDWVTSILEAYNFFAASGIKVLSDLGRRSRLWKLEEVQDVLKYDMGTDAVEGITLDLSELTWDLYLSSNSLAKLSNMRFLKIHDWCCTFGFNVYLSNGLDSWDGFSLDKLKKLWDGVQQIDLCGSRHLIEMSNLSKAEKLERKHRFLYLSGCKNLDSVGNKLLSDDQHNASNLLFLKALLHNIGYLVSLRELDLRGTSVESLPANIQNLSMLTTLWLDDCRKLMSLPKLPPYLEQLRAFNCTLLETDTTQRLVLQHMLQSSIPSYMHKQRVYSGGGYFILAGDHVTNECWLHAAESSITIPCLHS	KRH04934	GLYMA_17G197000	30935098	30937616	30935098	30937616	7	69	17
IPR001611;IPR013210	MFSSSSVIKWRFRHKPMTLVRLFPLVCLLLFSLNDVVSSDSDKSVLLELKHSLSDPSGLLTTWQGSDHCAWSGVLCGSATRRRVVAINVTGNGGNRKTLSPCSDFAQFPLYGFGIRRSCEGFRGALFGKLSPKLSELTELRVLSLPFNDLEGEIPEEIWGMEKLEVLDLEGNLISGVLPLRFNGLKNLKVLNLGFNRIVGEIPSSLSSFKSLEVLNLAGNGINGSVPSFVGRLRGVYLSYNLLGGAIPQEIGEHCGQLDHLDLSGNLLMQAIPGSLGNCSELRMILLHSNSLEDVIPAELGRLRKLEVLDVSRNTLGGQVPMELGNCTELSVLVLSNLFSSVPDVNGTVRDLGVEQMVSMNIDEFNYFEGPVPVEIMNLPKLRVLWAPRANLAGSFPSS…	KRH01283	GLYMA_18G267000	55133437	55137590	55133437	55137590	164;621;40	222;680;76	18
IPR001611	MAYKHHPSVFLVFVTVLLSIHCSEQLQSSHSQTLLRIQQLLNFPVSLSNWNNNTDFCNTDSNSSSLNVVCYGDTITQLHIIGERRDTPLPRNFSIDSFVTTLVRLPSLKVLTLVSLGIWGPLPGKIARLSSLEIFNMSSNFLYGSIPQELTLLSSLQTLIFDNNMLADTFPRWIDSLQALTVLSLKNNKFNGSLPNSLGNVENLRTLSLSHNHFYGVVPDLSGLTNLQVIELDDNAFGPQFPQLGHKLVTLVLRNNRFRSGIPAELSSYYQLERFDISLNSFVGPFQPGLLSLPSITYLNISWNKLTGMLFENLSCNSELDVVDLSSNLLTGSLPRCLVSNSSDSTVLYARNCLDTVNQNQQPQPFCHTEALAVGILPERKKHKQVSTVVLSLGIVGGT…	KRH06658	GLYMA_16G037500	3542455	3548793	3544127	3547666	155;203	214;225	16
IPR001611;IPR013210	MESWMWCFLLCSHLLILYFSPSHSLCHPHDTSALLHFKNSFTIYEDPYYSYYCDHGYSKTTTWENGTDCCSWAGVSCNPISGHVTELDLSCSRLYGNIHPNSTLFHLSHLHSLNLAFNDFNYSHLSSLFGGFVSLTHLNLSNSHFEGDIPSQISHLSKLVSLDLSGNNLLKWKEDTWKRLLQNATVLRVLVLDQTDMSSISIRTLNMSSSLVTLSLGLTWLRGNLTDGILCLPNLQHLDLSLNRALEGKLPEVSCRTTSLDFLDLSLCGFQGSIPPSFSNLIHLTSLDLSGNNLNGSIPPSFSNLIHLTSLDLSYNNLNGSIPSSLLTLPWLNFLYLNYNQLSGQIPDAFPQSNSFHELHLSDNKIEGELPSTLSNLQHLIHLDLSHNKLEGPLPNNIT…	KRH08722	GLYMA_16G169200	32921973	32925359	32921973	32925359	857;283;357;449;593;665;28	879;342;414;508;652;725;471;78	16
IPR002182	MSSSSFSTKPQWIYDVFINFRGGDTRRNFVSHLYYALSNAGVNTFFDEENLLKGMQLEELSRAIEGSQIAIVVFSETYTESSWCLSELEKIVECHETYGQTIVPIFYDVDPSVVRHPTGHFGDALEAAAQKKYSAKDREYGFSRWKIALAKAANFSGWDVKNHRNKAKLVKKIVEDILTKLDYALLSITEFPIGLEPRVQEVIGVIENQSTKVCIIGIWGMGGSGKTTIAKAIYNQIHRRFMDKSFIENIREVCETDGRGHVHLQEQLLSDVLKTKEKVRSIGMGTTMIDKRLSGKRTFIVLDDVNEFGQLKNLCGNRKWFGQGSVIIITTRDRRLLDQLKVDYVYDVDKMDENESLELFSWHAFNEAKPKEDFNELARNVVAYCGGLPLALEVLGSYL…	KRH07413	GLYMA_16G087100	10643779	10649084	10643779	10649084	199	419	16
IPR001611;IPR013210	MSCYFLKLFYALLLLLLYAAGSILGFNSLPNSAEIKCIESERQALLNFTHGLIDDSGILSTWRDHDTNRDCCKWKGIQCNNQTGHVETLHLRGQDTQYLIGEINISSLISLENIEHLDLSYNLFEGSHIPELMGSFTNLRYLNLSDSSFGGSIPSDIGKLTHLLSLDLGKNFYLQGKIPYQLGNLTHLQYLDLSDNDLNGELPYQLGNLSQLRYLDLAGQNSFSGALPFQVGKLPLLHTLGLGGNFDVKSKDAEWLTNLSSLAKLKLSSLHNLSSSHHWLQMISKLIPNLRELRLFDCSLSDTNIQSLFYSPSNFSTALTILDLSSNKLTSSTFQLLSNFSLNLQELYLGHNNIVLSSPLCPNFPSLVILDLSYNNMTSSVFQGGFNFSSKLQNLYLRS…	KRH08043	GLYMA_16G125800	27670045	27675570	27670045	27675570	138;496;839;185;717;916;39	160;516;860;201;729;975;80	16
IPR001611;IPR002182	MDAVSSALIEPVTNSVLDLVKKHVDYIRYRQNVGELYECVEQLELDKERVDHQCNRAVKNGHNIHVKAREWSRKVGEFKTEVENYKNDEGHRKAGLTNCLFPYFRYRLGRLAKKKAVEGKKLIDGCPKPDEIAFRGNVTFNDAILSNTDLMEFDSRKSIMEDIMEKLEDPTVKMIGVHGPGGVGKSTLIKAIAGSAQVKKLFNVVAFSEITANPNVKKIQEDIAYVLGLTLEGEGENVRADSLRRRLKQEKDNTLIILDDLWDRLDLNKLGIPLDDDMNGLKMKGARIPDEMSRTSKEKSLDDYKGCKILLTSRDTTVLSEKMAVKSIFGVKELEEAEAMRLLKKVTGMPDQMSHSKQEIVRKYCAGIPMAIVTVGRALRNKSESVWEATLDKLKRQEL…	KRH06578	GLYMA_16G031700	2990306	3011329	2992074	3011329	977;158;303	998;283;409	16
IPR013210	MDLLFLHSLFFFFFFFTSNDANALDATIPRDALSLLSFKRFVSSDPSNLLAAWSNRTSPNLCRWRAVACGVAGRVTVLNVTGLRGGELSPSVGDMSELRVLSLAGNMFSGEIPVTLVNLQFLEVLELQGNNFSGKIPTQMSFTFLQVVNLSGNAFSGSIPSEIIGSGNVKIVDLSNNQFSGVIPVNGSCDSLKHLRLSLNFLTGEIPPQIGECRNLRTLLVDGNILEGRIPSEIGHIVELRVLDVSRNSLTGRVPKELANCVKLSVLVLTDLFEDRDEGGLEDGFRGEFNAFVGNIPHQVLLLSSLRVLWAPRANLGGRLPSGWSDLCSLRVLNLAQNYVAGVVPESLGMCRNLSFLDLSSNILVGYLPSLQLRVPCMMYFNISRNNISGTLQGFRNES…	KRH06813	GLYMA_16G047300	4494579	4499253	4494579	4499253	30	69	16
IPR001611	MSWGLGWKRPSEIFHLTLSYGIDDPPENLARTSTSSPSSSSSSSLSSSSGSISSIFSQDQELGFRIELDWSASDDEDQVALKLQSQLMVALPMPQDTVVVELRSRDDDENVVDLGMKVVKRREPLRAVTMAKAVASGQQSDGTGVLIRLLRSDLPSSTPPKVGDAAVAGSGHHWTSLAALSLCGCGLSVLPVELTQLPRLEKLYLDNNRLTVLPPELGELRSLKVLRIDNNMLVSVPAELRQCMQLVELSLEHNKLVRPLLDFRAMAELRVLRLFGNPLEFLPEILPLHKLRHLSLANIRIVADENLRSVNVQIEMENSSYFGASRHKLSAVFSLIFRFSSCHHPLLASALGKIMQDQGNRVFVGKDENAVRQLISMISSDNCHVVEQACSALSSLASD…	KRH02092	GLYMA_17G015200	1136030	1145277	1136298	1145021	198;199	256;220	17
IPR002182	MALRSFSYDVFLSFRGEDTRYGFTGNLYNVLRERGIHTFIDDQELQKGDQITKALEEAIEKSKIFIIVLSENYASSSFCLNELTHILNFTKGKNDVLVLPVFYKVDPSDVRKHRGSFGEALANHEKKLNSNNMEKLETWKMALHQVSNISGHHFQHDGDKYEYKFIKEIVELVSSKFNRDLLYVSDVLVGLESPVLAVKSLLDVGSDDVVHMVGIHGLGGVGKTTLAVAVYNSIARHFEASYFLENVRETSNKKGLQHLQSILLSKIVRDKKIKLTNWREGTHIIKHKLKQKKVLLILDDVNEHIQLQAIIGSPDWFGRGSRVIITTRDEHLLALHNVKKTYMLRELNKKYALQLLIQKAFELEKEVDPSYHDILNRAVTYASGLPLALEVIGSNLFGK…	KRH08232	GLYMA_16G137600	29468438	29472890	29468438	29472890	196	428	16
IPR002182	MEETAQLVVFPMKSAFGVPETPEFSVGLDVPLSQLKIELLKEGVSIIVLSGFGGLGKTTLATKLCWDEQVMVPKFQSNEDALSQLGLLLRKFEGIPMLLILDDVWPGSEALVEKFKFHLSDYKILVTSRVAFHRFGIQCVLKPLVYEDAMTLFHHYALLDCNSLNTPDEDVVQKVVKSCKGLPLAIKVIGRSLSHQPFELWQKMVEELSHGHSILDSNSTELLTYLQKILDVLEDNTMIKECFMDLSLFPEDQRISITALIDMWAELYGLDNDGIEAMAIINKLESMNLVNVLIARQNTSDTDNCFYNNHFMVIHDLLRELAIHQSNQEPIEERKRLIIETNENKSEWGLCEKQQGMMTRILSFCFRYCAKQKYQQIPAHTLSISIDETCNSYWSHMQP…	KRH04701	GLYMA_17G180000	20103625	20108427	20103625	20108427	96	231	17
IPR001611;IPR013210	MFEYFFVEGATLLEIKKSFRDVDNVLYDWTDSPSSDYCAWRGISCDNVTFNVVALNLSGLNLDGEISPAIGKLQSLVSIDLRENRLSGQIPDEIGDCSSLKNLDLSFNEIRGDIPFSISKLKQLENLILKNNQLIGPIPSTLSQIPDLKILDLAQNNLSGEIPRLIYWNEVLQYLGLRGNNLVGSLSPDMCQLTGLWYFDVRNNSLTGSIPENIGNCTAFQVLDLSYNQLTGEIPFNIGFLQVATLSLQGNKLSGHIPPVIGLMQALAVLDLSCNLLSGSIPPILGNLTYTEKLYLHGNKLTGFIPPELGNMSKLHYLELNDNHLSGHIPPELGKLTDLFDLNVANNNLEGPIPSNLSSCKNLNSLNVHGNKLNGSIPPSLQSLESMTSLNLSSNNLQG…	KRH05415	GLYMA_17G226100	38032261	38040867	38033746	38040867	75;410;99;8	134;469;122;46	17
IPR001611;IPR013210	MHKLHTNLGNHIFDCIRQSLIVEYPIPPMMFIFPTLQSMKLPSFWLLLIVMLFCAFTMATSRHATIPSSASLTLQQTEANALLKWKTSLDNQSQALLSSWGGNTPCNWLGIACDHTKSVSSINLTHVGLSGMLQTLNFSSLPNILTLDMSNNSLKGSIPPQIRVLSKLTHLDLSDNHFSGQIPSEITQLVSLRVLDLAHNAFNGSIPQEIGALRNLRELIIEFVNLTGTIPNSIENLSFLSYLSLWNCNLTGAIPVSIGKLTNLSYLDLTHNNFYGHIPREIGKLSNLKYLWLAENNFSGSIPQEIGNLRNLIEFSAPRNHLSGSIPREIGNLRNLIQFSASRNHLSGSIPSEVGKLHSLVTIKLVDNNLSGPIPSSIGNLVNLDTIRLKGNKLSGSIP…	KRH00189	GLYMA_18G199000	47725473	47729177	47726047	47729156	167;551;600;671;77	185;573;656;693;114	18
IPR002182;IPR011713	MGSSNEGSSSSTLTSGRSWSNHVFLSFRGDDTRKGFTGHLFASLERRGIKTFKDDHDLQRGKLISVELMKAIEGSMLALIILSPNYASSTWCLDELKKILECKKEVFPIFHGVDPSDVRHQRGSFAKAFSEHEEKFREDKKKLERWRHALREVASYSGWDSKEQHEATLIETIVGHIQKKIIPRLPCCTDNLVGIDSRMKEVYSLMGISLNDVRFIGLWGMGGIGKTTIARFVYEAIKGDFNVSCFLENIREVSKTNGLVHIQKELLFHLNVRSSDFYNLHDGKNIIANSLSNKKILLVLDDVSELSQLENLAGKQEWFGSGSRVIITTRDKHLLKTHGVHLTCKAKGLAQNEALKLFCLKAFKQDQPKEEYLNLCKEVVEYARGLPLALEVLGSHLYG…	KRH06606	GLYMA_16G033900	3174939	3181746	3175095	3179556	212;605	431;622	16
IPR001611;IPR013210	MVFIFPTLLSMKLQPLLLLLVMYFCAFAASSEIASEANALLKWKSSLDNQSRASLSSWSGNNPCIWLGIACDEFNSVSNINLTNVGLRGTLQNLNFSLLPNILTLNMSHNSLNGTIPPQIGSLSNLNTLDLSTNNLFGSIPNTIGNLSKLLFLNLSDNDLSGTIPSEIVHLVGLHTLRIGDNNFTGSLPQEIGRLMNLRILDIPRSNISGTIPISIEKLSILSHLDVESNNLSGNIQLRIWHMNLKHLSFAGNNFNGSIPKEIVNLRSIETLWLWKSGLSGSIPKEIWMLRNLTWLDMSQSSFSGSIPRDIGKLRNLKILRMWKSGLSGSMPEEIWTLRNLEQLDIRMCNLIGSFPISIGALVNLTLIMLHENKLFGHIPHEIGKLVNLQVLDLGNNNL…	KRH07065	GLYMA_16G065400	6461077	6466135	6461077	6466135	460;364;1107;1131;34	482;421;1165;1153;72	16
IPR001611;IPR013210	MVFIIPTLLSMKLQPLLLLLVMYFCAFAASSEIASEANALLKWKSSLDNQSHASLSSWSGNNPCIWLGIACDEFNSVSNINLTNVGLRGTLQNLNFSLLPNILTLNMSLNSLNGTIPPQIGSLSNLNTLDLSTNNLFGSIPNTIGNLSKLLFLNLSDNDLSGIIPFTIGNLSKLSVLSISFNELTGPIPASIGNLVNLDSMHLHKNKLSGSIPFTIGNLSKLSDLYISLNELTGPIPASIGNLVNLDYMLLDGNKFSGSIPFTIGNLSKLSVLSLSLNEFTGPIPASIGNLVHLDFLFLDENKLSGSIPFTIGNLSKLSVLSIPLNELTGPIPASIGNLVNLDTMHLHKNKLSGSIPFTIENLSKLSELSIHSNELTGPIPASIGNLVNLDSMLLHENK…	KRH07063	GLYMA_16G065200	6441736	6445069	6441736	6445069	197;724;748;34	256;782;770;72	16
IPR013210	MALFITVVVVLFLLQLSSSVRVNSEPTQDKQALLSFLSQTPHSNRLQWNASESACDWVGVKCDASRSFVYSLRLPAVDLVGRVPPGTLGRLTQLRILSLRSNALTGEIPSDFSNLIFLRSLYLQKNQFSGEFPPSLTRLTRLARLDLSSNNFTGQIPFSVNNLTHLTGLFLERNHFSGKIPSITLRLVNFNVSYNNLNGSIPETLSAFPETSFVGNIDLCGPPLKDCTPFFPAPAPSPSENSTPVKTRKKSKKLSTGAIVAIVVGSVLGLALLLLLLLLCLRRRRRQPAKPPKAVVEEHSVPAEAGTSSSKDDITGGSAEVERNKLVFFEGGIYSFDLEDLLRASAEVLGKGSVGTSYKAVLEEGTTVVVKRLKDVVVTKKEFETQMEVLGNIKHENVV…	KRH03778	GLYMA_17G119800	9486346	9489951	9486346	9489951	27	63	17
IPR001611;IPR013210	MSCYFLKLFYALLLLLLHAAGSILGFNSLPNSAEIKCIESERQALLNFTHGLIDGYGILSTWRDHDTNRDCCKWKGIQCNNQTGHVEMLHLRGQDTQYLSGAINISSLISLENIEHLDLSNSAFEGSHISELMGSFTNLRYLNLSYSLFGGSIPSDLGKLKHLQYLDLSGNDLDGELPYQLGNLSKLRYLDLRVNSFSGALPFQVGNLPLLHTLGLGGNFDVKSKDAEWLTKLSSLTKLKLSSVHNLSSSHHWLQMISELIPNLRELRLFDCSLSDTNIQSLFYSPSNFSTALTILDLSSNKLTSSTFQLLSNFSLNLQELYLVFQVDFNFSSKLQILDLQNCSLTDGSFLMSSSFIMSSSSSLVSLDLSSNLLKSSTIFYWLFNSITNLHNLFLYDNM…	KRH08038	GLYMA_16G125300	27557267	27560437	27557267	27560437	161;414;600;39	176;473;659;80	16
IPR013210	MTDQLSSLRFKEAVENNPFNVLASWNSSTHFCKWHGVTCSLKHQRVTALNLQGYALRGLITPEIGNLTFLRYVNLQNNSFYGEIPHEIGRLFRLQELCLTNNTLKGRQIPTNLSSCSELKGLSLSGNKLVGKIPMELGFLAKLELLYIAMNNLLTSEIPASIGNLSSLSFLSLGVNNLEGNVPEELGHLINLTHISIADNKLSGMLPSTLFNIPSLTFFSAGANQFNGSLPSNMFLTLPNLQQFGIGMNKISGPIPASISNATRLLLFNIPRNNFVGQVPIGTHIVLHSIARDTIHSLTHSLVYHSLFSSKELHTYTLGITLATEK	KRH07746	GLYMA_16G107800	21930126	21941535	21930126	21931106	8	40	16
IPR001611;IPR013210	MITTIYILLFLIQTYSYTPIMVLTFERKKSMLFLFLFLFLTLSWPQAAAEDSEANALLKWKQSFDNYSQGLLSTWRGNSPCRWQGIQCDKSNSVSNIDLPFYGLKGTLHTLNFSSFPNLLGLNIYNNSFSGTIPPQIGNISKVNVLNFSLNFFHGSIPQEMWKLMSLQKLDISWCQLSGEISNSIANLSNLSYLDLGSNNFSSHIPPGIGKLHKLEFLGIAGSKLSGSIPQEIGMLANLTYIDLSRNSLSGTIPETIGNMSNLNILVLSNNSLSGPIPPSIWNMSNLTLLYLDANKLSGSIPASIENLANIEHLALDRNHLSGSIPSTIGNLTKLIELYLLFNNLSGSIPPSIGNLINLNVLSLQANNLSGTIPPTFGNLKMLTILELSTNKLNGSIPQ…	KRH01038	GLYMA_18G249700	53624721	53628379	53624721	53628379	166;238;620;598;51	188;297;677;620;89	18
IPR001611;IPR013210	MSLLFPTLIISLVILLVTVNQCCALSRDGVLLLSFKYAVLNDPLYVLANWNYSDETPCSWNGVSCSNENRVTSLLLPNSQFLGSVPSDLGSIEHLQILDLSNNSLNGSLPSSLSQASELRFLNLSNNLITGEVPESLSQLRNLEFLNLSDNALAGKLPESFSNMQNLTVASFKNNYLFGFLPSGLRTLQVLDLSSNLLNGSLPKDFGGDNMRYLNISYNRFSGEIPTEFAAEIPGNATVDLSFNNLTGEVPDSTVFTNQNSKSFNGNFNLCGEITKNPCPIPSSPSSEPKASAPISPPAIAAIPKSFDDSPLAPTGQKQRGLKQGTIIGIVVGDIIGVGILAMLCVYVYRLKKKKDAESTKKKNEAAITRSRSESSSSTTSESRGFTRWSCLRKRTEEE…	KRH04528	GLYMA_17G167600	15464108	15467458	15464108	15467458	94;27	153;66	17
IPR001611;IPR013210	MGWFLFLVLSFLLSHFPSQTSLLMAFCNHDDASALLSFKSSFSLNISSQSSLGYESPYPKIESWENGRNCCLWEGMSCDTKSSHVIGIDLSCSFLQGEFHPNTTLFKRIHLQKLNLAFNDFFNSPMPNGFGDHVALTHLNLSTSEFSGVIPSKISHLSKFVSLDLSFLEMRIEAATLDNVIVNVIDIWELTLDGLDMSSIKRALYLCYLPCTGLQGKLANNIICLPNLQKLDLSHNYYLEGELLEFNQSTPLRYLDLSVTGFSGKLPNNINHLESLNYLDFEFCDFEGPISLFLSNLTQVKHLDLGFNNFSSEIQSSLSNLQHLTFIDLSDNSFTGPIAKCFGNITQLNHLNLCWNNFSGEIPSSLSNLQCLTYINLFDNSFTGPIPQCFGNITQYLNP…	KRH04590	GLYMA_17G172000	16642226	16644883	16642226	16644883	320;348;29	344;369;79	17
IPR001611;IPR013210	METSQLFNVLAIFLLSDPFAVVNANSEGDALFAFRRAVKDPNNVLESWDPTLVDPCTWFHITCDDDKRVTRLDLGHAKLSGHLVPELGRLQRLQFLELYKNDLMGPIPKELGELKNLLSLGLYQNNLTGSIPATLSNLSNIKFLRLNSNKLTGRIPRELTKLGNLKILDLSNNDLCGTFPTYGSFSKFSQESFKNNPRLKGPELMGFVRYDTGESCK	KRH01835	GLYMA_18G301700	57945537	57947130	57945537	57947130	164;24	178;64	18
IPR002182	MALGSCSSSFNYDVFLSFRGADTRHGFTGNLYKALDDRGIYTFIDDEELQNELAHILECFKSKNLLVVPVFYKVDPSDVRHQEGSYGEALAKHEERFNHNMEKLEYWKKALHQVANLSGFHFKHGKINHAPLPVADYPVGLESRLLEVTKLLDVESDDGVYMIGIHGIGGIGKTTLAIAVYNLIACHFDGSCFLKDLREKSNKQELQYLQIILLWEILGEKEINLASVEQGASIIQHRLQRKKVLLILDDVDKHEQLQAIVGRPCWFGPGSRVIITTRDKQLLASHGVKRTYEVKLLNESNALQLLTWKSFKTEKVDPSYKEDLNDVVIYASGLPLALEVIGSNLFGKSIEEWKSAIKQYKRIPSIQILEILKVSFDALEEEQKNVFLDIACCFNRYAL…	KRH08071	GLYMA_16G128000	28016237	28021135	28016237	28021135	147	361	16
IPR013210	MVLDPARLVLVLLISTCILAINGDTDPNDVTSLKVLFQSMNSPSQLNWNGDDPCGQSWQGITCSGNRVTEIKLPGRSLSGSLGYQLEPLSSVTNLDLSNNNIGGTIPYQLPPNLQYLNLANNNFNGAIPYSLSEKTSLVILNLGHNQLQQALNVDFQKLSSLSTLDLSFNSLTGDLPQTMSSLSSIRTMYLQNNQFTGTIDVLANLPLGTLNVGNNHFTGWIPEQLNNIIQKDGNEWSSGPAPPPPPGTPPVVSRNRNHKSGGHSPSDAGSSDGGGKKSGIGGGGIAGIVISILVVGAIVAFFLVKRRSKKSFNDVEKLDNQPLAQHEVHEMNSMQTSSVTDFKTFDTSAAPISLKPPPFDRRKSFDEDEFSNKPVIVNKPTKVKKTVTAPANVKSYSI…	KRH06309	GLYMA_16G015400	1349109	1357645	1349109	1357645	27	64	16
IPR001611;IPR013210	MKLIPVRHSAMGSIWMCHLFLLLSILCTTFIATMANNATDSYLLLKVKSELVDPLGAFSNWFPTTQFCNWNGITCAVDQEHVIGLNLSGSGISGSISVELGNFTSLQTLDLSSNSLSGSIPSELGQLQNLRILQLYSNDLSGNIPSEIGNLRKLQVLRIGDNMLTGEIPPSVANMSELKVLALGYCHLNGSIPFGIGKLKHLISLDVQMNSINGHIPEEIEGCEELQNFAASNNMLEGDLPSSMGSLKSLKILNLANNSLSGSIPTALSHLSNLTYLNLLGNKLHGEIPSELNSLIQMQKLDLSKNNLSGSIPLLNVKLQSLETLVLSDNALTGSIPSNFCLRGSKLQQLFLARNMLSGKFPLELLNCSSIQQLDLSDNSFEGKLPSILDKLQNLTDLV…	KRH03261	GLYMA_17G087700	6802007	6805019	6802007	6805019	105;802;826;233;729;39	125;824;848;284;788;127;75	17
IPR013210	MRVLVLLMLFLHSLHAARISEYRALLSFKASSITNDPTHALSSWNSSTPFCSWFGVTCDSRRHVTGLNLTSLSLSATLYDHLSHLPFLSHLSLADNQFSGPIPVSFSALSALRFLNLSNNVFNQTFPSQLARLSNLEVLDLYNNNMTGPLPLAVASMPLLRHLHLGGNFFSGQIPPEYGTWQHLRYLALSGNELAGYIAPELGNLSALRELYIGYYNTYSGGIPPEIGNLSNLVRLDAAYCGLSGEIPAELGKLQNLDTLFLQVNSLSGSLTSELGNLKSLKSMDLSNNMLSGEVPASFAELKNLTLLNLFRNKLHGAIPEFVGELPALEVLQLWENNFTGSIPQSLGKNGRLTLVDLSSNKITGTLPPYMCYGNRLQTLITLGNYLFGPIPDSLGKCE…	KRH04350	GLYMA_17G156300	13312734	13316817	13312734	13316817	20	59	17
IPR002182	MNRERTRKVELFMEETAQQVKRPFDVPEEPEFIVGLDAPLSELKMELLKEGVSIIVLTGLGGSGKTTLVTKLCWDELVIGKFKGNILFVTISKTPKLKIIIERLFEYYGCQVPAFQSDEDAVNHLGILLRKIDVSPMLLVLDDVWPGSEGFIEKVKVQISDYKILVTSRVAFPRFGTPFILKNLVHEDAMTLFRHHALLEKNSSNIPEEVVQKIVRHCKGLNLPLVIKVIGRSLSNRPYELWQKMVEQLSQGHSILDSNTELLTSFQKILDVLEDNPTIKECFMDLALFPEDQRIPVAALVDMWVELYGLDNDGIETVAIVNKLASMNLVNVLVTRKNTSDTDSYYYNNHFIILHDILRDFGIHQSNQEQVEQRKRLMIDITENKPEWWPREKQIPAQT…	KRH04692	GLYMA_17G179500	20016588	20021593	20016588	20020497	40	254	17
IPR001611;IPR013210	MVFTFPTLLSMKLQPLSLLLVMYFCAFATSSEIASEANALLKWKASLDNHSQASLSSWIGNNPCNWLGIACDVSSSVSNINLTRVGLRGTLQSLNFSLLPNILILNMSYNSLSGSIPPQIDALSNLNTLDLSTNKLFGSIPNTIGNLSKLQYLNLSANGLSGPIPNEVGNLKSLLTFDIFTNNLSGPIPPSLGNLPHLQSIHIFENQLSGSIPSTLGNLSKLTMLSLSSNKLTGTIPPSIGNLTNAKVICFIGNDLSGEIPIELEKLTGLECLQLADNNFIGQIPQNVCLGGNLKFFTAGNNNFTGQIPESLRKCYSLKRLRLQQNLLSGDITDFFDVLPNLNYIDLSDNSFHGQVSPKWGKFHSLTSLMISNNNLSGVIPPELGGAFNLRVLHLSSNH…	KRH07050	GLYMA_16G064100	6322034	6325343	6322034	6325343	340;486;389;34	400;543;410;72	16
IPR002182	MVGIHGLGGVGKTTLVVTVYNFIAGHFEASCFLGNAKRTSNTIDGLEKLQNNLLSKMVGEIKFTNWREGITIIKRKLKQKKILLILDDVDKHKQLQAITDSPDWFGRGSRVIITTRDENLLVLHNVKITYKVREFNKIHALLLLTHKAFELEKEVDPRYCYFLNRAVTYASDLPLALEIIGSNLFGKSIEESESALNGFERIPDNNIYEILKVSYDALNEDEKSIFLDIACPRYSLCSLWVLVVTLHDLIEDMDKEIVRRESATEPAEQSRLWSREDIKKVLQENKALIITSCLLIYFFFYFLLTLQRLVNLTSLILDECDSLTEISDVSCLSNLEILSFRERRNLFRIHHSVGLLEKLKILDAEGCPELKSFPPLKLTSLESLDLSYCSNLESFPEIL…	KRH08223	GLYMA_16G136900	29395635	29401564	29395635	29398241	1	200	16
IPR001611;IPR002182	MDPITSVAAQSALEIAKQVVNRQVGYIFHYKDKLKEVEQYIERLNDTRKRVQNEVNSAEKNGEEIEDDVQHWLKKVDEKIKKYECFINDERHAQTRCSIRLIFPNNLWLRYRLGRNATKMIEEIKADGHSNKRFDKVSYRLGPSFDAALSNTGYVSFGSRNEIMKKIMKALEDSTVNIVGVYGAGGVGKTTLVKEVANKAREKKLFNMVVMANVTRIPDIQKIQEQIAEMLGMRLEEESEIVRADRIRKRLKKEKENTLIILDDLWDGLNLNILGIPRSEDDNGSQQDANDLSDFGYNNMEKEVFSADFNMMKKDKLSVDSNTIKKEKLSGDHKGCKILLTSRSKEVICNKMDVQERSTFSVGVLDENEAKTLLKKEAGIHVQSFEFDEKVIEIAKMCD…	KRH00648	GLYMA_18G226300	51471540	51498344	51471540	51498344	580;163;331	639;286;448	18
IPR002182	MAVRSFSYDVFLSFRGEDTRYSFTGNLYNVLRERGIHTFIDDDEFQKGDQITSALEEAIEKSKIFIIVLSENYASSSFCLNELTHILNFTKGKNDLLVLPVFYIVDPSDVRHHRGSFGEALANHEKKLNSDNMENLETWKMALHQVSNISGHHFQHDGNKYEYKFIKEIVESVSSKFNHALLQVPDVLVGLESPVLEVKSLLDVGSDDVVHMVGIHGLGGVGKTTLAVAVYNSIAGHFEASCFLENVRETSNKKGLQHLQSILLSKTVGEKKIKLTNWREGIPIIKHKLKQKKVLLILDDVDEHKHLQAIIGSPDWFGCGSRVIITTRNEHLLALHNVKITYKVRELNEKHALQLLTQKAFELEKEVDSSYNDILNRALIYASGLPLALEVIGSNLFGK…	KRH08199	GLYMA_16G135500	29295520	29300873	29295868	29300785	196	428	16
IPR013210	MGPAIDHAPVIAKPLTKDDLIDYFISSCKPKHNWSCGSPLVQFGYFCVLSQFEYAECGKRTWFGDKREEQAPIESNEFLPRLRRQKSVTSRSQYINKKELRVCVGTWNVGGKLPPDDLDIDDWLGINELADIYVLSLQEIVPLNPGNIFCVEDTRPRQKWENIIRDALNRVRSKAPKMKSFSDPPSPSKFKPSNDAPDIEEETLLESDGDIGEEVHPLDEEHNVYDGGANKPTTYEEALNTNFQASDVVDIANTKEPIGNDLKRQIYDGKRLSDALAVLKNSMSDPNNVLQSWNCTLVTPCTWFHVNCNSENSVTRVDLGNANLSGHLVPQLGQLLILECL	KRH04678	GLYMA_17G178700	19381120	19384037	19381120	19384037	274	309	17
IPR002182	MVGIHGIGGVGKTTIARAVYNLIADQFEGLCFLDNVRENSIKHGLVHLQETLLSKTVGDSSIKLGSVHEGIPIIKHRFNLKKVLLVIDDVDDLNQLQATVGGTDWFGSASRVIITTRDKHLLTCHGVTSTYEVDGLNKEEALKLLSGTAFKIDKVDPCYMRILNRVVTYASGLPLALMVIGSNLFGKSIEEWESSIDQYERIPNKKIQGVLKVSFDSLEEDEQQIFLDIACCFKGYHLSRIKEILFSHHGFCPQYAIGVLTDKTLIKINEYGCVTMHDLIEDMGKEIVRQESPEEPGNRSRLWCPEDIVQVLEENKGTSRIQIINLYCFKYRGVVEWDGMAFEKMNNLKRLIIESGSFTTGPKHLPNSLRVLEWWDYPSPSLPIDFNPKKLVKLELLGS…	KRH08590	GLYMA_16G159500	31925522	31928989	31925522	31928989	1	205	16
IPR001611	MCCEGCWKEERDALLVLNSGFSLEGPDCCQWEGVKCNSSTGRLTQLILRTDIAWLPEPYINYSHFVVFKDLNNLDLSWNAISGCVGNQVRLENLQVLDMSYNYLDAAGILSCLDGLSSLKSLSLRGNRLNTSSFHVFETLSSKLRNLEVLNISNNYLTNDILPSLGGFTSLKELNLAGIQLDSDLHIQGLCSLLRNLEVLDLSNNNYNHIDIGYALSRLSSLKSLNLGYNQLTSRSIFNISKLSSLEILDLSYNNFNHINIGSALSGLSSLKSLNLGYNQLTSRSIFNISKLSSLEILDLFYNNFNDTDIGFALSGLSSLKSLNLGYNQLTSSSIFSSKGLGRLDALYLDGNMIDGSKLRNSLRAFSSVRMLSMSENEFKGTIVAGDFHDLSNLEHLTM…	KRH01372	GLYMA_18G273000	55575628	55582063	55575628	55582063	146;882;983;221;294;418;617;806;196;245;644	167;902;1004;281;354;478;679;845;217;266;666	18
IPR001611;IPR013210	MVSIIVPLFLLSLFVFQVSSCDQIDKLSLLAFSGNISTSPPYPSLDWSDSLDCCSWEGITCDGDLRVTHLLLPSRGLTGFISPSLTNLSSLSHLNLSHNRLSGTLQHHFFSLLNHLLVLDLSYNRLSGELPPFVGDISSDGVIQELDLSSNLFNGALPNSLLEHLAASAAGGSFVSLNVSNNSLTGHIPTSLFCINDHNNSSSLRFLDYSSNEFDGAIQPGLGACSKLEKFRAGFNFLSGPIPSDLFHAVSLTEISLPLNRLTGTIGDGIVGLSNLTVLELYSNHFTGSIPHDIGELSKLERLLLHVNNLTGTMPQSLMNCVNLVVLNLRVNVLEGNLSAFNFSGFLRLTTLDLGNNHFTGVLPPTLYACKSLSAVRLASNKLEGEISPKILELESLSF…	KRH06301	GLYMA_16G015000	1311659	1315120	1311659	1315120	348;475;564;608;25	367;497;619;630;62	16
IPR002182	MEFVASSSSFSQSKPSSSFSKSKPKRLYDVFINFRGEDTRGKFVSHLHYALSKAGVNTFIDDENLLKGMTLKDELMRAIEGSQISLVVFSKSYTESTWCLDELEKILECRKLHDQIVMPIFYDIEPSVVRHQKGAFGKALKSAVEKTYSGEHAEQVLWRWSSALNRAADLSGFHVVDRRNEAILVKEIVEDVLRKLVYEDLYVTEFPVGLESRVQKVIGLINNQFTKVCMIGIWGMGGLGKTSTAKGIYNQIHRKFIDKSFIEDIREICQTEGRGHILLQKKLLSDVLKTEVDILSVGMGKTTIKERLSGKRMLVVLDDVNELGQVEHLCGNREWFGQGTVIIITTRDVRLLKQLKVDSIYKLEEMDKNESLELFSWHAFGNAEPREDFKELARSVVAY…	KRH07394	GLYMA_16G085700	10196743	10201245	10196743	10201230	212	435	16
IPR001611	MPQAQGQNLEFSNLKVFVLANSQIKGSIPKWLSGCKMLQMLDLSWNHLSGGIPPWIGKLNNLYYLDLSNNSFTGRIPQSFTMFLSLQPNNSSLEGTLFAFPFDTVETGTLKRMKYEKLSNLRPSLLLSYKGFILNE	KRH06825	GLYMA_16G048300	4592405	4592815	4592405	4592815	61;11	80;48	16
IPR002182;IPR011713	MQITLKQLVLTRNWDNSMGSSNEGSSSSTLTSGRSWSNHVFLSFRGDDTRKGFTGHLFASLERRGIKTFKDDHDLQRGKLISVELMKAIEGSMLALIILSPNYASSTWCLDELKKILECKKEVFPIFHGVDPSDVRHQRGSFAKAFSEHEEKFREDKKKLERWRHALREVASYSGWDSKEQHEATLIETIVGHIQKKIIPRLPCCTDNLVGIDSRMKEVYSLMGISLNDVRFIGLWGMGGIGKTTIARFVYEAIKGDFNVSCFLENIREVSKTNGLVHIQKELLFHLNVRSSDFYNLHDGKNIIANSLSNKKILLVLDDVSELSQLENLAGKQEWFGSGSRVIITTRDKHLLKTHGVHLTCKAKGLAQNEALKLFCLKAFKQDQPKEEYLNLCKEVVEY…	KRH06604	GLYMA_16G033900	3174939	3181746	3175095	3181523	229;622	448;639	16
IPR002182	MFSIYTKGVYFNGFIINFFFGSYGEKTHTVSCLLSRASSRIHFLHSMASSSSNSYSKVNDVFLNFRGEDTRKTFVSHLYAALSNAGINTFIDHKLRKGTELGEELLAVIKGSRISIVVFSANYASSTWCLHELVEIIYHRRAYGQVVVPVFYDVDPSDVRHQTGAFGQRLKALMQKSKPIDFMFTSWKSALKEASDLVGWDARNWRSEGDLVKQIVEDISRKLDTRLLSIPEFPVGLESRVQEVIEFINAQSDTGCVVGIWGMGGLGKTTMAKVIYNKIHRRFRHSSFIENIREVCENDSRGCFFLQQQLVSDILNIRVGMGIIGIEKKLFGRRPLIVLDDVTDVKQLKALSLNREWTGTGCVFIITTRDVRLLNVLKPYHRVHVCRIKEMDENESLEL…	KRH07398	GLYMA_16G085900	10352114	10359336	10353762	10359305	238	464	16
IPR001611	MESWMWCFLLCSHLLILYFSPSHSLCHPMTPLPCSTSKTPSLFMKILIILIFVIMVIQRRQHGKMGEIVALGLESPATPSQVTSLSSTSAAMAFTAISIQTSLTHLNLSSSDFEGDIPSQISHLSKLVSLDLSYNILKWKEDTWKRLLQNATVLRVIVLDGNDMSSISIRTLDMSSSLVTLSLRQTGLRGNLTDGILCLPNLQHLDLSLNWDLKGQLPEVSCRTTSLDFLHLSCCDFQGSIPPSFSNLIHLTSLYLSLNNLNGSIPPFFSNFTHLTSLDLSENNLNGSIPPSFSNLIHLTFLDLSHNNLNGSIPPSFSNLIHLTSLDLSGNNLNGSIPPFFSNFTHLTSLDLSENNLNGSIPPSFSNLIHLTSLALSRNNLSGQIPDVFPQSNSFHELD…	KRH08724	GLYMA_16G169400	32943743	32947277	32943743	32947277	346;418;874;898;274;488;563;632;705;298;729	368;438;896;917;333;547;620;691;764;320;750	16
IPR001611	MSWGLGWKRPSEIFHLTLSYGIDDPPENLARTSTSSPSSSSSSSLSSSSGSISSIFSQDQELGFRIELDWSASDDEDQVALKLQSQLMVALPMPQDTVVVELRSRDDDENVVDLGMKVVKRREPLRAVTMAKAVASGQQSDGTGVLIRLLRSDLPSSTPPKVGDAAVAGSGHHWTSLAALSLCGCGLSVLPVELTQLPRLEKLYLDNNRLTVLPPELGELRSLKVLRIDNNMLVSVPAELRQCMQLVELSLEHNKLVRPLLDFRAMAELRVLRLFGNPLEFLPEILPLHKLRHLSLANIRIVADENLRSVNVQIEMENSSYFGASRHKLSAVFSLIFRFSSCHHPLLASALGKIMQDQGNRVFVGKDENAVRQLISMISSDNCHVVEQACSALSSLASD…	KRH02091	GLYMA_17G015200	1136030	1145277	1136030	1145277	198;199	256;220	17
IPR001611;IPR013210	MRIHQIFFTFFIPLCLINIDVATFHCLDHQQFLLLHLKDNLVFNPDTSKKLVHWNHSGDCCQWNGVTCSMGQVIGLDLCEEFISGGLNNSSLFKLQYLQNLNLAYNDFNSSIPLEFDKLKNLRCLNLSNAGFHGQIPAQISHLTNLTTLDLSTSLASQHFLKLQNPNIEMILQNLTKLTELYLDGVRVSAEGKEWCHALSSLQKLKVLSMASCNISGPIDSSLEALEELSVVRLNLNNISSPVPEFLVNFSNLNVLELSSCWLRGNFPKGIFQMQTLSVLDISNNQDLHGALPNFLQQEVLHTMNLSNTNFSGKLPGSISNLKQLSKLDLSNCQFIETLPISMSEITQLVHVDLSFNKFTGPLPSLKMAKNLRYLSLLHNNLTGAIPTTHFEGLENLLT…	KRH00312	GLYMA_18G205500	48916787	48920356	48916787	48920356	662;711;951;371;537;29	681;733;972;430;578;974;69	18
IPR001611	MVSFLPLKLVAKFDVHIHKVWCLIMLRVGSMRYFYLYLVVLTWFLSIPSTHELQLAQTQVLLQLRKYLEYPTSLQMWENYNVDLCSLPPSAHVSLKCEGNSVTELKIMGDRAVKVDKFNGHAVPNQTLSLSFSIDSFVTTLTRLTNLRVLRLVSLGIWGPLPDKIHRLSLLEVLDMSLNFLYGSVPPKMSAMVKLHTLTLDGNYFNSTMPDWFDSLSNLSVLSLKSNHLKGSFPSTLCKIRSLVDISLSHNELSGGLPDLAALSGLHVLDLRENHLDSELPLMPKAVVTILLSKNSFSGEIPNHFSELSHLQHLDLSSNHLSKMPPSSLFSLPNISYLNLASNELSGSLPQKLNCGSKLGFVDISSNKLNGGLPSCLANTSGKRVVKYGGNCLAVDSQP…	KRH06986	GLYMA_16G059700	5823438	5828808	5823438	5828432	194;289;310	253;345;331	16
IPR002182	MSSTSFSNGWKYDVFLNFRGSDTRYGFTGHLYKALCDRKVRTFIDDEELQRGEQITPSLLKAIEESRIFIPVFSKNYASSTFCLDELVHIFACVKEKSRLVLPVFYEVDPSHVRHQRGSYKEALNSHKKRFNDDQEKLQKWRNALSQAANLSGYHFKQGKEEYEYDFIAKIVKEVSQKINRTLLHVADFPVGLEYRMQDVNSLVNIESGGVHMIGIHGVGGVGKSTLARAIYNLIADQFEGYCFLNVREYSMQNGLVHLQKKLLSKTIGEKC	KRH08587	GLYMA_16G159200	31894996	31901880	31894996	31901880	202	258	16
IPR002182	MGNQGLNGNYAVPQWMPQFECKVETQVLVVLDDVWSLSVLDKLVLKIPGCKFLVVSRFNFPTIFNATYHVELLGEHDALSLFCHHAFGQKSIPMGANVSLVKQVVAECGRLPLALKVIGASLRDQNEMFWLSVKSRLSQGQSIGETYETNLIDRMAISTNYLPEKIKECFLDLCSFPEDRKIPLEVLINMWVEIYDIDEAEAYAIVVELSNKNLLTLVQEARVGGMYSSCFEISVTQHDILRDLALHLSNRGSIHQHRRLVMATRKENGLLPKEWSRYEDQPFEAQIVSINTGEMTKMDWFDLDFPKAEVLIINFTSTEYFLPPFINKMPNLRALIIINHSTSHARLQNVSVFRNLTNLKSLWLEKVSIPQLSGTVLQNLGKLFVVLCKINNSLDGKQF…	KRH05741	GLYMA_17G245600	40100134	40104081	40101555	40104081	26	153	17
IPR002182	MEEMAQQVKRPFGVPEEPEFTVGLDAPLRELKMELLKEGVSIIVLTGLGGSGKTTLATKLCWDEQVIGSFKENILFVTFSKTPKLKIIVERLFEYCGYQVPQFQSDEDVVNQSGLLLRKIDASPMLLVLDDVWPGSEPLVEKFKVQMPDYKILVTSRVAFPRFGSPYILKPLVHEDAMALFCHHTLLGKNSSNIPEEVVQKIVRHCKGLPLAIKVIGRSLSNQPYELWQKMVEKLSQGHSILDSNTKLVASLKKISDVLEDNSIIKECFIDLALFPENQKIPVAALVDMWVELYGLDNDGIVMANVNKLASMNLANVLETRKNTSDTDSYYYNNHFIILHGILRDITIYQGTQEQVELRKRLMIGITENKTEWWLIREKQQGMMIRILSISTDETCTSY…	KRH04691	GLYMA_17G179400	19739858	19744911	19739858	19744911	27	251	17
IPR001611	MDFRDAWAGFFLFCSFWLVTFCEQDGFLSLSCGGRTSFRDTSNISWVPDTSYITTGKTTTITYSDDSSALNISARFFLNSRRRKCYRIPVNNSTTLVLVRATFLYKNYDGLGKPPKFSASIGTAIAATINLAESDPWSEEFLWTVNKDTLSFCLNAIPKGGSPVISSLEIRPLPQGAYTNGMADFPNKLLRKSYRIDCGHSNGSIRYPLDPFDRIWDADRSFTPFHVATGFKIQLSFKQSSLEEKPPPAILQTGRVLARRNTLTYSLPLDALGDYYIILYFAGILPVFPSFDVLINGELVKSNYTINSSETSALYLTRKGIGSLNITLKSISFCPQINAFEVYKMVDVPSDASSTTVSALQVIQQSTGLDLGWQDDPCLPSPWEKIECEGSLIASLDLS…	KRH07485	GLYMA_16G092600	14759924	14767767	14760089	14767460	438	496;460	16
IPR001611	MGRFEYIPTSFLSILFIFCFCPMVLSLLSQNQTKTMINLSKNLPPPVPWNASYPPCSWMGVDCDPTNSSIVGISLIRYSLSASDFLPLVCKIQTLEHFDVSNNRLSSVPDGFITECGKIKGLKKLNFSGNMLGGDLPSFHGFDALESLDMSFNNLEGSIGIQLDGLVSLKSLNLTSNNFGGSIPTKLGNSTVLEHLVLSVNQFGGKIPDELLSYENLTEVDFRANLLSGSIPSNIGKLSNLESLVLSSNNLTGEIPASLFNLTKLSRFEANQNNFIGPVPPGITNHLTSLDLSFNNLSGPIPEDLLSPSQLQAVDLSNNMLNGSVPTNFSPNLFRLRFGSNHLSGNIPPGAFAAVPNLTYLELDNNDLTGTIPAELESCRKLALLNLAQNHLTGVLPPL…	KRH08546	GLYMA_16G156100	31629372	31635425	31629692	31634095	240;429;168;285;94;331;502	262;451;181;299;155;392;558	16
IPR001611	MAIRFLSCKCPYVLCFVFLVLSFLCKGQDSSFSSMKNKEKEVIYSVIQGLVGKWWNGSYLYPDPCGRTPIQGVSCEQYDDGFWYVTTVNFGPVFDNSLNCNHEAQFPQQLFNLKHLKVLSLSTCFLSPTKNPVKLPLSNWEKFSHSLESLTLRSNPGLVGTIPSAIGSLKKLQSLVLLENGLTGELPLSIGNLVKLRQLVLQGNNLEGQVPANYGWLSELLIFDASRNNLSGVLPSTLGLLDSLLKLDLSNNMLEGELPRELGRLKNLTLLDISHSKLRGGLVRTIKELVSLKHLVLSNNPIGGDLLGVKWENFQNIEALDLSNIGLEGSVPESMAKMKRLRFLDLSNNNLCGTLSRSLEKLPCLTALHVNGNNLTGRLEFSDRFYMKLGMRFAAWNNA…	KRH03836	GLYMA_17G123100	9817556	9819604	9817556	9819604	340;146	362;206	17
IPR001611;IPR013210	MVLSIEFLGRYWILLVVFLTHSSPQLAAAENNEANALLRWKDNFDKPSQNLLSTWTGSDPCKWQGIQCDNSNSVSTINLPNYGLSGTLHTLNFSSFPNLLSLNIYNNSFYGTIPPQIGNMSKLNVLNFSLNLFRGSIPQEMWTLRSLRGLDLSQCSELSGEIPNSIANLSNLSYLDLSVCNFSGHIPPEIGKLNKLENLRISRNKLFGSIPPEIGMLTNLKDIDLARNVLSGTLPETIGNMSNLNLLRLSNNSYLSGPIPSSIWNMTNLTLLYLDKNNLSGSIPASIENLANLEQLTVANNHLSGSIPSTIGNLTKLIKLYLGMNNLSGSIPPSIGNLIHLDALSLQVNNLSGTIPATFGNLKMLIVLELSTNKLNGSIPQGLTNITNWYSLLLHENDF…	KRH01040	GLYMA_18G249900	53647291	53652828	53647291	53652828	459;532;603;31	519;591;661;69	18
IPR001611	MTSWTSGMHGLASFCFAASGLSLSVNKMALFSIWFHICSRSENDEHDFSFVAVLKSRTLPGFLSLSCGGRTSFRDTSNISWVPDTSYITTGKTTTITYSDDSSALNISARFFLNSRRRKCYRIPVNNSTTLVLVRATFLYKNYDGLGKPPKFSASIGTAIAATINLAESDPWSEEFLWTVNKDTLSFCLNAIPKGGSPVISSLEIRPLPQGAYTNGMADFPNKLLRKSYRIDCGHSNGSIRYPLDPFDRIWDADRSFTPFHVATGFKIQLSFKQSSLEEKPPPAILQTGRVLARRNTLTYSLPLDALGDYYIILYFAGILPVFPSFDVLINGELVKSNYTINSSETSALYLTRKGIGSLNITLKSISFCPQINAFEVYKMVDVPSDASSTTVSALQVIQ…	KRH07483	GLYMA_16G092600	14759924	14767767	14760089	14767468	473	531;495	16
IPR001611;IPR013210	MSCYFLKLFYALLLLLLHAAGSILGFNSLSNSAEIKCIESERQALLNFKHGLIDGFGMLSTWRDDDSNRDCCKWKGIQCNNQTGHVEMLHLRGQDTQYLIGAINISSLIALENIEHLDLSYNDFEGSPIPELMGSFTNLRYLNLSDCSFVGSIPSDLGKLTHLLSLDLGNNMYLHGQIPYQLGNLIHLQYLDLSDNYLDGELPCQLGNLSQLRYLDLDANSFSGALPFQVGNLPLLHTLGLGSNFDVKSKDVEWLTNLSCLTKLKLSSLRNLSSSHHWLQMISKLIPNLRELRLFDCSLSDTNIQSLFYSPSNFSTALTILDLSSNKLTSSTFQLLSNFSLNLQELYLRDNNIVLASPLCTNFPSLVILDLSYNNMASSVFQGGFNFSSKLQNLDLRNC…	KRH07718	GLYMA_16G106200	21463300	21469532	21463300	21469532	138;838;444;941;39	160;859;505;999;80	16
IPR001611;IPR013210;IPR025875	MLLFTIFRLTVFLIFFLGTVQSRVLHGKENAGIVNGKKSLISFMSGIVSDPQNALESWKSPGVHVCDWSGVRCNNASDMIIELDLSGSSLGGTISPALANISSLQILDLSGNCLVGHIPKELGYLVQLRQLSLSGNFLQGHIPSEFGSLHNLYYLDLGSNHLEGEIPPSLFCNGTSLSYVDLSNNSLGGQIPFNKGCILKDLRFLLLWSNKLVGQVPLALANSTRLKWLDLELNMLSGELPSKIVSNWPQLQFLYLSYNNFTSHDGNTNLEPFFASLVNLSHFQELELAGNNLGGKLPHNIGDLIPTSLQQLHLEKNLIYGSIPSQIGNLVNLTFLKLSSNLINGSIPPSLSNMNRLERIYLSNNSLSGEIPSTLGAIKHLGLLDLSRNKLSGSIPDSF…	KRH03012	GLYMA_17G071700	5612498	5615941	5612498	5615941	103;356;502;127;428;38;404	121;375;523;187;449;74;442	17
IPR001611	CCNWRGIECNNETGHLQILDLHGSNMHFLTGNLSKLEYLDLKVNSLQGPIPSQLGKLTCLRYLDLKGNYVLHGEIPYQIGNLSLLRYLDLGFTSLSKAIPFHVGNLPILHTLRLAGSFDLMVNDAKWLSSLSSLTNFGLDSMPNLGSSGHCHNLQELRLRGNNIDLLSPHYPNSPSLVVLDLAVNDLTSSIILGNFNFSSTIQELYLEECGFTDKSFLVPSTSIKKSSSSLVTLDLSSNLLKSLAIFHWISNFTTNLHALSLDHNLLEGPIPDGFGKVMNSLEVLTLSSNKLQGEIPASLGNICTLQELDISSNNLSGKIYSFIQNSLILSSLRRLDLSNNKLTGEIPKSIRLLYQLESLHLEKNYLEGDINELHLTNFSKLMELDLTDNSLSLKFATS…	KRH07714	GLYMA_16G105800	21409016	21412087	21409016	21412087	332;519;150;256	351;539;165;316;354	16
IPR002182	MQSFRRWVEPKAFRYDVFLSFRGWDIRFSFTGFLYKGLFDHGFRTFMDDREIDKGSQIPQTLREAIEDSRVFIVVLSANFASSSFCLDEVVLILQEFAKGKGRWILPVFYYVDPSHLADSDSYKRALEDQTEWFDSQRIQIWKTALSKLATFSGLRLIRNGSILEYQYIELILKEVSRHVTCPVGLSHRMSKVNKLLFSGSDVGVHMVGICGEARIGKTTVARGVYNFNSDTGFDHYCYFYNVGDILSQSRFVNEGMAILNQKKVFAIFEDINDSKQLKNIIELAYQFGSGSKVIITARNKGLLQSHGIESIYEVERFSKTEAFQLLILKAFNSISVSADYVTIFNRVETYALGHPWTLEVIGSNLSGKSVENCESALLKYESITNRDIRKILEESFNA…	KRH13346	GLYMA_15G232600	43719004	43723574	43719004	43723574	258	400	15
IPR001611	MPNLATFQFLLLWTLFPCFAFIARAAQRGPFGMRISCGARHNVQTEPTTTLWYKDFGYTGGIPTNASTTSYIAPPLKTLRYFPLSEGPSNCYNIYNVPKGHYSIRIFFGLVAQARATDEPLFDISIQGTQIYSLKSGWTTQDDQAFTQAQVFLMDGSVSICFHGTGHGDPAILSIEILQIDDKAYYFGPQWSRGIILRTVKRLSCGFGQSKYGVDYGADPWGGDRFWQHIKTFGDDSDRRRSVETRIKKASRPPNFYPETLYRSALVSTSSQPDLTYTLDVDPNRNYSVWLHFAEIDNSVTAEGQRVFDIMINGDVAFKDVDIVKLSGDRYTALVLNTTVTVNGRTLTIALSPKNGSFAIINAIEILEIIMTESKTLSDEVMALQKLKKALGLPPRFGW…	KRH10922	GLYMA_15G076900	5911140	5917593	5911140	5917593	450	507	15
IPR001611	MAIPSFLCAMTSLTHLDLSYTLFHGKIPSQIGNLSNLVYLGLGGYSDFEPPLFAENVEWLSSMWKLEYLDLSNANLSKAFHWLHTLQSLPSLTHLYLSHCTLPHYNEPSLLNFSSLQTLILYNTSYSPAISFVPKWIFKLKKLVSLQLRGNKFQGPIPCGIRNLTLLQNLDLSGNSFSSSIPDCLYGLHRLKSLDLRSSNLHGTISDALGNLTSLVELDLSYNQLEGTIPTSLGNLTSLVALYLSYNQLEGTIPTFLGNLRNSREIDLTYLDLSINKFSGNPFESLGSLSKLSSLWIDGNNFQGVVKEDDLANLTSLTDFGASGNNFTLKVGPNWIPNFQLTYLEVTSWQLGPSFPLWIQSQNKLKYVGLSNTGIFDSIPTWFWEAHSQVLYLNLSHNH…	KRH08995	GLYMA_16G187400	34979868	34982555	34979868	34982555	681;190	703;249	16
IPR001611;IPR013210	MAVLFATHVLLLILSTATTLHFSASKAARLNMTCSEKERNALLSFKHGLADPSNRLSSWSDKSDCCTWPGVHCNNTGKVMEINLDTPAGSPYRELSGEISPSLLELKYLNRLDLSSNYFVLTPIPSFLGSLESLRYLDLSLSGFMGLIPHQLGNLSNLQHLNLGYNYALQIDNLNWISRLSSLEYLDLSGSDLHKQGNWLQVLSELPSLSELHLESCQIDNLGPPKGKINFTHLQVLDLSINNLNQQIPSWLFNLSTALVQLDLHSNLLQGEIPQIISSLQNIKNLDLQNNQLSGPLPDSLGQLKHLEVLNLSNNTFTCPIPSPFANLSSLRTLNLAHNRLNGTIPKSFEFLRNLQVLNLGTNSLTGDMPVTLGTLSNLVMLDLSSNLLEGSIKESNFV…	KRH08986	GLYMA_16G186500	34820205	34823003	34820205	34823003	666;761;133;282;36	686;778;193;341;74	16
IPR002182	MAATTRSLAYNYDVFLSFTGQDTRQGFTGYLYKALCDRGIYTFIDDQELRRGDEIKPALSNAIQESRIAITVLSQNYASSSFCLDELVTILHCKSQGLLVIPVFYKVDPSHVRHQKGSYGEAMAKHQKRFKANKEKLQKWRMALHQVADLSGYHFKDGDSYEYEFIGSIVEEISRKFSRASLHVADYPVGLESEVTEVMKLLDVGSHDVVHIIGIHGMGGLGKTTLALAVHNFIALHFDESCFLQNVREESNKHGLKHLQSILLSKLLGEKDITLTSWQEGASMIQHRLQRKKVLLILDDVDKRQQLKAIVGRPDWFGPGSRVIITTRDKHLLKYHEVERTYEVKVLNQSAALQLLTWNAFKREKIDPSYEDVLNRVVTYASGLPLALEVIGSNLFEKT…	KRH09400	GLYMA_16G213700	37160318	37164316	37160318	37164257	192	416	16
IPR002182	MSQVQTLEDTQVLVKNRVAEAERNGYKIENIVQNWLKNANEIVAEAKKVIDVEGATWCLGRYCPSRWIRCQLSKRLEETTKKITDHIEKGKIDTISYRDAPDVTTTPFSRGYEALESRTSMLNEIKEILKDPKMYMIGVHGMGGVGKTTLVNELAWQVKKDGLFVAVAIANITNSPNVKKIQGQIADALWDRKLKKETESGRAIELRERIKKQEKVLIILDDIWSELDLTEVGIPFGDEHNGCKLVITSREREVLIKMDTQKDFNLTALLEEDSWNLFQKIAGNVNEVSIKPIAEEVAKCCAGLPLLITALGKGLRKKEVHAWRVALKQLKEFKHKELENNVYPALKLSYDFLDTEELKSLFLFIGSFGLNEMLTEDLFICCWGLGFYGGVDKLMEARD…	KRH13550	GLYMA_15G247400	47158004	47173438	47158004	47171516	119	351	15
IPR002182	MGGVGKSTLARAVYNELIIAEKFDGLCFLANVRENSNKHGLEHLQGKLLLEILGEKSISLTSKQQGISIIQSRLKGKKVLLIIDDVDTHDQLQAIAGRPDWFGRGSKIIITTRDKQLLASHEVNKTYEMKELDENHALQLLTWQAFKKEKADPTYVEVLHRVVTYASGLPLALEVIGSHLVGKSIQEWESAIKQYKRIAKKEILDILKVSFDALEEEEKKVFLDIACCFKGWKLTELEHVYDDCMKNHIGVLVEKSLIEVRWWDDAVNMHDLIQDMGRRIDQQESSKEPRKRRRLWLTKDIIQVLEENSGTSEIEIISLDLSLSEKETTIEWNGNAFRKMKNLKILIIRNGKFSKGPNYIPESLRVLEWHGYPSSCLPSNFHPKELAICKLPQSCITSF…	KRH09339	GLYMA_16G210800	36982310	36991446	36982339	36987608	1	198	16
IPR001611;IPR013210	MEEKNSAKAKHQQHQEHSKKFKNGEKQSPVDETEAAGCLASRVGESHVGYIASRTGGSSWRCHPQDKKALLQLKKDLGNPYIITSWNAKEDCCDWYCCVECDEKTNRVISIGISSSIPDANASGQIPPSVGDLPYLESITFHKLPNLVGPIQPTIAKLTKLKSLFITYTNISGPIPAFLGQLKNLELIKLSFNNLSGPIPSTLSQLPNLGSLQLDRNKLTGPIPSSFGAFKKPGPDLILSHNQLSGPIPASLGNLNPDRVDLSRNKLEGDASMLFSSKKTTQILDLSRNKFEFDLSHLTFPKQSLIWLDLNHNNIYGNIPVALTTVKYLQQFNVSYNPRLSGKIPQGGELQRFDKYAYFHTKLCGSPLPPCK	KRH12976	GLYMA_15G209200	31389864	31391434	31389864	31391434	160;64	219;102	15
IPR002182	MECLYGFASSISRDLVCGAINQLRYPCYFNNLIEELEKEEGNLIVTRNDVQKFVAHANNQTRTTAEVVNHWLQDAENDIDNVNQLLKEARTKKSCCFGHSPNWIWRYCVGKKLANKTRDLEKRIQRGRPYIQIERNTTLPSSTLDILSEKCMNFDSRESSYEKLMEALKDNEVAMIGLYGMGGCGKTTLGMEVTKIAKAEDLFDKVLFVPVSSTVDVPRIQEKIASSMGYGFPENEKGERERAQRLCMRLTQENKLLVILDDVWEKLDFGAIGIPFFEHHKGCKVLITTRSEAVCTSMDCQRMIHLPILTSEEAWALFQEKALITEGTPDTVKHLARLISNECKGLPVAIAAVASTLKGKAEVEWRVALGRLKSSKPMNIEKGLQDPYKCLQLSYDNLD…	KRH14134	GLYMA_14G008700	659428	675228	659471	675228	158	397	14
IPR001611	MKPFCTFFILLSLLVILVESSCKNEDQEMVSKAFQSVSGFNSSWFETGSNCSNAEIKGINLSSKNLSGNISWKYLRNISKLKVLDLSGNFLQGQVPNWFWRSSTLLVVNLSSNRFGGSINPTSQNGSFSSLQNLNLSHNRFTNRLHLSGFSNLESLDLSHNNLGTLPSGFQNLTNLHHLDLSNCNIKGNVKPISSLTTLSFLDLSNNTLNGSFPSDFPPLNNIKFLNVSHNNLKASTTLDRFKKFGKSAFIHAGHNFNYYNESKTPKLDSNSTPQHQQPHHIHAKKKRSKEKQKSKHKTRTMIVASSCASALVVVSLCMCLVWCCRRRRQLAKRSKWAISKPAPLSIKMMEKSGPFAFETESGTSWVADLKEPSSAPVVVFEKPLMNLTFVDLLAGTSH…	KRH11039	GLYMA_15G084200	6457877	6461184	6457877	6461184	80;130;152	99;186;174	15
IPR001611	MVTAACQSGRVSFKHPSSHFHLPQCPSLLDLCIRKITHTLTREDIHKYNTFSALPPDLSQRIFNNMVYSSYLTPASLQPFRDSALQDICLGEYEYANGGGAAAAIVDDAWMDVISSQGSSLLHLDLSASDVTDHGLTFLGHCTNIISLNLNHCHQISDHGLECISGLSNLASLSFRRNYAISAQGLNTFSGLINLVKLDLERCPGIHGSLVHIQGLTMLESLNLNWCNCLVDVDMKPLSVLTNLKSLEISFNKVTDFGISFLKGLQKLNLLNLEGCQVTTACLDSLEELPALSNLNLSRCNLSNDGCEKFSRLENLKVLNLGFNDITDACLAHLKGLTKLKSLNLDSCRIEDEGLVHLAGHQQLNCLELSDTGIGSNGLHHLSGLSNLEKINLSFTFVN…	KRH23602	GLYMA_13G367200	45269086	45281238	45269086	45281238	141;241;482;531;290;315	165;261;498;551;350;335	13
IPR002182	MALNDFFAGEIATELLKMLISISRKSLLCRASADQLISYIHDLLPSIEEIKYSGVELPALRQSQLDRLSEILRSGVELSHKVLSSSRWNVYRNLQLAKKMDKLEKNVSKFLLGPLQAHMLADIHHTRFEMTERFDRVDNSVQRLEKYFGNMKIGVGGGGWVEEAVRSVDEDVVDSSSAVGLGFGKNKVREMVVGRDDLWVVGISGIGGSGKTTLARELCKDDQVRCYFRDRILFLTVSQSPNVEQLRTNIWEYIMGNERLDANYMVPQWMPQFECRSEARTLIVLDDVWTLSVVDQLVCRIPGCKFLVVSRPKFQTVLSYEVELLSEEDALSLFCHHAFGQKSIPLAANENLVKQVVTECGRLPLALKVIGASLRDQTEMFWLSVKNRLSQGQSIGESH…	KRH15292	GLYMA_14G079600	6840886	6844586	6840886	6844586	186	405	14
IPR002182	MDAIAHVPDVSEIAHLPGVSQIATVITFIKDQIGYISSYEENLEKLMTEVQRLKDTQDGVQHRVVEAERNGEKIENIVQNWLKKANEIVAAANKVIDVEGTRWCLGQYCPYLWTRCQLSKSFEKMTKEISDVIKKAKFETISYRDTPDVTITPSSRGYVALESRTSMLNEIKEILKDPKMYMIGVHGMGGVGKTTLVNELAWQVKKDGLFGAVAIAAITNSPDVKKIQGQIADALDLKLEKESERGRAINLRQRIKKQEKVLIILDDIWSELNLPEVGIPFGDEHNGCKLVITSREREVLTYMETQKDFNLTALLEEDSWNLFQKIAGNVVNEVSIKPIAEEVAKCCAGLPLLITPVAKGLKKKKVHAWRVALTQLKEFKHRELENNVYPALKLSYDFL…	KRH13536	GLYMA_15G246800	46966881	46988847	46967028	46988473	165	397	15
IPR001611	MGWYNGPCGSHHAQQCKFPDLVKKARKEFVKTTESNSFVTFGNMSVRFSKHQTVIVSNVVSSNLASFYEIKLQKRKTESLIRHRLPNCWEHLNTLEFLDLSNNKLSGKIPQSMGTLVNLEALVLRHNNFIGDLPFTLKNCTRLDILDLSENLLSGPIPSWIGQSLQQLQILSLSVNHFNGSVPVHLCYLRQIHILDLSRNNLSKGIPTCLRNYTAMMESRVITSQIVMGRRISSTSISPLIYDSNVLLMWKGQDHMYWNPENLLKSIDLSSNDLTGEVPKELGYLLGLVSLNLSRNNLHGQIPSEIGNLNSLEFLDLSRNHISGKIPSTLSKIDRLAVLDLSNNDLNGRIPWGRQLQTFDGSSFEGNTNLCGQQLNKSCPGDKPIGTPEGEAVDGEDED…	KRH08993	GLYMA_16G187200	34962270	34964275	34962270	34964275	95;288	112;346	16
IPR001611;IPR013210	MKFQFHAVPFVLLSFTVSLFGLIEADLNSDRQALLEFFSNVPHAPRLNWSDSTPICTSWAGVTCNQNGTSVIEIHLPGAGFKGSIPKNSLGKLDSLKILSLHSNGLRGNLPSDILSIPSLQYVNLQQNNFSGLIPSTISPKLIALDISSNNFSGSIPTTFQNLSRLTWLYLQNNSISGAIPDLKNLTSLKYLNLSYNNLNGSIPNSIINYPYTSFVGNSHLCGPPLNNCSAASPPSSSTSSLSPSPSPSPVYQPLSPAATPQNRSATTSKSYFGLATILALAIGGCAFISLLLLIIFVCCLKRNKSQSSGILTRKAPCAGKAEISKSFGSGVQEAEKNKLFFFEGCSYSFDLEDLLKASAEVLGKGSYGTTYRAALEDGTTVVVKRLREVLVGKKEFEQ…	KRH16954	GLYMA_14G187900	45267004	45271692	45268253	45271644	188;118;165;28	207;176;187;65	14
IPR002182	MRSKEHLLEQLQEDHCWKLFAKHAFQDDNIQPNPDCKEIGTKIVKKCKGLPLALKTMGSLLHDKSSVTEWKSIWQSEIWEFSTERSDIVPALALSYHHLPSHLKRCFAYCALFPKDYVFDKECLIQLWMAEKFLQCSQQGKRPEEVGEQYFNDLLSRCFFQQSSNTKRTHFVMHDLLNDLARFICGDICFRLDGDQTKGTPKATRHFSVAIKHVRYFDGFGTLCDAKKLRSYMPTSEKMNFGDFTFWNCNMSIHELVSKFKFLRVLSLSHCCSLREVPDSVGNLKYLHSLDLSNTDIEKLPESTCSLYNLQILKLNGCNKLKELPSNLHKLTDLHRLELIDTGVRKVPAHLGKLKYLQVSMSPFKVGKSREFSIQQLGELNLHGSLSIQNLQNVESPSD…	KRH20675	GLYMA_13G193300	30662869	30665830	30662869	30665830	3	75	13
IPR002182;IPR011713	MKIIMDEQNMIRAVASSSNSSSMVSSKKYDVFLSFRGEDTRKNFTSHLYEALKQKKIETYIDYRLEKGDEISAALIKAIEDSHVSVVIFSENYASSKWCLGELGKIMECKKERGQIVIPVFYNIDPSHVRKQTGSYEQSFAKHTGEPRCSKWKAALTEAANLAAWDSQIYRTESEFLKDIVKDVLRKLAPRYPNHRKELVGVEENYEKIESLLKIGSSKVRILGIWGMGGIGKTTLASALYDKLSPEFEGCCFLANVREESDKHGFKALRNKLFSELLENENLCFDASSFLVSHFVLSRLGRKKVFIVLDDVDTSEQLENLIEDFDFLGLGSRVIVTTRNKQIFSQVDKIYKVKELSIHHSLKLFCLSVFREKQPKHGYEDLSRSAISYCKGIPLALKV…	KRH18685	GLYMA_13G076200	18016880	18022614	18016880	18022614	207;617	425;636	13
IPR001611;IPR013210	MTEVTLNSSVNILYHTAKKISMKFYSLQAHRFLFIIVILCPLVIADLSSDKQALLDFAAAVPHRRNLKWNPATPICSSWVGITCNLNDTRVVSVRLPGIGLVGTIPANDTRIDSLRNISLRANLLSGSLPADITSLPSLQYLYLQHNNLSGNIPTSLSTRLNVLDLSYNSFTGAIPKTLQNLTQLIKLNLQNNSLSGLIPNLNVTKLRRLNLSYNHLNGSIPAALQIFPNSSFEGNSLCGLPLKSCPVVPSTPPPSSTPAPPSTPARHSSKSKLSKAAIIAIAVGGGVLLLLVALIIVLCCFKKKDDGSPRATKGKGPSGGRSEKPKEEFGSGVQEPEKNKLVFFEGSSYNFDLEDLLRASAEVLGKGSYGTAYKAILEESTTVVVKRLKEAVVGKREF…	KRH17210	GLYMA_14G206000	47096077	47101943	47096077	47100770	160;48	217;85	14
IPR001611	MAMVRCFSLLPVRKDKHKGNERSSKEDFNTLLAKLQSTKKITSESTTFDAIGIQKNSRFNATRIMTLESPVKDEAHETYKDEDSPLIKRELSDFDLQDHEAVASNAYDTTDKKVEYPILYENQVNNELEDKNDRYSQKSVDTTESGHITDPGIGKADSWASPKFKRHFSNLEKFDEHGKITRHLPASKSKSFENFQELSAMVNLESPRSVMSHYSADRVLLKRHSSSQVLPSRSKKLWWKMILWSHRNTRRTLPSNSTLVPTSAALNSGYSSDTLELKQGKALRPVKSSDSITMESFNKRRIGKNIDNQRGSRFQSDQWIAFSTESSSFSRVDAWVKGLEIQQMLPEDDFDDDNARRSIVFPPSPNAGGSMMRTTSQLTYPDANLSKEALTAISVVQSL…	KRH16739	GLYMA_14G174400	43052668	43056488	43053183	43056488	423;446;468;491;513	479;467;490;512;534	14
IPR001611;IPR025875	MEVSSEKSGEDVAPEMLQSSPKKNVPEASRRAAKTVADGPVSAKRKVEPRTGSVTAATKRSGSIGGSASAGSAPRRNSTGGLSQKASISDGRRKTGAESAAGARSGASSGSEPVRRSLPELRRSSVTSSRVAVKPAVASPAAPASASRTSVASKVEVAKKPVSKPALSALTSASSLSRRIGSSSVDSTASSSGSARRTVSRVSSPTVSSGLKAGYLSTSQDRTSAMSGRRKGSTADSRDSRFIVLPQVEIKANDDLRLDLRGHRVRSLNASGLNLSSNLEFVYLRDNLLSTLEGVEVLTRVKVLDLSFNEFKGPGFEPLENCKVLQQLYLAGNQITSLASLPQLPNLEFLSVAQNKLKSLTMASQPRLQVLAASKNKISTLKGFPYLPVLEHLRVEENP…	KRH12762	GLYMA_15G192800	21074697	21083462	21074697	21083462	278;324;325	299;345;361	15
IPR001611	MGVANFSVFLLIISLSFFQLLRISESKLPKEEVDALKEIVSTMGATYWKFDADSCNIEMVGVTLEPPDESERRIGCDCSFEDGTVCHVVNMTLKRLSLPGILPPQLAKLPFLRFVDFAYNCFTGTIPEEWASLNLTSISLLVNRLSGEIPKHLGNITSLTYLMLEANQFSGDVPTELGKLINLQTLVLSSNQLTGSFPPSLAGLQNLTDFRISNNNFTGTIPNFIQNWQQLKRLEMHGSGLEGPIPSNISLLNNLEQLRISDIESPSQDFPFLGNMAGLITLVLRNCNLSGVIPSYIWTMMALENLDVSFNMLVGQIPAVISARRLRYIYLTGNILSGNIPNSVLKDGSSIDLSYNNFTWQDDDQPACQDSIRNLNLNLFRSSIKENKLEEYVPCSKNF…	KRH21191	GLYMA_13G224500	33725180	33735368	33725180	33735368	158	217	13
IPR001611	MALVYLSSYMMSMTFSIAFLGGLLILAQDQSGFISIDCGAPADINYTEPKTGINYTSDANFVNTGVSGTVETEIISSGYQRQMMNVRSFPEGKRNCYKINITRGSTYLIRTNFLYGNYDGLNKAPQFDIHLGANRWYTVTISNASTPQANEIIYVPSLDYLQICLVDTDHGTPFISAIELRTLKNYTYVTQFGSLEYYNRWDLGSNNSYRYNHDVYDRFWYIYGDNKDWKQLSASIPADSLNQNDYKPPEIILSTAVTPVNASAPLVISWEPPDQTELYYVYMHFTEIQVLAKNQTREFNIAQNGKPWCPNMSPPYQNVTTIYSRLGTSGKKIEYSLEKTKDSSLPPIINAIEIYRVINFQQSDTHQGDVDAIATIKSVYGMTRDWQGDPCSPVAYLWN…	KRH23357	GLYMA_13G352900	44174571	44180968	44174571	44180968	411	471	13
IPR001611	MGPSFSTSRHLFGLCEKQTSCMAIHTEFSERYNSLTGKIPHSMGSLPNLRFLYLESNKFGGEVPSSLKNCKNLTILGLGHNNLSGVIPSWLGQNVKGLKLRFNQFSGNVPTQLCQLHSVMVMDFASNRLSGPIPNCLHNITAMLSSNASTREVGYTTHFAGFSIPITCSITMLIKGNELEIFNLMNIFDLSSNNLSGTVPLEMYMLTGLKSLNLSHNHLMGTIPQEGPNLGSTDLSYIGNLDLCGPPLTKIYPKDEKSDNTKSMVEEDDDDKYEVYSWFYMGLGIGFAVGFLGVLGIIFFNSRCRHAYFCTECITL	KRH12371	GLYMA_15G168900	15072954	15074411	15072954	15074411	48;209	70;224	15
IPR001611	MPNGFGDHVALTHLNLSHSAFSGVIPPKISLLSKLVSLDLSFLGMRIEAATLENVIVNATDIRELTLDFLNMSTIEPSSLSLLVNFSSSLVSLSLRDTGLQGKLANNILCLPNLQKLDLSVNLDLQGELPEFNRSTPLRYLDLSYTGFSGKLPNTINHLESLNYLSFESCDFGGPIPVFLSNLMQLKHLDLGGNNFSGEIPSSLSNLKHLTFLDLSVNNFGGEIPDMFDKLSKIEYLCISGNNLVGQLPSSLFGLTQLSDLDCSYNKLVGPMPDKISGLSNLCSLDLSTNSMNGTIPHWCFSLSSLIQLSLHGNQLTGSIGEFSSFSLYYCDLSYNKLQGNIPNSMFHLQNLTWLSLSSNNLTGHVDFHKFSNMQFLEILDLSDNNFLYLSFNNTEGDY…	KRH16723	GLYMA_14G173300	42859857	42863392	42859857	42863392	185;208;580;778;403;452;534	207;223;637;835;424;473;555	14
IPR001611	MSIPSFLGTMTSLTHLDLSGTGFMGKIPSQIWNLSNLVYLDLTYADGTIPSQIGNLSNLVYLGLGGHSVVEPLFAENVEWLSSMWKLEYLDLSNANLSKAFHWLHTLQSLPSLTHLYLSGCKLPDYNEPSLLNFSSLQILDLSRTSYSPAISFVPKWIFKLKILVSLQLWGNEIQGPIPGGIRNLTLLQNLDLSGNSFSSSIPDCLYGLHRLKFLNLMDNNLHGTISDALGNLTSLVELDLSGNQLEGTIPTSLGNLTSLRLDFYNNSIGGALPRSFGKLSSLRYLDLSMNKFSGNPFESLRSLSKLLSLHIDGNLFHGVVKEDDLANLTSLTEFVASGNNLTLKVGPNWIPNFQLTYLEVTSWQLGPSFPLWIQSKNQLQYVGLSNTGIFGSIPTQMW…	KRH08947	GLYMA_16G182700	34393343	34396288	34393343	34396288	598;476;164;235	620;491;222;293	16
IPR001611;IPR013210	MTNPKNQTTLSIIIIVYILFFSLATTLVSCLNQEGLYLYQLKLSLDDPDSKLSSWNSRDATPCNWYGVTCDAATNTTVTELDLSDTNIGGPFLSNILCRLPNLVSVNLFNNSINETLPSEISLCKNLIHLDLSQNLLTGPLPNTLPQLLNLRYLDLTGNNFSGPIPDSFGTFQNLEVLSLVSNLLEGTIPSSLGNVSTLKMLNLSYNPFFPGRIPPEIGNLTNLQVLWLTQCNLVGVIPTSLGRLGKLQDLDLALNDLYGSIPSSLTELTSLRQIELYNNSLSGELPKGMGNLTNLRLIDASMNHLTGRIPEELCSLPLESLNLYENRFEGELPASIADSPNLYELRLFGNRLTGKLPENLGRNSPLRWLDVSSNQFWGPIPATLCDKGALEELLVIYN…	KRH20386	GLYMA_13G174900	28936881	28940997	28936881	28940997	126;150;32	146;170;71	13
IPR002182	MKKQKEKKNSTSWRKTMVLTEFFHAEISSELWKMLVSISRKALRCKSSAKSLISYVHELLPTIEEIKYSGVELPAPRQSQVDRLSEILRSGVELSHQALSSSRWNVYRNFQLAKKMEKLEKHVTRFLQVPMQAHILADVNHVRFEMAERFDRVEAANQRMEKFIGEMKIGVNGGGWVEEAVRSMQEDETWVEGCNGNNNGFGVGLEFGKNKVMEMVFTRSDVSVVGIWGIGGSGKTTLAREVCRDDQVRCYFKERILFLTVSQSPNLEQLRARIWGHVMGNQGLNGTYAVPQWMPQFECKVETQVLVVLDDVWSLPVLEQLVWKIPGCKFLVVSRFNFPTIFNATYRVELLGEHDALSLFCHHAFGQKSIPMGANVSLVKQVVAECGRLPLALKVIGAS…	KRH15291	GLYMA_14G079500	6833510	6837911	6834166	6837861	209	417	14
IPR001611	MRGHDWINTLLPDELLIEIFRRLDSKSNRDASSLVCTRWLRLERLTRAAIRIGASGSPDLLIHLLAARFSNITTVHIDERLSVSIPAHLGRRRSSGNSSVKLHDVNDKHGSASDQSDLDSLCLSDSGLASLAEGFPKLEKLRLIWCSNVTSEGLSSLARKCTSLKSLDLQGCYVGDQGLAAIGQCCKQLEDLNLRFCEGTSCLSLELLALYSFQRFTDKGLCAIGNGCKKLKNLTLSDCYFLSDKGLEVIATGCKELTHLEVNGCHNIGTLGLESVGKSCQHLSELALLYCQRIGDAGLVQVGQGCKFLQALQLVDCSSIGDEAMCGIASGCRNLKKLHIRRCYEIGNKGIIAVGEKCKLLTDLSIRFCDRVGDRALIAIAEGCSLHYLNVSGCHLIGD…	KRH20948	GLYMA_13G211600	32521796	32528269	32521796	32528269	160;279;332;358;384;434	182;300;354;381;406;457	13
IPR001611;IPR013210	MGWSNSELNSQILILSMLIFTASFCVGDTDPLDVAAINSLYVALGSPLLEGWKATGGDPCLEQWEGVSCVFSNITALRLGGMDLSGKLGTNLDFPSIIEMDLSNNQIGGTIPFTLPPTLRNLSLSSNQLNGSIPDALSLLTQLSDLDLSGNNLSGKLPPSMGNLSSLITLNLQNNQLSGTLFVLQDLPLQDLNIENNIFSGPIPPELLSIPNFRKDGNPFNTTIIPSPPAAFPAPAAMAPSPEKSPWKMAHNPSDTIKAPIPAIAGRSFKTTKLVWIVGAGFLIFIALGVCLLMLWCFKRRQENKKYKKHNTNMYTRSLHKRTCSNSPFEATNDEEKEWSSKLPPLQPAPPHHIPIIPGENLIINPAISTQAAERQIVTNSIKVYTVASLQQYTNSFSQ…	KRH20525	GLYMA_13G184200	29789364	29800001	29789364	29800001	118;33	140;69	13
IPR001611;IPR002182	MGGMGKTTLAQHVYNNPRIVEAKFDIKVWVCVSDDFDVLMVTKNILNKITNSKDDSGDDLEMVHGRLKEKLSGKKYLLVLDDVWNEHRDQWKALQTPLKYGAKGSKILVTTRSNKVASIMHSNEVRGLKQLREDHSWQVFSQHAFQDDYPELNAELKDIGIKIVEKCHGLPLALETVGCLLHKKPSFSQWERVLKSKLWELPIEDSKIIPALLLSYYHLPSHLKRCFAQCALFPKDHKFHKESLIQFWVTQNFVQCSQQSNPQEEIGEQYFNDLLSRSFFQRSSREKYFVMHDLLNDLAKYVCGDICFRLEVDKPKSISKVRHFSFVSQYDQYLDGYESLYHAKRLRTFMPTFPGQHMRRWGGRKLVDKLFSKFKFLRILSLSFCDLQEMPDSVGNLKH…	KRH20539	GLYMA_13G184800	29858000	29863047	29858000	29863047	399;1	420;195	13
IPR002182	MGDIVVSIVAKLAEYTVGPILHHARYLCCFNNIAWNLLIAKEELELTRNSVNERVEEAIKRTEKIEPAVEKWLKDVEKVLEEVHMLQGRISEVNKSYFRRQCQYFLTKKIARKIEKMAQLNHNSKFEPFSKIAELPGTKYYSSKDFVLFKSAESTYKNLLDALKDKSVSMIGLVGLGGSGKTTLAKAVGKKAVELKLFEKVVMVTVSPTPNIRSIQVQIADMLGLKFEEESEEVRAQRLSERLRKDTTLLILDDIWENLDFEAIGIPYNENNKGCGVLLTTRSREVCISMQCQTIIEVNLLTGEEAWDLFKSTANITDESPYALKGVATKIVDECKGLPIAIVTVGRTLKGKTVKEWELALSRLKDSEPLDIPKGLRSPYACLGLSYDNLTNELAKSLF…	KRH16928	GLYMA_14G186600	45092833	45104920	45092833	45104920	158	389	14
IPR001611;IPR013210	MVFIKLSLIRLILCSLLSLHYSHLFTFSSFAFAAITANEVAENQEMEASESALLEWRESLDNQSQASLSSWTSGVSPCRWKGIVCDESISVTAINVTNLGLQGTLHTLNFSSFPKLLTLDISHNSFSGTIPQQIANLSSVSQLIMSANNFSGPIPISMMKLASLSILNLEYNKLSGSIPEEIGEFQNLKSLILQWNQLSGTIPPTIGRLSNLVRVDLTENSISGTIPTSITNLTNLELLQFSNNRLSGSIPSSIGDLVNLTVFEIDDNRISGSIPSNIGNLTKLVSMVIAINMISGSIPTSIGNLVNLQFFVLYENNISGVIPSTFGNLTNLEVFSVFNNKLEGRLTPALNNITNLNIFRPAINSFTGPLPQQICLGGLLESFTAESNYFTGPVPKSLK…	KRH14770	GLYMA_14G047900	3674124	3677641	3674124	3677641	210;426;547;595;51	270;486;606;617;86	14
IPR013210	MQAIWFMLLLLVAIALGNSDIDSLLEFKKSIQNDPSGLVVNSWDSRSLDSDGCPKNWHGIVCSEGSVISITLDNAGLVGEFNFLAISGLTMLRNLSAVNNHFTGDLLYIATIESLEYADLSLNKFNGPLLSNFTQLRKLIYLNLSSNELGGTLPIEFHKLEQLKYLDLHMNNFSGDIMHIFYQMGSVLYIDLSCNRISGTPDLGLADESFLSSIQYLNISHNSLSGELFAHDGMPYLDNLEVFDASNNQLEGNLPSFTFVVSLRILRLACNQLTGLLPEALLKESSMMLSELDLSQNKLEGPIGIITSVTLQKLNLSSNKLYGPLPLRVGHCSIIDLSNNTLSGNFSRIRYWGNYVEVVQLSTNSLGGMLPNETSQFLRLTALKVSNNSLEGFLPPILG…	KRH14683	GLYMA_14G041600	3140654	3146056	3140661	3145930	18	63	14
IPR001611;IPR013210	MNSSIYILVFVQLWLLSLPCRESVCIPSERETLLKFKNNLIDPSNRLWSWNHNHTNCCHWYGVLCHNLTSHLLQLHLHSSPSAFDDGYIASDEEAYWRWSFGGEISPCLADLKHLNYLDLSGNYLLGIPSQIWNLSNLVYLDLAYAANETIPSQIGNLSNLVYLGLGGHSVVEPLLAENVEWVSSMWKLEYLYLSNANLSKAFHWLHTLQSLPSLTHLYLFRCTLPHYNEPSLLNFSSLQTLILYNTSYSPAISFVPKWIFKLKKLVSLQLHGNEIQGPIPCGIRNLTLIQNLDLSGNSFSSSIPDCLYGLHRLKSLDLRSSNLHGTISDALGNLTSLVELDLSANQLEGTIPTSLGNLTSLVALYLSYNQLEGTIPTFLGNLRNSREIDLTFLDLSIN…	KRH09000	GLYMA_16G187900	35040343	35044400	35040343	35044400	826;313;27	848;372;65	16
IPR002182	MAWGSRSSSSSSNYDVFLSFRGEDTRSAFTGHLYNTLQSKGIHTFIDDEKLQRGEQITPALMKAIEDSRVAITVLSEHYASSSFCLDELATILHCDQRKRLLVIPVFYKVDPSDVRHQKGSYGEALAKLERRFQHDPEKLQNWKMALQRVADLSGYHFKEGEGYEYKFIEKIVEEVSRVINLCPLHVADYPVGLKSRVLHVRRLLHAGSDHGVHMIGIHGMGGVGKSTLARAVYNELIIAEKFDGLCFLANVRENSNKHGLEHLQGKLLLEILGEKSISLTSKQQGISIIQSRLKGKKVLLIIDDVDTHDQLQAIAGRPDWFGRGSKIIITTRDKQLLASHEVNKTYEMKELDENHALQLLTWQAFKKEKADPTYVEVLHRVVTYASGLPLALEVIGSH…	KRH09337	GLYMA_16G210800	36982310	36991446	36982310	36987608	203	418	16
IPR001611;IPR013210	MMALECSSFHFLNGVYMVLFFCLGIVLVNSVNEEGLSLLRFKASLLDPNNNLYNWDSSDLTPCNWTGVYCTGSVVTSVKLYQLNLSGTLAPAICNLPKLLELNLSKNFISGPIPDGFVDCGGLEVLDLCTNRLHGPLLNPIWKITTLRKLYLCENYMYGEVPAELGNLVSLEELVIYSNNLTGRIPSSIGKLKQLKVIRSGLNALSGPIPAEISECQSLEILGLAQNQLEGSIPRELEKLQNLTNILLWQNYFSGEIPPEIGNISSLELLALHQNSLSGGVPKELGKLSQLKRLYMYTNMLNGTIPPELGNCTKAIEIDLSENHLIGTIPKELGMISNLSLLHLFENNLQGHIPRELGQLRVLRNLDLSLNNLTGTIPLEFQNLTYMEDLQLFDNQLEG…	KRH13629	GLYMA_15G252600	48075362	48082860	48077200	48082860	631;554;32	649;613;70	15
IPR001611	MGGVCSRKRDQHVVEDDLHRGVSGRYCRSGSTKWLRARSLRAKPNHCAGGGTCPSLMDLCIKKMREDFHKYNSFSILPRDISQQIFNELVDSHCLTEVSLEAFRDCALQDIDLGEYVGVNDDWMDVISSQGLSLLSVDVAGSQVTDDGLRLLKDCSSLQALTLSYCDQFSEYGLKHISGLSNLTSLSIRKSSSVKPDGMRAFSNLFNLEKLDLERCSEIHGGFVHLKGLKKLEYLNIGCCKCVTDSDIKSISELINLKELQISNSSITDIGITYLRGLEKLTTLNVEGCNITAACLEFIHALTSLACLNLNRCGLSDDGFEKISGLKNLKRLSLAFNRITDACLVHLKDLTNLEYLNLDSCRIGDGGLANLTGLTLLKSLVLSDTDIGNSGLRYISGLK…	KRH20218	GLYMA_13G163500	27876748	27886905	27876844	27886905	375;399;231;304;472	395;419;291;363;532	13
IPR002182	MFGLASLHVADYPVGLESQVTEVMKLLDVGSDDVVHIIGIHGMGGLGKTTLAMAVYNFIAPHFDESCFLQNVREESNKHGLKHLQSVLLSKLLGEKDITLTSWQEGASMIQHRLRLKKILLILDDVDKREQLKAIVGKPDWFGPGSRVIITTRDKHLLKYHEVERTYEVNVLNHDDAFQLLTWNAFKREKIDPSYKDVLNRVVTYASGLPLALEVIGSNLYGKTVAEWESALETYKRIPSNEILKILEVSFDALEEEQKNVFLDIACCFKGYKWTEVYDIFRALYSNCKMHHIGVLVEKSLLLKVSWRDNVEMHDLIQDMGRDIERQRSPEEPGKCKRLWSPKDIIQVLKHNTGTSKLEIICLDSSISDKEETVEWNENAFMKMENLKILIIRNGKFSK…	KRH09425	GLYMA_16G214900	37244270	37247554	37244270	37247548	17	239	16
IPR001611	MALVYLSSYMMSMTFSIAFLGGLLILAQDQSGFISIDCGAPADINYTEPKTGINYTSDANFVNTGVSGTVETEIISSGYQRQMMNVRSFPEGKRNCYKINITRGSTYLIRTNFLYGNYDGLNKAPQFDIHLGANRWYTVTISNASTPQANEIIYVPSLDYLQICLVDTDHGTPFISAIELRTLKNYTYVTQFGSLEYYNRWDLGSNNSYRYNHDVYDRFWYIYGDNKDWKQLSASIPADSLNQNDYKPPEIILSTAVTPVNASAPLVISWEPPDQTELYYVYMHFTEIQVLAKNQTREFNIAQNGKPWCPNMSPPYQNVTTIYSRLGTSGKKIEYSLEKTKDSSLPPIINAIEIYRVINFQQSDTHQGDVDAIATIKSVYGMTRDWQGDPCSPVAYLWN…	KRH23359	GLYMA_13G352900	44174571	44180968	44175239	44179256	411	471	13
IPR001611;IPR013210	MAVLFATHVLLLILSTATTLHFSASKAARLNMTCSEKERNALLSFKHGLADPSNRLSSWSDKSDCCTWPGVHCNNTGKVMEINLDTPAGSPYRELSGEISPSLLELKYLNRLDLSSNYFVLTPIPSFLGSLESLRYLDLSLILSGLPSLSDLHLKSCQIDNLGPPKGKTNFTHLQVLDLSINNLNHQIPSWLFNLSTTLVQLDLHSNLLQGQIPQIISSLQNIKNLDLQNNQLSGPLPDSLGQLKHLEVLNLSNNTFTCPIPSPFANLSFLRTLNLAHNRLNGTIPKSFEFLRNLQVLNLGTNSLTGDMPVTLGTLSNLVMLDLSSNLLEGSIKESNFVKLLKLKELRLSWTNLFLSVNSGWVPPFQLEYVLLSSFGIGPNFPEWLKRQSSVKVLTMSK…	KRH08964	GLYMA_16G184300	34615252	34618050	34615252	34618050	271;606;701;198;36	292;626;719;255;74	16
IPR001611	MAIPSFLCAMTSLTHLDLSLTGVMGKIPSQIGNLSNLVYLGLGGDYHAENVEWVSNMWKLEYLHLSYANLSKAFHWLHTLQSLPSLTHLYLSYCTLPHYNEPSLLNFSSLQTLHLSVTSYSPAISFNSFSSSIPDCLYGLHRLTSLDLSSSNLHGTISDALGNLTSLVELDLSGNQLEGNIPTSLGNLTSLLTSLVELDLSGNQLEGNIPTSLGNLTSLVELHLSYSQLEGNIPTSLGNLCNLRVIDLSYLKLNQQVNELLEILAPCISHGLTTLAVQSSRLSGNLTDHIGAFKNIDTLLFSNNSIGDALPRSFGKLSSLRYLDLSMNKFSGNPFESLGSLSKLLSLHIDGNLFHGVVKEDDLANLTSLTEFVASGNNLTLKVGPNWIPNFQLTYLEVT…	KRH08968	GLYMA_16G184700	34665898	34668573	34665898	34668573	194;634;124	216;656;177	16
IPR013210	MEMRWNTFGFCLRIYICLIFLWGNQECWSINNEGLALLAFRARITNDPFNALVNWNPNDCDPCKWLGVHCVDGKVQMIRELKGLSLEGTLAPELGKLSYLNSLVLCKNNFLGVIPKELGDLPKLELLDLGENNLSGNIPIEIGKMSLLKHLLKLRKSAFHGHENNYCDLLPSSNVPEIAHNVPKHVNYARRMLLQSSDNNFAAAPFNGESTIEISFVPITFSSGAFSAISNANKKQNQTPTPSHSPFDSPHDVSNENQTSRQDATNGASRNLWKYIISVVVVLIIIIIIILYTSRKQAAKVIGPWKTGISGQLQKAFITGVPKLNRAELEIACEDFSNIVNLYYEGCTIYKGTLSNGVEIAVVSTLITSPQDWSKDMEIKYHKKIDILSRINHKNFVNL…	KRH21255	GLYMA_13G228700	34091721	34097513	34091876	34096619	31	70	13
IPR001611;IPR025875	MRSLAFLLIFHLLVSPTIVKSLSLPHPPSNGTLDPKQAMALESLNIPTSKDPCAQPSFHNATLCDAAKPFRHLISLRLANCSSYLSLSFTALKSLSTLQSLSLLNCPVAPIRLPVDLALSLTSFTCVNSLRKLSGVWLSNLLNLTDLAVSDVNVKASGPFVILARMTKLKTLTISNANLTGSLPGHLHSNLTHIDFSNNRLKGSIPPSITMLDSLQVLNLSSNSLAGEMPPSIGDLISLKNLSLASNSFSGSIPDSISALPSLIHLDLSSNQLNGTIPKFISHMKSLKHLNLANNNLHGVVPFNLSFIKRLEVFKVGGNSNLCYNHSVVSSKLKLGISPCDKFGMPVTPPSKDSSADDSSDDDYDEGDGEGSRHKKEHHHGPNKFVLGVAIALSSIVFL…	KRH21237	GLYMA_13G227700	33997499	33999760	33997499	33999760	238;190	297;225	13
IPR001611;IPR013210	MPTINPVRFKFMQAIITFMMMMLQVVVSAQDHIMCIQTEREALLQFKAALVDPYGMLSSWTTSDCCQWQGIRCTNLTGHVLMLDLHGQVNYSYAFNHFTGIVSQRFIRGEIHKSLMELQQLKYLNLSWNSFQGRGIPEFLGSLTNLRYLDLSFSHFEGKIPTQFGSLSHLKHLNLAGNYYLEGSIPRQLGNLSQLHHLDLSYNSFEGNIPSQIGNLSQLQHLDLSLQHLDLSYNSFEGSIPSQLGNLSNLHKLYLGGTDDGRALKIDDGDHWLSNLISLAHLSFHSISNLNTSHSFLQMIAKLPKLRELSLIHCSLSDQFILPLRPSKFNFSSSLSVLDLSINSFTSSMILQWLSNVTSNLVELDLSDNLLEGSTSNHFGRVMNSLEHLDLSYNIFKGE…	KRH08794	GLYMA_16G174700	33568260	33573288	33568260	33573288	120;225;360;144;857;439;562;1121;38	139;247;380;204;916;461;584;1143;73	16
IPR001611;IPR013210	MIMNSSSIYILVFLHLWLCRLPCRESVCIPSERETLMKFKNNLNDPSNRLWSWNHNNTNCCHWYGVLCHNLTSHLLQLHLNTSRSAFEYDYYNGFYRRFDEEAYRRWSFGGEISPCLADLKHLNYLDLSGNRFLGEGMSIPSFLGTMTSLTHLNLSHTGFMGKIPPQIGNLSNLVYLDLSSVSANGTVPSQIGNLSKLRYLDLSDNYFEGNQLEGTIPTSLGNLTSLVELDLSGNQLEGNIPTSLGNLTSLVELDLSHNQLEGTIPTFLGNLRNSREIDLTFLYLSMNKFSGNPFESLGSLSKLSSLLINDNNFHGVVNEDDLANLTSLKAFDASGNNFTLKVGPNWLPNFQLFFLDVTSWHIGPNFPSWIQSQNKLQYVGLSNTGILDSIPTWFWEAH…	KRH09037	GLYMA_16G191000	35342260	35345738	35342260	35345738	596;121;210;30	617;138;261;68	16
IPR001611;IPR013210	MNSSSIYILVFVQLWLLSLPCRESVCIPSERETLLKFKNNLIDPSNRLWSWNHNHTNCCHWYGVLCHNLTSHLLQLHLSSSDYAFYDEEAYRRWSFGGEISPCLADLKHLNYLDLSGNYFLGEGMSIPSFLGTMTSLTHLDLSHSGFYGMIPPQIGNLSNLVYLDLRSVANGTVPSQIGNLSKLRYLDLTYNHLLGEGMAIPSFLCAMLD	KRH08949	GLYMA_16G182900	34436482	34437114	34436482	34437114	136;28	194;66	16
IPR001611	MDGKWRCHWAWSCTLWCVLAYTVSEFTGKSIVMATGKNSMHHKQGRRKLDDVTGSICIDCGIAEGLDYTDDKTQIHYTSDAQFIGTGTSKSISHKFISDTPQRTFTNVRSFPEGKKNCYTLRHPEGRNTIYLIRASFMYGNYDDLNKLPQFDLYIGVNLWDTVMFENATHVVIKEILHVPSLDELYVCLLNTDKGTPFISALEVRHFDHSSYRTKSELLSLYRRFDIGSTTNEIVRYDKDVYDRMWYPYNLPDSTPLNTSFTVDSLNHTAYHLPSAVMKTAVRPTNENDSLEFEFDTGQPTSESYVYMHFAEIEVLNENECRAFDITLNGKLWAEYVTPTYLQSNTIDGNQSIRGSKLKFSMHKKPNSTHPPILNAMEIYIVKEFLHSPTNQDDVKAII…	KRH09972	GLYMA_15G021300	1635954	1641074	1636167	1640817	441;465;488	499;487;510	15
IPR001611	MNNLVLSLAPKFTKLQTLILRQDKPQLEDNAVETISNFCHDLQILDLSKSFKLTDHSLYAIALGCQDLTKLNISGCSAFSDNALAYLASFCRKLKVLNLCGCVKAASDTALQAIGHYCNQLQFLNLGWCENVSDVGVMSLAYGCRDLRTLDLCGCVLITDDSVIALANRCPHLRSLGLYFCQNITDRAMYSLAQSKVNNRMWGSMKGGGNNDDNDDGLRTLNISQCTALTPSAVQAVCDSCPSLHTCSGRHSLIMSGCLNLTSVHCACAGQAHRAFTLPHAAH	KRH18091	GLYMA_13G036600	11468489	11472883	11470083	11472883	118;144;170	141;167;193	13
IPR001611;IPR002182	MALECVGGAVLSSILGALFQKLASPQVLDFFRGTKIDQKLRKDLENKLLSIQAVLDDAEKKQFGNMQVRDWLIKLKVAMLDVEDVLDEIQHSRLQVQPQSESQTCTCKVPNFFKSSPVTSFNKEINSSMKNVLDDLDDLASRMDNLGLKKPSDLVVGSGSGGKVPQSTSLVVESDICGRDGDKEIIINWLTSNTDNKLSILTIVGMGGLGKTTLAQLVYNDPRIVSKFDVKAWICVSEEFDVFNVSRAILDTITDSTDHGRELEIVQRRLKENLADKKFLLVLDDVWNESRPKWEAVQNALVCGAQGSRILVTTRSEEVASTMRSEKHRLGQLQEDYCWQLFAKHAFRDDNLPRDPVCSDIGMKILKKCKRLPLALKSMGSLLHNKPAWEWESVLKSEI…	KRH13358	GLYMA_15G233400	43919306	43922920	43919306	43922920	614;181	635;396	15
IPR013210	MEMRWNTFGFCLRIYICLIFLWGNQECWSINNEGLALLAFRARITNDPFNALVNWNPNDCDPCKWLGVHCVDGKVQMMELKGLSLEGTLAPELGKLSYLNSLVLCKNNFLGVIPKELGDLPKLELLDLGENNLSGNIPIEIGKMSLLKHLLKLRKSAFHGHENNYCDLLPSSNVPEIAHNVPKHVNYARRMLLQSSDNNFAAAPFNGESTIEISFVPITFSSGAFSAISNANKKQNQTPTPSHSPFDSPHDVSNENQTSRQDATNGASRNLWKYIISVVVVLIIIIIIILYTSRKQAAKVIGPWKTGISGQLQKAFITGVPKLNRAELEIACEDFSNIVNLYYEGCTIYKGTLSNGVEIAVVSTLITSPQDWSKDMEIKYHKKIDILSRINHKNFVNLI…	KRH21253	GLYMA_13G228700	34091721	34097513	34091721	34097513	31	70	13
IPR001611;IPR025875	MEVSSEKSGEDVAPEMLQSSPKKNVPEASRRAAKTVADGPVSAKRKVEPRTGSVTAATKRSGSIGGSASAGSAPRRNSTGGLSQKASISDGRRKTGAESAAGARSGASSGSEPVRRSLPELRRSSVTSSRVAVKPAVASPAAPASASRTSVASKVEVAKKPVSKPALSALTSASSLSRRIGSSSVDSTASSSGSARRTVSRVSSPTVSSGLKAGYLSTSQDRTSAMSGRRKGSTADSRDSRFIVLPQVEIKANDDLFVYLRDNLLSTLEGVEVLTRVKVLDLSFNEFKGPGFEPLENCKVLQQLYLAGNQITSLASLPQLPNLEFLSVAQNKLKSLTMASQPRLQVLAASKNKISTLKGFPYLPVLEHLRVEENPILKMPHLEAASILLVGPTLKKFND…	KRH12761	GLYMA_15G192800	21074697	21083462	21074697	21083462	300;301	321;337	15
IPR001611	MGVANFSVFLLIISLSFFQLLRISESKLPKEEVDALKEIVSTMGATYWKFDADSCNIEMVGVTLEPPDESERRIGCDCSFEDGTVCHVVNMTLKRLSLPGILPPQLAKLPFLRFVDFAYNCFTGTIPEEWASLNLTSISLLVNRLSGEIPKHLGNITSLTYLMLEANQFSGDVPTELGKLINLQTLVLSSNQLTGSFPPSLAGLQNLTDFRISNNNFTGTIPNFIQNWQQLKRLEMHGSGLEGPIPSNISLLNNLEQLRISDIESPSQDFPFLGNMAGLITLVLRNCNLSGVIPSYIWTMMALENLDVSFNMLVGQIPAVISARRLRYIYLTGNILSGNIPNSVLKDGSSIDLSYNNFTWQDDDQPACQDSMNLNLNLFRSSIKENKLEEYVPCSKNFI…	KRH21192	GLYMA_13G224500	33725180	33735368	33725248	33735368	158	217	13
IPR001611	MILQNLDLSGNSFSSSIPDCLYGLHRLKSLEIHSSNLHGTISDALGNLTSLVELHLSNNQLEGTIPTSLGNLTSLFALYLSYNQLEGTIPTFLGNLRNSREIDLTILNLSINKFSGNPFESLGSLSKLSSLWIDGNNFQGVVKEDDLANLTSLTVFDASGNNFTLKVGPNWIPNFQLTFLDVTSWQIGPNFPSWIQSQNKLLYVGLSNTGILDSIPTWFWEAHSQLLYLNLSHNHIHGELVTTIKNPISIQTVDLSTNHLCGKLPYLSNDVYDLDLSTNSFSESMQDFLCNNQDKPMQLEFLNLASNNLSGEIPDCWINWPFLVKVNLQSNHFVGNIPPSMGSLADLQSLQIRNNTLSGIFPTSLKKTGQLISLDLGENNLSGCIPTWVGEKLSNMKIL…	KRH09053	GLYMA_16G192600	35474635	35477852	35474635	35477852	26	85	16
IPR001611;IPR013210	MVLFRCFSVTLLQSCFLACLLCLSLGLNNNNNNQALSCDPHDLSALKEFAGNLTSGSIITAWPNDTFCCNWLGVVCANVTGDAGGTVASRVTKLILPKMSLNGTISPSLAQLDQLNVLNLSFNHLKGALPVEFSKLKQLKFLDVSHNMLSGPVAGALSGLQSIEVLNISSNLLTGALFPFGEFPHLLALNVSNNSFTGGFSSQICSASKDLHTLDLSVNHFDGGLEGLDNCTSLQRLHLDSNAFTGHLPDSLYSMSALEELTVCANNLSGQLSEQLSKLSNLKTLVVSGNRFSGEFPNVFGNLLQLEELEAHANSFFGPLPSTLALCSKLRVLNLRNNSLSGQIGLNFTGLSNLQTLDLATNHFFGPLPTSLSNCRKLKVLSLARNGLNGSVPESYANL…	KRH22055	GLYMA_13G275100	37668682	37671858	37668682	37671858	90;452;586;610;40	149;511;645;632;76	13
IPR002182	MAKHQKRFKAKKLQKWRMALKQVANLCGYHFKDGGSYEYMLIGRIVKQVSRMFGLASLHVADYPVGLESQVTEVMKLLDVGSDDVVHIIGIHGMGGLGKTTLAMAVYNFIAPHFDESCFLQNVREESNKHGLKHLQSVLLSKLLGEKDITLTSWQEGASMIQHRLRLKKILLILDDVDKREQLKAIVGKPDWFGPGSRVIITTRDKHLLKYHEVERTYEVNVLNHDDAFQLLTWNAFKREKIDPSYKDVLNRVVTYASGLPLALEVIGSNLYGKTVAEWESALETYKRIPSNEILKILEVSFDALEEEQKNVFLDIACCFKGYKWTEVYDIFRALYSNCKMHHIGVLVEKSLLLKVSWRDNVEMHDLIQDMGRDIERQRSPEEPGKCKRLWSPKDIIQV…	KRH09423	GLYMA_16G214900	37244270	37247554	37244334	37247100	68	290	16
IPR002182	MIAKEILQKNWNDKDMIGWSFSRRIGQLCIFQQVEMSGGTHNQNNETGDVKDHTNGGSNGDDALTINQLLSRLTRAEDNIDKKLQWLEFQGNKRKRQDDDWLDKLKDLKKRAIDVKNSLHQSGSTNEFPEPYELDERDENMEKMWDLLEHEEVLIIGIDGMGGVGKTFMATHFKNEIKRKGTFKDVFWVTVFDDFTTFKLQHDIAATIQVKLYGDEMTRATILTLELEKRGKTLLILDDVWEYIDLQKVGIPLKVNGIKLIITTRLKHVCLQMDCLPNNIIRMHPLSGEEAWELFLLKLGHRGTPARLPPHVLEIARSVVMKCDGLQLGISVMARTMKGKNEIYWWRHALNILDRLEMGEEVLSVLKRSYDNLIEKDIQKCFLRSALFPNETRKEEWVM…	KRH16651	GLYMA_14G168300	41696888	41698430	41696888	41698430	138	372	14
IPR001611;IPR025875	MEVSSEKSGEDVAPEMLQSSPKKNVPEASRRAAKTVADGPVSAKRKVEPRTGSVTAATKRSGSIGGSASAGSAPRRNSTGGLSQKASISDGRRKTGAESAAGARSGASSGSEPVRRSLPELRRSSVTSSRVAVKPAVASPAAPASASRTSVASKVEVAKKPVSKPALSALTSASSLSRRIGSSSVDSTASSSGSARRTVSRVSSPTVSSGLKAGYLSTSQDRTSAMSGRRKGSTADSRDSRFIVLPQVEIKANDDLRLDLRGHRVRSLNASGLNLSSNLEFVYLRDNLLSTLEGVEVLTRVKVLDLSFNEFKGPGFEPLENCKVLQQLYLAGNQITSLASLPQLPNLEFLSVAQNKLKSLTMASQPRLQVLAASKNKISTLKGFPYLPVLEHLRVEENP…	KRH12764	GLYMA_15G192800	21074697	21083462	21075313	21083085	278;324;325	299;345;361	15
IPR001611	MGKIPSQIGNLSNLVYLDLGGSYYDLLAENVEWVSSMWKLEYLDLSYANLSKAFHWLHTLQSLPSLTHLYLSGCKLPHYNEPSLLNFSSLQTLDLSHTSPIPGGIRNLTLLQNLDLSQNSFSSSIPDCLYGLHRLKYLDLSYNNLHGTISDALGNLTSLVELHLSHNQLEGTIPTSLGNLTSLVGLDLSRNQLEGTIPTSLGNLTSLVELDLSANQLEGTIPTSLGNLTSLVKLQLSNNQLEGTIPTSLGNLTSLVELDLSGNQLEGNIPTYLGNLTSLVELHLSYSQLEGNIPTSLGNLCNLRVNELLEILAPCISHGLTRLAVQSSRLSGNLTDHIGAFKNIEWLDFFNNSIGGALPRSFGKLSSLRYLDLSMNKFSGNPFESLRSLSKLFSLHIDG…	KRH08987	GLYMA_16G186600	34913608	34916555	34913608	34916555	111;206	169;265	16
IPR001611	MMIFSLQLLNLNLSGNLAPEIGNLSHLQILDFMWNKINGTIPKEIGNIKTLKLLLLNGNELTGDLPEELGHLPVLDRIQIDENHITGSIPLSFANLNSTRHFHMNNNSLSGQIPPQLSQLGSLMHLLLDNNNLTGNLPSEFSEMPSLKILQLDNNNFSGNSIPESYGNMPKLLKLSLRNCNLQGPIPDFSRISHLTYLDLSFNQLNESIPTNKLSDNITTIDLSNNKLTGTIPSYFSGLPRLQKLSIAKNSLSGNVPSTIWQNRTLNGTEQIILDMQNNQFASISGTTNLPANVTLLLEGNPVCLNNNSLVQFCGPEGDNNKNGGSIVVCPSQGCPPPYEYNVDCFCAAPLVVHYRLKSPGFSDFHAYVREFESFLTNGLTIHTNQLFIEHFAWEEGRL…	KRH17215	GLYMA_14G206200	47136840	47148766	47138672	47148766	217;7	262;28	14
IPR001611;IPR013210	MLLMLGLCFLLFSAFPLAFSERCHPQDKKALLQLQKDLGNPYHIISWNAKEDCCEWFCCVKCDEKTNRVISVALSSPFPDTNLSAQIPPSVGDLPYLESLVFHKFPKLVGPIQPAIAKLTKLKYLDLSNNNLSGPIPDFFAQLKNLDDIDISFNNLSGPIPSSLGKLPKLAYLDLSRNKLTGSIPASFGSFQKPGPAIMLSKNQLSGRLPASLANLDSDRIDLSRNKLEGDASMLFGSNKRTWSLDLSRNNFAFDLSRVEIPHKTLARLDLNHNKIYGSLPVGLTKVEHFQLFDVSYNQLCGLIPKGGELQKIDKSLYSHNKCLCGSPLSPCNHKQMTV	KRH12977	GLYMA_15G209300	31461926	31463528	31461926	31463528	121;25	180;143;62	15
IPR001611;IPR002182	MNSLPLKKASDDGVGSGSGSKVPQSTSSVVESDICDRDDDKERIFEWLTSDTDKKLSILSIVSMGGLGKTTLAQLVYNDSRIDGTFDIKASVCVSEKFDVFNVSRSILDTIIDSTDHSRELEMVQRRLKENLADKRFLLTTRSEKLLSKHAFQDGNPQPNPECEAIVMKIVEKCKALPLALKTMGSLLHNKSSVSEWENILKSEIWELEDSDIVSALALSYPHLPPTCFAYCGLFGKDYEFDKECLIQLWMAENFLHCHKSSKSPEEVEQQYFHDLLSRSLFQQSSKNKEVFVMHDLLNDLAKYVCGDIYFSMSKIHDLFSKFKLLRVLSLSQCSDIEELPDSLSNRKHLRSFELSNTCIEKLPEPTRSLYNLQILKLVNCTHLKELPSTLHKLVNLRV…	KRH20670	GLYMA_13G193000	30640420	30642058	30640420	30642058	420;38;145	441;139;202	13
IPR001611;IPR002182	MAETLVGGALLSAFLQVVFDKLASRQVLNFFHGRKLDEMLLSNLNVKLLSIDALAADAEQKQFRDPRVRAWLVDVKDVVLDAEDVLDEIDYELSKFEVETELESQSLTCTCKVPNLFNACFSSLNKGKIESRMREVLQKLEYLSSQKGDLGLKEGSGGGVGSGRKMPHKLPSTSLLSESVIYGRDDDREMVINWLISDNENCNQLSILSIVGMGGLGKTTLAQHVFNDPKMEDQFSIQAWVCVSDELDVFKVTRTILEAITKSTDDSRDLEMVQGRLKDKLAGKRFLLVLDDIWNENRENWEAVQTPLKYGAQGSRILVTTRSKKVASIMRSNKVHHLNQLQEDHCWQVFGKHAFQDDNSLLNPELKEIGIKIVEKCKGLPLALKTIGSLLHTKSSVSE…	KRH20659	GLYMA_13G192100	30530165	30536199	30530165	30536199	612;186	633;426	13
IPR002182	MAGSERSSSRVWHYEFDVFLSFRGEDTRLGFVGNLYKALTEKGFHTFFREKLVRGEEIAASPSVVEKAIQHSRVFVVVFSQNYASSTRCLEELLSILRFSQDNRRPVLPVFYYVDPSDVGLQTGIYGEALAMHEKRFNSESDKVMKWRKALCEAAALSGWPFKHGDGYEYELIEKIVEGVSKKINRPVGLQYRMLELNGLLDAASLSGVHLIGIYGVGGIGKTTLARALYDSVAVQFDALCFLDEVRENAMKHGLVHLQQTILAETVGEKDIRLPSVKQGITLLKQRLQEKRVLLVLDDINESEQLKALVGSPGWFGPGSRVIITTRDRQLLESHGVEKIYEVENLADGEALELLCWKAFKTDKVYPDFINKIYRALTYASGLPLALEVIGSNLFGREI…	KRH13351	GLYMA_15G232700	43725286	43732237	43725308	43729732	205	423	15
IPR001611;IPR002182	MALELVGGALLSAFLQVAFEKLASPQVLDFFRGRKLDQKLLNNLEIKLNSIQALANDAELKQFRDPLVRNWLLKVKDAVFDAEDILDEIQHEISKCQVEAEAEAESQTCTCKVPNFFKSSPASSFNREIKSRMEEILDRLDLLSSQKDDLGLKNSSGVGVGSELGSAVPQISQSTSSVVESDIYGRDKDKKMIFDWLTSDNGNPNQPSILSIVGMGGMGKTTLAQHVFNDPRIEEARFDVKAWVCVSDDFDAFRVTRTILEAITKSTDDSRDLEMVHGRLKEKLTGKRFLLVLDDVWNENRLKWEAVLKHLGFGAQGSRIIATTRSKEVASTMRSKEHLLEQLQEDHCWKLFAKHAFQDDNIQPNPDCKEIGMKIVEKCKGLPLALKTMGSLLHNKSSV…	KRH20627	GLYMA_13G190300	30388583	30392233	30388583	30392233	592;188	613;427	13
IPR002182	MLYFFVYCLFRCVLFLLRCVLFFSKMLWKLNMAYFFVFCLFCFVLFFFACWLLQKLSDRVVEKPVSEDNKAPQTKYDVFVSFRGKDVRGTFLSHLIEIFKRNKINAFVDDKLKPGDEIWSSLVEAIEQSFILLIIFSQSYASSPWCLEELEAILECNKKYGRIVIPVFYHVEPADVRHQRGTYKNAFKKHQKRNKNKVQIWRHALKESANISGIETSKIRNEVELLQEIVRLVLERLGKSPINSKILIGIDEKIAYVELLIRKEPEATCLIGIWGMAGNGKTTLAEEVFKKLQSEYDGCYFLPNEREQSSRHGIDSLKKEIFSGLLENVVTIDNPNVSLDIDRRIGRMKVLIVLDDVNDPDHLEKLLGTPDNFGSGSRIIITTRYVQVLNANKANEIYQ…	KRH12105	GLYMA_15G152400	12641790	12646649	12641790	12646649	259	471	15
IPR013210	MKSARVKEAILLVFMFSLLSIACSDLASDRAGLLLLRSAVGGRTLLWNSTQTSPCSWTGVVCASGRVIMLRLPAMGLSGSLPSGLGNLTELQTLSLRFNALTGRIPEDFANLKSLRNLYLQGNFFSGEVSDSVFALQNLVRLNLGNNNFSERNNFTGSIPDLDAPPLDQFNVSFNSLTGSIPNRFSRLDRTAFLGNSQLCGRPLQLCPGTEEKKKSKLSGGAIAGIVIGSVVGVLLILLLLFFLCRKRNKKDENETLPPEKRVVEGEVVSREKSNESGGNSGSVEKSEVRSSSGGGGDNKSLVFFGNVSRVFSLDELLRASAEVLGKGTFGTTYKATMEMGASVAVKRLKDVTATEKEFREKIEQVGKMVHHNLVPLRGYFFSRDEKLVVYDYMPMGSL…	KRH17350	GLYMA_14G214700	47960858	47963670	47960858	47963670	27	62	14
IPR002182	MSQVQTLEDTQVLVKNRVAEAERNGYKIENIVQNWLKNANEIVAEAKKVIDVEGATWCLGRYCPSRWIRCQLSKRLEETTKKITDHIEKGKIDTISYRDAPDVTTTPFSRGYEALESRTSMLNEIKEILKDPKMYMIGVHGMGGVGKTTLVNELAWQVKKDGLFVAVAIANITNSPNVKKIQGQIADALWDRKLKKETESGRAIELRERIKKQEKVLIILDDIWSELDLTEVGIPFGDEHNGCKLVITSREREVLIKMDTQKDFNLTALLEEDSWNLFQKIAGNVNEVSIKPIAEEVAKCCAGLPLLITALGKGLRKKEVHAWRVALKQLKEFKHKELENNVYPALKLSYDFLDTEELKSLFLFIGSFGLNEMLTEDLFICCWGLGFYGGVDKLMEARD…	KRH13553	GLYMA_15G247400	47158004	47173438	47159204	47167535	119	351	15
IPR002182	MAATTRSLASIYDVFLNFRGEDTRYGFTGNLYKALCDKGIHTFFDEDKLHSGDDITPALSKAIQESRIAITVLSQNYASSSFCLDELVTILHCKREGLLVIPVFHNVDPSAVRHLKGSYGEAMAKHQKRFKAKKEKLQKWRMALHQVADLSGYHFKDGDAYEYKFIGNIVEEVSRKINCAPLHVADYPVGLGSQVIEVMKLLDVGSDDLVHIIGIHGMGGLGKTTLALAVYNFIALHFDESCFLQNVREESNKHGLKHFQSILLSKLLGEKDITLTSWQEGASMIQHRLRRKKVLLILDDVDKREQLEAIVGRSDWFGPGSRVIITTRDKHLLKYHEVERTYEVKVLNHNAALQLLTWNAFKREKIDPIYDDVLNRVVTYASGLPLALEVIGSDLFGKT…	KRH09403	GLYMA_16G213800	37166596	37170582	37166596	37170582	197	412	16
IPR002182	MAAATRSRASIYDVFLSFRGEDTRYGFTGNLYKALCDKGIHTFFDEDKLHSGEEITPALLKAIQDSRIAITVLSEDFASSSFCLDELATILFCAQYNGMMVIPVFYKVYPCDVRHQKGTYGEALAKHKKRFPDKLQKWERALRQVANLSGLHFKDSLHVADLPVGLESKVQEVRKLLDVGNHDGVCMIGIHGMGGIGKSTLARAVYNDLIITENFDGLCFLENVRESSNNHGLQHLQSILLSEILGEDIKVRSKQQGISKIQSMLKGKKVLLILDDVDKPQQLQTIAGRRDWFGPGSIIIITTRDKQLLAPHGVKKRYEVEVLNQNAALQLLTWNAFKREKIDPSYEDVLNRVVTYASGLPLALEVIGSNMFGKRVAEWKSAVEHYKRIPNDEILEILK…	KRH09405	GLYMA_16G213900	37173743	37177768	37173769	37177734	167	387	16
IPR002182	MPATTRSLASIYDVFLSFRGLDTRHGFTGNLYKALDDRGIYTFIDDQELPRGDQITPALSKAIQESRIAITVLSENYASSSFCLDELVTILHCKSEGLLVIPVFYKVDPSDVRHQKGSYGEAMAKHQKSFKAKKEKLQKWRMALQQVADLSGYHFKDGDAYEYKFIGSIVEELSRKISRASLHVADYPVGLESPVTEVMKRLDVGSDDVHIIGIHGMGGLGKTTLALAVHNLIALHFDESCFLQNVREESNKHGLKHLQSILLSKLLGEKGITLTSWQEGASMIQHRLRRKKVLLILDDVDKREQLKVIVGRSDWFGPGSRVIITTRDKHLLKHHEVERTYEVKVLNQSAALQLLTWNAFRREKIDPSYEDVLYRVVTYASGLPLALEVIGSNLFGKTV…	KRH09143	GLYMA_16G198900	36030164	36034070	36030164	36034070	192	411	16
IPR001611;IPR013210;IPR025875	MNINNSLCWLLLPYFIFLLSLPSSSSSFCNHHDSSALLLFKNSLALNTSHHYYWFVDHYPWLHVYCSFSSKTESWKNGTDCCEWDGVTCDIISGHVIGLDLSCSNLQGQLHPNSTIFSLRHLQQLNLAYNDFSGSSLYSAIGDLVNLMHLNLSFSQISGNIPSTISHLSKLLSLDLDSFYLTSRDPNYPRMSLDPYTWNKLIQNATNLRELNLNGVDMSSIGDSSLSLLTNLSSSLISLTLRDTKLQGNLSSDILSLPNLQILSFGGPKDLGGELPKSNWSTQLRRLGLSHTAFSGNIPDSIGHMKSLKMLGVRNCNFDGMIPSTLFNLTQLSATITSRGSIGEFSSYSLEYLSLSNNKLQANFLNSIFQFQNLTYLNLSSTDLSGHLDLHQFSKLKNL…	KRH14699	GLYMA_14G042900	3270779	3273500	3270779	3273500	398;119;590;502;715;424;447;32;423	412;135;606;556;772;419;445;469;90;459	14
IPR001611	MIAKLPKLRELSLSYCSLSDHFILSLRPSKFNFSSSLSFLDLSINSFTSSMILQWLSNVTSNLVELDLSGNLLEGSTSNHFGRVMNSLEHLDLSYNIFKGDDFKSFANICTLRSLYATENNFSEDLPSILHNLSSGCVRHSLQDLDLSYNQITGSLPDLSVFSSLKTLVLKQNQLSGKIPEGIRLPFHLESLSIQSNSLEGGIPKSFGNSCALRSLDWPPPPPRDQFCQVWLSLCLGGGSSCHNMARHKGKTNLSHDGLNPAHVPYWWVNNPTLGEFCFTMIGRADIEGSKSNVAMNAWLPQASYPCGNFSDTSSFKFRRTKGSIGHAFTVRIRTGNQNQTSFYPFVPHEISVLVELILGHLRYLLTDVPPHPNSPPDNVFRPDRPAEADLGSKKRGSA…	KRH08791	GLYMA_16G174400	33529239	33531183	33529239	33531183	62;87;188;140;141	82;106;209;154;163	16
IPR001611	MSSSKEAAAEERNWLDLPRDVLCTIFQKLGATEILTRAQGVCSVWRAISKEPLLWRTIDMRNLGDIGLDFHLLAMCHRAIDYSSGHLLHINVEYFGTDDLLHHITHSTSNLRSLRLACCYQISDEGLCEIAEKLPQLEELDISISNLTKDPLEAIGQCCPHLKTLKFNMEGYRRPHIECDEEAFAIAETMPGLHHLQLFGNKLTNEGLLAILDGCPLLESLDLRQCFNVNLAGSLGKRCAEQIKELRLPCDPTDDYPFEAEIDYGSLDEDYPSGISDIDFLSDDDYDYYEFSGGSDFSEYDDDHPDYYDHF	KRH21099	GLYMA_13G220200	33363893	33366070	33363893	33366070	109;193	127;211	13
IPR001611;IPR025875	MSPCLHLLLQVLCCTLILPHAVVTAFTVIMSDSGVPSTLVDGPQTGFSMNQDGSRTDKREQEAVYDIMRATGNAWATDIPDVCRGRWHGIECMPDKDDVFHVVSLSFGALSDDTAFPTCDPTRSFISASIANLPHLKTLFFYRCFSYNPQPIPSFLGLLGPSLQTLVLRENGHVGPIPVELGNLTRLRVLDLHKNNLNGSIPISLGRITGLRSLDLSGNKITGSIPGFAFPSLNVLDLSQNLLMGSIPSTFWDCYSLIKLDFSRNRLVGPLPEKPMGLKDLMLLDLSYNRIQGPFPGSLKSLSSLQGTPWVRRAYPMMGSNGMKALMILVLSNMNWHGPVPESLGKLRNLRVLHLDGNHFNGSIPKSFRDLRSLSELRLNDNGLIGSVPFDREMVWRMK…	KRH23585	GLYMA_13G365900	45184035	45185582	45184035	45185582	325;210;209	384;232;247	13
IPR001611	TSQARRLNKGKRLVGLDLTADFGVCGWLLQGQIPQIISSLQNIKNLDLQNNQLSGPLPDSLGQLKHLEVLNLSNNTFTCPSPSPFANLSSLRTLNLAHNRLNGTIPKSFEFLRNLQVLNLGTNSLTGDMPVTLGTLSNLVMLDLSSNLLEGSIKESNFVKLLKLKELRLSWTNLFLSVNSGWVPPFQLEYVLLSSFGIGPKFPEWLKRQSSVKVLTMSKAGMADLVPSWFWNWTLQIEFLDLSNNLLSGDLSNIFLNSSVINLSSNLFKGTLPSVSANVEVLNVANNSISGTISPFLCGKENATNKLSVLDFSNNVLYGDLGHCWVHWQALVHLNLGSNNLSGVIPNSMGYLSQLESLLLDDNRFSGYIPSTLQNCSIMKFIDMGNNQLSDAIPDWMWE…	KRH08990	GLYMA_16G186900	34940125	34943209	34940125	34943209	331;426;521;42;113	348;446;539;101;174	16
IPR002182	MLYFFVSCLFRCVLFFSKIFWKFSVLLYFLVSCLLRCVLFFSKMLWKLNMAYFFVFCLLCFGLFFFVCWLLQKLSDPVVEKPVSEDNKAPQTKYDVFVSFRGKDVRGNFLSHLDEIFKRNKIYAFVDDKLKKGDEIWSSLVEAIEQSFILLIIFSQSYASSRWCLKELEAILECNKKYGRIVIPVFYHVEPADVRHQRGSYKNAFKKHEKRNKTKVQIWRHALKKSANIVGIETSKIRNEVELLQEIVRLVLKRLGKSPINSKILIGIDEKIAYVESLIRKEPKVTCLIGIWGMAGNGKTTLAEEVFKKLQSEYDGCYFLANEREQSSRHGIDSLKKEIFSGLLENVVTIDDPNVSLIDIDRRIGRMKVLIVLDDVNDPDHLEKLLGTPDNFGSGSRII…	KRH12103	GLYMA_15G152200	12632591	12637748	12632591	12637748	276	501	15
IPR002182;IPR011713	MECKKQGEDIHVIPAFYKIDPSQVRKQSGSYHAAFAKHEKDRKVSEEKMQKWKNALYEATNLSGFHSNAYRTESDMIEEIARVVLQKLNHKNYPNDFRGHFISDENCSNIESLLKIESEEVRVIGIWGIGGIGKTTLAAAIFHKVSSHYEDTCFSENMAEETKRHGLNYVYNKLLSKLLKKDLHIDTPKVIPYIVKRRLMNKKVLVVTDDVNTSEGSRVIVTTRDKHVLMGEVVDKIHQVKKMNFQNSLELFSINAFGKTYPKKGYEELSKRAVEYAGNFSADIGTRSLLDKALISITSDGDHVDMHDLIQQMGREVVRQESIENPGQRSRLWNPEEVYDVLTNNRGNGAVEGICLDMTQITYMNLSSNAFRKMSNLRLLAFKSYQDFEIINSVYLPKG…	KRH18714	GLYMA_13G078200	18399641	18402520	18399641	18402520	111;428	275;447	13
IPR001611;IPR002182	MAEALVGGALLSAFLQVAFDRLASRQVVDFFRGRKLNEKLLKKLKVKLLSINAVVDDAEQKQFENSYVKAWLDEVKDAVFDAEDLLDEIDLEFSKCELEAESRAGTRKVRNFDMEIESRMKQVLDDLEFLVSQKGDLGLKEGSGVGVGLGSKVSQKLPSTSLVVESDIYGRDEDKEMIFNWLTSDNEYHNQLSILSVVGMGGVGKTTLAQHVYNDPRIEGKFDIKAWVCVSDDFDVLTVTRAILEAVIDSTDNSRGLEMVHRRLKENLIGKRFLLVLDDVWNEKREKWEAVQTPLTYGARGSRILVTTRTTKVASTVRSNKELHLEQLQEDHCWKVFAKHAFQDDNPRLNVELKEIGIMIVEKCKGLPLALKTIGSLLYTKVSASEWKNVFLSKIWDLP…	KRH20688	GLYMA_13G194500	30763823	30769223	30763823	30769223	600;172	621;413	13
IPR001611	MSIPSFLGTMTSLTHLNLSYTGFMGKIPSQIGNLSKLRYLDLSVNYLLGEGMAIPSFLGAMSSLTHLDLSDTGFMGKIPSQIGNLSNLVYLDLGNYFSEPLFAENVEWVSSMWKLEYLDLSYANLSKAFHWLHTLQSLPSLTHLYLSNCTLPHYNEPSLLNFSSLQTLHLSATSYSPAISFVPKWIFKLKKLVSLQLPDNEIQGPIPGGIRNLTLLQNLDLSGNSFSSSIPDCLYGLHRLKLLNLGDNNLHGTISDALGNLTSLVELDLSYNQLDGIIPTFLGNLRNSREIDLKYLYLSINKFSGNPFESLGSLSKLSSLWIDGNNFQGVVKDDDLANLTSLTVFDASGNNFTLEVGPNWIPNFQLTYLDVTSWQIGPNFPSWIQSQNKLQYVGLSNTG…	KRH08961	GLYMA_16G184000	34585888	34589687	34585888	34589687	609;216	630;274	16
IPR001611	MASFSFHLVVFLLFACEMVGMRSNIVLGEEMVMQEEELLGLFEVMDALVDDPDWSQAHPQPCTDTQWPGIECEVSNDPPVFHVTKIHIGPDILSPPCKSSAYLSESLLKLTYLKTLSIFNCFVASPVNLPSTLFGPFSTLEHLALQSNPTLSGEIPPSLGGVASLRVLSLSQNRFQGNIPRQLGGLVSLEQLDLSYNNFNGQIPKEIGGLKNIAILDLSWNEIEGNLPSSLGQLQLLQKMDLSSNRLTGKIPPDLGKLKRLVLLDLSHNFIGGPIPETLSNLELLEYFLIDDNPIKSEIPLFIGKLSKLKSVSFSGCGLIGSITNSFSSLKNLTALSLDNNSLSGSVPPNLALLPNLDQLNISHNKLNGVLQLPDEFIGKLGKRLDVRGNSEICISDQP…	KRH11174	GLYMA_15G093000	7208720	7210848	7208720	7210848	164;237	223;295	15
IPR001611;IPR013210	MHLSKGCRCEVVFCLWFCCYFLLAAGQVTDPTEVEALKVIKGKLIDINGNLSNWDRGDPCTSDWTGVMCSNTTVDNGYLHVLRLQLLNLNLSGNLAPEIGNLSHLQILDFMWNKINGTIPKEIGNIKTLKLLLLNGNELTGDLPEELGHLPVLDRIQIDENHITGSIPLSFANLNSTRHFHMNNNSLSGQIPPQLSQLGSLMHLLLDNNNLTGNLPSEFSEMPSLKILQLDNNNFSGNSIPESYGNMPKLLKLSLRNCNLQGPIPDFSRISHLTYLDLSFNQLNESIPTNKLSDNITTIDLSNNKLTGTIPSYFSGLPRLQKLSIAKNSLSGNVPSTIWQNRTLNGTEQIILDMQNNQFASISGTTNLPANVTLLLEGNPVCLNNNSLVQFCGPEGDNN…	KRH17213	GLYMA_14G206200	47136840	47148766	47136855	47148766	295;85;31	340;106;70	14
IPR002182	MVFDAEDLLDEIQHESSKWELEAESESQTCTSCTCKVPNFFKSSPASFFNREIKSRMEKILDSLEFLSSQKDDLGLKNASGVGVGSELGSAVPQISQSTSSVVESDIYGRDEDKKMIFDWLTSDNGNPNQPWILSIVGMGGMGKTTLAQHVFNDPRIQEARFDVKAWVCVSDDFDAFRVTRTILEAITKSTDDSRDLEMVHGRLKEKLTGKRFLLVLDDVWNENRLKWEAVLKHLVFGAQGSRIIATTRSKEVASTMRSREHLLEQLQEDHCWKLFAKHAFQDDNIQPNPDCKEIGTKIVEKCKGLPLALKTMGSLLHDKSSVTEWKSILQSEIWEFSTERSDIVPALALSYHHLPSHLKRCFAYCALFPKDYLFDKECLIQLWMAEKFLQCSQQDKSP…	KRH20684	GLYMA_13G194100	30726074	30730604	30726074	30730604	113	351	13
IPR002182	MECLYGFASSISRDLVCGAINQLRYPCYFNNLIEELEKEEGNLIVTRNDVQKFVAHANNQTRTTAEVVNHWLQDAENDIDNVNQLLKEARTKKSCCFGHSPNWIWRYCVGKKLANKTRDLEKRIQRGRPYIQIERNTTLPSSTLDILSEKCMNFDSRESSYEKLMEALKDNEVAMIGLYGMGGCGKTTLGMEVTKIAKAEDLFDKVLFVPVSSTVDVPRIQEKIASSMGYGFPENEKGERERAQRLCMRLTQENKLLVILDDVWEKLDFGAIGIPFFEHHKGCKVLITTRSEAVCTSMDCQRMIHLPILTSEEAWALFQEKALITEGTPDTVKHLARLISNECKGLPVAIAAVASTLKGKAEVEWRVALGRLKSSKPMNIEKGLQDPYKCLQLSYDNLD…	KRH14132	GLYMA_14G008700	659428	675228	659466	675228	158	397	14
IPR001611;IPR013210	MAKSPRLFHFFQFLAMLLLTSYSIFPPCVSLTLETQALLQFKNHLKDSSNSLASWNESDSPCKFYGITCDPVSGRVTEISLDNKSLSGDIFPSLSILQSLQVLSLPSNLISGKLPSEISRCTSLRVLNLTGNQLVGAIPDLSGLRSLQVLDLSANYFSGSIPSSVGNLTGLVSLGLGENEYNEGEIPGTLGNLKNLAWLYLGGSHLIGDIPESLYEMKALETLDISRNKISGRLSRSISKLENLYKIELFSNNLTGEIPAELANLTNLQEIDLSANNMYGRLPEEIGNMKNLVVFQLYENNFSGELPAGFADMRHLIGFSIYRNSFTGTIPGNFGRFSPLESIDISENQFSGDFPKFLCENRKLRFLLALQNNFSGTFPESYVTCKSLKRFRISMNRLS…	KRH23763	GLYMA_12G002500	200655	205766	200655	204520	459;121;195;123;34	481;134;254;145;70	12
IPR001611	MDNIPEHIVWEILSRLKKTSDRNSVSLVCKRLYYLDNAQRTFVRVGCGMDPADEALTCLCTRFQNLSKVEITYSGWMSKLGKQLDDKGLLILANHCPLLCDLSLSYCTFITDVGLRYLASSSKLSSLRLNFTPRITGCGILSLVVGCKNLSSLHLIRCLNVSSVEWLEYLGKLGRLEDLSIKNCRAIGEGDLIKLGPGWQKLTRLQFEVDANYRYMKVYDRLSVDRWQKQHVPCENMLELSLVNCIISPGRGLACVLRKCKNLQKIHLDMCVGVRDFDIICLSQRSSNLKSVSLRVPSDFSLPSLVNNPLRLTDESLKALAQNCSKLESVRISFSDGEFPSSSSFTLSGILCLIQRCPVRQLALDHVYSFNDVGMEALCSLEYLESLELVRCQEISDEG…	KRH09680	GLYMA_15G004900	431912	434745	432634	434745	96;383	119;401	15
IPR001611;IPR013210	MAAVRLLLLLLFPFSSLSLSENEALLNLKKSFSNPVALSSWVPNQNPCSSRWLGVICFNNIINSLHLVDLSLSGAIDVNALTQIPTLRSISFVNNSFSGPIPPFNQLGALKSLYLAHNQFSGQIPSDFFSQLASLKKIWISNNKFSGPIPSSLTNLRFLTELHLENNEFSGPVPELKQDIKSLDMSNNKLQGEIPAAMSRFEAKSFANNEGLCGKPLNNECEAGGSSEVGSGWGMKVVIVLIVAVALAFIFALTRSKRRHDDDFSVMSRDHVDEVVQVHVPSSNHSRGASEGGSKKESSSSKKGSSRGGMGDLVMVNDEKGVFGLPDLMKAAAEVLGNGGLGSAYKAAMNNGLSVVVKRMREMNKVSRDIFDAEMRRFGRLRNLNIITPLAYHYRKEEK…	KRH19341	GLYMA_13G111800	22516873	22520054	22516873	22520054	110;20	168;57	13
IPR001611	MRISCGARHNVQTEPTTTLWYKDFGYTGGIPTNASTTSYIAPPLKTLRYFPLSEGPSNCYNIYNVPKGHYSIRIFFGLVAQARATDEPLFDISIQGTQIYSLKSGWTTQDDQAFTQAQVFLMDGSVSICFHGTGHGDPAILSIEILQIDDKAYYFGPQWSRGIILRTVKRLSCGFGQSKYGVDYGADPWGGDRFWQHIKTFGDDSDRRRSVETRIKKASRPPNFYPETLYRSALVSTSSQPDLTYTLDVDPNRNYSVWLHFAEIDNSVTAEGQRVFDIMINGDVAFKDVDIVKLSGDRYTALVLNTTVTVNGRTLTIALSPKNGSFAIINAIEILEIIMTESKTLSDEVMALQKLKKALGLPPRFGWNGDPCIPQQHPWTGADCRLDKSSSKWVIDGLG…	KRH10924	GLYMA_15G076900	5911140	5917593	5912187	5917593	418	475	15
IPR001611;IPR013210	MSMIWIVFFSLSCMSCAVVSSLTSDGVTLLSLLRHWTSVPPSINATWLASDTTPCSSWVGVQCDHSHHVVNLTLPDYGIAGQLGPEIGNLSRLEYLELASNNLTGQIPDAFKNMHNLNLLSLPYNQLSGEIPDSLTHAPQLNLVDLSHNTLSGSIPTSIGNMTQLLQLYLQSNQLSGTIPSSIGNCSKLQELFLDKNHLEGILPQSLNNLNDLAYFDVASNRLKGTIPFGSAASCKNLKNLDLSFNDFSGGLPSSLGNCSALSEFSAVNCNLDGNIPPSFGLLTKLSILYLPENHLSGKVPPEIGNCMSLTELHLYSNQLEGNIPSELGKLRKLVDLELFSNQLTGEIPLSIWKIKSLKHLLVYNNSLSGELPLEMTELKQLKNISLFSNQFSGVIPQS…	KRH09613	GLYMA_15G001500	166461	170452	166461	170452	188;645;24	248;667;64	15
IPR001611	MGNMKLELHVGVFVICMVILIGSFCVGDTDMVDVAAINSLYVSLASPPLQGWKPVGGDPCLELWQGVACVFSNITAIHLGGMNLGGQLGSNLNFPSIIELDLSNNHIEGPIPFTFPPTLRSLSLSANQLNGSIPDALSLLTQLSNLDLSNNNLSGQLPSSTGSLSSLTTLHLQNNQLSGTLYVLQDLPLQDLNIENNLFSGPIPPKLLTIPNFSKNGNPFNTTIIPSPPAVAPAPVAIGSSPQESPWKVAHGPSALTAPVPASTRKSVIAKSVIWIAGAGLLVFIILGVFLLMLRCIKRRPEKKNANKLDVGVFVGPLNKPTRSDSDVEAANQEEKGKFEVPNRSTDFIPKVQEEQDIYWKVVSATSEGNNGRESINTGGGSKLSSLQPPPQHFLPTSP…	KRH10791	GLYMA_15G069500	5304688	5312952	5304688	5312952	99	153	15
IPR001611	MTSSVYQIFNTYTCRLMTTFKGSFSQNLLTTPMDQFSRNYQLYYLDISFNSNIGGISWSICNASLLQSLSLSHNKLTGIIPRCLSNLSSLQVLDLQMNKFYGTLPCTFSKKSLLGTLNFNGNQFEGLLPKSLSNCTDLEFLNLGNNQIEDTFPPWLQTLPYLEILVLQANKLHGPIPSLKDQASISKFS	KRH14297	GLYMA_14G017200	1240089	1241023	1240089	1241023	116;138;41	135;159;99	14
IPR002182	MAEFVIETLLGNLNSLVQKELQPFLGFDQDLERLSGLLTTIKATLEDAEEKQFSNKDIKDWLGKLKHAAHNLDDIIDECAYEVMRLEYEGVKCGPLNKLQCYCLSSFHPKRVVFHYKISKKMKRISERLREIDEERTKFPLIEMVHERRRRVLEWRQTVSRVTEPKVYGREEDKDKILDFLIGDASHFEYLSVYPITGLGGLGKTTLAQFIFNHKRVINHFELRIWVCVSEDFSLERMMKAIIEAASGHACTDLDLGSQQRRIHDMLQRKRYLLVLDDVWDDKQENWERLKSVLSCGAKGASILVTTRQSKVATILGTVCPHELPILPDKYCWELFKQQAFGPNEEAQVELADVGKEIVKKCQGVPLAAKALGGLLRFKRNKNEWLNVKDSKLLELPHN…	KRH12679	GLYMA_15G186800	19312523	19315555	19312523	19315555	171	411	15
IPR001611;IPR013210	MGSHFLKILFAVLVSLLGFNWPAQSSHVKCIEKERQALLNFKQGLIDHSSMLSTWRDDDSNKDCCNWRGIECNNETGHVQILDLHGSNTHFLTGLIDLTSLIYLQNMEYLDLSSNYDSNKSKLPEHLGSFRSLRYLNLSYMNFDGEIPCEIGNLSKLEYLDLKVSSLRGPIPSQLGKLTCLRYLDLKGNYDLHGEIPYQIGNLSLLRYLDLGFTSLSKAIPLHVGNLPILHTLRLAGSFDLMVNDAKWLSSLSSLTNFGLDSMPNLGSSGHWQQMIAELIPNLRELRLVRCSLSDHDISSLFRSHSNLSTSLSILDLSDNMLTSSTFQLLFNYSHNLQELRLRGNNIDLSSPHHPNFPSLVVLDLAVNDLTSSIILGNFNFSSTIQELYLEECSFTDKS…	KRH08753	GLYMA_16G172200	33282395	33286794	33282395	33286794	515;438;710;892;33	534;499;768;950;537;73	16
IPR001611;IPR013210	MAFRFGVLILALLICLSVNSVESDDGATLLEIKKSFRDVDNVLYDWTDSPSSDYCAWRGIACDNVTFNVVALNLSGLNLDGEISPAIGKLHSLVSIDLRENRLSGQIPDEIGDCSSLKNLDLSFNEIRGDIPFSISKLKQMENLILKNNQLIGPIPSTLSQIPDLKILDLAQNNLSGEIPRLIYWNEVLQYLGLRGNNLVGSLSPDLCQLTGLWYFDVRNNSLTGSIPENIGNCTAFQVLDLSYNQLTGEIPFNIGFLQVATLSLQGNKLSGHIPSVIGLMQALAVLDLSCNMLSGPIPPILGNLTYTEKLYLHGNKLTGFIPPELGNMSKLHYLELNDNHLSGHIPPELGKLTDLFDLNVANNNLKGPIPSNLSSCKNLNSLNVHGNKLNGSIPPSLQ…	KRH15603	GLYMA_14G098600	9398356	9406757	9398639	9406066	427;116;23	486;139;63	14
IPR001611	MALVYLSSYMMSMTFSIAFLGGLLILAQDQSGFISIDCGAPADINYTEPKTGINYTSDANFVNTGVSGTVETEIISSGYQRQMMNVRSFPEGKRNCYKINITRGSTYLIRTNFLYGNYDGLNKAPQFDIHLGANRWYTVTISNASTPQANEIIYVPSLDYLQICLVDTDHGTPFISAIELRTLKNYTYVTQFGSLEYYNRWDLGSNNSYRYNHDVYDRFWYIYGDNKDWKQLSASIPADSLNQNDYKPPEIILSTAVTPVNASAPLVISWEPPDQTELYYVYMHFTEIQVLAKNQTREFNIAQNGKPWCPNMSPPYQNVTTIYSRLGTSGKKIEYSLEKTKDSSLPPIINAIEIYRVINFQQSDTHQGDVDAIATIKSVYGMTRDWQGDPCSPVAYLWN…	KRH23356	GLYMA_13G352900	44174571	44180968	44174853	44179256	411	471	13
IPR002182	MALLECVGGAFLSSFLGTVFQKLASPQVLDFFRGTKIDQKLRKDLENKLFSIQAVLDDAEQKQFGNMQVRDWLIKLKVAMLDVEDVLDEIQHSRLQVQPQSESQTCTCKVPNFFKSSPVSSFNKEINSSMKNVLDDLDDLASRMDNLGLKKASGLVAGSGSGSGSGGKVPQSTSSVVESDICGRDGDKEIIINWLTSDTDNKLSILSIVGMGGLGKTTLAQLVYNDPRIVSKFDVKAWICVSEEFDVFNVSRAILDTITDSTDHGRELEIVQRRLKEKLADKKFLLVLDDVWNESRSKWEAVQNALVCGAQGSRILVTTRSGKVSSTMGSKEHKLRLLQEDYCWKLFAKHAFRDDNLPRDPGCPEIGMKIVKKCKGLPLALKSMGSLLHSKPFAWEWEG…	KRH13317	GLYMA_15G230700	43210358	43214443	43210358	43214443	186	402	15
IPR001611;IPR013210	MNINYILFWLLLPYFILASSSSFCNHHDTSALLLFKNSFTLNTSLYDNSYSLKTESWKNGTDCCEWDGVTCDTISGHVIDLDLSCSNLQGQLHPNSTIFSLRHLQQLNLAYNDFSGSSLYSAIGDLVNLMHLNLLSSQISGDIPSTISHLSKLLSLQLGGDQRMRVDPYTWNKLIQNATNLRELSLERMDMSSIGDNSLSLLTNLSSSLISLSLFDTELQGNLSSDILSLPNLQILDLSFNKDLGGELPKSNRSTPLSYLDLSDTAFSGNIPDSIAHLESLNTLFLDSCNFDGLIPSSLFNLIQLSIIDLSFNKLVGPIPYWCYSLPSLLWLDLSHNHLTGSIGEFSSYSLEYLILSNNKLQGNFSNSIFELQNLTTLRLSSTDLSGHLDFHQFSKFKN…	KRH14697	GLYMA_14G042700	3249591	3252326	3249591	3252326	101;230;280;523;618;738;328;27	117;247;339;582;680;794;350;72	14
IPR001611	MAIPSFLGTMTSLTHLDLSLTGFMGKIPSQIGNLSNLVYLDLGGYSVEPMLAENVEWVSSMWKLEYLHLSYANLSKAFHWLHTLQSLPSLTHLDLSGCTLPHYNEPSLLNFSSLQTLHLSFTSYSPAISFVPKWIFKLKKLVSLQLWGNEIQGPIPGGIRNLTLLQNLYLSGNSFSSSIPDCLYGLHRLKFLNLGDNHLHGTISDALGNLTSLVELDLSGNQLEGNIPTSLGNLCNLRDIDFSNLKLNQQVNELLEILAPCISHGLTRLAVQSSRLSGHLTDYIGAFKNIERLDFSNNSIGGALPRSFGKHSSLRYLDLSTNKFSGNPFESLGSLSKLSSLYIGGNLFQTVVKEDDLANLTSLMEIHASGNNFTLKVGPNWLPNFQLFHLDVRSWQLGP…	KRH09065	GLYMA_16G193700	35598241	35601433	35598241	35601433	212;629;140;265	234;651;199;324	16
IPR001611	MGMSMSFHVVLLVSLVLAVLIQAQDQSGFISIDCGAPDVNYTESTTGINYTSDANFINTGVSRIIASELKNGYQKQAWYVRSFPEGVRNCYKINITRGSTYLIRASFLYGNYDGLNMLPQFDLLLGANRWATVTIYNASLDQFNEIIHVPSLDSVQLCLVNTGHGTPFISAVELRTLKNDTYVTRFGSLETYNRWDLGSNQAYRYNYDVYDRAWFTYGNNNDWTQLNVSISVDSLSQSDFKPPAIVMSTAVTPVNASAPLVISWEPQDQTELYYVYMHFTEVEVLEKNQTREFNINQNGKPWYQNLSPRYQKADTIYSGIGTSGEKIKYSLEMTENSNLPPIINAIEIYRLKDFQQSDTYQGDVDVITTIKSVYKVTRDWQGDPCGPVAYLWHGLNCTY…	KRH09980	GLYMA_15G021900	1726301	1732081	1726301	1732081	405	465	15
IPR001611;IPR013210	MTCSEKERNALLSFKHGLADPSNRFSSWSDKSDCCTWPGVHCNNTGKVMEINLYTPAGSPYRELSGEISPSLLELKYLNRLDLSSNYFVLTPIPSFLGSLESLRYLDLNLSGFMGLIPHQLGNLSNLHHLNLGYNYALQIDNLNWISRLSSLEYLDLSGSDLHKQGNWLQVLSALPSLSELHLESCQIDNLGPPKGKTNFTHLQVLDLSINNLNQQIPSWLFNLSTTLVQLDLHSNLLQGQIPQIISSLQNIKNLDLQNNQLSG	KRH09005	GLYMA_16G188400	35101693	35102487	35101693	35102487	102;5	162;43	16
IPR001611	MSIPSFLGTMTSLTHLNLSYTGFRGKIPPQIGNLSNLVYLDLRYVANRTVPSQIGNLSKLRYLDLSRNRFLGEEWVSSMWKLEYLDLSNANLSKAFDWLHTLQSLPSLTHLYLLECTLPHYNEPSLLNFSSLQTLHLSFTSYSPAISFVPKWIFKLKKLVSLQLSDNYEIQGPIPCGIRNLTLLQNLDLSFNSFSSSIPDCLYGLHRLKFLNLMDNNLHGTISDALGNLTSLVELHLLYNQLEGTIPTSLGNLTSLVELHLSSNQLEGTIPNSLGNLTSLVELDLSRNQLEGTIPTFLGNLRNSREIDLTYLRLSMNKFSGNPFESLGSLSKLSSLLINGNNFQGVVNEDDLANLTSLKKFDASGNNFTLKIGPNFPLWIQSLNKLQYVGLSNTGIFDS…	KRH08954	GLYMA_16G183300	34500477	34503290	34500477	34503290	605;231	626;290	16
IPR001611;IPR013210	MGTLTLGLVLVLLLLCLTWPASVSSLPMSLRRQASILVSLKQDFEANTDSLRSWNMSNYMSLCSTWEGIQCDQKNRSVVSLDISNFNLSGTLSPSITGLRSLVSVSLAGNGFSGGFPSEIHKLELLRFLNISGNTFSGDMGWEFSQLRELEVLDAYDNEFNCSLPLGVTQLPKLNSLNFGGNYFFGEIPPSYGDMVQLNFLSLAGNDLRGLIPPELGNLTNLTQLFLGYYNQFDGGIPPEFGKLVSLTQVDLANCGLTGPIPAELGNLIKLDTLFLQTNQLSGSIPPQLGNMSSLKCLDLSNNELTGDIPNEFSGLHKLTLLNLFINRLHGEIPPFIAELPNLEVLKLWQNNFTGAIPSRLGQNGKLAELDLSTNKLTGLVPKSLCLGRRLRILILLNN…	KRH14558	GLYMA_14G033500	2436598	2441165	2436598	2441165	270;294;33	329;316;72	14
IPR001611;IPR025875	MSDSLVRVSRRAEWGAHRPTPGARRCRGTPRARAAIHNRDDDVSTSISTARAWATIAIRVGQCPESIGGPALTLSVIIHQLSGCARFSLQELNIGGNQINGTLSDLSIFSALKTLDLSENQLNGKIPESTKLPYLLESLSIGSNSLEGGIPKSFGDACALRSLDMSNNSLSEEFSMIIHHLSGCARYSLEQLSLSMNQINGTLPDLSIFSSLKKLYLYGNKLNGEIPKDIKFPPQLEQLDLQSNSLKGVLTDYHFANMSKLYFLELSDNSLLALAFSQNWVPPFQLRSIGLRSCKLGPVFPKWLETQNQFQVETLYELDLSNNHFSGKIPDCWSHFKSLTYLDLSHNNFSGRIPTSMGSLLHLQALLLRNNNLTDEIPFSLRSSEQMFKNNVLLLLKSI…	KRH08792	GLYMA_16G174500	33532929	33535530	33532929	33535530	314;111;467;422	373;133;489;459	16
IPR001611	MVGKESLRTEVLNLSFEKLMMVECGGNSGKGVNIKAGVITEWKDIPVELLMQILSLVDDQTVIIASEVCRGWREAICFGLTRLSLSWCSKNMNNLVLSLSPKFTKLQTLILRQDKPQLEDNAVETIANFCHDLQILDLSKSFKLTDRSLYAVALGCRDLTKLNISGCSAFSDNALAYLASFCRKLKVLNLCGCVKAASDTALQAIGHYCNQLQFLNLGWCENVSDVGVMSLAYGCPDLRTLDLCGCVLITDDSVIVLANRCPHLRSLGLYYCQSITDKAMYSLAQSKLNNRMWGSVKGGGNDDDGLRTLNISQCTALTPSAVQAVCDSCPSLHTCSGRHSLIMSGCLNLTSVHCVCAGQAHRAITLPHAAH	KRH15905	GLYMA_14G118200	15781469	15786117	15781658	15786117	209;261	232;284	14
IPR002182	MALELVGGALLSAFLQAAFQKLASHQIRDFFRGRKLDQKLLNNLEIKLNSIQALADDAELKQFRDPRVRNWLLKVKDAVFDAEDLLDEIQHEISKCQVDAEAEAESQTCTCKVPNFFKSSPVSSFYKEIKSRMEQVLEDLENLASQSGYLGLKNASGVGSGFGGAVSQQSQSTSLLVERVIYGRDDDKEMIFNWLTSDIDNCNKPSIFSIVGMGGLGKTTLAQHVFNDPRIENKFDIKAWVCVSDEFDVFNVTRTILEAVTKSTDDSRNREMVQGRLKEKLTGKRFFLVLDDVWNRNQKEWEALQTPLNDGAPGSKIVVTTRDKKVASIVGSNKTHCLELLQDDHCWQLLAKHAFQDDSHQPNADFKEIGTKIVAKCKGLPLALTTIGSLLHQKSSISE…	KRH20633	GLYMA_13G190800	30423894	30430435	30423894	30430435	186	426	13
IPR001611;IPR013210	MLQQLLLFLLLSLPPTLSLNQDGLFLLQAKLQLSDPQNALSDWNHRDATPCNWTAVTCDAATGGVATLDFSNLQLSGPVPATTLCRLPSLASLNFSYNNLNATLPAAAFSACAALLHLDLSQNLLSGAIPATLPDSLVTLDLSCNNFSGDIPASFGQLRQLQSLSLVSNLLAGTLPSSLGNISTLKILRLAYNTFDAGPIPKEFGNLKNLEELWLAGCSLVGPIPPSLGRLSNLLNLDLSQNNLVGDIPEQLVSGLRNIVQIELYENSLSGALPRAAFTNLANLERFDASTNELTGTIPEELCGLKKLGSLNLYENKLEGSLPETIVKSLNLYELKLFNNSLTGSLPSGLGKNSKLQSLDVSYNRFSGEIPARLCDGGALEELILIYNSFSGRIPETLE…	KRH22336	GLYMA_13G294100	39360925	39364612	39360925	39364612	352;20	369;59	13
IPR001611;IPR013210	MRSCVCYTLLLFIFFIWLRVATCSSFTDMESLLKLKDSMKGDKAKDDALHDWKFFPSLSAHCFFSGVKCDRELRVVAINVSFVPLFGHLPPEIGQLDKLENLTVSQNNLTGVLPKELAALTSLKHLNISHNVFSGHFPGQIILPMTKLEVLDVYDNNFTGPLPVELVKLEKLKYLKLDGNYFSGSIPESYSEFKSLEFLSLSTNSLSGKIPKSLSKLKTLRYLKLGYNNAYEGGIPPEFGSMKSLRYLDLSSCNLSGEIPPSLANLTNLDTLFLQINNLTGTIPSELSAMVSLMSLDLSINDLTGEIPMSFSQLRNLTLMNFFQNNLRGSVPSFVGELPNLETLQLWDNNFSFVLPPNLGQNGKLKFFDVIKNHFTGLIPRDLCKSGRLQTIMITDNFF…	KRH24413	GLYMA_12G040000	2881839	2885669	2881839	2885669	244;579;484;28	266;592;542;70	12
IPR002182	MAWGSRSSSSSSNYDVFLSFRGEDTRSAFTGHLYNTLQSKGIHTFIDDEKLQRGEQITPALMKAIEDSRVAITVLSEHYASSSFCLDELATILHCDQRKRLLVIPVFYKVDPSDVRHQKGSYGEALAKLERRFQHDPEKLQNWKMALQRVADLSGYHFKEGEGYEYKFIEKIVEEVSRVINLCPLHVADYPVGLKSRVLHVRRLLHAGSDHGVHMIGIHGMGGVGKSTLARAVYNELIIAEKFDGLCFLANVRENSNKHGLEHLQGKLLLEILGEKSISLTSKQQGISIIQSRLKGKKVLLIIDDVDTHDQLQAIAGRPDWFGRGSKIIITTRDKQLLASHEVNKTYEMKELDENHALQLLTWQAFKKEKADPTYVEVLHRVVTYASGLPLALEVIGSH…	KRH09336	GLYMA_16G210800	36982310	36991446	36982468	36991446	203	419	16
IPR001611;IPR013210	MGKPRGEAILCFLFFFWFWSSSNALLSPKGVNFEVQALMGIKASLVDPHGILDNWDGDAVDPCSWNMVTCSPENLVISLGIPSQNLSGTLSPSIGNLTNLQTVVLQNNNITGPIPSELGKLSKLQTLDLSDNFLSGEIPPSLGHLRRLQYLRLNNNSFDGECPESLANMAQLAFFDLSYNNLSGPIPKILAKSFSIVGNPLVCATEKEKNCHGMTLMPMPMNLNNTEDASPSGRKKAHKMAIAFGLSLGCLSLIVLGVGLVLWRRHKHKQQAFFDVKDRHHEEVYLGNLKRFHLRELQIATKNFSNKNILGKGGFGNVYKGILSDGTLLAVKRLKDGNAIGGDIQFQTEVEMISLAVHRNLLKLYGFCMTPTERLLVYPYMSNGSVASRLKGKPVLDWG…	KRH18305	GLYMA_13G050200	14608116	14612528	14608116	14612528	98;34	157;71	13
IPR001611;IPR002182	MAAEMVAGALVSTFVQMTIDSLASRFGDYFRGRKHHKKLLSNLKVKLLAIDVVADDAELKQFRDARVRDWLFKAKDVVFEAEDLLEEIDYELSKCQVEAESQPIFNKVSNFFKPSSLSSFEKEIESRMEQILDDLDDLESQSGYLGLTRTSGVGVGSGSGSKVLEKLPSASSVVESDIYGRDDDKKLIFDWISSDTDEKLSILSIVGMGGLGKTTLAQLVYNDPRIVSKFDVKAWICVSEEFDVFNVSRAILDTITDSTDHSRELEIVQRRLKEKLADKKFLLVLDDVWNESRPKWEAVQNALVCGAQGSKILVTTRSEEVASTMRSKEHRLGQLQEDYCWQLFAKHAFRDDNLPRDPGCPEIGMKIVKKCKGLPLALKSMGSLLHNKPFSGEWESLLQ…	KRH13321	GLYMA_15G230900	43286977	43290504	43286977	43290504	583;606;183	639;627;399	15
IPR002182	MVQGRLREKLTGKRFFLVLDDVWNRKQKEWKDLQTPLNDGASGSKIVVTTRDKKVASIVGSNKIHSLELLQDDHCWRLFTKHAFQDDSHQPNPDFKEIGVKIVKKCKGLPLALTTIGSLLHQKSSISEWEGILKSEIWEFSEEDISIVPALALSYHHLPSHLKRCFAYCALFPKDYRFHKEGLIQLWMAENFLQCHQQSRSPEEVGEQYFNDLLSRSFFQQSSNIKGTPFVMHDLLNDLAKYVCGDICFRLEDDQVTNIPKTTRHFSVASNHVKCFDGFRTLYNAERLRTFMPSSEEMSFHNYNWWHCMMSTDELFSKFKFLRVLSLSGYSNLTEALDSVGNLKYLHSLDLSNTDIKKLPESTCSLYNLQILKLNGCRHLKELPSNLHKLTDLHRLELI…	KRH20629	GLYMA_13G190400	30402029	30409606	30402029	30409606	3;911	134;1152	13
IPR001611;IPR013210	MAVLYATHVLLLILSTATTLQFSASKAARLNMTCSEKERNALLSFKHGLADPSNRLSSWSDKSDCCTWPGVHCNNTGKVMEINLDTPAGSPYRELSGEISPSLLELKYLNRLDLSSNYFVLTPIPSFLGSLESLRYLDLSLSGFMGLIPHQLGNLSNLQHLNLGYNYALQIDNLNWISRLSSLEYLDLSGSDLHKQGNWLQVLSALPSLSELHLESCQIDNLGPPKGKANFTHLQVLDLSINNLNQQIPSWLFNLSTTLVQLDLHSNLLQGQIPQIISSLQNIKNLDLQNNQLSGPLPDSLGQLKHLEVLNLSNNTFTCPIPSPFANLSSLRTLNLAHNRLNGTIPKSFEFLRNLQVLNLGTNSLTGDMPVTLGTLSNLVMLDLSSNLLEGSIKESNFV…	KRH09063	GLYMA_16G193500	35566542	35569340	35566542	35569340	618;713;133;258;323;36	638;731;193;315;365;74	16
IPR001611;IPR002182	MALECVGGAVLSSFLGALFQKLASPQVLDFFRGTKIDQMLRKDLENKLLSIQAVLDDAEQKQFGNMPVRDWLIKLKVAMLDVEDVLDEIQHSRLQVQPQSESQTCTCKVPNFFKSSPVTSFNKEINSSMKNVLDDLDDLASRMDNLGLKKPSDLVVGSGSGGKVPQSTSLVVESDICGRDDDKEIIINWLTSNTDNKLSILSIVGMGGLGKTTLAQLVYNDPRIVSKFDVKAWICVSEEFDVFNVSRAILDTITDSTDHGRELEIVQRRLKEKLADKKFLLVLDDVWNESRPKWEAVQNALVYGAQGSKILVTTRSEEVASTMGSEQHKLEQLQEDYCWELFAKHAFRDDNLPRDPVCTDIGKKIVKKCKGLPLALKSMGSLLHNKPFAWEWESVFQSE…	KRH13352	GLYMA_15G232800	43743901	43747977	43743901	43747977	548;571;180	604;592;397	15
IPR001611	MQALAILDLSDNELIGPIPPILGNLSYTGKLYLHGNMLTGPIPPELGNMSRLSYLQLNDNQLVGQIPDELGKLEHLFELNLANNHLEGSIPLNISSCTALNKFNVHGNHLSGSIPLSFSRLESLTYLNLSANNFKGSIPVELGHIINLDTLDLSSNNFSGHVPGSVGYLEHLLTLNLSHNSLQGPLPAEFGNLRSIQIIDMSFNYLLGSVPPEIGQLQNLVSLILNNNDLRGKIPDQLTNCLSLNFLNVSYNNLSGVIPLMKNFSRFSADSFIGNPLLCGNWLGSICDLYMPKSRGVFSRAAIVCLIVGTITLLAMVTIAIYRSSQSTQLIKGSSGTGQGPPKLVILHMGLAIHTFDDIMRVTDNLNEKYIVGYGASSTVYKCVLKNSRPIAIKRLYNQ…	KRH09213	GLYMA_16G203300	36437330	36445131	36440451	36445131	147	206	16
IPR001611;IPR013210	MVMGARSASLERAPSNNVVKLWFTLILISCSCTSAMSSDAEALLKFRDSLRNVIALSSWDPSINRKPPCSGNIPNWVGLFCMNDKVWGLRLENMGLTGNIDVKSLGSIPALRTVSLMNNTFVGPLPDVKMLPNLKALYLSYNHFSGQIPDDAFTGLNRLRKLYMSNNEFTGQIPSSLATLPSLLILRLDSNKFQGQIPQFQRNKSLKIINLSNNDLEGPIPANLSTFDASSFSGNPGLCGPPLTNEYCQRGAPEASKMRLLKILLAVIAIALIIAIILVAVLLVICRLRSQKHHTLQGQASQNYAPPIYVKTKSLADHYAASPRLVSSSDRGGHGHSRRGEQAGKLTFLSHHQPKFDLQDLLKASAEILGSAGFGSSYKAVVLDGQAVVVKRYKHMNNV…	KRH09590	GLYMA_15G000600	57450	59985	57450	59985	205;132;37	225;193;81	15
IPR001611;IPR013210	MKFKNNLIDPSNRLWSWNHNNTNCCHWYGVLCHNLTSHLLQLHLHTSPSVFYHYYDGNYHFDWEAYRRWSFGGEISPCLADLKHLNYLDLSGNRFLGEGMSIPSFLGTMTSLTHLNLSHTGFRGKIPPQIGNLSNLVYLDLSYVFANGTVPSQIGNLSKLRYLDLSDNDFEGMAIPSFLCAMTSLTHLDLSSGFMGKIPSQIGNLSNLIYLDLGGNYLLAENVEWVSSMWKLEYLDLSYANLSLLNFTVTLQPLPSLTHLYLSDCTLPHYNEPSLLNFSSLQTLHLSFTSYSPAISFVPKWIFKLKKLVSLQLQGNEIQGPIPGGIRNLTLLQNLDLSFNSFSSSIPDCLYGLHRLKFLNLGDNNFHGTISDALGNLTSLVELDLSYNQLEGTIPTSLG…	KRH09036	GLYMA_16G190900	35333029	35336258	35333029	35336258	379;752;83;158;630;207;307;1	401;774;100;170;645;266;366;32	16
IPR001611	MNPRSSLCSSLFMFITLLGLHVYFASSQVEDYVRCLRGIEDTVSDPQARLATWRFDNTTSGFICDFEGVSCWGRRENRVLGLDLRDTKLSGNKIPEALKYCGKSIQRLDLASDSFTSKIPREICTWMPFLVSIDLSSNKLSGHIPPTIVNCSYLNELVLSNNQLSGSIPSEFGSLNRLKKFSVANNRLSGTIPEIFNGFDREGFEGNSKKNDIIIVAAGGWLVWEAAWEGVINL	KRH18546	GLYMA_13G067200	16688567	16689544	16688567	16689544	130	188	13
IPR002182	MFLALLLSTSFSYDVFLSFRGSDTRYGFTGNLYNALSDRGIHTFIDEEELQRGDEIRPALVEAIKQSRMAILVFSKNYASSSFCLDELVKIMECVKAKGRLIFPIFYDVDPCHVRHQSGSYGEALAMHEERFTSSKENLKENMERLQKWKMALNQAADVSGKHYKLGNEYEHEFIGKIVKEISNKINRTPLHVADYPVGLESRVQTVKSLLEFESDTGVHIVGIYGIGGMGKTTLARAVYNSIADQFKGLCFLDDVRENATKHGLIHLQEMLLSEIVGEKDIKIGSVSKGISIIKHRLQRKKILLILDDVDKLEQLRATVGGPNWFGSGSRVIVTTRDKHLLASHGVDRKYEVEDLNEEESLELLCWNAFKDDKVDPCYKDISSQAVAYASGLPLALEV…	KRH09363	GLYMA_16G211400	37025604	37033777	37025604	37033777	203	438	16
IPR002182	MDNLGLKKASGLVAGSGSGSGSGGKVPQSTSSVVESDICGRDGDKEIIINWLTSDTDNKLSILSIVGMGGLGKTTLAQLVYNDPRIVSKFDVKAWICVSEEFDVFNVSRAILDTITDSTDHGRELEIVQRRLKEKLADKKFLLVLDDVWNESRSKWEAVQNALVCGAQGSRILVTTRSGKVSSTMGSKEHKLRLLQEDYCWKLFAKHAFRDDNLPRDPGCPEIGMKIVKKCKGLPLALKSMGSLLHSKPFAWEWEGVLQSEIWELKDSDIVPALALSYHQLPPHLKTCFAYCALFPKDYMFDRECLIQLWMAENFLNHHQCNKSPEEVGQQYFNDLLSRSFFQQSSENKEVFVMHDLLNDLAKYVCGDIYFRLEVDQAKNTQKITRHFSVSIITKQYFD…	KRH13319	GLYMA_15G230700	43210358	43214443	43210358	43214443	43	259	15
IPR001611	MGQIVALGLESPATPSQVTSLSSTSAAMAFTAISIQTVRFFIFLIFTHSTLLSMILMNLICHLSLVGDIPSQISHLSKLVSLDLSDNNLNGSIPSSLLTLTHLTFLDLSYNQLSGQIPDVFPQSNSFHELHLNDNKIEGELPSTLSNLQHLILLDLSDNKLEGPLPNNITGFSNLTSLRLNGNLLNGTIPSWCLSLPSLKQLDLSGNQLSGHISAISSYSLETLSLSHNKLQGNIPESIFSLLNLYYLGLSSNNLSGSVKFHRFSKLQYLEELHLSWNDQLSLNFESNVNYNFSNLRLLNLSSMVLTEFPKLSGKVPILESLYLSNNKLKGRVPHWLHEISLSELDLSHNLLTQSLHQFSWNQQLGSLDLSFNSITGDFSSSICNASAIEILNLSHNKL…	KRH08725	GLYMA_16G169500	32950486	32953201	32950486	32953201	461;629;75;100;196;128;364;436;102;198;220	482;652;651;91;115;210;185;423;496;124;219;242	16
IPR001611	MAMVWCFSLLPVRKEKLKGNERSSKEDFNTLLAKLQSTKKISSEPATFDALFNARITTLESPVKAEAQETYKDEDSTLIKRELSDFYLQDHEAVASKGYDTTDKEVEYPILYENQVNNELEDKSDRFSRKSVDTTESGHTSDPGIGMADSWASPKFKRYLSNLEKFDEHGKITRHLPAASKSKSFKNFQELSSMVSLESPRSVMSHHSADRVLLKRHSSSQVLPSRSKKLWWKMILWSHRNIQRTLSSNSTLVPTSAALNSGYSSDTLEPKQGKALRPVKSSDSITMESFNKRSRTGKNIDNQRGSRFQSDQWISFSTESSSFTRVDAWVKGLEIQQPLPEDDFDVDNARSIVFPPSPNAGGSMIRTTSQLTYPDANLSKEALTAISVVLSLNPTSTIA…	KRH18915	GLYMA_13G089600	20407481	20411182	20407534	20411182	506;417;439;461;484	518;472;460;483;505;527	13
IPR002182	MAILVFSKNYASSSFCLDELVKIMECVKAKGRLIFPIFYDVDPCHVRHQSGSYGEALAMHEERFTSSKENLKENMERLQKWKMALNQAADVSGKHYKLGNEYEHEFIGKIVKEISNKINRTPLHVADYPVGLESRVQTVKSLLEFESDTGVHIVGIYGIGGMGKTTLARAVYNSIADQFKGLCFLDDVRENATKHGLIHLQEMLLSEIVGEKDIKIGSVSKGISIIKHRLQRKKILLILDDVDKLEQLRATVGGPNWFGSGSRVIVTTRDKHLLASHGVDRKYEVEDLNEEESLELLCWNAFKDDKVDPCYKDISSQAVAYASGLPLALEVVGSLLFGKGIKEWESALEQYKKIPNKRIQDILKVSYNALEEDQQKIFLDIACCLKGYELAEVEDILCA…	KRH09365	GLYMA_16G211400	37025604	37033777	37025604	37033777	135	370	16
IPR002182	MECLYGFASSISRDLVCGAINQLRYPCYFNNLIEELEKEEGNLIVTRNDVQKFVAHANNQTRTTAEVVNHWLQDAENDIDNVNQLLKEARTKKSCCFGHSPNWIWRYCVGKKLANKTRDLEKRIQRGRPYIQIERNTTLPSSTLDILSEKCMNFDSRESSYEKLMEALKDNEVAMIGLYGMGGCGKTTLGMEVTKIAKAEDLFDKVLFVPVSSTVDVPRIQEKIASSMGYGFPENEKGERERAQRLCMRLTQENKLLVILDDVWEKLDFGAIGIPFFEHHKGCKVLITTRSEAVCTSMDCQRMIHLPILTSEEAWALFQEKALITEGTPDTVKHLARLISNECKGLPVAIAAVASTLKGKAEVEWRVALGRLKSSKPMNIEKGLQDPYKCLQLSYDNLD…	KRH14131	GLYMA_14G008700	659428	675228	659471	675228	158	397	14
IPR001611	MWKLEYLYLTNANLSKAFHWLYTLQSLPSLTHLYLSDCKLPHYNEPSLLNFSSLQTLHLSFTSYSPAISFVPKWIFKLKKLVSLKLWGNKFQGRIPGGIRNLTLLQNLYWSGNSFSSSIPDCLYGLHRLKFLNLRANYLHGTISDALGNLTSLVKLDLSYNQLEGNIPTSLGNLTSLVELDLSYSQLEGNIPTSLGNLTSLVKLDLSYNQLEGNIPTSLGNLTSLVELDLSYSQLEGNIPTSLGNLTSLVELDLSGNQLEGNIPTSLGNLTSLVELDLSGNQLEGNIPTSLGNLTSLVELDLSYSQLEGTIPTSLGNLCNLRVIDLSYLKLNQQVNELLEILAPCISHELTNLAVQSSRLSGNLTDHVGAFKNIERLDFSNNLIGGALPKSFGKLSSLR…	KRH09050	GLYMA_16G192300	35447943	35451675	35447943	35451675	80;224;349;689	139;283;407;737	16
IPR001611	MISKLIPNLRELRLFDCSLSDTNIQSLFYSPSNFSTALTILDLSFNKLTSSTFQLLSNFSLNLQELYLRDNNIVLSSPLCPKFPSLVILDLSYCSLSDTNIQSLFYSPSNFSTALTVLDLSSNKLTSSTFQLLSNFSLNLQELYLGDNSIVLSSPLCPNFPSLGILDLSYNNMTSSVFQGGFNFSSKLQNLHLQNCSLTDGSFLMSSSSSMSSSSSLVFLDLSSNLLKSSTIFYWLFNSTTNLHDLFLDENMLEGPIPDGFGKVMNSLEALYLSGNKLQGEIPSFFGNMCTLQGLGLSNNKLNGEISSFFQNSSWCSRDIFKELDLSDNRLTGMLPKSIRLLSELEFLNLAGNSLEGDVTESHLSNFSKLKYLYLSENSLSLKFVPSWVPSFQLEYLGI…	KRH08739	GLYMA_16G170800	33113955	33119510	33113955	33119510	513;714	572;772	16
IPR001611	MGNMKLELHVGVFVICMVILIGSFCVGDTDMVDVAAINSLYVSLASPPLQGWKPVGGDPCLELWQGVACVFSNITAIHLGGMNLGGQLGSNLNFPSIIELDLSNNHIEGPIPFTFPPTLRSLSLSANQLNGSIPDALSLLTQLSNLDLSNNNLSGQLPSSTGSLSSLTTLHLQNNQLSGTLYVLQDLPLQDLNIENNLFSGPIPPKLLTIPNFSKNGNPFNTTIIPSPPAVAPAPVAIGSSPQESPWKVAHGPSALTAPVPASTRKSVIAKSVIWIAGAGLLVFIILGVFLLMLRCIKRRPEKKNANKLDVGVFVGPLNKPTRSDSDVEAANQEEKGKFEVPNRSTDFIPKVQEEQDIYWKVVSATSEGNNGRESINTGGGSKLSSLQPPPQHFLPTSP…	KRH10792	GLYMA_15G069500	5304688	5312952	5304732	5312903	99	153	15
IPR002182	MGDIVLSIVAKLAEYTVDPILHHARYLCCFNNIAGNLPNAKEELELTRNSVKERVEEAIKRTEIIEPAVEKWLKDVEKVLEEVHMLQGRISEVNKSHFRRQFQYFLTKKIARKIEKMAQLNHNSKFDPFSKIAELPGMKYYSSKDFVLFKSRESTYENLLEALKDKSVSMIGLVGLGGSGKTTLAKEVGKKAEELKLFEKVVMVTVSQTPNIRSIQVQIADKLGLKFVEESEEGRAQRLSKRLRTGTTLLILDDVWENLDFEAIGIPYNENNKGCGVLLTTRSREVCISMQCQTIIELNLLTGEEAWDLFKLNANITGESPYVLKGVATKIVDECKGLPIAIVTVGSTLKGKTFEEWESALSRLEDSKPLDIPKGLRSPYACLQLSYDNLTNQLAKSLF…	KRH17197	GLYMA_14G205000	47005574	47019661	47005574	47019661	153	389	14
IPR002182	MAATTCSRASIYDVFLNFRGEDTRHGFTGNLYRALCDKGIHTFFDEKKLHSGEEITPALLKAIQESRIAITVLSENYASSSFCLDELVTILHCKRKGLLVIPVFYNVDPSDVRHQKGSYEEEMAKHQKRFKARKEKLQKWRIALKQVADLCGYHFKDGYTIIVSREINRAPLHVADYPVGLGSQVIEVRKLLDVGSHDVVHIIGIHGMGGLGKTTLALAVYNLIALHFDESCFLQNVREESNKHGLKHLQSILLSKLLGEKDITLTSWQEGASMIQHRLQRKKVLLILDDVDKREQLKAIVGRPDWFGPCSRVIITTRDKHLLKYHEVERTYEVKVLNQSAALQLLTWNAFKREKIDPSYEDVLNRVVTYASGLPLALEVIGSNLFEKTVAEWESAMEH…	KRH09408	GLYMA_16G214000	37179624	37183801	37179689	37183749	197	406	16
IPR002182	MDAIANVPGVSEIANYVITFIKGQIGYISSYDENLEKLITEAQTLKDTQDGVQHRVVEAERNGDKIENIVQNWLKKANEMVAAANKVIDVEGTRWCLGHYCPYLWTRCQLSKSFEKITKEISDVIEKGKFDTISYRDAPDLTITPFSRGYEALESRTSMLSEIKEILKDPKMYMIGVHGMGGVGKTTLVNELAWQVKNDGSFGAVAIATITSSPNVENVQDQIVVAICGKNLEHTTKVGRMGELRRRIKAQNNVLIILDDIWSELDLTEVGIPFGDEHNGCKLVITSREREVLIKMDTQKDFNLTALLEEDSWNLFQKIAGNVVNEVSIKPIAEEVAKCCAGLPLLITAVAKGLRKKEVHAWRVALKQLKEFKHKELENNVYPALKLSYDFLDTEELKS…	KRH13558	GLYMA_15G247600	47232419	47247317	47232419	47247317	158	390	15
IPR002182	MAATTRSLASIYDVFLNFRGEDTRYGFTGNLYKALCDKGIHTFFDEDKLHSGDDITPALSKAIQESRIAITVLSQNYASSSFCLDELVTILHCKREGLLVIPVFHNVDPSAVRHLKGSYGEAMAKHQKRFKAKKEKLQKWRMALHQVADLSGYHFKDGDAYEYKFIGNIVEEVSRKINCAPLHVADYPVGLGSQVIEVMKLLDVGSDDLVHIIGIHGMGGLGKTTLALAVYNFIALHFDESCFLQNVREESNKHGLKHFQSILLSKLLGEKDITLTSWQEGASMIQHRLRRKKVLLILDDVDKREQLEAIVGRSDWFGPGSRVIITTRDKHLLKYHEVERTYEVKVLNHNAALQLLTWNAFKREKIDPIYDDVLNRVVTYASGLPLALEVIGSDLFGKT…	KRH09404	GLYMA_16G213800	37166596	37170582	37166692	37170531	197	412	16
IPR002182	MSKAVSESTDIRVYDVFLSFRGEDTRRSFTGNLYNCLEKRGIHTFIGDYDFESGEEIKASLSEAIEHSRVFVIVFSENYASSSWCLDGLVRILDFTEDNHRPVIPVFFDVEPSHVRHQKGIYGEALAMHERRLNPESYKVMKWRNALRQAANLSGYAFKHGDGYEYKLIEKIVEDISNKIKISRPVVDRPVGLEYRMLEVDWLLDATSLAGVHMIGICGIGGIGKTTLARAVYHSAAGHFDTSCFLGNVRENAMKHGLVHLQQTLLAEIFRENNIRLTSVEQGISLIKKMLPRKRLLLVLDDVCELDDLRALVGSPDWFGPGSRVIITTRDRHLLKAHGVDKVYEVEVLANGEALELLCWKAFRTDRVHPDFINKLNRAITFASGIPLALELIGSSLYG…	KRH20696	GLYMA_13G195100	30850314	30856196	30850320	30856196	210	416	13
IPR001611;IPR025875	MEVSSEKSGEDVAPEMLQSSPKKNVPEASRRAAKTVADGPVSAKRKVEPRTGSVTAATKRSGSIGGSASAGSAPRRNSTGGLSQKASISDGRRKTGAESAAGARSGASSGSEPVRRSLPELRRSSVTSSRVAVKPAVASPAAPASASRTSVASKVEVAKKPVSKPALSALTSASSLSRRIGSSSVDSTASSSGSARRTVSRVSSPTVSSGLKAGYLSTSQDRTSAMSGRRKGSTADSRDSRFIVLPQVEIKANDDLFVYLRDNLLSTLEGVEVLTRVKVLDLSFNEFKGPGFEPLENCKVLQQLYLAGNQITSLASLPQLPNLEFLSVAQNKLKSLTMASQPRLQVLAASKNKISTLKGFPYLPVLEHLRVEENPILKMPHLEAASILLVGPTLKKFND…	KRH12763	GLYMA_15G192800	21074697	21083462	21075313	21083085	300;301	321;337	15
IPR001611	MTPFFLLHYHYNRELSHFTNNYIPPSVPFFSLFAFFLSIHTHHWGIIGTRHCNGGVKKMKPCCTFFILLSLVVILVESSCKNEDHELVSKAFQSVSGFNSSWFETGSNCSNAVIKGINLSSKNLSGNISWKYLRNMSKLEVLDLSGNFLQGQVPNWFWRSSTLLVVNLSSNRFGGSINPATSQNSSFSSLQNLNLSHNRFTNQLHLSGFSNLKSLDLSHNNLGTLPSGFQNLTTNLHHLDLSNCNIKGNVKPISSLTKLSSLDLSNNTLNGSFPSDFPPLNNIKFLNISHNNFKASTTLDRFIKFGKSAFIHAGNNFNYYNASKTPKLRSTPTPTPPHQQPHHIHAKKKKRPKEKQKSKHKTRTMMIVASALVVVVALCMCWVWCCRRKRQLAKRSKWA…	KRH21247	GLYMA_13G228300	34054303	34058139	34054303	34058139	138;211	157;232;233	13
IPR002182	MDATTRYRPFIYDVFLSFIREDTHRGFTFYLYKALNDRGIYTFFYDQELPRETEVTPGLYKAILASRVAIIVLSENYAFSSFCLDELVTILHCEREVIPVFHNVDPSDVRHQKGSYGEAMAKHQKRFKAKKLQKWRMALKQVANLCGYHFKDGGSYEYMLIGRIVKQVSRMFGLASLHVADYPVGLESQVTEVMKLLDVGSDDVVHIIGIHGMGGLGKTTLAMAVYNFIAPHFDESCFLQNVREESNKHGLKHLQSVLLSKLLGEKDITLTSWQEGASMIQHRLRLKKILLILDDVDKREQLKAIVGKPDWFGPGSRVIITTRDKHLLKYHEVERTYEVNVLNHDDAFQLLTWNAFKREKIDPSYKDVLNRVVTYASGLPLALEVIGSNLYGKTVAEWE…	KRH09421	GLYMA_16G214900	37244270	37247554	37244334	37247457	187	409	16
IPR002182	MIHVEQQPQDPGCVALLCQLSHFILTLMPRHRIASEIQQIKSFVHGINQQSKDYGLQKLLNEQGQSSYRGSQSAWHEPRMRSRNLDGAGVVGIECPRDELIDWLVKGPAECTVISVVGMGGLGKTTLASRVFYNHKVIAHFDCHAWITVSQSYTVEELLINLLKKLCREKKENLPQGVSEMNRDSLIDEVRGYLQQKRSKDVVDSCKNSPFDQVHELKPLTVEKSIELFCKKAFRCHNTRCCPEDLVSISADFVKKCAGLPLAVVAIGSLLSSKEKTPFEWKKIRQSLSSEMDKNPHLIDITKILGFSYDDLPYYLKSCLLYFVIYPENCEVRSERLIRQWIAKGFVKDEEGKTLEDITQQYLTELIGRSLVQVSSFSIDGKARSCRVHDLLHEMILRK…	KRH11715	GLYMA_15G125600	9957729	9961129	9957729	9961129	98	199	15
IPR001611	MNMYQLQQFHIQPMMQQFHIQPMMKMDNTMRKRERSKAMEKERLQVMDLSGMSLEFLPKPSLDLATICKLDLSNNNLQEIPESLTARLLNVEVLDVRSNQLNSLPNSIGCLSKLKVLNVSGNFIESLPKTIENCRALEELNANFNKLSKLPDTIGFELINLKKLSVNSNKLVFLPSSTSHLTALKVLDARLNCLRALPEDLENLINLETLNVSQNFQYLETIPYSIGLLWSLVELDVSYNNIKTLPESIGCLKNLQKLSVEGNPLTCPPMEVVEQGLHVVMEYMHHKINSSDQNKTKKRWWMGKIVKCGTFNKQFRNGKRPEHVGYNMLKHQNINGLASPGFMGMLSPLRLFSPHRSPRHFFS	KRH12356	GLYMA_15G167800	14882782	14887339	14882782	14887339	69;66;113;231	122;87;134;252	15
IPR001611;IPR025875	MASKPVSLSHLLLLTLFLATIQLSEQLEFSQSQTLLKVQQLLGYPSALGTLSSTTDFCNIEPTSYLTLVCYEDSLTQLHVVGNNEYNPLPQNFSSDTLFATLGTLSSLKVISLVSLGLWGNLPESIAQMSSLEILNITSNHFSGAIPSQLSLLRNLQSVVLDDNNFNGEVPNWVGSLQGLAMLSMRNNWLSGSLPTSLNALHTLRVLDLSNNQLSGELPHLKNLPNLQVLNLENNTFGPHFPSLPTKLVSLVLRNNSFRLSVPSNLSSFYLLQRLDLSLNGFVGPFPPSLLSLPSINYLDISSNKFTGMLLNNLSCNDDLHFVNLSSNLLKGELPTCLEPKTRVVLYARNCLSNKNQDQHPSDFCSNEALAVTIITHQQKHKRTTSKAIIVSSMGGLVG…	KRH13098	GLYMA_15G215600	35287701	35293607	35287701	35293607	203	225;235	15
IPR001611;IPR013210	MAVLFATHVLLLILSTATTLHFSASKAARLNMTCSEKERNALLSFKHGLADPSNRLSSWSDKSDCCTWPGVHCNNTGKVMEINLDTPAGSPYRELSGEISPSLLELKYLNRLDLSSNYFVLTPIPSFLGSLESLRYLDLSLSGFMGLIPHQLGNLSNLQHLNLGYNYALQIDNLNWISRLSSLEYLDLSGSDLHKQGNWLQVLSALPSLSELHLESCQIDNLGPPKGKTNFTHLQVLDLSINNLNHQIPSWLFNLSTTLVQLDLHSNLLQGQIPQIISSLQNIKNLDLQNNQLSGPLPDSLGQLKHLEVLNLSNNTFTCPIPSPFANLSSLRTLNLAHNRLNGTIPKSFEFLRNLQVLNLGTNSLTGDMPVTLGTLSNLVMLDLSSNLLEGSIKESNFV…	KRH08976	GLYMA_16G185500	34731233	34738502	34731233	34738502	666;755;133;258;323;36	686;773;193;315;365;74	16
IPR001611;IPR013210	MKALALLAIIVFTLLVRSQEEEDYDDASVMLALKNSLNPPGWSDPDPCKWARVLCSDDKRVTRIQIGRLNLQGTLPTTLQKLTHLEHLELQYNNISGPLPSLNGLTSLRVFLASNNRFSAVPADFFAGMSQLQAVEIDSNPFEPWEIPQSLRNASGLQNFSANSANVGGSIPEFFGSDVFPGLTLLHLAMNNLEGTLPLSFSGSQIQSLWLNGQKSVNKLGGSVEVLQNMTFLTDVWLQSNAFTGPLPDLSGLKSLRDLSLRDNRFTGPVPVASFVGLKTLKVVNLTNNLFQGPMPVFGDGVVVDNVKDSNSFCLPSPGDCDPRVDVLLSVVGVMGYPPRFAESWKGNDPCAYWIGITCSNGYITVVNFQKMELSGVISPEFAKLKSLQRIVLADNNLT…	KRH17308	GLYMA_14G212100	47729933	47734143	47729933	47734143	381;84;25;325	422;106;56;360	14
IPR001611;IPR013210	MTNHACYSCLLARLVLFLALFQGTSAQTQAQALLRWKQSLPAQSILDSWVINSTATTLTPCSWRGITCDSQGTVTIINLAYTGLAGTLLNLNLSVFPNLLRLDLKENNLTGHIPQNIGVLSKLQFLDLSTNFLNGTLPLSIANLTQVFELDLSRNDITGILDPRLFPDESDRPQSGLIGIRNLLFQDTLLGGRIPNEIGNIRNLTLLALDANNFFGPIPSSLGNCTHLSILRMSQNQLSGPIPPSIGNLTNLTDVRFQINNLNGTVPRELGNLSSLIVLHLAENNLVGELPPQVCKSGRLVNFSAAYNSFTGPIPRSLRNCPALYRVRLEYNRLTGYADQDFGVYPNLTYMDFSYNRVEGDLSANWGACKNLQYLNMAGNGVSGNIPGEIFQLDQLREL…	KRH23856	GLYMA_12G007300	541637	545056	541637	545056	395;496;27	454;551;417;69	12
IPR001611;IPR002182	MALECVGGAILSSFLGALFQKLASPQVLDFFRGTKIDQKLRKDLENKLLSIQALKVAMLDVEDVLDEIQHSKLQVQPQSESQTGSGCTCKVPKFFQSSSFSSINKEINSSMKKILDDLDDLASRMDNLGLKKASDLVARSGSGGKVPQSTLLTTLAQLVYNDPRIEGKFIVKAWVCVSEEFDVLNVSRAILDTFTKSTENSDWLEIVHTKLKDKLRGNRFLLVLDDVWNESRPKWEVVQNALVCGAQGSRILVTTRSQKVASTMRSEQHHLQQLQEDYCWKLFAKHAFHDDNPQPNPGYNEIGMKIVEKCGGLPLALKSIGSLLQNKSFVSDWENILKSEIWEIEDSDIVPALAVSYHHLPPHLKTCFAYYTLFPKDYEFDKECLIQLWMAENFLHCHQ…	KRH13320	GLYMA_15G230800	43222050	43234903	43222050	43234903	523;546;153	578;567;338	15
IPR001611	METSLDYSKMLFLLLLGSTSLIFLSHLASAATPKLNTQEVKALKEIGSKIGKKDWNFGVDPCSGKGNWNVPDARKAFVMSSVICDCSFNHNSSCHVVSIYWKAQNLSGSLSPEFSKLHYLQKLDLSRNIITGSIPPQWGTMRLVELSLMGNKLSGPFPKVLTNITTLRNLSIEGNQFSGHIPTEIGKLTNLEKLVLSSNGFTGALPPVLSKLTKLIDLRISDNNFLGKIPDFISNWTLIEKLHMHGCSLEGPIPSSISALTRLSDLRITDLKGSKSSAFPPLNNLKSMKTLVLRKCMIKGEIPEYIGRMEKLKILDLSYNGLSGEIPESFAQLDKVDFMYLTGNKLSGIIPRWVLANNENIDISDNNFSWDSSSPTECQRGSVNLVESYSSSVNTQTKI…	KRH14451	GLYMA_14G026300	1887286	1898057	1887286	1898057	288	346	14
IPR001611;IPR013210	MFSFSSSFSSSSSSHSSSVIKWNSLAQFLFLVFFLFFASRNDAVSDKSTLLRLKASFSDPAGVLSTWTSAGAADSGHCSFSGVLCDLNSRVVAVNVTGAGGKNRTSHPCSNFSQFPLYGFGIRRTCSGSKGSLFGNVSSLSLIAELTELRVLSLPFNALEGEIPEAIWGMENLEVLDLEGNLISGYLPLRVDGLKNLRVLNLGFNRIVGEIPSSIGSLERLEVLNLAGNELNGSVPGFVGRLRGVYLSFNQLSGVIPREIGENCEKLEHLDLSVNSMVGVIPGSLGNCGRLKTLLLYSNLLEEGIPGELGSLKSLEVLDVSRNILSSSVPRELGNCLELRVLVLSNLFDPRGDVADSDLGKLGSVDNQLNYFEGAMPAEILLLPKLRILWAPMVNLEGG…	KRH18386	GLYMA_13G056200	15396194	15400219	15396194	15400219	196;649;45	218;708;86	13
IPR001611;IPR013210	MAFRFGVLILALLICLSVNSVESDDGATLLEIKKSFRDVDNVLYDWTDSPSSDYCAWRGIACDNVTFNVVALNLSGLNLDGEISPAIGKLHSLVSIDLRENRLSGQIPDEIGDCSSLKNLDLSFNEIRGDIPFSISKLKQMENLILKNNQLIGPIPSTLSQIPDLKILDLAQNNLSGEIPRLIYWNEVLQYLGLRGNNLVGSLSPDLCQLTGLWYFDVRNNSLTGSIPENIGNCTAFQVLDLSYNQLTGEIPFNIGFLQVATLSLQGNKLSGHIPSVIGLMQALAVLDLSCNMLSGPIPPILGNLTYTEKLYLHGNKLTGFIPPELGNMSKLHYLELNDNHLSGHIPPELGKLTDLFDLNVANNNLKGPIPSNLSSCKNLNSLNVHGNKLNGSIPPSLQ…	KRH15604	GLYMA_14G098600	9398356	9406757	9398356	9406757	427;116;23	486;139;63	14
IPR001611;IPR013210	MSCYSLKLFYALLLLLLHAAGSILGFNSLPNSTEIKCIQTERQALLNFTHGLKDDSGMLSTWRDDGNNRDCCKWKGIQCNNQTGHVEMLHLRGQDTQYLIGAINISSLIALENIEHLDLSYNDFQRSHIPELMGSFTNLRYLNLSASSFRGTIPSDIGKLTHLLSLDLGGNSYLHGQIPYQLGNLTHLQYLDLSYNYLDGELPYQLGNLSQLRYLDLGGNSFSGAVPFQAGNLPLLHTLGLGGNFDVKSKDAEWLTNLSSLTKLELSSLHNLSSSHHWLQMISKLIPNLRELRLFDCSLSDTNIQSLFYSPSNFSTALTILDLSSNKLTSSTFQLLSNFSLNLQELYLGDNNIVLSSPLCPNFPALVILDLSYNNMSSSVFQGGFNFSSKLQNLDLHNC…	KRH08992	GLYMA_16G187100	34953024	34955591	34953024	34955591	162;470;40	221;529;80	16
IPR001611;IPR013210	MSCYSLKLFYALVLLLLHAAVSILGFNYLPNSAEIKCIESERQALLNFKHGLIDDSGMLSTWRDDGNNRDCCKWKGIQCNNQTGHVEMLHLRGQDTQYLIGAINISSLIALENIEHLDLSYNYFEVSHIPELMGSFTNLRYLNLSASSFGGSIPSDIGKLTHLLSLDLGKNYLHGQIPYQLGNLTHLQYLDLSDNDLDGELPYQLGNLSQLRYLDLAGGNSFSGAFPFQVGNLPLLHTLALGGNFDVKSKDAEWLTNLSSLTKLRLSSLHNLSSSHHWLQMISKLIPNLRELRLELYLGHNNIVLSSPLCPNFPALVILDLSYNNMTSSVFQGSFNFSSKLQNLYLYNCSLTDGSFLMSSSFIMSSSSSLVSLDLSSNQLKSSTIFYWLFNSTTNLHNL…	KRH08754	GLYMA_16G172300	33293909	33298200	33293909	33298200	788;939;162;394;866;39	809;955;220;455;925;80	16
IPR001611;IPR013210	MTKMPFTFVKFPFHILLFLVLSLPSPVISQDQQTTLLGIKRQFGDPPALRSWKSSSPPCAWPEIRCSGGFVTELHLAGKNISAVQLPAAICDLAHLAHLNLSDNNIAGQFPAFLSNCSNLKLLDLSQNYLAGPIPNDIAKFKTLNYLDLGGNSFSGDIPAAIGAVSELRTLLLYRNEFNGTFPSEIGNLTNLEVLGLAYNSFVNQTPFEFGNLKNLKTLWMPMCNLIGAIPESFANLSSLELLDLSFNFLTGNIPNGLFALRNLQFLYLYHNGLSGEIPVLPRSVRGFSLNEIDLAMNNLTGSIPEFFGMLENLTILHLFSNQLTGEIPKSLGLNPTLTDFKVFGNKLNGTLPPEFGLHSKIVSFEVANNQLSGGLPQHLCDGGVLKGVIAFSNNLSGE…	KRH16265	GLYMA_14G144300	29685290	29690245	29685290	29690245	95;30	153;67	14
IPR013210	MILFTHWSYLVASKIHVNLFCAILSTIMSLAFKVSLLCVILFVSFKFNMVLCIELEEYYPEERDALMLIRDSLNSSVNLHGNWTGPPCIDNRSRWIGITCSNWHVVQIVLEGVDLSGYLPPTFLLNITFLSQLDFRNNALSGPLPSLKNLMFLEQVLLSFNHFSGSIPVEYVEIPSLQVLELQDNYLEGQIPPFDQSSLTSFNVSYNHLSGPIPETSVLQRFPESSYGNNSDLCGEPLDKLCPIEPPAPSPSPFPALKPNKRRFQAWIVALIGGAAALILLSLIIIIAFMFRKRRTNGKESIRNDSTEYVFRAWAKKMVSYAGNSDVSGRLGKLEFSNKKLPVFDLDDLLRASAEVLGRGNLGITYKTTLETGTVVAVKRLNHMNELNKKEFLQQMQLL…	KRH09322	GLYMA_16G210100	36928857	36931321	36928857	36931321	61	101	16
IPR002182	MYNCFEVPDVDTVLILYDIDKKEQLQATAGGLDLFGPDSIIIITTRDEQFVEKQYKVDVLNATEALKLFRRNAVRNKEVDPSCTEIIRRAISYAGGLPLALALETIGSNLLEYGISVLPNKSLDNILMSSEYNDEIVAMHDLIQCMGQEIVRQLSILPEKRNRLWFYQDIICVLEKNKENDEIQAMLLDMPNDEEVQWNGEVFGTLKNLRMLIKKNGSFLRSPKHFPKSLRV	KRH09351	GLYMA_16G211000	36995765	36998838	36995765	36998838	12	103	16
IPR001611	MFKQNQPLHFGIKTLDIQEAFPLMHLQQVTLPLLSRLFAISPCLKARATDEPLFDISIQGTQIYSLKSGWTTQDDQAFTQAQVFLMDGSVSICFHGTGHGDPAILSIEILQIDDKAYYFGPQWSRGIILRTVKRLSCGFGQSKYGVDYGADPWGGDRFWQHIKTFGDDSDRRRSVETRIKKASRPPNFYPETLYRSALVSTSSQPDLTYTLDVDPNRNYSVWLHFAEIDNSVTAEGQRVFDIMINGDVAFKDVDIVKLSGDRYTALVLNTTVTVNGRTLTIALSPKNGSFAIINAIEILEIIMTESKTLSDEVMALQKLKKALGLPPRFGWNGDPCIPQQHPWTGADCRLDKSSSKWVIDGLGLDNQGVKGFLPNDISRLHNLQILNLSGNSIQGPIPS…	KRH10925	GLYMA_15G076900	5911140	5917593	5911140	5917593	382	439	15
IPR001611;IPR013210	MSCYSLKLFYALLLLLLHAAVSILGFNSLPNSAEIKCIQTERQALLNFKHGLIDGYGILSTWSDDDSNRDCCKWKGIQCNNQTGHVEMLHLRGQDTQYLRGAINISSLIALENIEHLDLSSNSFPWSHIPEHMGSFTNLRYLNLSYCAFVGIIPSDIGKLTHLLSLDLGKNLYLYGQIPYQLGNLTHLQYLDLSDNDLDGELPYQLGNLSQLRYLDLAGGNSFSGALPIQIGNLCLLHTLGLGGNFDVKSKDAEWLTNLSSLTKLRLSSLHNLSSSHHWLQMISKLIPNLRELRLVGCSLSDTNLQSLFYSPSNFSTALTILDLSSNKLTSSTFQLLSNFTSLVILDLSYNNMTSSVFQGGFNFSSKLQNLDLQNCSLTDGSFPMSSSFIMRSSSSLVS…	KRH08746	GLYMA_16G171500	33208781	33213256	33208781	33213256	138;185;421;502;918;40	160;201;482;560;976;80	16
IPR013210	MGWFPFLVLSFLLSHFPSQTSSFMPFCNYDDASVLLSFKSSFTLDSSSLSNPWCESCHPKTESWENGTNCCLWEGVSCDTKSGHVIGIDLSCSCLQGEFHPNTTLFKLIHLQKLNLAFNYFSNSPMPNGFGDHVALTHLNLSASAFSGVIPSKISHLSKLVSLDLSFLGMRIEAATLENVIVNATDIRELTLDGLDMSSIKPSSLSLLVNFSSSLVSLSLQQTGLQGKLANNILCLPNLQKLDLSFNRYLQGELPEFNRSTPLRYLDLCYTGFTLESLNYLDFYSSDFEGTIPLFLYKKYLI	KRH16721	GLYMA_14G173100	42785137	42786045	42785137	42786045	30	79	14
IPR001611	MMRFVMPSSSIRVSTMLFIFMFLASLHFGSNAQLIPQDEVKLLQAISDKVENLNWKVTQRSCNVKGDRGFDNRKISRDQAQIIRNVTCDCTSNNFTTCHVTSISLKGLNISGPIPDELGNLNRLEILDLTRNNFNGSIPKSLGRLSSVVTLSLLGNRLTGSIPSEIGDMASLQELNLEDNQLEGPLPPSLGKMSSLLRLLLSTNNFTGTIPETYGNLKNLTMFRIDGSSLSGKIPTFIGNWTKLDRLDLQGTSMEGPIPSVISDLTNLTELRISDLKGPAMTFPNLKNLKLLQRLELRNCLITGPIPRYIGEIESLKTIDLSSNMLTGTIPDTFQDLGKLNYLFLTNNSLSGRIPDWILSIKQNIDLSLNNFTETSASNCQMLDVNLASSLSRSANTPI…	KRH21908	GLYMA_13G266300	36930645	36942354	36930645	36942354	123;292	182;350	13
IPR001611	MGMGGIAVSVVTVLLLMIGLTMGMSLSSRTEWFALRELRQSLEIRAKYWPIKAEPCGNWTGVQCRNGRVVGINVSGLRRTRWGRLNPSFEVDSLVNFTLLETFNASGFKLNGSIPEWLGERLGVLEELDLSLCSIKGSIPDSIGRLSKLKVLLLSGNFLTGRMPSTLGNLTRLSVLDLSGNSLSWPVPDSVSKLGNLSRLDLSYNFLSGSVPPELGALSSLQFLNLSGNSFTGSVPSQLGNLSKLVEVDLSMNFLSRSLSGGLFSSVVLALEVLILRGNLLDGVLPANLRSMPRLHFLDVSSNNLTGTLPNFADWNVSSAGVVFNLSNNMFYGLLNTSLDRFKMIDLSSNFLEGEVLGGGGGVSNVDLDRNCLQRIPNQRNLEDCRMFYDKRNLSSAFP…	KRH15208	GLYMA_14G074700	6256792	6262154	6256792	6262154	125	183	14
IPR002182	MPVLETLGGALFGAVLQVLFDKLDSHQVLDYFRGRKLDGRLLKTLKWKLMSVNAVLDDAEQKQFTDKNVKEWLDEVRDVLLNTEDLLEEIDYEFTKTELKAESQTSASKVCNFESMIKDVLDELDSLLNVKDTLRLKNVGGDGFGSGSGSKVSQKLPSTSLVVESVFYGRDDDKDMILNWLTSDTDNHNKISILSIVGMGGMGKTTLAQHVYNNPRIEEAKFDIKVWICVSDDFDVLMLSKTILNKITKSKDDSGDDLEMVHGRLKEKLSGNKYLFVLDDVWNEDRDQWKALQTPLKYGAKGSKILVTTRSNNVASTMQSNKVHELKQLREDHSWQVFAQHAFQDDYPKLNAELKEIGIKIIEKCQGLPLALETVGCLLHKKPSISQWEGVLKSKIWEL…	KRH20595	GLYMA_13G187900	30174410	30180072	30174410	30180072	171	413	13
IPR001611;IPR013210	MPSQTNSSTLQDDTLALLEIKRAIDPNSVTPSSYLNSWDFTVDPCEITGSQFLGILCNLPLDNSSSRVTEVDLDGIGREGFLTPAIGNLTELTVLNLNNNKFRGPIPETIAKLRKLTRLTMSLNFFTGAIPQGITQLKNLQYIDVSGNRLSGLIPTSITGLRSLTYLSLSNNGFAGRIPNLTGLWQLNTLDLSVNQFYGDLPNLPGLLIHLKWLVVSDNRLSGAISGDVLSLRNVVHLNVSFNRFTVLECPANVILCHGGQRPSTECVGQHNV	KRH10123	GLYMA_15G029600	2382928	2384054	2382928	2384054	114;186;11	173;208;58	15
IPR001611;IPR013210	ESVCIPSERETLLKFKNNLIDPSNKLWSWNHNNTNCCHWYGVLCHNLTSHVLQLHLHTYDSAFYDDYNWEAYRRWSFGGEISPCLADLKHLNYLDLSANEFLGTAIPSFLGTMTSLTHLDLSDSGFYGKIPPQIGNLSNLVYLDLREVANGRVPSQIGNLSKLRYLDLSDNYFLGEECTLPHYNEPSLLNFSSLQTLHLYNTSYSPAISFVPKWIFKLKKLVSLQLQGNEIQGPIPGGIRNLSLLQNLDLSENSFSSSIPNCLYGLHRLKFLDLRLNNLHGTISDALGNLTSLVELHLSSNQLEGTIPTSLGNLTSLVELDLSRNQLEGTIPTFLGNLRNLREIDLKYLYLSINKFSGNPFESLGSLSKLSTLLIDGNNFQGVVNEDDLANLTSLKEFD…	KRH09004	GLYMA_16G188300	35080646	35083694	35080646	35083694	648;747;269;6	669;769;327;44	16
IPR002182	MTKEILDVIKKAKFDNRFSYRDAPDVTITPLERGYETLESRTSMLNEIKEILKDPKMYVIGVHGMGGVGKTTLVNELAWQVKKDGLFGAVAIADITNSQDVKKIQGQIADALDLKLEKESERGRATELRQRIKKEEKVLIILDDIWSELNLTEVGIPFGDEHNGCKLVITSREREVLTKMNTKKYFNLTALLEEDSWNLFQKIAGNVVNEVSIKPIAEEVAKCCAGLPLLIAAVAKGLIQKEVHAWRVALTKLKKFKHKELENIVYPALKLSYDNLDTEELKSLFLFIGSFGLNEMLTEDLFICCWGWGFYGGVDKLMDARDTHYALINELRASSLLLEGELGWVRMHDVVRDVAKSIASESPPTDPTYPTYIELSNLEILSLAKSSFAELPGGIKHLT…	KRH13528	GLYMA_15G246100	46884629	46894580	46885866	46894344	42	275	15
IPR001611;IPR013210	MHSSAFKHGLADPSNRLSSWSDKSDCCTWPGVHCNNTGKVMEINLYTPAGSPYRELSGEISPSLLELKYLNRLDLSSNYFVLTPIPSFLGSLESLRYLDLSLSGFMGLIPHQLGNLSNLQHLNLGYNYALQIDNLNWISRLSSLEYLDLSGSDLHKKGNWLQVLSGLPSLSELHLESCQIDNLGPPKGKTNFTHLQVLDLSINNLNQQIPSWLFNLSTTLVQLDLHSNLLQGQIPQIISSLQNIKNLDLQNNQLSGPLPDSLGQLKHLEVLNLSNNTFTCPIPSPFANLSFLRTLNLAHNRLNGTIPKSFELLRNLQVLNLGTNSLTGDMPVTLGTLSNLVMLDLSSNLLEGSIKESNFVKLLKLKELRLSWTNLFLSVNSGWVPPFQLEYVLLSSFGI…	KRH08955	GLYMA_16G183400	34513882	34516747	34513882	34516747	292;644;739;94;219;5	311;664;756;154;276;35	16
IPR001611	MSKLGKQLDDKGLLILANHCPLLCDLSLSYCTFITDVGLRYLASSSKLSSLRLNFTPRITGCGILSLVVGCKNLSSLHLIRCLNVSSVEWLEYLGKLGRLEDLSIKNCRAIGEGDLIKLGPGWQKLTRLQFEVDANYRYMKVYDRLSVDRWQKQHVPCENMLELSLVNCIISPGRGLACVLRKCKNLQKIHLDMCVGVRDFDIICLSQRSSNLKSVSLRVPSDFSLPSLVNNPLRLTDESLKALAQNCSKLESVRISFSDGEFPSSSSFTLSGILCLIQRCPVRQLALDHVYSFNDVGMEALCSLEYLESLELVRCQEISDEGLQLVSQFPRLCILRLSKCLGISDDGLKPLVGSLKLDFLAIEDCPQISERGVQRAAKSVSFRQDLSWMY	KRH09681	GLYMA_15G004900	431912	434745	431912	434733	20;307	43;325	15
IPR001611;IPR013210	MAVLFATHVLLLILSTATTLHFSASKAARLNMTCSEKERNALLSFKHGLADPSNRLSSWSDKSDCCTWPGIHCNNTGQVMEINLDTPVGSPYRELSGEISPSLLELKYLNRLNLSSNYFVLTPIPSFLGSMESLRYLDLSLSGFMGLIPHQLGNLSNLQHLNLGYNYALQIDNLNWLSRLSSLEYLDLSGSDLHKQGNWLQELSSLPSLSELHLESCQINYLGPPKGKSNFTHLQVLDLSNNNLNQQIPLWLFNLSTTLVQLNLHSNLLQGEIPQIISSLQNIKNLDLHNNQLSGPLPDSLGQLKHLQVLDLSNNTFTCPIPSPFANLSSLRTLNLAHNRLNGTIPKSFEFLKNLQVLNLGANSLTGDMPVTLGTLSNLVMLDLSSNLLEGSIKESNFV…	KRH09008	GLYMA_16G188700	35146351	35149149	35146351	35149149	614;709;133;258;323;157;36	634;727;193;315;365;178;74	16
IPR001611;IPR013210	MENLEIDLMVESVCIPSERETLLKIKNNLIDPSNRLWSWNHNNTNCCHWYGVLCHNVTSHLLQLHLNTTVPAFEYDDGYEYDYYDEVFRGLNEEAYRRRSFGGEISPCLADLKHLNYLDLSGNEFLGEGMAIPSFLCAMTSLTHLDLSYSRFMGKIPSQIGNLSNLLYLGLGGNYHAENVEWVSSMWKLEYLDLSRCKLPHYNEPSLLNFSSLQTLDLSDTSYSPAISFVPKWIFKLKKLVSLQLSDNYEIQGPIPCGIRNLTHLQNLDLSFNSFSSSIPNCLYGLHRLKFLNLRYNNLHGTISDALGNLTSLVELDLSVNQLEGTIPTSFGNLTSLLRFYNNSIGGALPRSFGKLSSLRYLDLSINKFSGNPFESLRSLSKLLSLHIDGNLFHGVVKE…	KRH09064	GLYMA_16G193600	35576270	35580207	35576270	35580207	675;772;239;312;16	696;794;299;368;54	16
IPR001611	MDGKWRCHWAWSCTLWCVLAYTVSEFTGKSIVMATGKNSMHHKQGRRKLDDVTGSICIDCGIAEGLDYTDDKTQIHYTSDAQFIGTGTSKSISHKFISDTPQRTFTNVRSFPEGKKNCYTLRHPEGRNTIYLIRASFMYGNYDDLNKLPQFDLYIGVNLWDTVMFENATHVVIKEILHVPSLDELYVCLLNTDKGTPFISALEVRHFDHSSYRTKSELLSLYRRFDIGSTTNEIVRYDKDVYDRMWYPYNLPDSTPLNTSFTVDSLNHTAYHLPSAVMKTAVRPTNENDSLEFEFDTGQPTSESYVYMHFAEIEVLNENECRAFDITLNGKLWAEYVTPTYLQSNTIDGNQSIRGSKLKFSMHKKPNSTHPPILNAMEIYIVKEFLHSPTNQDDVKAII…	KRH09973	GLYMA_15G021300	1635954	1641074	1635954	1641074	441;465;488	499;487;510	15
IPR001611	MRFVRSSNSFRADNIKHEFCARKIFEDSGNDSAFSFCHYPQTKSFRFSSFAFAAITAYEGTEASAYLSGELALITKAKLLCLHGQVVWKGIVCKESNSVTAISVTNLGLKGTLHTLNFSSFPKLLTLDISYNRFSGTIPQQIANLSRVSRLIMDDNLFNGSIPISMMKLSSLSWLNLASNKLSGYIPKEIGQLRSLKYLLLGFNNLSGTIPPTIGMLANLVELNLSSNSISGQIPSVRNLTNLESLKLSDNSLSGPIPPYIGDLVNLIVFEIDQNNISGLIPSSIGNLTKLVNMSIGTNMISGSIPTSIGNLVNLMILDLCQNNISGTIPATFGNLTKLTYLLVFENTLHGRLPPAMNNLTNFISLQLSTNSFTGPLPQQICLGGSLDQFAADYNYFTG…	KRH14774	GLYMA_14G048300	3757241	3763917	3757241	3763917	493;614;219;661	552;672;241;683	14
IPR002182	MDATTRYRPFIYDVFLSFIREDTHRGFTFYLYKALNDRGIYTFFYDQELPRETEVTPGLYKAILASRVAIIVLSENYAFSSFCLDELVTILHCEREVIPVFHNVDPSDVRHQKGSYGEAMAKHQKRFKAKKLQKWRMALKQVANLCGYHFKDGGSYEYMLIGRIVKQVSRMFGLASLHVADYPVGLESQVTEVMKLLDVGSDDVVHIIGIHGMGGLGKTTLAMAVYNFIAPHFDESCFLQNVREESNKHGLKHLQSVLLSKLLGEKDITLTSWQEGASMIQHRLRLKKILLILDDVDKREQLKAIVGKPDWFGPGSRVIITTRDKHLLKYHEVERTYEVNVLNHDDAFQLLTWNAFKREKIDPSYKDVLNRVVTYASGLPLALEVIGSNLYGKTVAEWE…	KRH09422	GLYMA_16G214900	37244270	37247554	37244334	37247457	187	409	16
IPR002182;IPR011713	MLRGESSSNSPNASSRLTYHVFLSFRTEGTHLDFANTLCTSLQRNGISTFRYDKQKERGYLILEKLHKVIEQCLVVIVLLSENYASSTWCLDELHKILESKRVLGTPVFPLFYDVVPSDVRHQKNKFAEAFEEHATRPEEDKVKVQKWRESLHEVAGFSGWESKNWKKEELIEEIIESVWTKLRPKLPSYDDGLVGIDSRVEKMNSLLKLELKDKVCFIGIWGMGGIGKTTLARVVFKKIRNKFDISCFLENVREISQNSDGMLSLQGKLLSHMKMKDLKIQNLDEGKSIIGGILFNNNVLLVLDDVNDIRQLENFSVNDQKWLGPGSRIIIITRDMEVLRSHGTVESYKIDLLNSDESLQLFSQKAFKRDQPLEHILQLSKVAVQQAGGLPLAIEMMG…	KRH14778	GLYMA_14G048600	3778838	3783437	3778838	3783437	202;609	415;627	14
IPR013210	MLQVVVSAQDHIMCIETEREALLQFKAALLDPYGMLSSWTTSDCCQWQGIRCTNLTAHVLMLDLHGLNRSWRHAYFKFISNFSDAIYVMAAVKVFKLHHRG	KRH08790	GLYMA_16G174300	33493635	33496282	33493635	33496282	16	52	16
IPR002182	MAILVFSKNYASSSFCLDELVKIMECVKAKGRLIFPIFYDVDPCHVRHQSGSYGEALAMHEERFTSSKENLKENMERLQKWKMALNQAADVSGKHYKLGNEYEHEFIGKIVKEISNKINRTPLHVADYPVGLESRVQTVKSLLEFESDTGVHIVGIYGIGGMGKTTLARAVYNSIADQFKGLCFLDDVRENATKHGLIHLQEMLLSEIVGEKDIKIGSVSKGISIIKHRLQRKKILLILDDVDKLEQLRATVGGPNWFGSGSRVIVTTRDKHLLASHGVDRKYEVEDLNEEESLELLCWNAFKDDKVDPCYKDISSQAVAYASGLPLALEVVGSLLFGKGIKEWESALEQYKKIPNKRIQDILKVSYNALEEDQQKIFLDIACCLKGYELAEVEDILCA…	KRH09368	GLYMA_16G211400	37025604	37033777	37027004	37032452	135	370	16
IPR001611;IPR013210	MAVLYATHVLLLILSTATTLHFSASKAARLNMTCSEKERNALLSFKHGLADPSNRLSSWSDKSDCCTWPGVHCNNTGKVMEINLDAPAGSPYRELSGEISPSLLELKYLNRLDLSSNYFVLTPIPSFLGSLESLRYLDLSLSGFMGLIPHQLGNLSNLQHLNLGYNYALQIDNLNWISRLSSLEYLDLSGSDLHKQGNWLQVLSALPSLSELHLESCQIDNLGPPKGKANFTHLQVLDLSINNLNHQIPSWLFNLSTTLVQLDLHSNLLQGQ	KRH08991	GLYMA_16G187000	34947401	34948219	34947401	34948219	133;36	193;74	16
IPR002182	MVFDAEDLLDEIQYEFSKWELEAESESESQTCTGCTCKVPNFFKSSPASSFNREIKSRMEKILDSLEFLSSQKDDLGLKNASGVGVGSELGSEVPQISQSTSLVVESDIYGRDEDKKMIFDWLTSDNGNPNQPSILSIVGMGGMGKTTLAQHVFNDPRIQETKFAVKAWVCVSDDFDVFRVTRTILEAITKSTDDSRDLEMVHGRLKEKLTGKKFLLVLDDVWNENRLKWEAVLKPLVFGAQGSRIIATTRSKEVASTMRSKEHLLEQLQEDHCWKLFAKHAFQDDNIQPNPDCKEIGTKIVEKCKGLPLALKTMGSLLHNKSSVREWESILQSEIWEFSTECSGIVPALALSYHHLPSHLKRCFAYCALFPKDYEFDKECLIQLWMAENFLQCPQQGK…	KRH20706	GLYMA_13G195600	30914739	30918690	30914739	30918690	115	334	13
IPR001611;IPR013210	MNINNILFWLLLPYFILASSSSSSFCNHHDTSALLLFKNSFALNTSLQYYYGLASCSSKTESWKNGTDCCEWDGVTCDTISGHVIGLDLSCSNLQGQLHPNSTIFSLRHLQQLDLSYNDFSGSSLYSAIGDLVNLMHLNLSHTLLSGDIPSTISHLSKLLSLQLGGDQRMRVDPYTWNKLIQNATNLRELSLDFVDMSYIRESSLSLLTNLSSSLISLILGDTKLQGNLSSDILSLPNLQTLSLSDNEDLGGELPKSNWSTPLSDLCLSKTAFSGNISDSIAHLESLNEIYLGSCNFDGLIPSSLFNLTQFSFIDLSFNKLVGPIPYWCYSLPSLLWLDLNNNHLTGSIGEFSSYSLEFLSLSNNKLQAPLEDLVALDLSHNSIRGSIPQWFHEKLLHS…	KRH14745	GLYMA_14G046000	3503463	3506506	3503463	3506506	107;447;542;662;29	123;506;604;718;78	14
IPR002182	MDAIAHVPGVSQIANYVITFIKDQIGYISSYEENLEKLMTQVQTLEDTQVLVKNRVAEAERNGYKIENIVQNWLKNANEIVAEAKKVIDVEGATWCLGRYCPSRWIRCQLSKRLEETTKKITDHIEKGKIDTISYRDAPDVTTTPFSRGYEALESRTSMLNEIKEILKDPKMYMIGVHGMGGVGKTTLVNELAWQVKKDGLFVAVAIANITNSPNVKKIQGQIADALWDRKLKKETESGRAIELRERIKKQEKVLIILDDIWSELDLTEVGIPFGDEHNGCKLVITSREREVLIKMDTQKDFNLTALLEEDSWNLFQKIAGNVNEVSIKPIAEEVAKCCAGLPLLITALGKGLRKKEVHAWRVALKQLKEFKHKELENNVYPALKLSYDFLDTEELKSL…	KRH13546	GLYMA_15G247400	47158004	47173438	47158004	47171516	157	389	15
IPR001611	MILQWLSGCARFSLQELYLTGNQINGTLPDLSIFSALKTLDISENQLHGKIPESNKLPSLLESLSIRSNILEGGIPKSFGNACALRSLDMSNNSLSEEFPMIIHHLSGCARYSLEQLSLSMNQINGTLPDLSIFSSLRGLYLYGNKLNGEIPKDIKFPPQLEELDMQSNSLKVETLYQLDLSNNRFSEKISDCWSHFKSLSYLDLSHNNFSGRIPTSIGSLLNLQALLLRNNNLTNAIPFSLRNCTNLVMLDIAENKLSGLIPAWIGSELQELQFLSLGRNNFHGSLPLKFCYLSNILLLDLSLNNMSGQIPKCIKNFTSMTQKTSSRDYHGHSYFVKTSQFSGPQPYDLNALLMWKGSEQMFKNSVLLLLESIDLSSNHFSGEIPLEIENLFGLVSLN…	KRH08787	GLYMA_16G174000	33452980	33456674	33452980	33456674	61;199;395;223	81;221;416;283	16
IPR001611;IPR002182	MALEFVGGAVLSSFLQVTFDRLGSHQVLDFFRGRKLDETLLSKLKVKLLSIDALADDAEQKQFRDSRVKAWLVAVKDAVHESEDVLDEIEYEHSKCQVEAEPESQTCTCKVPNFFKSSPLSSFNKEVKSRMEQLIGSLEFLSSQKGDLGLNNASGVGSGFGSEVSQKSPSTSLVVESVIYGRDNDKEMIINWLTSDSGNHSKLSILSIVGMGGMGKTTLAQHAYNDPRIDDVFDIKAWVCVSDDFTVFKVTRTILEAITKSTDDSRNLQMVHERLLVELKDKKFLLVLDDVWNEKLDEWVAVQTPLYFGAEGSRIIVTTRNKKVASSMRSKEHYLQQLQEDYCWQLFAEHAFQNANPQSNPDFMKIGMKIVEKCKGLPLALKTMGSLLHTKSILEWKGI…	KRH20671	GLYMA_13G193100	30643486	30648668	30643486	30648668	610;183	631;401	13
IPR001611	MARLSSDQVLKDNNAADPTSVTTLHLTHKALSDITCLANFVNLEKLDLKLNNLTSLEGLRSCVNLKWLSVVENKLESLEGIQGLTKLTVLNAGKNKLKSIDQVMSVVSLRALILNENEISSICKLDQLKDLNTLVLSKNPIRKIGEALMKVKSITKLSLSYCELQGIGTSLKSCVELSELRLAHNEIKSLPAELKLNSKLRSLDLGNNVITRWSELKVLELLTNLRNLNLQGNPAATVNKVMRKIKKALSKLQIFNARPVDKDTENKKGRKSSKKRKRTVDASKKEDRVVDEENKGHKKDKADRKKESLITNVDPGMENKSTKKKAKKDDKPLDKGFALEENVSKVEKKLKKQHKNDEQSELDVIDDAEASFAELFKINDAENLNLADEMKAQDKAPKD…	KRH22656	GLYMA_13G314800	41004969	41008993	41004969	41008993	176;42;64;108;199	234;63;85;129;197;220	13
IPR001611	MVGKESLRTHEVLNFSFEKLMMVDCGGNSGKGVNFKAGVITEWKDIPVELLMQILSLVDDQTVMIASEVCRGWREAICFGLTRLSLSWCSKNMNNLVLSLAPKFTKLQTLILRQDKPQLEDNAVETISNFCHDLQILDLSKSFKLTDHSLYAIALGCQDLTKLNISGCSAFSDNALAYLASFCRKLKVLNLCGCVKAASDTALQAIGHYCNQLQFLNLGWCENVSDVGVMSLAYGCRDLRTLDLCGCVLITDDSVIALANRCPHLRSLGLYFCQNITDRAMYSLAQSKVNNRMWGSMKGGGNNDDNDDGLRTLNISQCTALTPSAVQAVCDSCPSLHTCSGRHSLIMSGCLNLTSVHCACAGQAHRAFTLPHAAH	KRH18090	GLYMA_13G036600	11468489	11472883	11468489	11472883	210;236;262	233;259;285	13
IPR001611	MLHYLDLSYANFSGKIPSQIGNLSNLHYLDVSTPYSALRVRDVSWLSALYSLQYLHMDFVNITSTSDEMFRALNMMPSLLVLHLSICNLRILPPTLPFENITSLSVLDLSVNDFNSSIPSWLFNLSNLTELDLYSSSLRGQLSRLSHLDLSSNSLSGLVPATMGNLSNLDTLNLEGNMMNGKIPESIGQLTKLYDLNLLKNNWEDLLLFSISSKRNPFALKVTQDWIPPFKHLYQVEIRDCQVGPTFPNWLRNQMSLENVILENVGISEEILGWLYNMSSHIEQLDLSHNKISRYLPKKMNFSSSNSPKVNFAFNQLKGPIPIWSGVTALYLRYSLLSGTLPANIGEEMSHLKELDLSNDLLNRSIPLSITRIQNLSYLDLSKNHLTGEIPVFGMGMQR…	KRH11090	GLYMA_15G088400	6785669	6788155	6785669	6788155	144;375;541	201;434;600	15
IPR002182;IPR011713	MTNCLLNLKVVASSQMLGRKKVFIVLDDVDTSEQLENLIEDFDFLGLGSRVIVTTRNKQIFSQVDKIYKVKELSIHHSLKLFCLSVFREKQPKHGYEDLSRSAISYCKGIPLALKVLGASLRSRSKQAWECELRKLQKFPNMEIHNVLKLSYDGLDYSQKEIFLDIACFLRGKQRDHVTSILEAFDFPAASGIEVLLDKALITISGGIQIEMHDLIQEMGWKIVHQEHIKDPGRRSRLWKHEEVHDVLKYNKGTEVVEGVILDLSKLTEDLYLSFDFLAKMTNVRFLKIHSWSKFTIFNVYLPNGLDSLSYKLRYLHWDGFCLESLPSRFCAEQLVELCMHCSKLKKLWDGVQNLVNLKTIDLWGSRDLVEIPDLSKAEKLESVSLCYCESLCQLQVHS…	KRH18688	GLYMA_13G076200	18016880	18022614	18016880	18022614	15;334	142;353	13
IPR001611;IPR013210	MKIKNNLIDPSNRLWSWNHNHTNCCHWYGVLCHNLTSHVLQLHLNTSYYAFKYDYYNGFYHRFDEEAYRRWSFGGEISPCLADLKHLNYLDLSGNYFLGEGMSIPSFLGTMTSLTHLNLSQTAFSGKIPPQIGNLSKLRYLDLSYNDFEGMAIPSFLCAMTSLTHLDLSYTPFMGKIPSQIGNLSNLVYLGLGGSYDLLAENVGWVSSMWKLEYLYLSNANLSKAFHWLHTLQSLPSLTHLSLSGCTLPHYNEPSLLNFSSLQTLDLSDTAISFVPKWIFKLKKLVSLQLQGNEIQGPIPGGIRNLSLLLILDLSFNSFSSSIPDCLYGLHRLKSLDLSSSNLHGTISDALGNLTSLVELDLSINQLEGNIPTCLGNLTSLVELHLSRNQLEGNIPTSL…	KRH08998	GLYMA_16G187700	35017889	35021053	35017889	35021053	798;917;332;433;2	819;939;391;492;32	16
IPR001611	MWKGVEWGFKNPELELKSIDLSSNNLMGEIPKEVGYLLGLVSLNLSRNNLSGEIPSRIGNLRSLESLDLSRNHISRRIPSSLSEIDYLQKLDLSHNSLSGRIPSGRHFETFEASSFEGNIDLCGEQLNKTCPGDGDQTTEEHQEPPVKGDDSVFYEGLYISLGIGYFTGFWGLLGPLLLWPPWRIAYIRAIWISLRGGQE	KRH08749	GLYMA_16G171800	33241422	33242200	33241422	33242200	88;15	104;74	16
IPR001611;IPR013210	MNSSSIYILVFVQLWLLSLPCRESVCIPSERETLFKFKNNLNDPSNRLWSWNHNNSNCCHWYGVLCHNVTSHLLQLHLNTTFSAFEYHYDYHYLFDEEAYRRWSFGGEISPCLADLKHLNYLDLSGNYLLGEGTSIPSFLGTMTSLTHLNLSHTGFNGKIPPQIGNLSKLRYLDLSGNYLLGGGMSIPSFLGTMTSLTHLDLSYTRFMGKIPSQIWNLSNLVYLDLAYAANQTIPSQIGNLSNLVYLGLGGDYVVEPLFAENVEWLSSMWKLEYLHLSYANLSKAFHWLHTLQSLPSLTHLYLYGCTLPHYNEPSLLNFSSLQTLHLSDTSYSPAISFVPKWIFKLKKLVSLQLSYNEINGPIPGGIRNLTLLQNLDLSGNSFSTSIPDCLYGLHRLKS…	KRH08994	GLYMA_16G187300	34973204	34975780	34973204	34975780	169;420;348;28	184;442;407;66	16
IPR001611;IPR013210	MSCYSLKLFYALLLLLLHAAVSILGFNSLPNSAEIKCIQTERQALLNFKHGLIDGYGILSTWSDDDSNRDCCKWKGIQCNNQTGHLTHLLSLDLGKNLYLYGQIPYQLGNLTHLQYLDLSDNDLDGELPYQLGNLSQLRYLDLAGGNSFSGALPILIGNLPLLHTLGLGGKFDVKSKDAEWLTNLSSLTKLRLSSLHNLSSSHHWLQMISKLIPNLRELRLVGCSLSDTNIQSLFYSPSNFSTALTILDLSSNKLTSSTFQLLSNFPSLVILDLSYNNMTSSVFQGGFNFSSKLQNLDLQNCSLTDGSFLMSSSFIMRSSSSLVSLDLSSNLLKSSTIFYWLFNSTTNLHNLVLDYNMLEGTIPDGFGKVMNSLEVLDLYGNKLQGEIPSFFGKMCALQ…	KRH08752	GLYMA_16G172100	33270596	33274802	33270596	33274802	741;111;347;618;819;40	762;127;408;678;878;80	16
IPR001611;IPR013210	MSSNALTLFILFLNISLIPATSALNQEGLSLLSWLSTFNSSDSATAFSSWDPTHQSPCRWDYIKCSKEGFVSEIIIESIDLHTTFPTQLLSFGNLTTLVISNANLTGEIPGLVGNLSSSVVTLDLSFNALSGTIPSEIGNLYKLQWLYLNSNSLQGGIPSQIGNCSKLRQLELFDNQLSGLIPGEIGQLRDLETLRAGGNPGIHGEIPMQISNCKALVYLGLADTGISGEIPPTIGELKSLKTLQIYTAHLTGNIPPEIQNCSALEELFLYENQLSGNIPSELGSMKSLRKVLLWQNNFTGTIPESLGNCTSLRVIDFSMNSLVGELPVTLSSLILLEEFLLSNNNISGGIPSYIGNFTSLKQLELDNNRFSGEIPPFLGQLKELTLFYAWQNQLHGSI…	KRH15990	GLYMA_14G124700	19277952	19281954	19277952	19281954	408;598;504;625;25	429;623;563;647;66	14
IPR002182	MAATTRSLAYNYDVFLSFTGQDTRQGFTGYLYKALCDRGIYTFIDDQELRRGDEIKPALSNAIQESRIAITVLSQNYASSSFCLDELVTILHCKSQGLLVIPVFYKVDPSHVRHQKGSYGEAMAKHQKRFKANKEKLQKWRMALHQVADLSGYHFKDGNRDSYEYEFIGSIVEEISRKFSRASLHVADYPVGLESEVTEVMKLLDVGSHDVVHIIGIHGMGGLGKTTLALAVHNFIALHFDESCFLQNVREESNKHGLKHLQSILLSKLLGEKDITLTSWQEGASMIQHRLQRKKVLLILDDVDKRQQLKAIVGRPDWFGPGSRVIITTRDKHLLKYHEVERTYEVKVLNQSAALQLLTWNAFKREKIDPSYEDVLNRVVTYASGLPLALEVIGSNLFE…	KRH09402	GLYMA_16G213700	37160318	37164316	37160476	37164237	194	418	16
IPR001611	MAIPSFLWTITSLTHLDLSGTGFMGKIPSQIWNLSNLVYLDLTYAANGTIPSQIGNLSNLVYLGLGGHSVVENVEWLSSMWKLEYLYLTNANLSKAFHWLHTLQSLPSLTHLYLLDCTLPHYNEPSLLNFSSLQTLHLSYTSYSPAISFVPKWIFKLKKLVSLQLHGNEIQGPIPCGIRNLTLLQNLDLSFNSFSSSIPDCLYGLHRLKSLDLRSSNLHGTISDALGNLTSLVELDLSGTQLEGNIPTSLGDLTSLVELDLSYSQLEGNIPTSLGNLCNLRVIDLSYLKLNQQVNELLEILAPCISHGLTRLAVQSSRLSGNLTDHIGAFKNIELLDFSYNSIGGALPRSFGKLSSLRYLDLSMNKISGNPFESLGSLSKLLSLDIDGNLFHGVVKEDD…	KRH09001	GLYMA_16G188000	35061509	35064301	35061509	35064301	673;184;308	694;242;367	16
IPR002182	MAAEMVDGALVSTFVQMTIDSLASRFVDYFRRRKLNKKLLSNLKVKLLAIDVLADDAELKQFRDARVRDWLFKAKDVVFELSKCQVEAESQSIRNKVWNFFKSSSVSSFDKEIESRIEQILGDLDDLESRSGYLGLTRTSGDGVGSGSGRIVDDDKKLIFDWISSDTDEKLSILSIVGMGGLGKTTLAQLVYNDPRMESKFDDKAWICVSEEFNVLNISRAILDSLTDSTETSDQLEIVHTKLIDKLRGNKFFLVLDDVWNESQSKWKAVQNVGSLSRHAQLQEDYCRKLFAKHAFQGGNPQPNPECNEIGMKIVEKCRGLPLALKSMEGLLHNKSFVSDWENILKREIWEIEDADIDYVFDRECLIQLWMTENFLHCHQGSKSPEEVGQLYFNDLLSR…	KRH13323	GLYMA_15G231100	43379100	43382611	43379100	43382611	156;279	271;346	15
IPR001611;IPR013210	MSTPYYTLVLLLLLLIVLISPSSSSLHPTDLNALLSIKNTLTEVSPTKPFFSTWNLTAPDPCSSFSGVTCFLSRVSILSLGTPSLPLAGTLPAESISQLTELTQLILSPGIVTGPIPPQLARLTKLRVISLPSNRFTGTIPSFSSLIKLHTLDLSHNQLAGSLPPSLTELPQLKVLILASNTLTGTLPRTINSPLLHLDLKNNQFTGPLPIALPSSLRYLSFSQNLMWGPLTNGLEALSELVFLDLSMNHFSGPIPAQLFSFPALSNIFLQRNNLSGELGLGPRSGFGPKPGSIVDLSHNALGGELSTVLEGVESLFLNNNRFVGSVPEVYIKSVCRGSTRTLYLQHNYLTGIPIRDGTVVPDTASLCLSYNCMVPPPTVMMTCPASAGGVSARPEAQC…	KRH17657	GLYMA_13G005800	1706356	1707959	1706356	1707959	125;148;28	183;171;70	13
IPR002182	MDAIAHVPGVSQIANYVITFIKDQIGYISSYEENLEKLMTQVQTLEDTQVLVKNRVAEAERNGYKIENIVQNWLKNANEIVAEAKKVIDVEGATWCLGRYCPSRWIRCQLSKRLEETTKKITDHIEKGKIDTISYRDAPDVTTTPFSRGYEALESRTSMLNEIKEILKDPKMYMIGVHGMGGVGKTTLVNELAWQVKKDGLFVAVAIANITNSPNVKKIQGQIADALWDRKLKKETESGRAIELRERIKKQEKVLIILDDIWSELDLTEVGIPFGDEHNGCKLVITSREREVLIKMDTQKDFNLTALLEEDSWNLFQKIAGNVNEVSIKPIAEEVAKCCAGLPLLITALGKGLRKKEVHAWRVALKQLKEFKHKELENNVYPALKLSYDFLDTEELKSL…	KRH13549	GLYMA_15G247400	47158004	47173438	47159204	47167551	157	389	15
IPR002182	MCRIPGCKFLVVSRPKFQTVLSYEMELLIEEDALSLFCHHAFGQKSIPLAANENSVKQVVTECGRLPLALKVIGASLRDQTEMFWLSVKNRLSQGQSIGESHEINLIDRMAISINYLPEKIKECYLDLCCFPKDKKIPLDVLINMWVEIHGIPETEAYAIVIELSNKKFPHLIERGSCCRHV	KRH18957	GLYMA_13G092200	20697376	20699325	20697376	20699325	22	108	13
IPR025875	MRMRSLAFVVILLLLSPTIVKSLSLPHTPSPSPSPSPSPPSTSSSSTLDPKQATALESLNFPTSKDPCAKPSFHNATLCDAAKPFRHLISLRLANCSSYLSLSFTALKSLSTLRSLSLLNCPVTPIRLPADLALSLTSFTCVNSLRKLSGVWLSNLQNLTDLTVSDVNVKASGPFVILARMTKLQTLTISNANLTGSLPGHLHSNLTHIDFSNNRLKGNIPPSITMLDSLQFLNLSSNSLAGEIPASIGDLISLKNLSLSSNSFSGSIPDSVSALPSLIHMDLSSNQLNGTIPKFISQMKSLKHLNLANNNLHGVVPFNLSFIKRLEVFKVGGNSNLCYNHSMVSSKLKLGISPCDKFGMPVTPPSKDSSADDSSDDDYDEGDEEGSRHKKEHHHGPNK…	KRH11046	GLYMA_15G084800	6510095	6512465	6510095	6512465	205	240	15
IPR001611;IPR013210	MENLEMDLMVESVCIPSERETLLKFKNNLIDPSNRLWSWNHNHTNCCHWYGVLCHNVTSHLLQLHLHTSDSAFEYEYYHGFYRRFDLEAYRRWIFGGEISPCLADLKHLNYLDLSGNEFLGKGMAIPSFLGTMTSLTHLNLSYTGFWGKIPPQIGNLSNLVYLALRDVDNGTVPSQIGNLSKLRYLDLSDNYFLGEGCTLPHYNEPSLLNFSSLQTLILYNTSYSPAISFVPKWIFKLKKLVSLQLWGNEIQGPIPGGIRNLTLLQNLYLSGNSFSSSIPDCLYDLHRLKFLNLGDNHLHGTISDALGNLTSLVELDLSGNQLEGNIPTSLDHIGAFKNIVRLDFSNNSIGGALPRSFGKLSSIRYLNLSINKFSGNPFESLGSLSKLSSLYIDGNLFH…	KRH09061	GLYMA_16G193300	35553948	35558403	35553948	35558403	680;240;460;16	701;299;520;54	16
IPR001611;IPR013210	MEVALLLAFVGKLRRHFLLLVVGMVLVLFLSPFVSPLGDEGQALMKIKSSFSNVADVLHDWDALHNDDFCSWRGVLCDNVSLSVLFLNLSSLNLGGEISPAIGDLVNLQSIDLQGNKLTGQIPDEIGNCAELIYLDLSDNQLYGDIPFSISNLKQLVFLNLKSNQLTGPIPSTLTQISNLKTLDLARNRLTGEIPRLLYWNEVLQYLGLRGNMLSGTLSSDICQLTGLWYFDVRGNNLTGTIPDSIGNCTNFAILDLSYNQISGEIPYNIGFLQVATLSLQGNRLTGKIPEVIGLMQALAILDLSDNELIGPIPPILGNLSYTGKLYLHGNMLTGPIPPELGNMSRLSYLQLNDNQLVGQIPDELGKLEHLFELNLANNHLEGSIPLNISSCTALNKFN…	KRH09211	GLYMA_16G203300	36437330	36445131	36437398	36444960	178;249;107;442;179;38	193;265;166;501;201;78	16
IPR002182	MAQAIVNFIVQSLGDLLIQEAVFLYGVEDKVLQLQTELRMMRSYLQDADRKQDGNERLRNWISEIREAAYDSDDVIESYALRGASRRNLTGVLSLIKRYALNINKFIETHKVGSHVDNVIARISSLTKSLETYGIRPEEGEASNSMHGKQRSLSSYSHVIEEDIIGVQDDVRILELCLVDPNKGYRVVAICGMGGLGKTTLAKKVYHSLDVKSNFESLAWAYVSQHCQARDVWEGILFQLISPSQEQRQEIANMRDEELARTLYQVQEEKSCLVVLDDIWSVDTWRKLSPAFPNGISPPVVGSKIVLTTRNIDVPLKMDPSCYLHEPKCLNEHDSWELFQKKAFPKIDDPDYIQKQNLGREMVGRCGGLPLAIIVLGGLLASKTKFYDWDTVYKNINSY…	KRH12366	GLYMA_15G168500	15007753	15012598	15008635	15012598	178	418	15
IPR002182	MKKQKEKKNSTSWRKTMVLTEFFHAEISSELWKMLVSISRKALRCKSSAKSLISYVHELLPTIEEIKYSGVELPAPRQSQVDRLSEILRSGVELSHQALSSSRWNVYRNFQLAKKMEKLEKHVTRFLQVPMQAHILADVNHVRFEMAERFDRVEAANQRMEKFIGEMKIGVNGGGWVEEAVRSMQEDETWVEGCNGNNNGFGVGLEFGKNKVMEMVFTRSDVSVVGIWGIGGSGKTTLAREVCRDDQVRCYFKERILFLTVSQSPNLEQLRARIWGHVMGNQVLEQLVWKIPGCKFLVVSRFNFPTIFNATYRVELLGEHDALSLFCHHAFGQKSIPMGANVSLVKQVVAECGRLPLALKVIGASLRDQNEMFWLSVKSRLSQGQSIGESYEIHLIDRM…	KRH15290	GLYMA_14G079500	6833510	6837911	6833510	6837911	209;310	278;383	14
IPR002182	MCVEQFQQTSSVVESDICGRDADKKMIINWLTSDTDNMLSILSIVGMGGLGKTTLAQLVYNDPRIEGKFIVKAWVCVSEEFDVLNVSRAILDTFTKSTENSDWLEIVHTKLKDKLRGNRFLLVLDDVWNESRPKWEVVQNALVCGAQGSRILVTTRSQKVASTMRSEQHHLQQLQEDYCWKLFAKHAFHDDNPQPNPGYNEIGMKIVEKCGGLPLALKSIGSLLHNKSFVSDWENILKSEIWEIEDSDIVPALAVSYHHLPPHLKTCFAYYTLFPKDYEFDKECLIQLWMAENFLHCHQGSKSPEEVGQQYFNDLLSRSFFQQSSENKEVFFMHDVLNDLGKYVCGDIYFRLEVDQAKCTQKTACYFSVAMNNKQHFDEFGTLCDTKRLRTFMPTIRIM…	KRH13325	GLYMA_15G231300	43413780	43418722	43413780	43418722	22	238	15
IPR001611;IPR013210	MAKMLGLLFMIGAMLFGVGAEPVEDKQALLDFLQSINHSHYLNWNKSTSVCKRWIGVICNNDQSQVIALHLTRTGLSGPIPPNTLSRLLALETVSLASNSITGSFPTGFSQLKNLTYLYLQSNNFSGPLPSDFSVWKNLSIANLSNNSFNGSIPFSLSNLTHLTSLVLVNNSLSGEVPDLNIPTLQELNLASNNLSGVVPKSLERFPSGAFSGNNLVSSHALPPSFAVQTPNPHPTRKKSKGLREPALLGIIIGGCVLGVAVIATFAIVCCYEKGGADGQQVKSQKIEVSRKKEGSESREKNKIVFFEGCNLAFDLEDLLRASAEVLGKGTFGTVYKAALEDATTVAVKRLKDVTVGKREFEQQMEMVGCIRHDNVASLRAYYYSKEEKLMVYDYYEQG…	KRH15987	GLYMA_14G124400	19061201	19065418	19061201	19065418	69;24	125;60	14
IPR001611;IPR013210	MGWFLFLVLSFLLSHFPSQTSSLMPFCNHDDASALLSFKSSFTLNSSSDSSGWCESPYPKTESWENGTNCCLWEGVSCDTKSGHVIGIDLSCSCLQGEFHPNTTLFKLIHLKKLNLAFNDFSNSPMPNGFGDHVALTHLNLSHSAFSGVIPSKISLLSKLVSLDLSFLGMRIEAATLENVIVNATDIREVTLDFLNMSTIEPSSLSLLVNFSSSLVSLSLGDTGLQGKLANNILCLPNLQKLDLSVNLDLEGELPEFNRSTPLRYLDLSYTGFSGKLPNTINHLESLNFLGLESCDFEGPIPVFLFNLTQLKFLDLGGNNFSGEIPSSLSNLRHLTFINLFYNSFTGHIVQYFGNITQVYHLNLGWNNFSVLDLRRNNLSGMIPKTYLEIEALETMNFN…	KRH16728	GLYMA_14G173600	42921646	42925073	42921646	42925073	310;109;535;29	332;123;592;79	14
IPR002182	MQNLSRMDKPKTITHYVLISSADDTVAGFTSTLAKSLEDQGFPARVLVDHRDLKKAEIETVRVFIVVLSEHYAICPFRLDKLAEIVDGLGARQRVLPVFYYVPTSDVRYQTGSYEVALGVHEYYVERERLEKWKNTLEKVAGFGGWPLQRTGKTYEYQYIEEIGRKVSEHVACSVELHSRVQKVNELLYSESDDGGVKMVGICGEDGTGKTTVACGVYYSNAAGNRFDYFCFLDKVGECLRNHGFIGLIGMLLSGMIGDSNNNSDIMKFGNTNKGMSILKRKFFEEEKKLFLVLEDIYDEKQLQDIVRLTNCFSSNSKVVITTKDNSLLHRHEIRLYEVERFKTKDAFQLLSLKAFNSKNLKSMYLSILERAETYASGNPFILEVMGSYLRGKSIEECV…	KRH13339	GLYMA_15G232400	43697120	43701585	43697120	43701585	180	415	15
IPR001611	MNVSNWFCCYQGKESKTLFSSGQKIKRFEPNQYYFNALRDNPMSSSINKQLLNLNLSGNLAPEIGNLSHLQILDFMWNKINGTIPKEIGNIKTLKLLLLNGNELTGDLPEELGHLPVLDRIQIDENHITGSIPLSFANLNSTRHFQLDNNNFSGNSIPESYGNMPKLLKLSLRNCNLQGPIPDFSRISHLTYLDLSFNQLNESIPTNKLSDNITTMLEGNPVCLNNNSLVQFCGPEGDNNKNGGSIVVCPSQGCPPPYEYNVDCFCAAPLVVHYRLKSPGFSDFHAYVREFESFLTNGLTIHTNQLFIEHFAWEEGRLRMNLKVFPEYIGNGSFHMFSTSEVSRIGDLFRQWDIPDNELFGPYELLDFILLDLYRDVIIPSSSSGISKGALVGIILGAI…	KRH17212	GLYMA_14G206200	47136840	47148766	47137474	47148766	50	71	14
IPR001611;IPR025875	MSCDTKSGHVIGIDLSCSCLQGEFHPKTTLFNLIHLQKLNLAFNHFSNSPMPNGFGDLVALTHLNLYFSAFSGVIPSKISHLSKLLANNILCLANLQKFDLSDNWNLQGELPEFNRGTPLRYLDLSFTGFSGKLPNSISHLESLNYLDFHSTYFEGPIPLFLSNLTQLKHLNLGLNNFSGEIPSSLSNLQHLTYLDLSNNNFGGEIPDLFDKLSKLEYLYLSGNNLVGQLPSSLFGLTKLSDLDCSDNKLLTGPIGEFSSFSLYYCDLSYNKLQGNIPTQCFIYTISLFNSTRGDYTFPNLQYLDLSKNQIHGRIPKWFNSTGKDTLSVFDLSHNLLTSVGYLSLSWASIHYIDLSFNMLQGDIPIPPSGTKFFSVSHNKLTGHISSTICNASSLQMLD…	KRH16724	GLYMA_14G173400	42883266	42889813	42883266	42889813	120;167;394;571;191;593;190	141;189;414;613;213;614;230	14
IPR001611;IPR013210	MQSPSDISECALSRKLWLLSLPCRESVCIPSERETLFKFKNNLIDPSNRLWSWNPNNTNCCHWYGVLCHNLTSHLLQLHLHTTPPASFDDWEAFRRWSFGGEISPCLADLKHLNYLDLSGNTYLGEGMSIPSFLGTMTSLTHLNLSLTGFYGKIPPQIGNLSNLVYLDLSSVVANGTVPSQIGNLSKLRYLDLAYVDFEAENVEWVSSMWKLEYLDLSNANLSKAFHWLHTLQSLPSLTHLSLSGCKLPHYNEPSLLNFSSLQTLHLSFTSYSPAISFVPKWIFKLKNLVSLQLSDNYEIQGPIPCGIRNLTHLQNLDLSFNSFSSSITNCLYGLHRLKFLNLGDNNLHGTISDALGNLTSLVELDLSGNQLEGTIPTSLGNLCNLRVIDLSYLKLNQQ…	KRH08979	GLYMA_16G185800	34747498	34755392	34747498	34755392	361;778;30	383;800;68	16
IPR002182	MAEFVLETVLRNLNSLVQKELALFLGFDQDLERLTTLFTTIKATLEDAEEKQFSDRAMKNWLGKLKDAALILDDIIDECAYEGLAFENQGIKSGPSDKVQGSCLSSFHPKRVVFRYKIAKKMKTISERLTEIAEERKMFHLTEMVRKRRSGVLELRQTGSSITETQVFGREEDKNKILDFLIGDATHSEELSVYPIAGVGGLGKTTLGQLIFNHERVFNHFELRMWVCVSYFSLKRVTKAIIEAAGNTCEDLDLQSQQRRLHDLLQRKRYLLVLDDVWDDNQENWQRLKSVLACGAKGTSILVTTRLSKVAAIMGTLTPHELPVLSDNDCWELFKHQAFGLNEEEHVELEDTGKEIVKKCRGMPLAAKALGGLLRFKRNKNEWLNVKESNLLELSHNEN…	KRH11738	GLYMA_15G126900	10068929	10072999	10068929	10072999	171	409	15
IPR001611	MGSNCCLNWYGISCDATTGRVSDINLHGESEDPIFEKVGRSGYMNGKFSPAICGVDTLTTLVLSGEIPADVDKLSCLTVLNLADNALSGKIPASITRLGSLKHLDLINNQFYGEIPEDFGNLAMLSRMLLSRNQLICTSLRESYGEYVWLREGERAGVR	KRH12883	GLYMA_15G201900	24836801	24837370	24836801	24837370	77	135	15
IPR001611;IPR013210;IPR025875	MGGYFLKILFALLVCFLHTEISILGLNSTSEISRVKCIESERQALLNFKRGLVNDSGMLSTWRDDENNRDCCKWKGLQCNNETGHVYMLDLHGHYPQRLSCLINISSLIDLQNIEYLNLSNNDFEGSYIPKFMGSFTNLKYLDLSWSRFGGRIPYELGNLSKLEYLDLKWNSLDGAIPSQLGKLTSLQHLDLSLNSLSGEIPSEVGVLTSLQHLDLSRNSLRGEIPSEVGKLTSLRHLDLSFNSFRGEIHSEVGMLTSLQHLDLSGNSLLGEIPSEVGKLTALRYLDLSYNVAIHGEIPYHFKNLSQLQYLCLRGLNLSGPIPFRVGNLPILHTLRLEGNFDLKINDAKWLSSLSFLTTLDLTSLHNLGSSRYWQQMIGELITNLRELSLVDCNLTDES…	KRH08747	GLYMA_16G171600	33217445	33220601	33217445	33220601	138;162;383;258;458;653;39;209	160;183;400;315;518;711;80;245	16
IPR001611;IPR013210	MGWSNSELNSQILILSMLIFTASFCVGDTDPLDVAAINSLYVALGSPLLEGWKATGGDPCLEQWEGVSCVFSNITALRLGGMDLSGKLGTNLDFPSIIEMDLSNNQIGGTIPFTLPPTLRNLSLSSNQLNGSIPDALSLLTQLSDLSLKDNHLNGQIPNAFLELTGLMNLDLSGNNLSGKLPPSMGNLSSLITLNLQNNQLSGTLFVLQDLPLQDLNIENNIFSGPIPPELLSIPNFRKDGNPFNTTIIPSPPAAFPAPAAMAPSPEKSPWKMAHNPSDTIKAPIPAIAGRSFKTTKLVWIVGAGFLIFIALGVCLLMLWCFKRRQENKKYKKHNTNMYTRSLHKRTCSNSPFEATNDEEKEWSSKLPPLQPAPPHHIPIIPGENLIINPAISTQAAER…	KRH20524	GLYMA_13G184200	29789364	29800001	29789364	29800001	118;33	140;69	13
IPR001611;IPR013210	MPTMNPVRFKYMQAIIIFMMLQVVVSAQDHIMCIQTEREALLQFKAAIEDPYGMLSSWTTSDCCQWQGIRCSNLTAHVLMLDLHGDLFNDGRYMSGEIHQSLMELQQLKYLNLSWNSFQGRGIPEFLGSLTNLRYLDLSFSHFGGKIPTQFGSLSHLKYLNLAWNSLEGSIPRQLGNLSQLQHLDLGDNQFEGKIPSQLVNLSQLQHLDLSYNQFEGNIPSQIGNLSQLLYLDLSGNSFEGSIPSQLGNLSNLQKLYLGRYYDDGALKIDDGDHWVSNLISLTHLSLVSISNLNTSHSFLQMIAKLPKLRELSLSECSLSDHFILSLRPSKFNFSSSLSFLDLSFNSFTSSMILQWLSNVTSNLVELHLSHNLLEGSTSNHFGRVMNSLEHLDLSFNIF…	KRH08793	GLYMA_16G174600	33541866	33550018	33541866	33550018	107;759;441;781;131;204;977;442;1024;36	126;779;455;794;191;259;1035;464;1046;72	16
IPR001611;IPR002182	MNMKGGMQVSLFVLSGRLSSYWSSKKKMFIFRQPSSKMVAGALVSTFVEKTIDSLASRFVDYFRGRKLNKKLLSKIKVKLLAIDVLADDAELKQFRDARVRDWLFKAKDVVFEAEDLLADIDYELSKCQVEAESQPILNQVSNFFRPSSLSSFDKEIESRMEQILEDLDDLESRGGYLGLTRTSGVGVGSGSGSKVLEKLPSTSSVVESDIYGRDDDKKLILDWITSDTDEKLSILSIVGMGGLGKTTLAQLVYNDPRIVSKFDVKAWICVSEEFDVFNVSRAILDTITDSTDDGRELEIVQRRLKEKLADKKFLLVLDDVWNESRPKWEAVLNALVCGAQGSRILVTTRSEEVASAMRSKEHKLEQLQEDYCWQLFAKHAFRDDNLPRDPGCPVIGRK…	KRH13355	GLYMA_15G233100	43796596	43801121	43796596	43801121	633;704;775;216	654;725;796;432	15
IPR001611;IPR013210	MNSSSIYILVFVQLWLLSLPCRESVCIPSERETLLKFKNNLIDPSNRLWSWNHNNTNCCHWYGVLCHNVTSHVLQLHLNTSDSVFEYDYDGHYLFDNKAFKAFDEEAYRRWSFGGEISPCLADLKHLNYLDLSANYFLGEGMSIPSFLGTMTSLTHLNLSHTGFNGKIPPQIGNLSKLRYLDLSGNYLLGGGMSIPSFLGTMTSLTHLDLSGTGFMGKIPSQIWNLSNLVYLGLGGDSDVEPLFAENVEWLSSMWKLEYLHLSYANLSKAFHWLHTLQSLPSLTHLYLSFCTLPHYNEPSLLNFSSLQTLHLSDTSYSPAISFVPKWIFKLKKLVSLQLSYNEINDPIPGGIRNLTLLQNLDLSFNSFSSSIPDCLYGLHRLKSLDLSSCDLHGTISDA…	KRH08963	GLYMA_16G184200	34604592	34609135	34604592	34609135	405;847;966;333;482;28	427;868;988;392;541;66	16
IPR001611	MPNIATFRFLLLWMLFLCFACTARAAQRGPFAMRISCGARQNVQTKPTTTLWYKDFGYTGGIPTNAKTSSYIAPPLKTLRYFPLSEGPSNCYNINRVPKGHYSIRIFFGLVAQARATDEPLFDISIQGTQIYSLKSGWTTQDDQAFTEAQVFLMDGSVSICFHGTGHGDPAILSIEILQIDNKAYYFGSQWSQGIILRTVKRLSCGFGQSKYGVDYGADPRGGDRFWQHTETFGEDSDRPRSVETRIKQASHPPNFYPETLYRSALVSTSSQPELTYTLDVDPNKNYSVWLHFAEIDNSVTAEGQRVFDIMINGDVAFKDVDIVKLSGDRYTALVLNTTVVVNGRTLTIALSPKDGSFAIINAIEIMEVIMAESKTLSDEVMALQKLKKALGLPPRFGW…	KRH21388	GLYMA_13G236700	34703014	34709380	34703396	34709158	450	507	13
IPR002182	MAATTRSPASIYDVFLSFRGLDTRHGFTGNLYKALDDRGIYTFIDDQELPRGDEITPALSKAIQESRIAITVLSQNYASSSFCLDELVTVLLCKRKGLLVIPVFYNVDPSDVRQQKGSYGEAMAKHQKRFKAKKEKLQKWRMALHQVADLSGYHFKDGDAYEYKFIQSIVEQVSREINRTPLHVADYPVGLGSQVIEVRKLLDVGSHDVVHIIGIHGMGGLGKTTLALAVYNLIALHFDESCFLQNVREESNKHGLKHLQSIILSKLLGEKDINLTSWQEGASMIQHRLQRKKVLLILDDVDKRQQLKAIVGRPDWFGPGSRVIITTRDKHILKYHEVERTYEVKVLNQSAALQLLKWNAFKREKNDPSYEDVLNRVVTYASGLPLALEIIGSNLFGKT…	KRH09428	GLYMA_16G215000	37261497	37265361	37261497	37265361	207	412	16
IPR001611	MARLSSDQVLKDNNAADPTSVTTLHLTHKALSDITCLANFVNLEKLDLKLNNLTSLEGLRSCVNLKWLSVVENKLESLEGIQGLTKLTVLNAGKNKLKSIDQVMSVVSLRALILNENEISSICKLDQLKDLNTLVLSKNPIRKIGEALMKVKSITKLSLSYCELQGIGTSLKSCVELSELRLAHNEIKSLPAELKLNSKLRSLDLGNNVITRWSELKVLELLTNLRNLNLQGNPAATVNKVMRKIKKALSKLQIFNARPVDKDTENKKGSIVDGTRDFSVDQNENDHIEAADDLDSGRKSSKKRKRTVDASKKEDRVVDEENKGHKKDKADRKKESLITNVDPGMENKSTKKKAKKDDKPLDKGFALEENVSKVEKKLKKQHKNDEQSELDVIDDAEAS…	KRH22657	GLYMA_13G314800	41004969	41008993	41005285	41008922	42;64;108;176;199	63;85;129;197;220	13
IPR001611	MENQQPANKTTNLLNHLVKELLYAILDHLDEDPFARKSLSQSCKSFHALEATHRTNLKPRRLEFLPRTLHRYRSISHLDLTLCPCVDDNTLKSLSLAWNSSLRSIDLSKSRLFSHVGLSALAMNCTCLVEADLSNRPDLTDVAAKAIAEAVNLERLCLGRCKGITDLGIGCIAVRCSKLRHVGLRWCIRVTDFGAGLIAIKCKEIRSLDLSYLPITEKCLNHILQLEHLEDLILEHCLGIEDHGLATLQASCKSMKMLNLSKCQNIGHIGIASLTSGSQNLEKLILSSSVIVTTDLAKCLQSFSRLQSVKLDSCLGTKSGLKAIGNLGASLKELNLSKCVGVTDENLPFLVQPHKDLEKLDITCCHTITHASISSLTNSCLRLTSLRMESCSLVSREGF…	KRH17127	GLYMA_14G200300	46531678	46537434	46531678	46537434	405;454;505;532;557	427;478;528;555;580	14
IPR001611;IPR013210	MMFSKLSLLRLILCSLLSLHSSQLFTSTSFAFAAITAENQEREAAALLEWRVSLDNQSQASLSSWSSGVSPCTWKGIVCDDSNSVTAINVANLGLKGTLHSLKFSSFPKLLTLDISNNSFNGIIPQQISNLSRVSQLKMDANLFSGSIPISMMKLASLSLLDLTGNKLSGTIPSIRNLTNLEHLKLANNSLSGPIPPYIGELVNLKVLDFESNRISGSIPSNIGNLTKLGIFFLAHNMISGSVPTSIGNLINLESLDLSRNTISGVIPSTLGNLTKLNFLLVFNNKLHGTLPPALNNFTKLQSLQLSTNRFTGPLPQQICIGGSLRKFAANGNSFTGSVPKSLKNCSSLTRVNLSGNRLSGNISDAFGVHPKLDFVDLSNNNFYGHISPNWAKCPSLTS…	KRH14772	GLYMA_14G048100	3731114	3734460	3731114	3734460	180;252;509;492;539;42	201;274;550;514;561;80	14
IPR001611;IPR013210	MNSSIYILVFVQLWLFSLPCRESVCIPSERETLLKIKNNLIDPSNRLWSWNHNHTNCCHWYGVLCHNVTSHVLQLHLNTTFSAAFYDGYYHFDEEAYEKSQFGGEISPCLADLKHLNHLNLSGNYFLGAGMSIPSFLGTMTSLTHLDLSLTGFMGKIPSQIGNLSNLVYLDLGGYSVEPMLAENVEWVSSMWKLEYLHLSYANLSKAFHWLHTLQSLPSLTHLDLSGCTLPHYNEPSLLNFSSLQTLHLSFTSFSPAISFVPKWIFKLKKLVSLQLWGNEIQGPIPGGIRNLTLLQNLDLSGNSFSSSIPDCLYGLHRLKFLNLRDNHLHGTISDALGNLTSLVELDLSGNQLEGNIPTSLGNLCNLRDIDFSNLKLNQQVNELLEILAPCISHGLTRL…	KRH09058	GLYMA_16G193000	35515610	35518426	35515610	35518426	342;691;270;27	364;713;329;65	16
IPR001611;IPR013210	MEVALLLAFVGKLRRHFLLLVVGMVLVLFLSPFVSPLGDEGQALMKIKSSFSNVADVLHDWDALHNDDFCSWRGVLCDNVSLSVLFLNLSSLNLGGEISPAIGDLVNLQSIDLQGNKLTGQIPDEIGNCAELIYLDLSDNQLYGDIPFSISNLKQLVFLNLKSNQLTGPIPSTLTQISNLKTLDLARNRLTGEIPRLLYWNEVLQYLGLRGNMLSGTLSSDICQLTGLWYFDVRGNNLTGTIPDSIGNCTNFAILDLSYNQISGEIPYNIGFLQVATLSLQGNRLTGKIPEVIGLMQALAILDLSDNELIGPIPPILGNLSYTGKLYLHGNMLTGPIPPELGNMSRLSYLQLNDNQLVGQIPDELGKLEHLFELNLANNHLEGSIPLNISSCTALNKFN…	KRH09212	GLYMA_16G203300	36437330	36445131	36437330	36445131	178;249;107;442;179;38	193;265;166;501;201;78	16
IPR001611	MNSLEHLDLSDNILKGEDFKSFANICTLHSLYMPANLLTEDLPSILHNLSSGCVRHSLQDLDLSHNQITGSFPDLSVFSSLKTLILDGNKLSGKIPEGILLPFHLEFLSIGSNSLEGGISKSFGNSCALRSLDMSGNNLNKELSVIIHQLSGCARFSLQELNIRGNQINGTLSDLSIFSSLKTLDLSENQLNGKIPESNKLPSLLESLSIGSNSLEGGIPKSFGDACALRSLDMSNNSLSEEFPMIIHHLSGCARYSLEQLSLSMNQINGTLPDLSIFSSLKKLYLYGNKLNGEIPKDIKFPPQLEQLDLQSNSLKGVFTDYHFANMSKLYFLELSDNSLLALAFSQNWVPPFQLRSIGLRSCKLGPVFPKWLETQNQFQGIDISNAGIADMVPKWFWA…	KRH08786	GLYMA_16G173900	33439127	33447439	33439127	33447439	3;56;475;695;57;180;742	23;70;510;753;79;202;764	16
IPR002182	MAATTRSLAYNYDVFLSFTGQDTRQGFTGYLYKALCDRGIYTFIDDQELRRGDEIKPALSNAIQESRIAITVLSQNYASSSFCLDELVTILHCKSQGLLVIPVFYKVDPSHVRHQKGSYGEAMAKHQKRFKANKEKLQKWRMALHQVADLSGYHFKDGNRDSYEYEFIGSIVEEISRKFSRASLHVADYPVGLESEVTEVMKLLDVGSHDVVHIIGIHGMGGLGKTTLALAVHNFIALHFDESCFLQNVREESNKHGLKHLQSILLSKLLGEKDITLTSWQEGASMIQHRLQRKKVLLILDDVDKRQQLKAIVGRPDWFGPGSRVIITTRDKHLLKYHEVERTYEVKVLNQSAALQLLTWNAFKREKIDPSYEDVLNRVVTYASGLPLALEVIGSNLFE…	KRH09401	GLYMA_16G213700	37160318	37164316	37160318	37164316	194	418	16
IPR001611;IPR013210	MAVLFATHVLLLILSTATTLHFSASKAARLNMTCSEKERNALLSFKHGLAEPSNRLSSWSDKSDCCTWPGVHCNNTGKVMEINLDTPAGSPYRELSGEISPSLLELKYLNRLDLSSNYFVLTPIPSFLGSLESLRYLDLSLSGFMGLIPHQLGNLSNLQHLNLGYNYALQIDNLNWISRLSSFEYLDLSGSDLHKKGNWLQVLSALPSLSELHLESCQIDNLGPPKRKANFTHLQVLDLSINNLNQQIPSWLFNLSTTLVQLDLHSNLLQGQIPQIISSLQNIKNLDLQNNQLSGPLPDSLGQLKHLEVLNLSNNTFTCPIPSPFANLSSLRTLNLAHNRLNGTIPKSFEFLRNLQVLNLGTNSLTGDMPVTLGTLSNLVMLDLSSNLLEGSIKESNFV…	KRH09002	GLYMA_16G188100	35072352	35075150	35072352	35075150	666;761;133;258;323;36	686;779;193;315;365;74	16
IPR001611	MELQQLNYLNLSSNSFQGRGIPEFLGSLTNLRYLDLSFSHFGGKIPTQFGSLSHLKYLNLAGNYYLEGSIPRQLGNLSQLQHLDLRANQFEGNIPSQIGNLSQLQHLDLSYNSFEGSIPSQLGNLSNLQKLYLGGRALKIDDGDHWLSNLISLTHLSFDSISNLNTSHSFLQMIAKLPKLRELSLIHCSLSDHFILSLRPSKFNFSSSLSVLDLSWNSFTSSMILQWLSNVTSNLVELDLSHNLLEGSTSNHFGRVMNSLEHLDLSYNIFKVFSSLRSLFLDGNKLSGKIPEGIRLPFHLKSLSIQYNSLEGGIPKSFGNSCALSSLDMSANNLNKELSVIIHQLSGCARFSLQELNIEANQINGTLSDLSIFSALKTLDLSINQLNGKIPESTKLPSL…	KRH08795	GLYMA_16G174800	33588132	33591504	33588132	33591504	103;234;299;890;29;670;259;375	125;254;320;911;90;729;280;397	16
IPR001611;IPR013210	MCVLLTIPMLYICMPIGSAKCIHFINHFVFLIITTKTPTMNPDRFRYMQALMFMMLQVVCAEEEIMCIEREREALLQFKAALVDDYGMLSSWTTADCCQWEGIRCTNLTGHVLMLDLHGQLNYYSYGIASRRYIRGEIHKSLMELQQLNYLNLGSNYFQGRGIPEFLGSLSNLRHLDLSNSDFGGKIPTQLGSLSHLKYLNLAGNYYLEGSIPRQLGNLSQLQHLDLNWNTFEGNIPSQIGNLSQLQHLDLSGNNFEGNIPSQIGNLSQLQHLDLSLNSLEGSIPSQIGNLSQLQHLDLSGNYFEGSIPSQLGNLSNLQKLYLEGPTLKIDDGDHWLSNLISLTHLSLLSISNLNNSHSFLQMIAKLPKLRELSLIDCSLSDHFILSLRPSKFNFSSSL…	KRH08825	GLYMA_16G176900	33828244	33834767	33828244	33834767	171;245;964;425;1011;70	230;303;1022;447;1033;105	16
IPR001611	MGYEVFFNLTGETPGELGKLSSLECMIIGYNKFEGGIPADFGNLTKLKYLDIAEGNLGGEIPAELGKLKMLNTVFLYKNKFEGKIPSEIGNLTSLVQLDLSDNMLSGNIPAEISRLKNLQLLNFMRNRLSGPVPSGLGDLPQLEVLELWNNSLSGPLPRNLGKNSPLQWLDVSSNLLSGEIPETLCTKGNLTKLILFNNAFLGPIPASLSTCPSLVRFRIQNNFLNGTIPVGLGKLGKLQRLELANNSLTGGIPDDIGSSTSLSFIDFSRNNLHSSLPSTIISIPNLQTLIVSNNNLRGEIPDQFQDCPSLGVLDLSSNRFSGIIPSSIASCQKLVNLNLQNNQLTGGIPKELASMPTWAILDLANNTLSGHMPESFGMSPALETFNVSHNKLEGPVPE…	KRH19627	GLYMA_13G127100	24013027	24016923	24013456	24015967	238;285	258;345	13
IPR001611;IPR013210	MFAGGIFRYGSPTTLLFLCLVASTLSDELQLLMKFKSSIQSSNANVFSSWTQANSPCQFTGIVCNSKGFVSEINLAEQQLKGTVPFDSLCELQSLEKISLGSNVYLHGSISEDLRKCTNLKQLDLGNNSFTGEVPDLSSLHKLELLSLNSSGISGAFPWKSLENLTSLEFLSLGDNLLEKTPFPLEVLKLENLYWLYLTNCSITGNIPLGIGNLTRLQNLELSDNHLSGEIPPDIVKLQRLWQLELYDNYLSGKIAVGFGNLTSLVNFDASYNQLEGDLSELRSLTKLASLHLFGNKFSGEIPKEIGDLKNLTELSLYGNNFTGPLPQKLGSWVGMQYLDVSDNSFSGPIPPHLCKHNQIDELALLNNSFSGTIPETYANCTSLARFRLSRNSLSGVVP…	KRH21678	GLYMA_13G253300	35946415	35950405	35946415	35950405	455;119;26	514;141;65	13
IPR001611;IPR013210	MALTLVMFLLSLVSQSMVSMMPGTVGHSLSAESDKVALLALKQKLTNGVFDALPSWNESLHLCEWQGVTCGHRHMRVTVLRLENQNWGGTLGPSLANLTFLRKLILSNIDLHAQIPTQIDRLKMLQVLDLSHNNLHGQIPIHLTNCSKLEVINLLYNKLTGKLPWFGTGSITKLRKLLLGANDLVGTITPSLGNLSSLQNITLARNHLEGTIPHALGRLSNLKELNLGLNHLSGVVPDSLYNLSNIQIFVLAKNQLCGTLPSNMQLAFPNLRDFLVGGNNFNGSFPSSISNITGLHVFDISLNGFSGSIPPTLGSLNKLTRFHIAYNSFGSGRAQDLDFLSSLTNCTQLHKLILEGNQFGGVLPDLIGNFSANLTLLDIGKNQISGMIPEGIGKLIGLT…	KRH14963	GLYMA_14G060300	4879085	4883061	4879085	4883061	197;470;543;566;32	256;529;601;589;70	14
IPR001611;IPR013210	MKPFSLNMLQVFWFLVIPLNSPWLCQNTVVYANAMLGNETDHLALLKFKESISSDPYGIMKSWNSSIHFCKWHGISCYPMHQRVVELNLHGYQLYGPILPQLGNLSFLRILKLENNSFNGKIPRELGHLSRLEVLYLTNNSLVGEIPSNLTSCSELKDLDLSGNNLIGKIPIEIGSLQKLQYFYVAKNNLTGEVPPSIGNLSSLIELSVGLNNLEGKIPQEVCSLKNLSLMSVPVNKLSGTIPSEVFSLSSLTNLLDLSQNSLSGSLPNVVSKLKNLEKMDVSENHLSGDIPGSIGDCTSLEYLYLQGNSFHGIIPTTMASLKGLRRLDMSRNHLSGSIPKGLQNISFLAYFNASFNMLDGEVPTEGVFQNASELAVTGNNKLCGGIPQLHLPSCPINA…	KRH21932	GLYMA_13G268100	37059014	37062538	37059014	37062538	130;300;39	190;359;77	13
IPR001611	MIRIFNSKLVLASPETATDADYAAILGVIIGHECESCYPKTESWENGKNFCLWEGVSCDTKSGHIIGLDLSCNCHQGEFHPNTTLFKQIHLQKLNLAFNNFYNSPMPSGFGDLVALTHLNLYVSAFSGVIPSKISHLSKLVSLDLSIYGMRNEAATLENVIVNVTDIKGITLDFLNMSSIKPSSLSLLVNFSSYLVSVSLPHAGKLANNILCLPNLQKLDLSDNWDFKGELPEFNRNTPLRYLDLSFTDISYNNFGGEISDLFDKLSKLEALYVSENNLVGQLPLSLFGLTQLSYLRCSVNKLVGPMPGKIRGISNLINMDFFESCDLSYNKLQGNIPNSMFHLQNLIVLGLSSNNLSGLVDFHKFLNMQSLGSLDLSHNNFLYLNFNSTEGDYTFCNL…	KRH16732	GLYMA_14G173900	42944145	42950863	42944145	42950863	516;682;447;704	574;724;468;725	14
IPR002182;IPR011713	MAEKMINVVASSSGSASKVFPKKYDVFLSFRGEDTRRNFTCHLYEALMQKKIKTYIDEQLEKGDQIALALTKAIEDSCISIVIFSDNYASSKWCLGELFKILECKKEKGQIVIPVFYNIDPSHVRKQIGSYKQAFAKLEGEPECNKWKDALTEAANLVGLDSKNYRNDVELLKDIVRAVSEKLPRRYQNQSKGLVGIEEHYKRIESFLNNGSSEVRTLGIWGMGGIGKSTLATALYNELSPEFEGHCFFINVFDKSEMSNLQGKRVFIVLDDVATSEQLEKLIGEYDFLGLGSRVIVTSRNKQMLSLVDEIYSVEELSSHHSLQLFCLTVFGEEQPKDGYEDLSRRVIFYCKGIPLALKILGKSLRQKCKDAWESELRKIQKILNVEIHNELKLSYYDL…	KRH17936	GLYMA_13G028100	7329138	7339205	7329138	7339205	260;579	385;598	13
IPR001611;IPR013210	MGEERSGSQNKRVKIYGEVLLGFIIMLICTVQFSLADTDPIDVAAINRLYTALGNPVLPGWVSSAGDPCGEGWQGVQCNGSVIQEIILNGANLGGELGDSLGSFVSIRAIVLNNNHIGGNIPSSLPVTLQHFFLSDNQFTGSIPASLSTLTELTDMSLNGNLLTGEIPDAFQSLTQLINLDLSNNNLSGELPPSMENLSALTSVHLQNNNLSGTLDVLQGLPLQDLNVENNQFAGPIPPKLLSIPSFRKDGNPFNLNGNSTIAPAHPPRSPVPATPSGTVASVTPSSGRIPTKPTEGPTAAKESNSEKSKKNTKKVVWISVSGILVFIILVLGLLLFVPRCSKREWVNRSSKQHQVGAYGVERQNPREYGAFVQPPNQTEKVPKGAIVRPKGDHQEEAR…	KRH22431	GLYMA_13G300000	39814177	39821071	39814220	39821071	152;42	211;79	13
IPR001611	MSVQYNCVLKRKTWENGTDYCKWHGVACNTISGHVIGLDVTFPPQSFGDIPSIISHLSKLRSLHLFGDQSMMRVDPCTWNKLIQNATNLKELHLIGVDMSFIGDNSLSLLTNLSSSLIDLILIDTKLQANLSSDILSLPNLKQILLHDNEKLRGELPKSNWSAPLVVLGLDNTAFSGNIPDSIGHLKSLYMLALRNCSFDEVVPSSLFNLTQLLLLDLSHNNLTGLISEFSSYSLEFLFLDHNNLSGRLDFYQFSKFKNLNLLDLSFNKLQGDLSIVPNGIEYFLVSNNELTGNIPSTMCNASSLIILDLAHNNLTGPIPPNFCKGNALKTLKLNGNQLDGLLPRSLAHCTNLKVLDLTGNNIEDTFPHWLESLQELQVLSLRSNKFHGVITCFGAKHP…	KRH14694	GLYMA_14G042400	3200948	3203310	3200948	3203310	304;188;328;470	325;245;387;527	14
IPR001611;IPR013210	MNINNILFWLLLPYFILASSSSSSFCNHHDTSALLLFKNSFALNTSLQYYYGLASCSSKTESWKNGTDCCEWDGVTCDTISGHVIGLDLSCSNLQGQLHPNSTIFSLRHLQQLDLSYNDFSGSSLYSAIGDLVNLMHLNLSHTLLSGDIPSTISHLSKLRSLHLGGDYQSMMRVDPYTWNKLIQNATNLRELSLDFVDMSYIRESSLSLLTNLSSSLISLSLSFTELQGNLSSDILSLPNLQQLDLSFNKDLGGELPKSNWSTPLSYLDLSKTAFSGNISDSIAHLESLNEIYLGSCNFDGLIPSSLFNLTQFSFIDLSFNKLVGPIPYWCYSLPSLLWLDLNNNHLTGSIGEFSSYSLEFLSLSNNKLQGNFPNSIFELQNLTYLSLSSTDLSGHLDF…	KRH14717	GLYMA_14G044400	3362521	3365727	3362521	3365727	107;432;531;627;746;791;29	123;446;590;687;802;814;78	14
IPR001611;IPR013210	MKFKNNLNDPSNRLWSWNHNNTNCCHWYGVLCHNLTSHLLQLHLHTSDSAFYHDAYHYRFYHRFDEEAYRRWSFGGEISPCLADLKHLNYLDLSANAFLGEGMSIPSFLGTMTSLTHLNLSYTGFYGKIPPQIGNLSNLVYLDLSYIPSQIGNLSNLVYLGLGSYDFEPLLPENVEWVSSMWKLEYLDLKCTLPHYNEPSLLNFSSLQTIDLSGTRTIRTSLGNLTCLVELDLSANQLEGTIPTSLGNLTSLVKLQLSRNQLEGTIPTSLGNLTSLVRLDLSYNQLEGTIPTSLANLCNLMEIDFSYLKLNQQVNELLEILAPCISHGLTALAVQSSRLSGNLTDHIGAFKNIDTLLFSNNSIGGALPRSFGKLSSLTYLDLSINKFSGNPFESLRSLS…	KRH09032	GLYMA_16G190500	35297047	35300167	35297047	35300167	676;228;1	697;286;32	16
IPR001611	MDNIPEHIVWEILSRIKKTSDRNAVSLVCKRLYYLDNAERNCIRVGCGMDPADEALSCLCIRFENLSKVEITYSGWMSKLGKQLDDKGLLILANHCPLLCDLSLSYCTFITDVGLRYLASSSKLSSLRLNFTPRITGCGILSLVVGCKNLSSLHLIRCLNVSSVEWLEYLGKLGTLEDLSIKNCRAIGEGDLIKLGPGWQKLTRLQFEVDANYRYMKVYDRLSVDRWQKQYVPCGNMLELSLVNCIISPGRGLACVLSKCKNLQKIHLDMCVGVRDFDIICLSQRSSELKSVSLRVPSDFSLPSLVNNPLRLTDESLKALAQNCSKLESVRISFSDGEFPSSSSFTLSGILCLIQRCLVRQLALDHVYSFNDVGMEALCSAEYLESLELVKCQEISDEG…	KRH23626	GLYMA_13G368900	45437078	45439893	45437122	45439893	96;383	119;401	13
IPR002182	MEVLNHNAALQLLTRNAFKREKIDPSYEDVLNRVVTYASGIPLALEVIGSNLLVKTVAEWEYAMEHYKRIPSDEILEILKVSFDALEEEEKNVFLDIAFSFKGYKWTVVDDILRALYGNCKKHHIGVLVEKSLIKLNNCYGTVEMHDLIQDTGREIERQRSPEEPGKCKRLWLPKDIIQVLKHNTGTSKIEIICLDFSISNKEETVEWNENAFMKMENRKILVIRNGKFSKGPNYFPEGLRVLEWHRYPSNCLPSNFQMINLLICKLPDSSIMSFEFHRSSKKFWHLRVLNFDQCEFLTQIPDVSDLPNLKELSYDWCESLVAVDDSIGLLNKLKKWSAYGCRKLTSFPPLNLISLEILEISECSNLEYFPEILGEMENIKHLLLYGLPIKELSFSFQN…	KRH09431	GLYMA_16G215300	37276932	37279095	37276932	37279095	2	69	16
IPR001611;IPR013210	MSCYFLKLFYALLLLLLHAAVSILGFNSLPNSAEIKCIETERQTLLNFKHGLIDRYGILSTWSDDHTNRDCCKWKGILCNNHTGHVETLHLRGQDTQYLRGSINISSLIALENIEHLDLSNNDFQGSHIPEIMGSFTNLRYLNLSHSLFRGSIPSDIGKLTHLRYLDLGSNGYLRGQIPYQLGNLSQLLYLDLGRNKYLHGQLPCQLGNLTHLQYLDLSYNDFQGELPYQLGNLSQLRYLDLARGNSFSGALPFQVRNLPLLHTLGLGGNFDVKSKDAEWLTNLSSLTKLKLTSLRNLSSSHHWLQMISKIIPNLRELRLVGCSLSDTNIQSLFYSPSNFSTALTILDLSLNKLTSSTFQLLSNFSLNLQELYLYDNNIVLSSPLCLNFPSLVILDLSY…	KRH08740	GLYMA_16G170900	33135636	33140108	33135636	33140108	864;942;210;470;967;40	885;962;226;531;1025;80	16
IPR001611	MTSLTHLNLSDSGFYGKIPPQIGNLSNLVYLDMRYVANGTVPSQIGNLSKLQYLDLSGNYLLGKGMAIPSFLCAMTSLTHLDLSYTRFHGKIPSQIGNLSNLVYLDLGGYSGFEPPLFAENVEWLSSMWKLEYLDLSNANLSKAFHWLHTLQSLPSLTHLSLSGCTLPHYNEPSLLNFSSLQTLHLSRTRYSPAISFVPKWIFKLKKLVSLELPGNEIQGPIPGGIRNLTLLQNLDLSFNSFSSSIPDCLYGLHRLKFLDLEGNNLHGTISDALGNLTSLVELYLSYNQLEGTIPTFLGNLRNSREIDLKYLYLSINKFSGNPFESLGSLSKLSTLLIDGNNFQGVVNEDDLANLTSLKEFDASGNNFTLKVGPNWIPNFQLTYLDVTSWQIGPNFPSW…	KRH08957	GLYMA_16G183600	34564893	34567538	34564893	34567538	207	266	16
IPR002182	MAWGSSSSSSSSSSNYDVFLSFRGEDTRHAFTGHLYKALHDKGIHTFIDDEKLQRGEQITRALMEAIQDSRVAITVLSQNYASSSFCLDELATILHCHQRKRLLVIPVFYKVDPSDVRHQKGSYAEALEKLETRFQHDPEKLQKWKMALKQVADLSGYHFKEGDGYEFKFIEKIVERVSREINPRTLHVADYPVGLESRVLDVRRLLDAGSDDGVHMIGIHGMGGLGKSTLARAVYNELIIAEKFDGFCFLANVREKSDKKDGLEHLQRILLSEILGEKNISLTSTQQGISIIQSRLKGKKVLLILDDVNTHGQLQAIGRRDWFGPGSKIIITTRDEQLLAYHEVNETYEMKELNQKDALQLLTWNAFKKEKADPTYVEVLHRVVAYASGLPLALEVIG…	KRH09332	GLYMA_16G210600	36968641	36973853	36968670	36973853	204	419	16
IPR001611;IPR013210	MNTSPSEYAIIFAWLLCAIMFNTGMCSLNIRCSQKDKHALLNFKQGVIDPSSVLSSWSTQQDCCEWRGVKCDNITSRVTHLSLSCSTTLPTYTDKEDKSHCLTGSIHLSLLLVELEFLNYLNLRNNDFLAIQFDSVHSQYCHCANSSALHYLDLSYNDNLSINSLQWISSMPSLEYLYLTGIDLHKETNWLQFLSELDMGGCQLKDLSPSIQYANFTSLKSLSLSANEFPSDLPKWLFNLSSGISSIELYSNSLKGKLPKALLNLKHLEVLNLEDNKLSGPIPYWLGKLEHLRYLALNLNKFSGSIPTSFGNLSSLTSLLVGHNQLSGVVSERNFAKLSKLRELDIYSSPPLIFDFDSYWVPPFQLQRLALAFAGPNLPVWLYTQRSIEWLDIYESSFE…	KRH13652	GLYMA_15G254300	48335272	48337800	48335272	48337800	291;34	346;72	15
IPR001611;IPR013210	MVFLQTLLFFLLLVVTTFGQSITPRRHHPHPSHSLLTDKAALLEFRKTIISDPHSSLANWDEAVHVCNFTGVVCDKFHNRVTRLILYDKGLVGLLSPVLSNLTGLHYLEIVRSHLFGIIPPEFSNLRRLHSITLEGNNLHGSIPESFSMLSKLYFFIIKENNISGSLPPSLFSNCTLLDVVDFSSNSLTGQIPEEIGNCKSLWSISLYDNQFTGQLPLSLTNLTLQNLDVEYNYLFGELPTKFVSSWPNLLYLHLSYNNMISHDNNTNLDPFFTALRNNSNLEELELAGMGLGGRFTYTVAGQLTSLRTLLLQENQIFGSIPRSLANLSRLFILNLTSNLLNGTISSDIFFSLPKLEQLSLSHNLFKTPIPEAIGKCLDLGLLDLSYNQFSGRIPDSLG…	KRH23682	GLYMA_13G371200	45636052	45639690	45636052	45639690	306;427;37	365;450;75	13
IPR002182	MALECVGGAVLSSFLGAVFQKLASPQVLDFFRGTKIDQKLRKDLENKLLSIQAVLDDAEQKQFGNMQVRDWLIKLKVAMLDVEDVLDEIQHSRLQVQPQSESQTCTCKLPNFFKSSPLSSFNKEINSNMKNVLDDLDDLASRMDNLGLKKASDLVVGSGSGGKVPQSKSSVVESDICCRDADKEMIINWLTSDTDNMLSILSIWGMGGLAWVCVSQEFDVLNVSRAILDTFTKSIENSDRLEIVHTKLKDKLRGNRFLLVLDDVWIESRPKWEAVQNALVCGAQGSRILVTTSSEKFASTMRSKEHELEQLQEDYCWKLFAKHAFRDDNLPRDPGCPEIGMKIVKKCQGLPLVLKSMGSLLHNKSFVSDWENILKSEIWEIEDSDIVPALALSYHHLPP…	KRH13356	GLYMA_15G233200	43865424	43867876	43865424	43867876	209	375	15
IPR001611	HASGDSRRIGTVKYVGPVEGYSDTWVGVDWDNGEGKHDGSINGVQYFHAKSERSGSFVRAHNLNQGISLLEALESRYKSESTKDEDEEDDMYVLSTSNQRVSVQLLGKDKVYDKLSRFEKLTSVSLSYMGISSPGIPSHINNTVPNIKELDLTGNLLLEWKDVGTICEQLPALRTINLSNNLMSPYKSELPLLKNIKVVVLNNTGVDWEQGFHYLQLLNLEDNCIDEWKEIMKLSQLRCLEKLYLNRNCLSSLFYPDNGGRYESEVTCYKPFQNLHCLLLANNNIGDLASVDSLNLFPNLVDIRLSDNPITDSGRGGVPRFVLIARLAKVQILNGSEVTPRERKDSEIRFLELKKIHGIEDERPSIGATVPQTISSGLLSITLNCVGASMGEKPSLTKK…	KRH11749	GLYMA_15G127600	10133939	10142434	10133939	10142434	274	295	15
IPR002182	MAATKRSLASIYDVFLSFRGLDTRYGFTGNLHKALDDREIYTVSGASEREDTRYGFTGNLYRALCEKGIHTFFDEEKLHGGDEITPALSKAIQESRIAITVLSQNYAFSSFCLDELVTILHCKSEGLLVIPVFYNVDPSDLRHQKGSYGEAMIKHQKRFESKMEKLQKWRMALKQVADLSGHHFKDGDAYEYKFIGSIVEEVSRKINRASLHVLDYPVGLESQVTDLMKLLDVGSDDVVHIIGIHGMRGLGKTTLSLAVYNLIALHFDESCFLQNVREESNKHGLKHLQSILLLKLLGEKDINLTSWQEGASMIQHRLRRKKVLLILDDADRHEQLKAIVGRPDWFGPGSRVIITTRDKHLLKYHGIERTYEVKVLNDNAALQLLTWNAFRREKIDPSY…	KRH09415	GLYMA_16G214300	37208705	37211999	37208705	37211999	222	443	16
IPR001611;IPR013210	MLQVVVSAQDHIMCIQTEREALLQFKAALLDDYGMLSSWTTSDCCQWQGIRCSNLTAHVLMLDLHGDDNEERYIRGEIHKSLMELQQLNYLNLSWNDFQGRGIPEFLGSLTNLRYLDLSHSYFGGKIPTQFGSLSHLKYLNLARNYYLEGSIPRQLGNLSQLQHLDLSINQFEGNIPSQIGNLSQLLHLDLSYNSFEGSIPSQLGNLSNLQKLYLGGSFYDDGALKIDDGDHWVSNLISLTHLSLAFVSNLNTSHSFLQMIAKLPKLRELSLSYCSLSDHFILSLRPSKFNFSSSLSFLDLSQNSFTYNLLEGSTSNHFGRVMNSLEHLDLSDNILKGEDFKSFANICTLHSLYMPANLLTEDLPSILHNLSSGCVRHSLQDLDLSHNQITGSFPDLSV…	KRH08785	GLYMA_16G173900	33439127	33447439	33440506	33444116	325;378;111;797;1017;379;502;1064;17	345;392;172;832;1075;401;524;1086;53	16
IPR002182	MAATTRSRASIYDVFLNFRGGDTRYGFTGNLYRALCDKGIHTFFDEKKLHRGEEITPALLKAIQESRIAITVLSKNYASSSFCLDELVTILHCKSEGLLVIPVFYNVDPSDVRHQKGSYGVEMAKHQKRFKAKKEKLQKWRIALKQVADLCGYHFKDGDAYEYKFIQSIVEQVSREINRAPLHVADYPVGLGSQVIEVRKLLDVGSHDVVHIIGIHGMGGLGKTTLALAVYNLIALHFDESCFLQNVREESNKHGLKHLQSILLSKLLGEKDITLTSWQEGASMIQHRLQRKKVLLILDDVDKREQLKAIVGRPDWFGPGSRVIITTRDKHLLKYHEVERTYEVKVLNQSAALQLLKWNAFKREKIDPSYEDVLNRVVTYASGLPLALEVIGSNLFGKT…	KRH09413	GLYMA_16G214100	37188773	37192870	37190350	37192804	207	412	16
IPR001611;IPR013210	MESSRLWSWNHNHTNCCHWYGVLCHNVTSHLLQLHLNTSPSAFYDGNYHFDWEAYQRWSFGGEISPCLADLKHLNYLDLSGNRFLGEGMSIPSFLGTMTSLTHLNLSHTGFRGKIPPQIGNLSNLVYLDMRYVANGTVPSQIGNLSKLEYLDLSGNYLLGKGYSDVEPLLAENVEWVSSMWKLEYLDLSNANLSKAFHWLHTLQSLPSLTHLYLSHCTLPHYNEPSLLNFSSLQTLHLSDTHYSPAISFVPKWIFKLEKLVSLELSGNYEIQGPIPCGIRNLSLLQNLDLSFNSFSSSIPNCLYGLHRLKYLVLSYNNLHGTISDALGNLTSLVELDLSHNQLEGTIPTSLGNMTSLVGLDLSYNQLEGTIPTFLGNLRNSREIDLTYLDLSINKFSGN…	KRH08966	GLYMA_16G184500	34647692	34656805	34647692	34656805	702;72;285;4	723;89;343;24	16
IPR001611	MSKVLGFSGVDDFCPMGSIYANPKEASFFLSLGPQVDVYFPPRKRSRVNAPFVFDGEWFEQKQKTSIEALPDECLFEIFRRLPAGEDRSACACVSKRWLMLLSSICKSEISVNKNTTVENPEKEGDDVEFGGKGYLSRSLEGKKATDVRLAAIAVGTSSRGGLGKLSIRGSNIVCGVTSHGLKAVARGCPSLKALSLWNVATVGDEGLIEIANGCHQLEKLDLCKCPAITDKALVAIAKNCQNLTELSLESCPNIGNEGLLAIGKLCSNLRFISIKDCSGVSDQGIAGLFSSTSLFLTKVKLQALTVSDLSLAVIGHYGKSVTDLVLNCLPNVSERGFWVMGNGNGLQKLKSLTVASCRGVTDIGLEAVGKGCPNLKIAHLHKCAFLSDNGLISFAKAA…	KRH15886	GLYMA_14G116800	14238125	14241801	14238125	14241801	455;240;565	475;263;581	14
IPR001611;IPR013210	MIGTGSYLDLRYSNLHRTISYVLGKFSLVELDLSINQPEATIRTSLGNLCNLREIDFSYLKLNKQINDILEILAPCTSHGLTTLSGNLTLWLLSLPCRESVCIPSERETLLKFKNNLNDPSNRLWSWNHNNTNCCHWYGVLCHNVTSHLLQLHLNTTFSAAFYDGYYHFDEEAYEKSQFGGEISPCLADLKHLNHLNLSGNYFLGAGMAIPSFLGTMTSLTHLDLSLTGFMGKIPSQIGNLSNLVYLDLGGYSVEPMLAENVEWVSSMWKLEYLHLSYANLSKAFHWLHTLQSLPSLTHLDLSGCTLPHYNEPSLLNFSSLQTLHLSFTSFSPAISFVPKWIFKLKKLVSLQLWGNEIQGPIPGGIRNLTLLQNLDLSGNSFSSSIPDCLYGLHRLKFL…	KRH09031	GLYMA_16G190400	35280759	35292090	35280759	35292090	803;347;104	825;406;142	16
IPR002182	MAAKTRSLASIYDVFLSFRGEDTRHGFTGNLYKALDDRGIYTFIDDQELPRGDQITSALSKAIQESRIAITVLSQNYASSSFCLDELVTILHCKRKGLLVIPVFYKIDPSDVRHQKGSYGEAMAKHQKSFKAKKLQKWRMALQQVADLSGYHFKDGDSYEYKFIGSIVEEVSRKINRAYLHAVDYPFGQWSQVMEVRKLLDVGSHDVVHIIGIHGMGGLGKTTLALAVYNLIAHHFDKSCFLENVREESNKHGLKHLQSILLSKLLGEKDINLTSWQEGASMIRHRLRRKKILLILDDVDKREQLKAIVGRSDWFGPGSRVIITTRDKHLLKYHQVERTYEVTKSLVNTSILVISLIKSLVRLIGRITGIGNNKAPVTGSTKKKNRGCKEDFA	KRH09432	GLYMA_16G215400	37279891	37281629	37279891	37281629	196	343	16
IPR002182	MALGSCSSSFNYDVFLSFRGADTRHGFTGNLYKALDDRGIYTFIDDEELQSGEEITPALLKAIQESRIAITVLSINYASSSFCLDELAYILECFKSKNLLVVPVFYNVDPSDVRHQKGSYGEALAKHQERFNHNMEKLEYWKKALHQVANLSGFHFKHGEGYEYEFIGRIVELVSSKINHAPLPVADYPVGLESRLLEVTKLLDVESDDGVYMIGIHGIGGIGKSTLAIAVYNLIACHFDGSCFLKDLREKSNKKGLQHLQSILLREILGEKEINLASVEQGASIIQHRLQRKKVLLILDDVDKHEQLQAIVGRPCWFGPGSRVIITTRDKQLLASHGVKRTYEVELLNENNALQLLTWKSFKTEKVDPSYKEVLNDVVIYASGLPLALEVIGSNLFGK…	KRH09378	GLYMA_16G212300	37062918	37068431	37062918	37068431	198	412	16
IPR001611;IPR002182	MALAMVGEALISASVEILIKKIASREFRDFFSSRKLNVYVLDELKMKLLALNAVLNDAEEKQITDPVVKEWLEELKDAVLDAEDLLDEINTDALRCEVEGESKTFANKVRSVFSSSFKNFYKSMNSKLEAISERLEHFVRQKDILGLQSVTRRVSYRTVTDSLVESVVVAREDDKEKLLSMLLYDDDAMSNDIEVITVLGMGGLGKTTLVQSLYNVSEVQKHFDLTAWAWVSDDFDILKVTKKIVESLTLKDCHITNLDVLRVELKNNLRDKKFLLVLDDLWNEKYNDWHHLIAPFSSGKKGSKIIVTTRQQKVAQVTHTFPIYELKPLSDENCWHILARHAFGNEGYDKYSSLEGIGRKIARKCNGLPLAAKTLGGLLRSNVDVGEWNRILNSNLWAH…	KRH18620	GLYMA_13G071900	17288297	17293658	17288297	17293658	594;172	652;615;393	13
IPR001611;IPR013210	MARVWLTAPLTALLLFAFSSAVSSCPPSDLAALLAFKSAVRESNGGIFNSWTGTDCCRNWYGVSCDRNSRRVAEISLRAGPVYTTFEKPFRPGYMSGSISPEICKLTYLSSIIITDWQGISGEIPRCITSLSFLRIIDLTGNRISGTLPADIGRLQYLTLLSAADNVIAGEIPPSLTSVTGLMYLDLRNNQISGPIPQSLGRLQMLSRVLLSGNQISGPIPRSFCEIYRLVDLDLSNNRLLGPIPEALGRMKVLSTLKFDNNRLSGSIPASLLGSGISELNLSHNYLEGNIPDSFGGTSYFTLLDLSYNNLRGPIPKSMSSSSYVGFLDFSHNHLCGPIPSSYSDADASSFDYNDCLCGKPLKAC	KRH24680	GLYMA_12G055500	4031444	4032895	4031444	4032895	277;27	335;66	12
IPR001611	MSIPSFLGTMTSLTHLDLSGNGFMGKIPSQIGNLSNLVYLDLASYYLNSLIAENVEWVSSMWKLEYLDLSNANLSKAFHWLHTLQSLPSLTHLYLSYCTLPHYNEPSLLNFSSLQTLDLSRTRYSPAISFVPKWIFKLKKLVSLQLQGNEIQGPIPGGIRNLSLLQNIDLSFNSFSSSIPNCLYGLHRLKFLNLVHNNLHGTISDALGNLTSLVELVLSYNQLEGTIPTFLGNLRNSREIDLTYLDLSMNKFSGNPFESLGSLSKLSSLFINDNNFQGVVNEDDLANLTSLRAFDASGNNFTLKVGPNWLPNFHLSYLDVTSWHIGPNFPSWIQSQNKLRYVGLSNTGILDSIPTWFWEAQSQVLYLNLSHNHIHGELVTTIKNPISIQTVDLSTNHLC…	KRH09045	GLYMA_16G191800	35414810	35417415	35414810	35417415	558;677;10;140;484	579;699;22;199;543	16
IPR001611	MASLSFHLVVFLLFACEMVGMRSNIVLGEEMVMQEEELLGLFEVMHTLVDDPDWAQAHPQPCTDTPWPGIECEVSNEPQIFHVTKIHIGPDILSPPCKSSAYLSQSLLKLTYLKTLSIFNCFVSSPVNLPSTLFGPFSTLEHLALQSNPTLSGEIPPSLGAVASLRVLSLSQNSFQGSIPRQIGGLVSLEQLDLSYNNFSGQIPKEIGGLKSIAILDLSWNEIEGNLPSSLGQHQLLQKMDLSSNMLTGKIPPDLGNLKRLVLLDLSHNCIGGPIPEALSNLELLEYFLIDDNPIKSEIPHFIGNLSKLKSVSFSGCGLIGSIPNSFSSLKNLTALSLDNNSLSGSVPPKLALLPNLDQLNISHNMLNGVLQLPDEFIGKLGKRLDVRGNTELCISNKP…	KRH21079	GLYMA_13G219200	33244453	33246366	33244453	33246366	164;237;317	223;295;367	13
IPR001611;IPR013210	MAAATRTSLRFLLSVSVTLTLAHLAASNSEGDALYTLKRSLSDPDNVLQSWDPTLVSPCTWFHVTCNQDNRVTRVDLGNSNLSGHLVPELGKLEHLQYLELYKNNIQGTIPPELGNLKSLVSLDLYNNNISGTIPPSLGKLKNLVFLRLNDNRLTGPIPKELAAVSSLKVVDVSNNDLCGTIPTSGPFEHIPLNNFENNPRLEGPELLGLVSYDTNCS	KRH14679	GLYMA_14G041200	3105695	3110747	3105695	3110747	95;28	154;67	14
IPR001611;IPR013210	MAVLFATHVLLLILSTATTLHFSASKAARLNMTCSEKERNALLSFKHGLADPSNRLSSWSDKSHCCTWPGVHCNNTGKVMEIILDTPAGSPYRELSGEISPSLLELKYLNRLDLSSNYFVLTPIPSFLGSLESLRYLDLSLSGFMGLIPHQLGNLSNLQHLNLGYNYALQIDNLNWISRLYSLEYLDLSGSDLHKQYWLQVLSALPSLSELHLESCQIDNLGPPKGKTNFTHLQVLDLSINNLNQQIPSWLFNLSTTLVQLDLHSNLLQGEIPQIISSLQNIKNLDLQNNQLRGPLPDSLGQLKHLEVLNLSNNTFTCPIPSPFANLSSLRTLNLAHNRLNGTIPKMMLDLSSNLLEGSIKESNFVKLLKLKELRLSWTNLFLSVNSGWVPPFQLEYVL…	KRH08988	GLYMA_16G186700	34921963	34924758	34921963	34924758	633;728;133;281;36	653;746;193;340;74	16
IPR001611;IPR013210	MEDVKVVAWLISLFLWNWVLVVDGTDSLLSPKGVNYEVAALMSMKSKMNDELHVMDGWDINSVDPCTWNMVGCSAEGYVISLEMASAGLSGTISSGIGNLSHLKTLLLQNNQLSGPIPTEIGRLLELQTLDLSGNQLDGEIPNSLGFLTHLSYLRLSKNKLSGQIPQLVANLTGLSFLDLSFNNLSGPTPKILAKGYSISGNNFLCTSSSQICMGFSKPVNDSIADTGSSQTSGSHHQRVLAVVIGFSCAFVISLVLLVFWLHWYRSHILYTSYVEQDCEFDIGHLKRFSFRELQIATGNFNSKNILGQGGFGVVYKGCLANKMLVAVKRLKDPNYTGEVQFQTEVEMIGLAVHRNLLRLYGFCMTPDERLLVYPYMPNGSVADRLRETCRERPSLDWN…	KRH21243	GLYMA_13G228000	34031416	34035990	34031489	34035774	126;35	149;74	13
IPR001611;IPR013210	MKPFSLLVLSLYFFSVVGQLPSQDILALLEFKKGIKHDPTGYVLNSWNEESIDFDGCPSSWNGVLCNAGNVAGVVLDNLGLSADPDLSVFSNLTKLVKLSMSNNSISGTLPDNIADFKSLEFLDISNNLFSSSLPLGIGELRSLQNLSLAGNNFSGPIPDSISEMASIKSLDLSRNSFSGMLPVTLTKTTSLVSLNLSHNGFTGKVPKGFELIPALEKLDLHGNMLEGNLDVVFMLLSSASYVDLSENMLSSSDSKKKFLPRISESIKHLNLSHNKLTGSLASGAAEPVFENLKVLDLSYNQLDGELPGFDFVYDLEVLRLSNNRFSGFIPNGLLKGDSLVLTELDLSANNLSGPLSIITSTTLHSLNLSSNEFTGDLPLLTGSCAVLDLSNNKLEGNL…	KRH11793	GLYMA_15G130900	10531252	10536814	10531252	10536814	292;361;142;411;505;22	306;376;201;466;563;314;67	15
IPR002182	MPVLETLGGALFGAVLQVLFDKLDSHQVLDYFLGRKLDGRLLKKLKRKLVSVNAVVDDAEQKQFTDAYVKAWLDDVRDVLLDTEDLLDEIDCEFSKTELEAESQTSASKVCDFESRIIDVLDDLDSLLDQKNDLGLKNVSHVGVGSGSGSKVSQKLPSTSLVVESIIYGRDDDKEIILNWLTSDTDNHNKISILSIVGMGGMGKTTLAQHVYNNPRIQEAKFDIKVWVCVSDDFDVLMLTKTILNKITKSKEDSGDDLEMVHGRLKEKLSGNKYLLVLDDVWNEDRDQWKALQTPLKYGAKGSKILVTTRSNKVASIMQSNKVHELKQLQEDHSWQVFAQHAFQDDYPKLNEQLKEIGIKIVEKCQGLPLALETVGCLLHTKPSVSQWEGVLKSKIWEL…	KRH20599	GLYMA_13G188300	30207091	30212726	30207091	30212726	171	414	13
IPR001611	MGMSRSFLVTFLGCLVLAVLIQAQDQSGFISIACGAPAGVNFTVPNTGLNYTSDANFINTGVSRTIVPELRDQFLQNVWNLRSFPEGQRNCYKINITRGSKYLIRASFLYGNYDGLNMLPKFDLLLGANRWLTVNINNASVSLDFEIIYVPSLDYVHICMVDTGHGTPFISAIELRTLRIDIYETRFGSLETDFRVDLGSNRGYRYNYDVYDRYWSGADLDTWRPLNFPIDADSLVQNDYKPPAVVMSTAITPANVSAPLVISWKPDDPKDSFYVYLHFTEIQVLAKNQTREFNITLNGNPWTENISPRYHSVNTIYSTSGISGEKINFSFVMTETSTLPPIINAIEIYRVKEFPQPDTYQGDVDAITTIKSVYGVTRDWQGDPCSPKDYLWEGLNCTY…	KRH09979	GLYMA_15G021800	1711831	1716516	1711831	1716516	431;454	450;473	15
IPR002182	MALELVGGALLSAFLQVAFEKLASPQVRDFFRGRKLDEKLLNNLEIKLNSIQALADDAELKQFRDPRVRNWLLKVKDAVFDAEDLLDEIQHEISKCQVEAEAEAESQTCTCKVPNFFKSSPVGSFNKEIKSRMEQVLEDLENLASQSGYLGLQNASGVGSGFGGAVSQQSQSTSLLVESVIYGRDDDKEMIFNWLTSDIDNCNKLSILSIVGMGGLGKTTLAQHVFNDPRIENKFDIKAWVCVSDEFDVFNVTRTILEAVTKSTDDSRNREMVQGRLREKLTGKRFFLVLDDVWNRKQKEWKDLQTPLNDGASGSKIVVTTRDKKVASIVGSNKIHSLELLQDDHCWRLFTKHAFQDDSHQPNPDFKEIGVKIVKKCKGLPLALTTIGSLLHQKSSISE…	KRH20628	GLYMA_13G190400	30402029	30409606	30402029	30409606	185;1182	405;1423	13
IPR001611;IPR013210	MVFIFPTLLSMKLQPFWLLLVTCFCAFAMASPPSYDAFASSEIATEANALLKWKASLDNQSQASLSSWTGNNPCNWLGISCHDSNSVSNINLTNAGLRGTFQSLNFSLLPNILILNMSHNFLSGSIPPQIDALSNLNTLDLSTNKLSGSIPSSIGNLSKLSYLNLRTNDLSGTIPSEITQLIDLHELWLGENIISGPLPQEIGRLRNLRILDTPFSNLTGTIPISIEKLNNLSYLDLGFNNLSGNIPRGIWHMDLKFLSFADNNFNGSMPEEIGMLENVIHLDMRQCNFNGSIPREIGKLVNLKILYLGGNHFSGSIPREIGFLKQLGELDLSNNFLSGKIPSTIGNLSSLNYLYLYRNSLSGSIPDEVGNLHSLFTIQLLDNSLSGPIPASIGNLINL…	KRH13407	GLYMA_15G237200	44659639	44663377	44659639	44663377	302;329;398;662;685;45	324;348;457;719;707;81	15
IPR001611;IPR002182	MDNLGLKKASGLVAGSGSGSGSGGKVPQSTSSVVESDICGRDGDKEIIINWLTSDTDNKLSILSIVGMGGLGKTTLAQLVYNDPRIVSKFDVKAWICVSEEFDVFNVSRAILDTITDSTDHGRELEIVQRRLKEKLADKKFLLVLDDVWNESRSKWEAVQNALVCGAQGSRILVTTRSGKVSSTMGSKEHKLRLLQEDYCWKLFAKHAFRDDNLPRDPGCPEIGMKIVKKCKGLPLALKSMGSLLHSKPFAWEWEGVLQSEIWELKDSDIVPALALSYHQLPPHLKTCFAYCALFPKDYMFDRECLIQLWMAENFLNHHQCNKSPEEVGQQYFNDLLSRSFFQQSSENKEVFVMHDLLNDLAKYVCGDIYFRLEVDQAKNTQKITRHFSVSIITKQYFD…	KRH13318	GLYMA_15G230700	43210358	43214443	43210358	43214443	537;43	558;259	15
IPR013210	MMGMMKVSIFVFLTLMITMGCYGVTNPNDLRILNDFRKGLKNPELLKWPDNGNDPCGPPSWSYVYCSGGRVTQIQTKNLGLEGSLPPNFNQLYELQNLGLQRNNLSGRLPTFSGLSKLQYAFLDYNEFDSIPSDFFNGLNSIKVLSLEVNPLNATTGWYFPKDLENSVQLINLSLVNCNLVGTLPDFLGTLPSLTNLRLSGNRLTGAIPASFNRSSIQVLWLNDQEGGGMTGPIDVVASMTFLRQVWLHGNQFSGTIPQNIGNLTSLQELNLNSNQLVGLIPDSLANMDLQILVLNNNGFMGPIPKFKADKVSYDSNLFCQSKPGLECAPQVTALLDFLNNLNYPSGLASKWSGNDPCGESWFGLSCDQNSKVSIINLPRQQLNGTLSSSLAKLDSLLE…	KRH25313	GLYMA_12G094200	7747150	7751419	7747150	7751419	27;330	67;368	12
IPR001611;IPR013210	MDKNRKLSRFKDLSIAFCFVAVFFLFHHLGLCCSLNEEGNALLKLRQRIVSDPFDALSNWVDDEASVDPCNWFGVECSDGRVVVLNLKDLCLGGTLAPELVKLVNIKSIILRNNSFSGTIPEGFVQLKELEVLDLGYNNFSGHLPADLGSNISLTILLLDNNEFLVGLSPEINELRMLSECQVDENQLTNAAKMPACTERATTRHIGQGKGTRRSQHSNTSPAANHYQFNRVAAPPLESPSSPSASPSGSAKPPVPKLAPHRKNASDSSPPHSTSGSGTLSKTKSTSSKVHTVPILAGVIGGAVFLIFSSIGIYLCKTKVANVRPWAMGLSGQLQKAFVTGAQKLKRSDLEAACEDFSNVIGNSPIGILYKGTLSGGVEIAVAFVSITSSKNWSKTLEA…	KRH14920	GLYMA_14G057400	4587989	4592261	4587989	4592261	105;36	163;78	14
IPR001611;IPR013210	MTIPLIQLCLEFPCHIFLVLFFLLGHTSSQSLYDQEHAVLLNIKQYLQDPPFLSNWTSTSSSHCSWPEIICTTNSVTSLTLSQSNINRTIPSFICGLTNLTHLDFSFNFIPGGFPTPLYNCSKLEYLDLSGNNFDGKVPHDIDQLSANLQYLNLGSTNFHGDVPSSIAKLKQLRQIKLQYCLLNGSVAGEIDDLSNLEYLDLSSNFMFPEWKLPWNLTKFNKLKVFNLYGTNLVGEIPENIGDMVALDMLDMSNNSLAGGIPSGLFLLKNLTSLRLYANSLSGEIPSVVEALNLANLDLARNNLTGKIPDIFGKLQQLSWLSLSLNGLSGVIPESFGNLPALKDFRVFFNNLSGTLPPDFGRYSKLETFMIASNSFTGKLPDNLCYHGMLLSLSVYDNN…	KRH09331	GLYMA_16G210500	36959125	36962955	36959125	36962955	576;75;148;293;35	597;134;205;352;71	16
IPR001611	MDRILKAARASGSLNLSNRSLTEIPDEVYRNLEGLGGDDKWWEAAELQKLILAHNSIASLKEDLRNLPFLSVLNLSHNSLSQLPAAIGELPQLKMLDVSFNSIVKIPEEIGSAVSLVKLDCSNNRLTELPSSLGRCLELSDLKGSNNLITNLPEDLANCSKLSKLDMEGNRLTVMSENLISSWTMLTEFNSSKNLLNGIPTSIGGLSRLIRLDLHQNRISAIPSSIIGCHSLTELYLGNNNISTLPVEIGALSRLGTLDLHSNQLKDYPVEACKLSLLVLDLSNNSLSGLPPEMGKMTTLRKLLLSGNPMRTLRSSLVSGPTPALLKFLRSRLSEDEDSEAVTTTKEVITMATRLSISSKELSMEELGLSAVPSEVWESGEVIKLNLSRNSIQELPVEL…	KRH22120	GLYMA_13G278800	37989524	37997368	37989524	37997368	277;46;208;404;475;231;276;499;522	292;103;265;461;533;68;252;297;425;521;543	13
IPR001611;IPR013210	MALRRAYYCLLTLLVFALCFEPLLGDTDAQILMRFKASLSNNNALNNWVNESSLCSWRGLLCNHTDQTFYGLRLHNMSLGGKIDVDTLLELPTLTSFSVMNNTFEGPMPEFKKLVRLRALFLSNNKFSGDIPDDAFEGMTKLKRVFLAENGFTGHIPKSLANLPRLWDLDLRGNSFGGSIPEFQQKDFRMFNLSHNQLEGSIPESLSNKDPSSFAGNKGLCGKPMSPCNEIGGNESRSEIPYPDSSQRKGNKYRILITVIIVIVVVVVASIVALLFIRNHWRKRLQPLILSKQENSKNSVDFRESQSIDVTSDFKKGGDGALNFVREDKGGFDLQDLLRASAVVLGSGSFGSTYKAMILNGPTVVVKRFRHMNNAGKQEFIEHMKRLGSLTHPNLLPLD…	KRH16173	GLYMA_14G137700	24669458	24673031	24669458	24673031	116;26	175;63	14
IPR002182	MDTIVSVASPIVESQFGYLMSYKENLQRLENMAQRLEDTKVSMQHRVDEAEGNEEKIEDIVQNWLKEASDTVAEAKKLIDTEGHAEAGCCMGLIPNVWTRCQLSKGFREMTQKISEVIGNGKFDRISYRVPAEVTRTPSDRGYEALDSRTSVLNEIKEALKDPKMYMIGVHGMGGVGKTTLVNELEWQVKKDGSFGAVVIATITSSPNVKEIQNKIADALNKKLKKETEKERAGELCQRIREKKNVLIILDDIWSELDLTEVGIPFGDEHSGYKLVMTSRDLNVLIKMGTQIEFDLRALQEEDSWNLFQKMAGDVVKEINIKPIAENVAKCCAGLPLLIVTVPKGLRKKDATAWKDALIQLESFDHKELQNKVHPSLELSYNFLENEELKSLFLFIGSF…	KRH21819	GLYMA_13G260600	36467412	36479638	36467412	36479638	152	382	13
IPR002182	MAQAIVNFIVQSLGDLLIQEAVFLYGVEDKVLQLQTELRMMRSYLQDADRKQDGNERLRNWISEIREAAYDSDDVIESYALRGASRRNLTGVLSLIKRYALNINKFIETHKVGSHVDNVIARISSLTKSLETYGIRPEEGEASNSMHGKQRSLSSYSHVIEEDIIGVQDDVRILELCLVDPNKGYRVVAICGMGGLGKTTLAKKVYHSLDVKSNFESLAWAYVSQHCQARDVWEGILFQLISPSQEQRQEIANMRDEELARTLYQVQEEKSCLVVLDDIWSVDTWRKLSPAFPNGISPPVVGSKIVLTTRNIDVPLKMDPSCYLHEPKCLNEHDSWELFQKKAFPKIDDPDYIQKQNLGREMVGRCGGLPLAIIVLGGLLASKTKFYDWDTVYKNINSY…	KRH12365	GLYMA_15G168500	15007753	15012598	15007753	15012351	178	418	15
IPR001611;IPR013210;IPR025875	MSCYSLKLFYALLLLLLHAAVSILGFNSLPNSAEIKCIESERQALLNFKHGLKDDSGMLSTWRDDGNNRDCCKWKGIQCNNQTGHVEMLHLRGQDTQYLRGAINISSLIALQNIEHLDLSYNDFPRSHIPEHMGSFTNLRYLNLSYCAFVGSIPSDIGKLTHLLSLDLGNNFYLHGKIPYQLGNLTHLQYLDLSYNYLDGELPYQLGNLSQLRYLDLAGGNSFSGALPIQIGNLCLLHTLGLGGNFDVKSKDAEWLTNLSSLTKLRLSSLHNLSSSHHWLQMISKLIPNLRELRLVGCSLSDTNIQSLFYSPSNFSTALTILDLSSNKLTSSTFQLLSNFPSLVILDLSYNNMTSSVFQGGFNFSSKLQNLDLQNCSLTDGSFLMSSSFIMSSSSSLVF…	KRH08738	GLYMA_16G170700	33101084	33105462	33101084	33105462	138;784;934;162;487;661;861;39;432	160;805;950;221;545;721;920;80;468	16
IPR001611;IPR013210	MEHIKVVAWLISLFLWNWVLVVDGTDNLLSPKGVNYEVAALMSMKSKTNDEFHVHVMDGWDINSVDPCTWDMVGCSAEGYVMSLEMASVGLSGTISSGIENLSHLKTLLLQNNQLSGPIPTEIGKLLELQTLDLSGNQLDGEIPNSLGCLTHLSYLRLSKNKLSGQIPQFVANLTGLSFLDLSFNNLSGPTPKILAKGYSISGNNFLCTSSSQICMGFSKPVNDTGSSQTSGSHHQRVLVVALQDCEFDIGHLKRFSFWELQTATGNFNSKNILGQGGFGVVYKGCLANKMLVAVKRLKDPNYTGEVQFQTEVEMIGLAVHRNLLRLYGFCMTPDERLLVYPYMPNGSVADHLRGECVLHEQCNPKIIHRDVKAANILLDESFEAVVGDFGLAKLLDQR…	KRH11043	GLYMA_15G084500	6483234	6487070	6483234	6487070	128;35	150;76	15
IPR002182	MGDIVFSIVAKLAEYTVGPILHHARYLCCFNNIAGNLPNAKEELELTRNSVKERVEEAIKRTEKIEPAVEKWLKDVEKVLEEVHMLQGRISELLEALKDKSACTIGLVGLGGSGKTTLAKEVGKKAEELKLFEKVVMVTVSQTPNIRSIQVQIADKLGLKFEEESEEARAQRLSETLIKHTTLLILDDIWEILDFEAIGIPYNENNKGCRVLLTTRSRDVCISMQCQKIIELNLLAGNEAWDLFKLNTNITDESPYALKGVARKIVDECKGLPIAIVTVGSTLKGKTVKEWELAFSRLKDSEPLDIPKGLRSPYVCLGLSYDNLTNELAKSLFLLCSIFPEDHEIDLEDLFRFGKGMGLPETFGTMEKARREMQIAVSILIDSYLLLQASKKERVKMHD…	KRH17192	GLYMA_14G204600	46968705	46974585	46968705	46974585	91	322	14
IPR013210	MNINYILFWLLLPYFILASSSSSSFCNHHDTSALLLFKNSFTLNTSLYYSFRYHYWWLDDSSFSSKTESWKNGTDCCEWEGVTCDTISGHVIGLDLSCSNLQGQLHPNSTIFSLRHLQQLNLAFNDFSGSSLSSAIGDLVNLMHLNLSLSGLIGDIPSTISHLSKLLSLDLSFNYDYNYQRMRVDPYTWKKLIQNATNLRELSFDGVDMSSIGESSLSLLTNLSSSLISLSLGDTKSQGNLSSDILSLPNLQILSLSGNEDLGG	KRH14701	GLYMA_14G043100	3287468	3288293	3287468	3288293	29	85	14
IPR001611;IPR013210	MQMKTQFFLYFCCICCFSYGFADAANYEASALFSIKEGLIDPLNSLHDWELVEKSEGKDAAHCNWTGIRCNSGGAVEKLDLSRVNLSGIVSNEIQRLKSLISLNLCCNEFSSSLLMTLNASSNNFSGFLPEDFGNFSSLETLDLRGSFFEGSIPKSFSKLHKLKFLGLSGNNLTGESPGAALGKLSSLECMIIGYNKFEGGIPADFGNLTKLKYLDIAEGNLGGEIPAELGKLKMLNTVFLYKNKFEGKIPSEIGNLTSLVQLDLSDNMLSGNIPAEISRLKNLQLLNFMRNRLSGPVPSGLGDLPQLEVLELWNNSLSGPLPRNLGKNSPLQWLDVSSNLLSGEIPETLCTKGNLTKLILFNNAFLGPIPASLSTCPSLVRFRIQNNFLNGTIPVGLG…	KRH19626	GLYMA_13G127100	24013027	24016923	24013027	24016923	115;450;25	173;510;71	13
IPR001611;IPR013210	MSCYFQKLFYALVLLLLHAAVSILGFNSLPNSAEIKCIETERQALLNFKHGLIDDYGILSTWRDDDSNRDCCKWKGIRCNNQTGHVEMLHLRGHGTQYLQTRHVETLHLRGHDIQYLIGGNSYLHGQIPYQLGNLTHLQYLDLSDNYLDGELPYQLGNLSQLRYLDLGENSFSGALPFQVGNLPLLHTLGLGGNFDVKSKDAEWLTNLSSLTKLKLSSLHNLSSSWLQMISKLIPNIRELRLFDCSLSDTNIQSLFYSPSNSSTALTIVDLSSNKLTSSTFQLLSNFSLNLQELYLRDNNIVLSSPLCPNFPSLGILDLSYNNMTSSVFQGGFNFSSKLQNLHLQNCGLTDESFLMSSSFIMSSSSSLVSLDLSSNLLKSSTIFYWLLKSTTDLHNLFL…	KRH08745	GLYMA_16G171400	33189225	33193742	33189225	33193742	473;135;394;889;39	490;150;453;947;80	16
IPR002182	MSDNNSPETKYDVFVSFRGKDIRDGFLSHLTDTFLRKKINVFVDETNLKKGDEIWPSLAVAIEVSSISLIIFSQDYASSRWCLEELVKILECREKYGRIVIPIFYHVQPKNVRHQLGSYENIFAQRGRKYKTKVQIWKDALNISADLSGVESSRFQNDAELIQEIVNVVLNKLAKPSVNSKGIVGIDEEIANVELLISKEPKKTRLIGIWGMGGIGKSTLAEKVLNKLRSGFEGCYFLANEREQSNRHGLISLKEKIFSELLGYDVKIDTLYSLPEDIVRRISCMKVLLILDDVNDLDHLEKLLGTLDNFGSGSRIIVTTRDEQVLKANKVDEIYRLREFNHDKALEFFNLNTFNQSDDQREYSTLSEKVVDYARGIPLVLKVLAHLLRGRKKEIWESE…	KRH12234	GLYMA_15G160900	13684687	13690703	13684687	13690703	196	405	15
IPR002182	MPVGEAFLSAFLQVLFDRLASKNVIEVILAGDKSKILKKFQKTLLLLKAVLNDAEDNHLKNEAVRMWLVELKDVAFDAEDVLDRFATEVLKRRLESMSQSQVQTTFAHVWNLFPTSLSSSMESNMKAITERLATLANERHELGLSEVAAGCSYKINETSSMVNESYIHGRDNDKKKIIQFLMENRPSHGDEVLVIPIVGMPGIGKTTLAQVVFNDDEVNTHFELKAWVSVPYDFDVKVVTRKILESVTCVTCDFNNLHQLQVKLRAVLSGKKFLIVLDDVWNKNYNEWIKLVAPFRGAARGSSVIVTTRSAEVANMMGTVESHHVNQLSDKDCWSVFVQHAFRSKTIDANQAFAEIGKKIAEKCKGSPLMATTFGGILSSQKDARDWENVMDFEIWDLA…	KRH13246	GLYMA_15G225200	41365690	41371080	41365690	41371080	171	415	15
IPR002182	MAWGSRSSSSSSNYDVFLSFRGEDTRSAFTGHLYNTLQSKGIHTFIDDEKLQRGEQITPALMKAIEDSRVAITVLSEHYASSSFCLDELATILHCDQRKRLLVIPVFYKVDPSDVRHQKGSYGEALAKLERRFQHDPEKLQNWKMALQRVADLSGYHFKEGEGYEYKFIEKIVEEVSRVINLCPLHVADYPVGLKSRVLHVRRLLHAGSDHGVHMIGIHGMGGVGKSTLARAVYNELIIAEKFDGLCFLANVRENSNKHGLEHLQGKLLLEILGEKSISLTSKQQGISIIQSRLKGKKVLLIIDDVDTHDQLQAIAGRPDWFGRGSKIIITTRDKQLLASHEVNKTYEMKELDENHALQLLTWQAFKKEKADPTYVEVLHRVVTYASGLPLALEVIGSH…	KRH09338	GLYMA_16G210800	36982310	36991446	36982364	36987510	203	418	16
IPR002182	MAWGSSSSSSSSSSNYDVFLSFRGEDTRHAFTGHLYKALHDKGIHTFIDDEKLQRGEQITRALMEAIQDSRVAITVLSQNYASSSFCLDELATILHCHQRKRLLVIPVFYKVDPSDVRHQKGSYAEALEKLETRFQHDPEKLQKWKMALKQVADLSGYHFKEGDGYEFKFIEKIVERVSREINPRTLHVADYPVGLESRVLDVRRLLDAGSDDGVHMIGIHGMGGLGKSTLARAVYNELIIAEKFDGFCFLANVREKSDKKDGLEHLQRILLSEILGEKNISLTSTQQGISIIQSRLKGKKVLLILDDVNTHGQLQAIGRRDWFGPGSKIIITTRDEQLLAYHEVNETYEMKELNQKDALQLLTWNAFKKEKADPTYVEVLHRVVAYASGLPLALEVIG…	KRH09334	GLYMA_16G210600	36968641	36973853	36968641	36973853	204	419	16
IPR001611;IPR013210;IPR025875	MSCYSLKLFYALLLLLLHAAGSILGFNSLPNSAEIKCIESERQALLNFKHGLKDDSGMLSTWRDDGNNGDCCKWKGIQCNNQTGHVEMLHLRGQDTQYLRGAINISSLIALENIEHLDLSYNAFEWRHIPELLGSFANLRYLNLSVCFFIGSIPSDIGKLTHLLSLDLGNNFYLRGKIPYQLGNLTHLQYLDLSYNDLDGELPYQLGNLSQLRYLDLAGWNSFSGALPFQVGNLPLLHTLGLGGNFDVKSKDAEWLTNLSSLTKLRLSSLHNLSSSHHWLQMISKLIPNLKELRLFDCSLSDTNIQSLFYSPSNFSTALTILDLSKNKLTSSTFQLLSNFSLNLQELYLGHNNIVLSSPLCPNFPSLVILDLSYNNMTSSVFQGGFNFSSKLQNLDLQN…	KRH08743	GLYMA_16G171200	33161554	33165918	33161554	33165918	620;138;526;716;942;39;471	634;198;584;776;1000;80;507	16
IPR001611	MRGHDWINTLLPDELLIEIFRRLDSKSNRDASSLVCTRWLRLERLTRAAIRIGASGSPDLLIHLLAARFSNITTVHIDERLSVSIPAHLGRRRSSGNSSVKLHDVNDKHGSASDQSDLDSLCLSDSGLASLAEGFPKLEKLRLIWCSNVTSEGLSSLARKCTSLKSLDLQGCYVGDQGLAAIGQCCKQLEDLNLRFCEGLTDNGLVELALGVGNALKSLGVAACAKITDVSMEVVGSQCRSLETLSLDSEFIHNKGVLAVIKGCPHLKVLKLQCINLTDDTLNVAGTSCLSLELLALYSFQRFTDKGLCAIGNGCKKLKNLTLSDCYFLSDKGLEVIATGCKELTHLEVNGCHNIGTLGLESVGKSCQHLSELALLYCQRIGDAGLVQVGQGCKFLQAL…	KRH20947	GLYMA_13G211600	32521796	32528269	32521798	32528269	160;189;366;419;445;471;521	182;209;387;441;468;493;544	13
IPR001611	MSIPSFLGTMTSLTHLDLSHTGFYGMIPPQIGNLSNLVYLDLSSDVANGTIPSQIGNLSNLVYLGLGGSYDLLAENVEWVSSMWKLEYLHLSKANLSKAFHWLHTLQSLPSLTHLSLSGCKLPHYNEPSLLNFSSLQTLHLSDTSYSPAISFVPKWIFKLKKLVSLQLSYNEINGPIPGGIRNLTLLQNLDLSFNSFSSSIPDCLYGLHRLKFLNLMDNNLHGTISDALGNLTSLVELDLSGNQLEGTIPTSLGNLTSLVELDLSDHIGAFKNIEWLYFSNNLIGGALPRSFGKLSSLRYLDLSMNKFSGNPFESLRSLSKLLSLHIDGNLFHGVVKEDDLANLTSLTDFVASGNNLTLKVGPNWIPNFQLTYLEVTSWQLGPSFPLWIQSQNQLQYVG…	KRH08956	GLYMA_16G183500	34530582	34533663	34530582	34533663	234;611;709;162	256;633;731;221	16
IPR002182	MALELVGGALLNAFLQVAFEKLASHLVRDFFRGRKLDQKLLNNLEIKLNSIQALANDAELKQFRDPLVRNWLLKVKDAVFDAEDILDEIQHEISKCQVEAEAEAESQTCTCKVPNFFKSSPASSFNREIKSRMEEILDRLELLSSQKDDLGLKNASGVGVGSELGCAVPQISQSTSSVVESDIYGRDEDKKMIFDWLTSDNGNPNQPSILSIVGMGGMGKTTLAQLVFNDPRIEEARFDVKAWVCVSDDFDAFRVTRTILEAITKSTDDSRDLEMVHGRLKEKLTGKRFLLVLDDVWNENRLKWEAVLKHLVFGAQGSRIIATTRSKEVASTMRSEEHLLEQLQEDHCWKLFAKHAFQDDNIQPNPDCKEIGMKIVEKCKGLPLALKTMGSLLHNKSSV…	KRH20540	GLYMA_13G184900	29873181	29877088	29873181	29877088	189	407	13
IPR001611	MFTLTHVLARDSFSLNTHSYRLLDLSQNKLSGSIPPCVFNIAPMFWIWRGQEVEYHDTWLLKNLDRSTNNLSGEIAPELFGLTQLGSLNLSRNHLMGKIPSNIDSMKNLESLDLSYNNLSGEIPAAISDLSFLSFLNLSYDDLIGQIPLGIQVETLDAWSYGGNPRLYGRPLTKHFSKDVNPDEAKQGGANGSQNELLYLGIGVGYIVGLNGFWYSLILNRAWRHKYFRILDHILDWLYLFVALKLNKVG	KRH12110	GLYMA_15G152800	12669438	12671888	12669438	12671888	85;108	143;131	15
IPR002182;IPR011713	METSSSSQDPRIKYDVFISFRGTDVRCGFLSHLKKELRQKQVDAFVDDRLEGGDEISHSLDKAIEGSLISLVIFSKDYASSKWCLEEVVKIIECMHSNKQIVIPVFYNVDPSDVRHQKGTYGDAFAKHEKNKRNLAKVPNWRCALNIAANLSGFHSSKFVDEVELIEEIAKCLSSKLNLMYQSELTELVGIEERIADLESLLCLGSTIVGVRVIGIWGMGGIGKTTIAAAVYNRLYFEYEGCCFMANITEESEKHGMIYVKNKIISILLKENDLQIGTPNGVPPYVKRRLIRKKVLVVLDDINDSEQLENLVGALDWFGSGSRIIVTTRDKGVLGKKADIVYEAKALNSDEAIKLFMLNAFKQSCLEMEWIELSRRVIQYANGNPLALKVLGSFLYGKS…	KRH10022	GLYMA_15G024800	2007593	2012660	2007593	2012634	211;609	420;628	15
IPR001611	MLLRFLKLWMMLCFACVSSAARLDPFALRLSCGARQNVHSKPTNTLWREDFGYTGGIAANATLPSLITPPLNTLRYFPWSEGPQNCYNINKVPKGHYSIRIFFGLVGQSKDISEPLFDISIEGTQLYSLKPGWNYQIDQVFAEALVFLTNDSVSICFHSTGHGDPAILSIEIQQIDDKAYYFDPQWSQGIILRTVKRLSCGFGQSKFDVDYGGDSRGGDRFWQHIKSFGEEYESDQPRSVETRIKHASHPPNFYPETLYQSALVSTDSQPDLTYTLEVDPNRNYSIWLHFAEIDNSVTAAGQRVFNIIINDDLVFKDVDIVELSGDIYNALVLNTTVTVNGRILTIILKPKEGNLAIINAIEIFEVIMAESKTISEEVSALQTLKKALGLPPRFGWNGD…	KRH20409	GLYMA_13G176900	29096660	29102279	29096660	29102279	447	506	13
IPR001611;IPR013210	MPTMNPVRFKYMQAIIIFMMLQVVVSAQDHIMCIQTEREALLQFKAALLDPYGMLSSWTTSDCCQWQGIRCTNLTAHVLMLDLHGGEFNYMSGEIHKSLMELQQLKYLNLSWNSFQGRGIPEFLGSLTNLRYLDLEYCRFGGKIPTQFGSLSHLKYLNLALNSLEGSIPRQLGNLSQLQHLDLSANHFEGNIPSQIGNLSQLLHLDLSYNSFEGSIPSQLGNLSNLQKLYLGGGALKIDDGDHRLSNLISLTHLSVLQMPNLNTSHSFLQMIAKLPKLRELSLSECSLPDQFILPLRPSKFNFSSSLSVLDLSFNSLTSSMILQWLSNVTSNLVELDLSYNLLEGSTSNHFGRVMNSLEHLDLSYNIFKADDFKSFANICTLHSLYMPANHLTEDLPSI…	KRH08797	GLYMA_16G175000	33606851	33614825	33606851	33614825	104;332;409;128;829;411;1096;36	123;352;424;188;888;433;1118;71	16
IPR001611;IPR013210	MESWIWWFLMCWHLLILYFSPSHSLCHPHDSFALLQFKNSFTIKTSYHNYYCHPGYSKTTTWENGTDCCSWPGVTCHHISGHVTELDLTCSGLTGKIHPNSRLFHLSHLQSLNLAFNDFNQPQLSSLFGGFLSLTHLNLSGSNFEGEIPSQISHLSKLASLDFSNVFVRLTQLTTLSVLNNNLGGQIPSSLFGLTQLSDLDCSNNKLEGPLPNNITGFPILTRLSLLGNLLNGTISSWCLSLPSLVDLVLSKNQFRGLPEHISANSSHSLQSLHLSYNKLQGNIPESIFSFLNLTLLDLSSNNLRKVPILKFLDLCNNKLKGSVKLNQELSYLDLSFNSITGGISSSIYNASSINVLNLSHNKLTGIIPRCLANSSSLEVLDLQLNKLHGTLPSTFAKY…	KRH21238	GLYMA_13G227800	34006795	34009506	34006795	34009506	133;105;267;329;401;464;293;425;28	155;119;282;388;459;507;314;446;76	13
IPR001611;IPR013210	MGAVRSITVLLLVLFMAMSSGVRSCPPSDRAALLAFKAALHEPYLGIFNSWTGADCCHKWYGVSCDQETRRVADINLRGESEEPIFERAHRTGYMTGYISPAICKLARLSSITIADWKGISGEIPRCITTLPFLRIVDLIGNRLSGSIPAGIGRLHRLTVLNVADNLISGTIPTSLANLSSLMHLDLRNNLFSGPIPRNFGSLSMLSRALLSGNRLSGAIPSSVSQIYRLADLDLSRNQISGPIPESLGKMAVLSTLNLDMNKLSGPIPVSLFSSGISDLNLSRNALEGNIPDAFGVRSYFTALDLSYNNLKGAIPKSISSASYIGHLDLSHNHLCGKIPLGSPFDHLEASSFVYNDCLCGKPLKPCY	KRH23157	GLYMA_13G341500	43324927	43327135	43324927	43327135	157;278;27	216;335;66	13
IPR002182	MHSQTSRVADNEEKAIQRCTCLKKASGVVVGSGSGSKVSEKLSSTSLLSESIIYGRDDDKEIIFNWLISDIDNKLSILSIVGMGRLGMTMVAQHVYNDPRMDDKFDIKAWVCVSEDFDVFNVSRAILDTISGSTDRSRELEMVQTRLKEKLTSKRFLLVLDNIKWCSWKRAPPGGITRRLLLALFAKHAFQSSNPQANIDFKEIDMKIVEKCKGLPLALKTMGSLLHNKSSVREWENIFKILNKERLQKKLVNNISMIYYLDHFFNNKATQGMCFVMHDLLNDLAKYVSEDMCIRLGVDKAKGLPKTTDHLSFATNYVEYFDGFGGLHDTQSIEKLPDSTCSLSNLQILKLNHCLNLKELPTNLHQLTNLHCLEFINTNIRKVPAHLGKLKNLQVLSSF…	KRH13312	GLYMA_15G230400	43149801	43152037	43149801	43152037	57;183	163;251	15
IPR002182	MIFEAGFGLALKVELMTANCEVNVVDEGRRHQNGGQLDALRVELKNNLKDKKFLLVLDDLWNEKYNDWHHLIAPFSSGKKGSKIIVTTRQQKVAQMTHTYPIYELKHLTDENCWCILAEHAFGNEGYNEYPILEETGKKIAKKCNGLPLAAKTLGGLLRSNVDEKEWDRILNSNLWAHEEVLPALHISYLHLPAHLKRCFAYCSIFPKQHLLDRKELILLWMAEGFLQQIHGEKAMESVGDEYFNELLSRSLIEKDNTKAEEKFRMHDLIYDLAKLIYGKSCCCFESGEISGTVRHLAFHSNLYDVSKRFEGLYEQKFLRTFLAARNYLYGEYCVTKKVSHDWLQKLRYLRTLSLLKYENITELPESVSILVLLRYLDLSYTSIKRLPDATCRLYNLLT…	KRH18623	GLYMA_13G072200	17317876	17321074	17317876	17321074	27	172	13
IPR001611;IPR013210	MNSSIYILVFVQLWLLSLPCRESVCIPSERETLLKFKNNLIDPSNRLWSWNHNNTNCCHWYGVLCHNVTSHLLQLHLNTTFSAAFYDRGAYRRFQFGGEISPCLADLKHLNYLDLSANYLLGAVPSQIGNLSKLRYLDLSDNDLLGEGAEITEDDWFG	KRH08973	GLYMA_16G185200	34692049	34694364	34692049	34694364	105;27	144;65	16
IPR001611;IPR002182	MPVLETLGGALFGAVLQVLFDKLDSHQVLDYFRGRKLNEKLLKKLKGKLRSVNTVVDDAEQKQFTDANVKAWLDEVRDVLLDTEDLLEEIDYEFSKTELEAESQTSASKVCNFESMIKDVLDELDSLLDQKDDLGLNNVSGVGVGSGSGSKVSQKLSSTSLVVESVIYGRDDDKATILNWLTSDTDNHNELSILSIVGMGGMGKTTLAQHVYNNPRIVEAKFDIKVWVCVSDDFDVLMVTKNILNKITNSKDDSGDDLEMVHGRLKEKLSGKKYLLVLDDVWNEHRDQWKALQTPLKYGAKGSKILVTTRSNKVASIMHSNEVRGLKQLREDHSWQVFSQHAFQDDYPELNAELKDIGIKIVEKCHGLPLALETVGCLLHKKPSFSQWERVLKSKLWEL…	KRH20538	GLYMA_13G184800	29858000	29863047	29858322	29862900	597;172	618;393	13
IPR001611;IPR013210	MASSLFFFLTLLLLSVISAVTPCPPSERAALLAFKAALIEPYLGIFNTWSGTDCCRSWYGVACDPTTGHVTDVSLRGESQDPMFQKLGRSGYMTGKISPEICNLSNLTTLVVADWKAVSGEIPACVASLYSLQILDLSGNRISGEISADIGNLRSLTLLSLADNEISGKIPTSVVKLIRLKHLDLSNNQLSGEIPYNFGNLAMLSRALLSGNQLTGSISKSVSKMKRLADLDVSSNRLTGSIPVELGKMRVLSTLKLDGNSMTGPVPSTLLSNTGMGILNLSRNGFSGTIPDVFGSGSYFMVLDLSFNNFSGRIPGSLSASKFMGHLDLSYNHLCGTIPIGSPFEHLDAASFSNNDCLCGNPLKAC	KRH20845	GLYMA_13G204300	31832093	31833193	31832093	31833193	131;179;25	153;201;64	13
IPR001611	MGCLVGCWSPSRLPKPCLKKLEYLNIGCCKCVTDSDIKSISELINLKELQISNSSITDIGITYLRGLEKLTTLNVEGCNITAACLEFIHALTSLACLNLNRCGLSDDGFEKISGLKNLKRLSLAFNRITDACLVHLKDLTNLEYLNLDSCRIGDGGLANLTGLTLLKSLVLSDTDIGNSGLRYISGLKKLEDLNVSFTTVTDNGLKRLSGLTQLKSLNLDARQITDAGLANLTSLSGLITLDLFGARISDNGTTFLRSFKNLQSLEICGGGLTDAGVKNIREIVSLTQLNLSQNCNLTDKTLELISGMTALRSLNVSNSRITNEGLRHLKPLKNLRTLTLESCKVTASGIKKLQSTDLPNLISFRPE	KRH20221	GLYMA_13G163500	27876748	27886905	27879262	27886905	164;188;20;93;261	184;208;80;152;321	13
IPR013210	MACSVHLLLLLLTSLLALFFNPTCVYGNDELRALLDLKSSLDPEGHFLSSWTMGGNPCDGSFEGVACNEKGQVANVSLQGKGLSGKLSPAIAGLKHLTGLYLHYNSLYGEIPREVANLTELSDLYLNVNHLSGEIPPEIGKMENLQVLQLCYNQLTGSIPTQLGDLKKLSVLALQSNLLGGAIPASLGDLGMLMRLDLSSNNLFGSIPIKLADLPSLQVLDVHNNTLSGNVPPALKRLEEGFVFEHNMGLCGVGFSSLKACTASDHVNLTRPEPYGAGVGGLSRDIPETANVKLPCNTTHCQNSSKSKQATSITVGIVLLTIAVSAIGILTFTVYRRRKQKLGSTFDISEGCLSTDQAKSIYRKNGSPLVSLEYSNGWDPLADSKNFSGDRQDMFQSFR…	KRH09237	GLYMA_16G205100	36607332	36611337	36607332	36611337	28	68	16
IPR002182	MGDIVVSIVAKLAEYTVGPILHHAQYLCCFNNIAGNLPNAKEELELTRNSVKERVEEAIMRTEIIEPAVEKWLKDVEKVLEEVHMLQERISEVSKSYFRRQFQYFLTKKIARKIEKMAQLNHNSKFDPFSKIAELPGMKYYSSKDFVLFKSRESTYENLLEALKDKSVSMIGLVGLGGSGKTTLAKEVGKKAEELKLFEKVVMATVSQTPNIRSIQLQIVDNLGLKFVEESEEGRAQRLSERLRTGTTLLILDDVWENLDFEAIGIPYNENNKGCGVLLTTRSREVCISMQCQTIIELNLLTGEEAWDLFKLNANITGESPYVLKGVATKIVDECKGLPIAIVTVGSTLKGKTFEEWESALSRLEDSKPLDIPKGLRSPYACLQLSYDNLTNQLAKSLF…	KRH17191	GLYMA_14G204500	46946496	46957734	46946496	46957734	153	389	14
IPR001611;IPR013210	MEDVKVVAWLISLFLWNWVLVVDGTDSLLSPKGVNYEVAALMSMKSKMNDELHVMDGWDINSVDPCTWNMVGCSAEGYVISLEMASAGLSGTISSGIGNLSHLKTLLLQNNQLSGPIPTEIGRLLELQTLDLSGNQLDGEIPNSLGFLTHLSYLRLSKNKLSGQIPQLVANLTGLSFLDLSFNNLSGPTPKILAKGYSISGNNFLCTSSSQICMGFSKPVNDTGSSQTSGSHHQRVLAVVIGFSCAFVISLVLLVFWLHWYRSHILYTSYVEQDCEFDIGHLKRFSFRELQIATGNFNSKNILGQGGFGVVYKGCLANKMLVAVKRLKDPNYTGEVQFQTEVEMIGLAVHRNLLRLYGFCMTPDERLLVYPYMPNGSVADRLRETCRERPSLDWNRRMR…	KRH21240	GLYMA_13G228000	34031416	34035990	34031478	34035571	126;35	149;74	13
IPR001611;IPR013210	MAVLYATHVLLLILSTATTLHFSASKAARLNMTCSEKERNALLSFKHGLADPSNRLSSWSDKSDCCTWPGVHCNNTGKVMEINLDTPAGSPYRELSGEISPSLLELKYLNRLDLSSNYFVLTPIPSFLGSLESLRYLDLSLSGFMGLIPHQLGNLSNLQHLNLGYNYALQIDNLNWISRLSSLEYLDLSGSDLHKQGNWLQVLSALPSLSELHLESCQIDNLGPPKRKANFTHLQVLDLSINNLNQQIPSWLFNLSTTLVQLDLHSNLLQGQIPQIISSLQNIKNLDLQNNQLSGPLPDSLGQLKHLEVLNLSNNTFTCPIPSPFANLSSLRTLNLAHNRLNGTIPKSFEFLRNLQVLNLGTNSLTGDMPVTLGTLSNLVMLDLSSNLLEGSIKESNFV…	KRH08975	GLYMA_16G185400	34712976	34715775	34712976	34715775	628;723;133;258;323;36	648;741;193;315;365;74	16
IPR001611;IPR013210	MNSSIYILVFVQLWLLSLPCRESVCIPSERETLLKFKNNLIDPSNRLWSWNHNNTNCCHWYGVLCHNVTSHLLQLHLHTSPSAFYHDYDYQYLFDEEAYRRWSFGGEISPCLADLKHLNYLDLSGNRFLGEGMSIPSFLGTMSSLTHLDLSYTGFYGKIPPQIGNLSNLVYLDLSSDVANGTVPSQIGNLSKLRYLDLSANYLLGGGMSIPSFLGTMTSLTHLNLSHTGFMGKIPPQIGNLSNLVYLDLSSVSANGTVPSQIGNLSKLRYLDLSYNDFEGMAIPSFLCAMTSLTHLDLSHTGFMGKIPSQIGNLSNLVYLDLGNYFSEPLFAENVEWVSSMWKLEYLYLSYANLSKAFHWLHTLQSLPSLTHLYLSDCTLPHYNEPSLLNFSSLQTLHL…	KRH09040	GLYMA_16G191300	35372401	35375711	35372401	35375711	895;445;545;27	917;503;603;65	16
IPR002182	MANDGTVSETKCTHDVFLSFRRDDTHHTFTCKLYDSLCRKGIITFMDNEELKVGDQIGHKLLKAIEESRISIVVLSENYAASSWCLDELVKIHECMKAKNLLVWPIFYKVDPSDVRHQNGSYGEAMTEHETRFGKDSEKVHKWRLTLTDMTNLKGEHVQEGRDESKFIDDLVSRIFIKVSPKDLSRNEHIVGWEYRVEELKSLLELESHNITNCLLGIHGTGGIGKTTLVKALYDSIYKQFQGSCFLSNFRENSSQIQGIKHLQEGHLSEILEGSKILLKNIEKGIGTITSRLRLKRVVIVVDDVDDIEELKKLAEELDRFGPGSRIIITTRNKYLLDVGQVEKKYEVKMLNDQESLELFCQSAFRKSCPETNYEDLSNRAIRCCKGLPLALKVLGSHM…	KRH24185	GLYMA_12G027100	1952045	1957376	1952045	1957376	194	432	12
IPR001611;IPR013210	MMALECSSFHFLNGVYMVLFFCLGIVLVNSVNEEGLSLLRFKASLLDPNNNLYNWDSSDLTPCNWTGVYCTGSVVTSVKLYQLNLSGTLAPAICNLPKLLELNLSKNFISGPIPDGFVDCGGLEVLDLCTNRLHGPLLNPIWKITTLRKLYLCENYMYGEVPAELGNLVSLEELVIYSNNLTGRIPSSIGKLKQLKVIRSGLNALSGPIPAEISECQSLEILGLAQNQLEGSIPRELEKLQNLTNILLWQNYFSGEIPPEIGNISSLELLALHQNSLSGGVPKELGKLSQLKRLYMYTNMLNGTIPPELGNCTKAIEIDLSENHLIGTIPKELGMISNLSLLHLFENNLQGHIPRELGQLRVLRNLDLSLNNLTGTIPLEFQNLTYMEDLQLFDNQLEG…	KRH13628	GLYMA_15G252600	48075362	48082860	48075362	48082860	631;554;32	649;613;70	15
IPR002182;IPR011713	MASTCSSSFSVTKKYDVFISFRGEDTRADFTSHLHAALRRNNIDTYIDYRIHKGDEIWVEIMKAIKESTLFLVIFSENYASSSWCLNELIQLMEYKKHEDVDVIPVFYKIDPSEVRKQSGSYHMAFAKHEKDRKVTEDKMQKWKNALYEAANLSGFLSDAYRTESNMIEDIIKVILQKLNHKYPNDFRGQFVSDENYASIESLLKIDSEEVRVIGIWGMGGIGKTTIAEVIFHKISSRYEGSSFLKNVAEESKRHGLNYICKELLSKLLREDLHIDTPKVIPSIITRRLKRKKVLIVLDDVNTSELLENLVGVGRDWLGAGSRVIVTTRDKHVIMGEVVDKIHEVKKMNFQNSLELFSLNAFGKTYPQKGYEELSKRAMGYAKGIPLALKVLGSLLRSR…	KRH16361	GLYMA_14G151100	32609354	32617038	32609354	32617038	200;611	414;630	14
IPR001611	MALVYLSSYMMSMTFSIAFLGGLLILAQDQSGFISIDCGAPADINYTEPKTGINYTSDANFVNTGVSGTVETEIISSGYQRQMMNVRSFPEGKRNCYKINITRGSTYLIRTNFLYGNYDGLNKAPQFDIHLGANRWYTVTISNASTPQANEIIYVPSLDYLQICLVDTDHGTPFISAIELRTLKNYTYVTQFGSLEYYNRWDLGSNNSYRYNHDVYDRFWYIYGDNKDWKQLSASIPADSLNQNDYKPPEIILSTAVTPVNASAPLVISWEPPDQTELYYVYMHFTEIQVLAKNQTREFNIAQNGKPWCPNMSPPYQNVTTIYSRVINFQQSDTHQGDVDAIATIKSVYGMTRDWQGDPCSPVAYLWNGLNCTYRGNENPRITTLNLSSSELSGMIDPS…	KRH23354	GLYMA_13G352900	44174571	44180968	44174571	44180968	380	440	13
IPR001611;IPR013210	MAVLFATHVLLLILSTATTLHFSASKAARLNMTCSEKERNALHSLKHGLADPSNRLSSWSDKSDCCTWPGVPCNNTGQVMEINLDTPVGSPYRELIGEISPSLLGLKYLNHLDLSSNYFVLTPIPSFLGSLESLRYLDLSLSGFMGLIPHQLGNLSNLQHLNLGYNYALQIDNLNWISRLSSLEYLDLSGSDLHKQGNWLQVLSALPSLSELHLESCQIDNLGPPKGKTNFTHLQVLALSNNNLNQQIPSWLFNLSKTLVQLDLHSNLLQGEIPQIISSLQNIKNLDLQNNQLSGPLPDSLGQLKHLEVLDLSNNTFTCPIPSPFANFFEFLKNLQVLNLGANSLTGDVPVTLGTLSNLVTLDLSSNLLEGSIKESNFVKLFTLKELRLSWTNLFLSVN…	KRH08969	GLYMA_16G184800	34673796	34676594	34673796	34676594	646;741;133;258;36	666;759;193;315;74	16
IPR001611	MGGVCSRKRDQHVVEDDLHRGVSGRYCRSGSTKWLRARSLRAKPNHCAGGGTCPSLMDLCIKKMREDFHKYNSFSILPRDISQQIFNELVDSHCLTEVSLEAFRDCALQDIDLGEYVGVNDDWMDVISSQGLSLLSVDVAGSQVTDDGLRLLKDCSSLQALTLSYCDQFSEYGLKHISGLSNLTSLSIRKSSSVKPDGMRAFSNLFNLEKLDLERCSEIHGGFVHLKGLKKLEYLNIGCCKCVTDSDIKSISELINLKELQISNSSITDIGITYLRGLEKLTTLNVEGCNITAACLEFIHGLKNLKRLSLAFNRITDACLVHLKDLTNLEYLNLDSCRIGDGGLANLTGLTLLKSLVLSDTDIGNSGLRYISGLKKLEDLNVSFTTVTDNGLKRLSGLT…	KRH20219	GLYMA_13G163500	27876748	27886905	27876755	27886905	230;351;375;280;448	252;371;395;339;508	13
IPR001611;IPR013210	MESWKNGTNCCEWDGVTCDIISGHVIGLDLSCSNLEGQLHPNNTIFSLRHLQHLNLAYNDFSGSSLYSAIGDLVNLMHLNLSGSQISGDIPSTISHLSKLMSLDLGSSLYLTSGDPNYPRMRVDPYTWKKFIQNATNLRELNLDSVDMSYIGESSLSLLTNLSSTLISLSLVSTELQGNLSSDILSLPNLQILSFSVNKDLGGELPKFNWSTPLRHLGLSYTAFSGNIPDSIGHLKSLNILALENCNFDGLVPSSLFNLTQLSILDLSGNHLTGSIGEFSSYSLEYLSLSNVKLQANFLNSIFKLQNLTGLSLSSTNLSGHLEFHQFSKFKNLYFLNLSHNSLLSINFDSTAEYILPPNLRYLYLSSCNINSFPKFLAPLQNLFQLDISHNNIRGSIPH…	KRH14691	GLYMA_14G042100	3176053	3178974	3176053	3178974	48;437;505;650;2	64;491;563;707;19	14
IPR013210	MLQLLPVFLLLLLEQASLISGLNQDGLYLYEWKQSLDDPDSSLSSWNNRDATPCNWAGVTCGPSNTTVTALDLSNFNLSGPFSASLLCRLPNLTSIILFNNSINQTLPLQISLCTPLLHLDLSQNLLTGFLPHTLPLLPNLLHLDLTGNNFSGPIPPSFATFPNLQTLSLVYNLLDDVVSPSLFNITTLKTLNLSFNPFLPSPIPHSLGNLTNLETLWLSGCNLVGPIPESLGNLVNLRVLDFSFNNLYGPIPSSLTRLTALTQIEFYNNSLSAEFPKGMSNLTSLRLIDVSMNHLSGTIPDELCRLPLESLNLYENRFTGELPPSIADSPNLYELRLFGNKLAGKLPENLGKNAPLKWLDVSTNRFSGGIPESLCEHGELEELLMLENEFSGEIPASL…	KRH21355	GLYMA_13G235000	34564235	34568653	34564235	34568653	23	61	13
IPR001611;IPR013210	MMLQVVVSAQDHIMCIQTEREALLQFKAALVDDYGMLSSWTTSDCCQWQGIRCSNLTGHVLMLDLHGQLRFSHAFADDITDIGWQRYMRGDIHKSLMELQQLKYLNLSWNSFQGRGIPEFLGSLTNLRYLDLEYCRFGGKIPTQFGSLSHLKYLNLALNSLEGSIPRQLGNLSQLQHLDLSANHFEGNIPSQIGNLSQLLHLDLSYNSFEGSIPSQLGNLSNLQKLYLGGSHYYDDAYGGALKIDDGDHWVSNLISLTHLSLVFISNLNTSHSFLQMIAKLPTLRELSLSECSLSDQFILSLRPSKFNFSSSLSILDLSWNSFTSSMILQWLSNVTSNLVELHLSYNLLEGSTSSNHFGIVLNSLQHLDLSYNLLEGSTSSNHFGIVLNSLQHLDLSHN…	KRH08799	GLYMA_16G175100	33620772	33629405	33624270	33629405	101;390;468;125;887;469;592;1151;18	120;410;482;185;946;491;614;1173;54	16
IPR001611;IPR002182	MALECVGGAVLSSFLAALFQKLASPQVLDFFRGTKIDQNLRRDLENKLLSIQAVLDDAEQKQFGNMPVRDWLIELKVAMLDVEDVLEEIQHSRPQVQPQSESQTCTCKVPKFFKSCSFSSINKEINSSMKKILDDLDGLASRMDSLGLKKATDLVAGSGSGGNKLQSTSLVVESDICGRDGDKEMIINWLTSYTDEKLSILSIVGMGGLGKTTLAQLVYNDPRIVKRLEIVQRRLHDHLADKKFLLVLDDVWNESRPKWEAVQNALVYGAQGSKILVTTRSEEVASTMRSKEHKLEQLQEDYCWQLFAKHAFRDDNLPRDPGCTDIGMKIVKKCKGLPLALKSMGSLLHNKPSAREWESVLQSEIWELKDSDIVPALALSYHHLPPHLKTCFAYCALFP…	KRH13327	GLYMA_15G231500	43522195	43525832	43522195	43525832	619;181;231	640;226;362	15
IPR002182	MQSFRRWVEPKAFRYDVFLSFRGWDIRFSFTGFLYKGLFDHGFRTFMDDREIDKGSQIPQTLREAIEDSRVFIVVLSANFASSSFCLDEVVLILQEFAKGKGRWILPVFYYVDPSHLADSDSYKRALEDQTEWFDSQRIQIWKTALSKLATFSGLRLIRRNGSILEYQYIELILKEVSRHVTCPVGLSHRMSKVNKLLFSGSDVGVHMVGICGEARIGKTTVARGVYNFNSDTGFDHYCYFYNVGDILSQSRFVNEGMAILNQKKVFAIFEDINDSKQLKNIIELAYQFGSGSKVIITARNKGLLQSHGIESIYEVERFSKTEAFQLLILKAFNSISVSADYVTIFNRVETYALGHPWTLEVIGSNLSGKSVENCESALLKYESITNRDIRKILEESFN…	KRH13342	GLYMA_15G232600	43719004	43723574	43719004	43723574	259	401	15
IPR001611	MHLSVCPQASAWHEQVHLLIVLNNNHIGGNIPSSLPVTLQHFFLSDNQFTGSIPASLSTLTELTDMSLNGNLLTGEIPDAFQSLTQLINLDLSNNNLSGELPPSMENLSALTSVHLQNNNLSGTLDVLQGLPLQDLNVENNQFAGPIPPKLLSIPSFRKDGNPFNLNGNSTIAPAHPPRSPVPATPSGTVASVTPSSGRIPTKPTEGPTAAKESNSEKSKKNTKKVVWISVSGILVFIILVLGLLLFVPRCSKREWVNRSSKQHQVGAYGVERQNPREYGAFVQPPNQTEKVPKGAIVRPKGDHQEEARRVRAIPNPQGEQEKDEQRMETIPKLLEHEIDMSSLDVFSMPSPPPPPPPLPVERVIVEPTLFHKEANINPPKKSPVPPTFAKTFTIASLQ…	KRH22434	GLYMA_13G300000	39814177	39821071	39815597	39821071	63	121	13
IPR001611;IPR013210	MVKSSSRRLLRLMRYRRRLGSTVEKCIPLTIPMLYICMPIGIAKVISIILILIFSGFISSITLPLYQIMCIQREREALLEFKAALVDHHGMLSSRTTADCCQWEGIRCSNLTGHVLMLDLHAETLYQRGDPQVVDGVQQLNYLDLNSNSFPDRGIPEFLGSLRNLRYLDLSYCDIEGKIPTQFGSLSHLKYLNLAWNRNLEGSIPRQLGNLSQLQHLDLSDNSLEGNIPSQIGNLSQLQHLDLSGNYFEGNIPSQIGKLSNLQKLYLGRYSDGGALKIDDGDHWPSNLISLTHLSLLSISNLNTSHSFLQMIAKLPNLRELSLYDCSLSDHFILSLKPSKFNFSTSLSIFDLSWNSFTSSMILQWLSNVTSNLVELDLSHNLLEGSTSSNHFGMVFNSL…	KRH18310	GLYMA_13G050500	14674243	14683099	14674243	14683099	237;451;163;796;452;1063;73	258;465;224;855;474;1085;109	13
IPR002182	MPVLETLGGALFGAVLQVLLDKLDSCHVLDYFRGRKLDEKLLYKLKATLRSIDAVVDDAEQKQYSYSRVREWLLEVKQAVLDAEDLLDEIDCKALKYKLEDDSQTTTSKVRNLLNVFSLSSIDKEIESRMKQLLDLLELLASQKSDLGLKNACDVGIGSGLGSNVLKILPQTSLVAEDVIYGRDDEKEMILNWLTSDIDSRSQLSIFSVVGMGGLGKTTLAQHVYNDPQIEAKFAIKAWVYVSDDFDVLKVIKAIIGAINKSKGDSGDLEILHKYLKDELTGKKFFLVLDDVWNEDRDQWKALKTPLKYGAQGSKILVTTRSNNVASTMQSNKVCQLKTLQEDHSWQVFAKNAFQDDSLQLNVELKEIGTKIVEKCKGLPLALETVGCLLRTKRSSVSE…	KRH13258	GLYMA_15G226100	41539364	41543065	41539364	41543065	184	403	15
IPR001611;IPR013210	MQNQQLHLFSIYPCVIMNSSSIYILVFVQLWLLSLPCRESVCIPSERETLLKFKNNLNDPSNRLWSWNPNNTNCCHWYGVLCHNVTSHLLQLHLNSAFYEKSQFGGEISPCLADLKHLNYLDLSGNGFLGEGMSIPSFLGTMTSLTHLNLSLTGFRGKIPPQIGNLSNLVYLDLRYVAYGTVPSQIGNLSKLRYLDLSDNYFEGNQLEGTIPTSLGNLCNLRVIDLSYLKLNQQVNELLEILAPCISHGLTTLAVRSSRLSGNLTDHIGAFKNIERLDFFNNSIGGALPRSFGKLSSFRHLDLSINKFSGNPFESLRSLSKLSSLHIGGNLFHGVVKEDDLANFTSLMGFVASGNSFTLKVGPKWLPNFQLTYLEVTSWQLGPSFPLWIQSQNKLNYVG…	KRH08982	GLYMA_16G186100	34768992	34773409	34768992	34773409	191;613;44	218;635;82	16
IPR001611	MDLSGKLGTNLDFPSIIEMDLSNNQIGGTIPFTLPPTLRNLSLSSNQLNGSIPDALSLLTQLSDLDLSGNNLSGKLPPSMGNLSSLITLNLQNNQLSGTLFVLQDLPLQDLNIENNIFSGPIPPELLSIPNFRKDGNPFNTTIIPSPPAAFPAPAAMAPSPEKSPWKMAHNPSDTIKAPIPAIAGRSFKTTKLVWIVGAGFLIFIALGVCLLMLWCFKRRQENKKYKKHNTNMYTRSLHKRTCSNSPFEATNDEEKEWSSKLPPLQPAPPHHIPIIPGENLIINPAISTQAAERQIVTNSIKVYTVASLQQYTNSFSQENYIGEGMLGPVYRAELPDGKLLAVRKMNTTASMGQNHEQFLQLVFSISKIQHANIVKLMGYCAEYSQRLLVHEYCNNGTL…	KRH20527	GLYMA_13G184200	29789364	29800001	29789364	29800001	37	59	13
IPR001611;IPR013210	MVFLQTLLFFLLLVVTTFGQSITPRRHHPHPSHSLLTDKAALLEFRKTIISDPHSSLANWDEAVHVCNFTGVVCDKFHNRVTRLILYDKGLVGLLSPVLSNLTGLHYLEIVRSHLFGIIPPEFSNLRRLHSITLEGNNLHGSIPESFSMLSKLYFFIIKENNISGSLPPSLFSNCTLLDVVDFSSNSLTGQIPEEIGNCKSLWSISLYDNQFTGQLPLSLTNLTLQNLDVEYNYLFGELPTKFVSSWPNLLYLHLSYNNMISHDNNTNLDPFFTALRNNSNLEELELAGMGLGGRFTYTVAGQLTSLRTLLLQENQIFGSIPRSLANLSRLFILNLTSNLLNGTISSDIFFSLPKLEQLSLSHNLFKTPIPEAIGKCLDLGLLDLSYNQFSGRIPDSLG…	KRH23683	GLYMA_13G371200	45636052	45639690	45636052	45639550	306;427;37	365;450;75	13
IPR002182	MGDIVLSIVAKLAEYTVGPILHHARYLCCFNNIAGNLPNAKEELELTRNSVKERVEEAIMRTEKIEPAVEKWLKDVEKVLEEEHMLQERISEVSKSYFRRQFQYFLTKKIARKIEKMAQLNHNSKFEPFSKIAELPGMKYYSSKDFVLFKSRESAYKKLLEALKDKSVSMIGLVGLGGSGKTTLAKEVGKKAEELKLFEKVVMTTVSQTPNIRSIQVQIADKLGLKFVEESEEGRAQRLSERLRTGTTLLILDDLWEKLEFEAIGIPSNENNKGCGVILTTRSREVCISLQCQTIIELNLLAGDEAWDLFKLNANITDDSPYASKGVAPKIVDECRGLPIAIVTVGSTLKGKTVKEWELALSRLKDSEPLDIPKGLRSPYACLGLSYDNLTNELAKSLF…	KRH17202	GLYMA_14G205300	47046209	47056610	47046322	47056610	156	389	14
IPR013210	MEMRQNTFGICLRIYVCLIFVWGIRDCWSINDEGLALLAFRARITYDPFNALVNWNPNDCDPCKWLGVHCVDGKVQMMKLKGLSLEGTLAPELGKLSHLNSLVLCKNNFFGAIPKELGDLPKLELLDLRENNLLGNIPTEMGKMSLLKHFVWQSNFKRWNKPNSLVILTKATLMKCLNALALPLFKLRKSIFHGHENDYCDLLPSSNVPEIAQNVPELVNSARRMLLQSSGNNLAAASFSGEPTIEISFVPTTFSSGAFPAIPDVNKKQNQTPTPSHSPFDSPHIVSDENQTSQQDETNGASRNLWKYIIVVVVVVLVIVIIILLYVSRKRAAKVIGPWKTGLSGQLQKAFITGVPKLNRAELETACEDFSNIVIHCYEGCTIYKGTLSNEVEIAVVST…	KRH11035	GLYMA_15G083800	6412945	6419216	6412945	6419216	31	70	15
IPR002182	MAWGSSSSSSSSSSNYDVFLSFRGEDTRHAFTGHLYKALHDKGIHTFIDDEKLQRGEQITRALMEAIQDSRVAITVLSQNYASSSFCLDELATILHCHQRKRLLVIPVFYKVDPSDVRHQKGSYAEALEKLETRFQHDPEKLQKWKMALKQVADLSGYHFKEGDGYEFKFIEKIVERVSREINPRTLHVADYPVGLESRVLDVRRLLDAGSDDGVHMIGIHGMGGLGKSTLARAVYNELIIAEKFDGFCFLANVREKSDKKDGLEHLQRILLSEILGEKNISLTSTQQGISIIQSRLKGKKVLLILDDVNTHGQLQAIGRRDWFGPGSKIIITTRDEQLLAYHEVNETYEMKELNQKDALQLLTWNAFKKEKADPTYVEVLHRVVAYASGLPLALEVIG…	KRH09333	GLYMA_16G210600	36968641	36973853	36968641	36973853	204	419	16
IPR001611;IPR013210	MAAAVRIHHHLSFLFLFLFFISFSCGTETDSLLHLKKSLTNSDRSLSSWIPNISPCSGTWLGVVCFDNTITGLHLSDLGLSGSIDVDALVEIRSLRTLSFINNSFSGPIPNFNKLGSIKSLLLTQNRFSGTIPTDFFSTLNSLKKLWLSGNNFSGEIPQSLTQLKLLKELHLEYNSFSGQIPNFNQDLKSLDLSNNKLQGAIPVSLARFGPNSFAGNEGLCGKPLEKTCGDDDGSSLFSLLSNVNEEKYDTSWATKVIVILVIAVVAAMIFLFVKRSRRGDGELRVVSRSRSNSTEEVLMVQVPSMRGGVGDKKKEGNKRGDIVMVNEERGVFGLQDLMKASAEVLGNGGLGSMYKAMMGTGLCVVVKRMREMNKIGKDVFDAEMRQFGRIRHRNIITP…	KRH12565	GLYMA_15G179300	17193110	17196506	17193110	17196506	188;118;27	214;176;65	15
IPR001611	PIPGGIRNLTLLQNLDLSFNSFSSSIPDCLYGLHRLKFLNLMDNNLHGTISDALGNLTSLVELDLSYNLLEGTIPTSLANLCNLREIGLSYLKFNQQVNELLEILAPCISHGLTTLAVRSSQLSGNLTDQIEAFKNIDMLDFSNNLIGGVVKEDDLANLTSLKEFHASGNNFTLKVGSNWLPSFQLTYLDVGSWQLGPSFPSWIQSQKKLKYLGMSNTGIIDSIPTQMWEAQSQVLYLNHSHNHTHGELVTTLKNPISIPTVDLSTNHLCGKLPYLSNDVYGLDLSTNSFSESMQDFLCNNQDKPMQLEILNLASNNFSGEIPDCWINWPFLVEVNLQSNHFLQSLQIRNNTRSGIFPTSSKKNNQLISLDLGENNLSGSIPTWMSHLQVLDLAQNNLS…	KRH09006	GLYMA_16G188500	35118963	35121994	35118963	35121994	387	409	16
IPR002182	MTNCLLNLKVVASSQMLGRKKVFIVLDDVDTSEQLENLIEDFDFLGLGSRVIVTTRNKQIFSQVDKIYKVKELSIHHSLKLFCLSVFREKQPKHGYEDLSRSAISYCKGIPLALKVLGASLRSRSKQAWECELRKLQKFPNMEIHNVLKLSYDGLDYSQKEIFLDIACFLRGKQRDHVTSILEAFDFPAASGIEVLLDKALITISGGIQIEMHDLIQEMGWKIVHQEHIKDPGRRSRLWKHEEVHDVLKYNKNLVNLKTIDLWGSRDLVEIPDLSKAEKLESVSLCYCESLCQLQVHSKSLGVLNLYGCSSLREFLVTSEELTELNLAFTAICALPSSIWQKRKLRSLYLRGCHNLNKLSDEPRFCGSYKHSITTLASNVKRLPVNIENLSMMTMIWLD…	KRH18689	GLYMA_13G076200	18016880	18022614	18016880	18022614	15	142	13
IPR002182	MAATTRSRASIYDVFLNFRGGDTRYGFTGNLYRALCDKGIHTFFDEKKLHRGEEITPALLKAIQESRIAITVLSKNYASSSFCLDELVTILHCKSEGLLVIPVFYNVDPSDVRHQKGSYGVEMAKHQKRFKAKKEKLQKWRIALKQVADLCGYHFKDGDAYEYKFIQSIVEQVSREINRAPLHVADYPVGLGSQVIEVRKLLDVGSHDVVHIIGIHGMGGLGKTTLALAVYNLIALHFDESCFLQNVREESNKHGLKHLQSILLSKLLGEKDITLTSWQEGASMIQHRLQRKKVLLILDDVDKREQLKAIVGRPDWFGPGSRVIITTRDKHLLKYHEVERTYEVKVLNQSAALQLLKWNAFKREKIDPSYEDVLNRVVTYASGLPLALEVIGSNLFGKT…	KRH09412	GLYMA_16G214100	37188773	37192870	37188773	37192870	207	412	16
IPR001611	MRSVSSPGFFFLLFLAAFSFANFASGATLLQDEVKALEDIAKTLGKKDWDFNVDPCSGQRNWTSAVQVKGSENNVTCDCTFANGTVCHVTNILLKSQNLPGTLPRDLFRLPFLQEIDLTRNYLNGTIPKEWGSTKLAIISLLGNRLTGSIPIEIANISTLQSLVLEGNQLSGNLPPELGNLTQIQRLLLSSNNFIGELPVTLVKLTTLQDIRIGDNQFSGKIPNFIQSLTSLQKLVIQGSGLSGPIPSGISFLENLTDLRISDLNGSEHSLFPQLNQMKNLKYLILRNCNINGTLPPYLGNMTTLKNLDLSFNKLTGPIPSTYDALRKVDYIYLTGNLLNGQVPAWTEKSDNVDISFNNFSVTSQGSTCQIGNVNLFASSMTHNDSGTVACLGSSVCQE…	KRH21906	GLYMA_13G266100	36896430	36909359	36896430	36909359	280	339	13
IPR001611;IPR013210	MGKPRGEAILCFLFFFWFWSSSNALLSPKGVNFEVQALMGIKASLVDPHGILDNWDGDAVDPCSWNMVTCSPENLVISLGIPSQNLSGTLSPSIGNLTNLQTVVLQNNNITGPIPSELGKLSKLQTLDLSDNFLSGEIPPSLGHLRRLQYLRLNNNSFDGECPESLANMAQLAFFDLSYNNLSGPIPKILAKSFSIVGNPLVCATEKEKNCHGMTLMPMPMNLNNTEDASPSGRKKAHKMAIAFGLSLGCLSLIVLGVGLVLWRRHKHKQQAFFDVKGKPVLDWGTRKQIALGAARGLLYLHEQCDPKIIHRDVKAANILLDDYCEAVVGDFGLAKLLDHQDSHVTTAVRGTVGHIAPEYLSTGQSSEKTDVFGFGILLLELITGQRALEFGKAANQKG…	KRH18306	GLYMA_13G050200	14608116	14612528	14608116	14612528	98;34	157;71	13
IPR001611;IPR013210	MGSHFLKILFAVLVSLLGFNWPAQSSHVKCIEKERQALLNFKQGLIDHSSMLSTWRDDDSNKDYCNWRGIECNNETGHVQILDLHGSNTHFLTGLIDLTSLVYLQNMEYLDLSSNYDSNKSKLPEHLGSFRSLRYLNLSYMNFDGEIPCEIGNLSKLEYLDLKVSSLRGPIPSQLGKLTCLRYLDLKGNYDLHGEIPYQIGNLSLLRYLDLGFTSLSKAIPFHVGNLPILHTLRLAGSFDLMVNDAKWLSSLSSLTNFGLDSMPNLGSSGHWQQMIAELIPNLRELRLVRCSLSDHDISSLFRSHSNLSTSLSILDLSDNILTSSTFQLLFNYSHNLQELRLRGNNIDLSSPHYPNFPSLVVLDLAVNDLTSSIIIGNFNFSSTIQELYLEECSFTDKS…	KRH08748	GLYMA_16G171700	33224207	33228544	33224207	33228544	514;438;515;33	529;499;537;73	16
IPR001611;IPR013210	MARARFPLSILLSLVFVALPLSLANTDPSDVQALEVMYNALNSPTQLTGWKIGGGDPCGESWKGVTCEGSAVVSIKLSGLGLDGTLGYLLSDLMSLRELDLSDNKIHDTIPYQLPPNLTSLNFARNNLSGNLPYSISAMVSLNYLNLSNNALSMTVGDIFASLQDLGTLDLSFNNFSGDLPPSFVALANLSSLFLQKNQLTGSLGVLVGLPLDTLNVANNNFSGWIPHELSSIRNFIYDGNSFENSPAPLPPAFTSPPPNGPHGRHHSGSGSHNKTQVSDNEKSDGHKGLTVGAVVGIVLGSVLVAAIVLLALVFCIRKQKGKKGARNFSGSLPRGVINVTPQMQEQRVKSAAVVTDLKPRPAENVTVERVAVKSGSVKQMKSPITSTLYTVASLQSAT…	KRH11488	GLYMA_15G111600	8743533	8750425	8743533	8750425	95;28	152;116;67	15
IPR001611	MADAAPSAASLDRLEAAMASLASMDSVLHGTHLRLDAFHASMLFKLDLISQQLDSMIFRQRSPRLDISNNQLTGEIPKRIGLLHELEYLSLEENYLEGDITESHLTNLSKLKVLGITDNSLSLKFGTIPNLPIKLHTKSYGTSIILNSNQFEGRIPNFLSQAWTLDLSENKISDINSFLCGKNATTYLYTLDLSNNEIMGQLPDYWDDLNSLEYLDLSNNKLSGKIPQSMGTLVYLQALVLRNNSLIGELAFMLKNCTHLDILDVSQNLLSGQIPSWIGESQDYEFWNPEYILKSIDLSSNDLSAEIPKEVGYLFGLVSLNLA	KRH08744	GLYMA_16G171300	33176268	33179516	33176268	33179516	187;211	246;233	16
IPR001611;IPR013210	MAVLFATHVLLLILSTSTTLHFSASKAARLNMTCSEKERNALLSFKHGLADPSNRLSSWSDKSDCCTWPGVHCNNTGKVMEINLDTPAGSPYRELSGEISPSLLELKYLNRLDLSSNYFVLTPIPSFLGSLESLRYLDLSLNNLNWISRLSSFEYLDLSGSDLHKQGNWLQVLSALPSLSELHLESCQIDNVGPPKGKTNFTHLQVLDLSINNLNQQIPSWLFNLSTTLVQLDLHSNLLQGEIPQIISSLQNMKNLDLQNNQLSGPLPDSLGQLKHLEVLNLSNNTFTCPIPSPFANLSSLRTLNLAHNRLNGTIPKSFEFLRNLQVLNLGTNSLTGDMPVTLGTLSNLVMLDLSSNLLEGSIKESNFVKLLKLKELRLSWTNLFLSVNSGWVPPFQLE…	KRH08999	GLYMA_16G187800	35026914	35029660	35026914	35029660	584;679;228;293;133;36	604;697;285;335;154;74	16
IPR001611	MDVISSQGLSLLSVDVAGSQVTDDGLRLLKDCSSLQALTLSYCDQFSEYGLKHISGLSNLTSLSIRKSSSVKPDGMRAFSNLFNLEKLDLERCSEIHGGFVHLKGLKKLEYLNIGCCKCVTDSDIKSISELINLKELQISNSSITDIGITYLRGLEKLTTLNVEGCNITAACLEFIHALTSLACLNLNRCGLSDDGFEKISGLKNLKRLSLAFNRITDACLVHLKDLTNLEYLNLDSCRIGDGGLANLTGLTLLKSLVLSDTDIGNSGLRYISGLKKLEDLNVSFTTVTDNGLKRLSGLTQLKSLNLDARQITDAGLANLTSLSGLITLDLFGARISDNGTTFLRSFKNLQSLEICGGGLTDAGVKNIREIVSLTQLNLSQNCNLTDKTLELISGMTAL…	KRH20220	GLYMA_13G163500	27876748	27886905	27877309	27886905	252;276;108;181;349	272;296;168;240;409	13
IPR001611	MSIPSFLGTMTSLTHLDLSDTGFRGKIPPQIGNLSNLVYLDLAYAANGTVPSQIGNLSNLVYLVLGGHSVVEPLFAENVEWVSSMWKLEYLDLSYANLSKAFHWLHTLQSLPSLTLLCLSDCTLPHYNEPSLLNFSSLQTLILYNTSYSPAISFVPKWIFKLKKLVSLQLHGNEIQGPIPCGIRNLTLIQNLDLSGNSFSSSIPDCLYGLHRLKSLEIHSSNLHGTISDALGNLTSLVELHLSNNQLEGTIPTSLGNLTSLFALYLSYNQLEGTIPTFLGNLRNSREIDLTILDLSINKFSGNPFESLGSLSKLSTLLIDGNNFQGVVNEDDLANLTSLKEFIASGNNFTLKVGPNWIPNFQLTYLDVTSWQIGPNFPSWIQSQNKLQYVGLSNTGILD…	KRH09029	GLYMA_16G190200	35268202	35270790	35268202	35270790	606;212;532	627;271;591	16
IPR013210	MNSSIIYILVFVQLWLFRLPCRESVCIPSERETLLKFKNNLNDPSNRLWSWNHNHTNCCHWYGVLCHNVTSHLLQLHLNSSPSTAFYRYYDGYDWEGYRGFQFGGEISPCLADLKHLNYLDLSANDFEGMAIPSFLGTMTSLTHLDLSYTGFIWKIPFQIGNLSNLVYLDLGSDFLEPLFAENLEWVSSMWKLEYLHLRNANLSKAFHWLHTLQSLPSLTHLYLSYCTLPHYNEPSLLNFSSLQTLHLSATIYSPAISFVPKWIFKLKKLVSLQFRGNEFPGPILGGIRNLTLLQNLDLFKNSFSSSIPDCLYGLHHLKFLNLMASNLHGTISDALGNLTSLVRLDLSYNQLQGTIPTSLGNLCNLRDINFSNLKLNQQVNELLEILAPCISHGLTNLA…	KRH09057	GLYMA_16G192900	35501640	35504860	35501640	35504860	28	66	16
IPR001611;IPR013210	MKPFSLNMLQVFWFLVIPLNSPWLCQNTVVYANAMLGNETDHLALLKFKESISSDPYGIMKSWNSSIHFCKWHGISCYPMHQRVVELNLHGYQLYGPILPQLGNLSFLRILKLENNSFNGKIPRELGHLSRLEVLYLTNNSLVGEIPSNLTSCSELKDLDLSGNNLIGKIPIEIGSLQKLQYFYVAKNNLTGEVPPSIGNLSSLIELSVGLNNLEGKIPQEVCSLKNLSLMSVPVNKLSGTLPTCLYNLSSLTLFSVPGNQFSGSLSPNMFHTLPNLQGISIGGNLFSGPIPISITNATVPQVLSFSGNSFTGQVPNLGKLKDLRWLGLSENNLGEGNSTKDLEFLRSLTNCSKLQMLSISYNYFGGSLPNSVGNLSIQLSQLYLGSNLISGKIPIELG…	KRH21933	GLYMA_13G268100	37059014	37062538	37059014	37062484	130;548;39	190;607;77	13
IPR002182	MFGLASLHVADYPVGLESQVTEVMKLLDVGSDDVVHIIGIHGMGGLGKTTLAMAVYNFIAPHFDESCFLQNVREESNKHGLKHLQSVLLSKLLGEKDITLTSWQEGASMIQHRLRLKKILLILDDVDKREQLKAIVGKPDWFGPGSRVIITTRDKHLLKYHEVERTYEVNVLNHDDAFQLLTWNAFKREKIDPSYKDVLNRVVTYASGLPLALEVIGSNLYGKTVAEWESALETYKRIPSNEILKILEVSFDALEEEQKNVFLDIACCFKGYKWTEVYDIFRALYSNCKMHHIGVLVEKSLLLKVSWRDNVEMHDLIQDMGRDIERQRSPEEPGKCKRLWSPKDIIQVLKHNTGTSKLEIICLDSSISDKEETVEWNENAFMKMENLKILIIRNGKFSK…	KRH09427	GLYMA_16G214900	37244270	37247554	37244270	37247554	17	239	16
IPR001611;IPR013210	MENKNLTSKCFFYYNPSHFFRLFFCLWILMVPVASEERWDGVVVTQSNFLALQAFKQELVDPKGFLRSWNDSGYGACSGAWVGIKCAQGQVIVIQLPWKGLKGHITERIGQLRGLRKLSLHDNQIGGSIPSALGLLLNLRGVQLFNNRFTGTIPPSLGSCPLLQSLDLSNNLLTGTIPMSLGNATKLYWLNLSFNSLSGPMPTSLTSLTYLSLQHNNLSGSIPNSWGGSLKNNFFRLRNLIIDHNLLSGSIPASLGGLSELTEISLSHNQFSGAIPNEIGNLSRLKTLDFSNNALNGSLPAALSNVSSLTLLNVENNHLGNQIPEALGRLHNLSVLVLSRNQFSGHIPQNIGNISKLRQLDLSLNNLSGEIPVAFDNLRSLSFFNVSHNNLSGPVPTLL…	KRH14902	GLYMA_14G055900	4431906	4435053	4431906	4435053	332;50	391;86	14
IPR001611;IPR013210	MEIFKCFYIKNLILVTFFMVSSAVLAIDPYSEALLSLKSELVDDDNSLHNWVVPSGGKLTGKSYACSWSGIKCNNDSTIVTSIDLSMKKLGGVVSGKQFIIFTNLTSLNLSHNFFSGQLPAEIFNLTSLTSLDISRNNFSGPFPGGIPRLQNLVVLDAFSNSFSGPLPAEFSQLENLKVLNLAGSYFRGSIPPEYGSFKSLEFLHLAGNSLTGSIPPELGHLKTVTHMEIGYNEYQGFIPPELGNMSQLQYLDIAGANLSGPIPKQLSNLTSLQSIFLFRNQLTGSIPSELSIIEPLTDLDLSDNFLIGSIPESFSELENLRLLSVMYNDMSGTVPESIAKLPSLETLLIWNNRFSGSLPPSLGRNSKLKWVDASTNDLVGSIPPDICASGELFKLILF…	KRH12906	GLYMA_15G203600	26056808	26060486	26056808	26060486	104;297;32	123;355;74	15
IPR001611;IPR013210	MAVLFATHVLLLILSTATTLHFSASKAAKLNMTCSEKERNALLSFKHGLADPSNRLSSWSDKSDCCTWPGVHCNNTGQVMEINLDTPVGSPYRELSGEISPSLLGLKYLNHLDLSSNYFVLTPIPSFLGSLESLRYLDLSLSGFMGLIPHQLGNLSNLQHLNLGYNYALQIDNLNWISRLSSLEYLDLSGSDLHKQGKWLQVLSALPSLSELHLESCQIDNLGPPKGKTNFTHLQVLDLSNNNLNQQIPSWLFNLSKTLVQLDLHSNLLQGEIPQIISSLQNIKNLDLQNNQLSGPLPDSLGQLKHLEVLDLSNNTFTCPIPSPFANLSSLKTLNLAHNPLNGTIPKSFEFLKNLQVLNLGANSLTGDVPVTLGTLSNLSNFVKLFTLKELRLSWTNLF…	KRH09035	GLYMA_16G190800	35323846	35326641	35323846	35326641	233;650;133;282;36	253;670;193;341;255;74	16
IPR001611	MRGHDWINTLIPDELLIEIFRRLDSKSSRDAGSLVCTRWLRLERFTRAAISSPRGRRRASGNSSVKLHYVNDKHGSASDQSDLDSLCISDSGLTALAEGFPKLEKLRLIFCSNVTSEGLSSLARKCTSLKSLDMQGCYVGDQGLAAVGQCCKQLEDLNLRFCEGLNDIGLVELALGVGNALKSLGVAACAKITDVSMEVVGSHCRSLETLSLDSEFIHNKGVLSVIKGCPHLKVLKLQCINLTDDVLKVVGARCLSLELLALYSFQRFTDNDKGLEEIATGCKELTHLEVNGCHNIGALGQESVGKSCQHLSELALLYYQRIGDAGLLQVGQGCKFLQALHLVDCSNIGNEAMCGIAIGCRNLKKLYIRLCYKNLVDIALTDVGLARPVKR	KRH11333	GLYMA_15G101100	7886334	7892769	7886334	7892769	125;154	146;174	15
IPR001611;IPR013210	MNSSSIYILVFVQLWLLSLPCRESVCIPSERETLLKFKNNLIDPSNRLWSWNHNNTNCCHWYGVLCHNLTSHLLQLHLSSSDYAFYDEEAYRRWSFGGEISPCLADLKHLNYLDLSGNDFEGMSIPSFLGTMTSLTHLNLSDSGFHGKIPPQIGNLSNLVYLDLSSVVDDGTVPSQIGNLSKLRYLDLSDNYFEGMAIPSFLCAMTSLTHLDLSSGFMGKIPSQIGNLSNLVYLGLGGSYDLLAENVEWVSSMWKLEYLHLSKANLSKAFHWLHTLQSLPSLTHLYLSDCTLPHYNEPSLLNFSSLQTLHLYRTSYSPAISFVPKWIFKLKKLVSLQLQSNEIQGSIPGGIRNLTLLQNLDLSGNSFSSSIPDCLYGLHRLMYLDLSYNNLLGTISDAL…	KRH09033	GLYMA_16G190600	35301957	35305361	35301957	35305361	894;380;28	915;439;66	16
IPR001611	FKNSFTINTSYDHYEYPYYYHKCDTGYSKTTTWEIGGDCCSWAGVTCHPISGHVTQLDLSCSGLVGNIHSNSTLFHLSHLHSLNLAFNHFNHSHLSSLFGGFVSLTHLNLSSSDFEGDIPSQISHLSKLVSLDLSYNMLKWKEDTWKRLLQNATVLRVLLLDETDMSSTSIRTLNMSSSLVTLSLRWTWLRGKLTDGILCLPNLQHLDLAYNWDIQGQLPKVSCSTASLGFLDLSGCGLQGSIPPSFSNLTLLTSLDLSSNHLNGSIPSSLLILPRLTFLNLNNNQLSGQIPDVFHQSNNFHELDLSNNKIEAELPSTLSNLQHLILLDLSHNKFIGQIPDVFARLNKLNTLYLGGNNFGGQIPSSLFGLTQLSELDCSNNKLEGPLPNNITGFSSLTW…	KRH08726	GLYMA_16G169600	32957908	32960257	32957908	32960257	231;251;302;419;625	250;265;359;480;685	16
IPR002182	MAILVFSKNYASSSFCLDELVKIMECVKAKGRLIFPIFYDVDPCHVRHQSGSYGEALAMHEERFTSSKENLKENMERLQKWKMALNQAADVSGKHYKLGNEYEHEFIGKIVKEISNKINRTPLHVADYPVGLESRVQTVKSLLEFESDTGVHIVGIYGIGGMGKTTLARAVYNSIADQFKGLCFLDDVRENATKHGLIHLQEMLLSEIVGEKDIKIGSVSKGISIIKHRLQRKKILLILDDVDKLEQLRATVGGPNWFGSGSRVIVTTRDKHLLASHGVDRKYEVEDLNEEESLELLCWNAFKDDKVDPCYKDISSQAVAYASGLPLALEVVGSLLFGKGIKEWESALEQYKKIPNKRIQDILKVSYNALEEDQQKIFLDIACCLKGYELAEVEDILCA…	KRH09366	GLYMA_16G211400	37025604	37033777	37027004	37032635	135	370	16
IPR001611;IPR013210	MGWLFVVCWHLLLFHFSFSHSLCHTHDSFALLHFKASFPFNTTYYYNAYECPVTNLKTTTWENGTDCCSWLGVTCHPISGHVTGLDLSCSGLYGEIHPNSTLFHLSHLQSLNLANNDFYPSPLSSLFCGFVSLTHLNLSNTYFRGEIPSQISHLSKLQSLDLSLPLNSQFLLKWRESTWKRLLQNATVLRELVLNRTDLSSTSMRPLNLSSSLITLSLRGTGLKGTLADGILCLPNLQHLYLSDNFDLHGQLPNLSCSTTSVSVLQISSNEFQGPIPPSFSNLVHLTFLDLSFNKLNGSIPPLLLALPRLTFLYLRDNYLTGQIPNVFHQSNIFEVLDLTHNNIQGELPSTLSNLQHLIYLDLSFNRLEGPLPNKITGFSNLTWLVFNNNLLNGTIPSW…	KRH14258	GLYMA_14G015500	1110972	1113773	1110972	1113773	308;464;533;605;744;285;26	368;521;592;664;800;307;75	14
IPR001611;IPR013210	MGWFLFLVLSFLLSHFPSQTSSLMPFCNHDDASALLSFKSSFTLNSSSDSSGWCESPYPKTESWENGTNCCLWEGVSCDTKSGHVIGIDLSCSCLQGEFHPNTTLFKLIHLKKLNLAFNDFSNSPMPNGFGDHVALTHLNLSHSAFSGVIPSKISLLSKLVSLDLSFLGMRIEAATLENVIVNATDIREVTLDFLNMSTIEPSSLSLLVNFSSSLVSLSLGDTGLQGKLANNILCLPNLQKLDLSVNLDLEGELPEFNRSTPLRYLDLSYTGFSGKLPNTINHLESLNFLGLESCDFEGPIPVFLFNLTQLKFLDLGGNNFSGEIPSSLSNLRHLTFINLFYNSFTGHIVQYFGNITQVYHLNLGWNNFSGKLPKCLGTFPYLSVLDLRRNNLSGMIPK…	KRH16729	GLYMA_14G173600	42921646	42925073	42922145	42924958	310;109;549;29	332;123;606;79	14
IPR001611;IPR013210	MAVLFATHVLLLILSTATTLHFSASKAARLNMTCREKERNALLSFKHGLADPSNRLSSWSDKSDCCTWPGVHCNNTGKVMEINLDTPAGSPYRELSGEISPSLLELKYLNRLDLSSNYFVLTPIPSFLGSLESLRYLDLSLSGFMGLIPHQLGNLSNLQHLNLGYNYALQIDNLNWISRLSSLEYLDLSGSDLHKQGNWLQVLSELPSLSELHLESCQIDNLGPPKGKINFTHLQVLDLSINNLNQQIPSWLFNLSTALVQLDLHSNLLQGEIPQIISSLQNIKNLDLQNNQLSGPLPDSLGQLKHLEVLNLSNNTFTCPIPSPFANLSSLRTLNLAHNRLNGTIPKSFEFLRNLQVLNLGTNSLTGDMPVTLGTLSNLVMLDLSSNLLEGSIKESNFV…	KRH08974	GLYMA_16G185300	34701489	34704287	34701489	34704287	666;761;133;282;37	686;778;193;341;74	16
IPR001611;IPR013210	MSSNALTLFILFLNISLFPAATSSLNQEGLSLLSWLSTFNSSDSATAFSSWDPTHHSPCRWDYIRCSKEGFVLEIIIESIDLHTTFPTQLLSFGNLTTLVISNANLTGKIPGSVGNLSSSLVTLDLSFNALSGTIPSEIGNLYKLQWLYLNSNSLQGGIPSQIGNCSRLRQLELFDNQISGLIPGEIGQLRDLEILRAGGNPAIHGEIPMQISNCKALVYLGLADTGISGEIPPTIGELKSLKTLQIYTAHLTGNIPPEIQNCSALEELFLYENQLSGNIPSELGSMTSLRKVLLWQNNFTGAIPESMGNCTGLRVIDFSMNSLVGELPVTLSSLILLEELLLSNNNFSGEIPSYIGNFTSLKQLELDNNRFSGEIPPFLGHLKELTLFYAWQNQLHGS…	KRH18124	GLYMA_13G039700	12249880	12253702	12249880	12253702	409;599;95;289;505;626;26	431;624;155;348;564;648;67	13
IPR001611	MGIKSHYILTSSVRKSWQGDPCAPSKYSWNGLNRSNNGYNSPTIIALDLSNNILTGPLPDFSQLQHLKALNLSGNRLSDEIPSLLTERSNNGSLSLRFCVGNPYLCRVSPCEEDKKNIALLVAGILSAVVFFIALGIVLNIIWRRRCNRKPALKQAVRSNEEIVLKTNNTQYTYSQILTITDNFDKMIGKGGCGIVYLGSLQDGTQVAVKMLLPKCPQGSQQFQTEAQLLMRVHHKNLASFLGYCNEVGHTGIIYEYMAYGNLEEYLSDARREPLSWRQRIQIAVDAAQGIEYLHHGCKPPIIHRDIKTANILLNEKMQAKVADFGFSKLFSAENESHVSTVVIGTFGYVDPEYYTSSRLTEKIDLITGQPAIIKGHQNTHIAQWVDNFLVRGDIQQIV…	KRH23360	GLYMA_13G353000	44186640	44189285	44186640	44189285	66	88	13
IPR002182	MAEFVLETLLGNLKSLVQKELLLFLGFDQDLERLSSLFTAIKATLEDAEEKQFSNRAIKDWLEKLKHEAHILDDIIDECAYEVFGLENQGVKCGPSNKVQGSCLSSFHPKRVVFRYKIAKKLKRISERLMEIAEERNKFHLVEMVREIRSGVLEWRQTTSLVIEPKVYGREEDKDKILDFLIGDASHFEDLFVYPITGLGGLGKTTLAQFIFNDEKVVNHFELRIWVCVSEDFSLERMTKAIIEATSGVACKDLDIGSKQKRLQTMLQRKRYLLVLDDVWDDKQENWQRLKSVLACGAKGASILVTTRQSKVAAIMGTIAPHELSVLPNKYCWELFKHQAFGPNEEEQVELEDIGKEIVKKCRGMPLAAKALGGLLRFKRNKNEWLNVKESNLLELSQN…	KRH11739	GLYMA_15G127100	10079102	10084397	10079102	10084397	171	412	15
IPR001611;IPR013210	MLYLSKGCGCEVVLFLWFCCYLLLTAGQITEPTEVDALRAIKRSLIDINGSLSSWDHGDPCASQSEWKGITCSNTTLVDDYLHVRQLHLMKLNLSGTLVPEIGRLSYLEILDFMWNNISGSIPKEIGNIKTLRLLLLNGNKLTGDLPEELGQLSVLNRIQIDENNITGSIPLSFANLNRTEHIHMNNNSLSGQILPELFQLGSLVHLLLDNNNFTGYLPPEFSEMPSLRILQLDNNDFGGNSIPESYGNISKLSKLSLRNCNLQGPIPDFSRIPHLAYLDLSFNQLNESIPTNKLSDNITTIDLSNNKLTGTIPSSFSGLPRLQKLSFANNSLSGYVPSTIWQDRSLNGTERLILDMQNNQLTIISGTTNLPPNVTLLLEGNPVCTNNNTLVQFCGPEI…	KRH17216	GLYMA_14G206300	47152323	47167818	47152323	47167818	298;33	346;73	14
IPR001611;IPR013210	MAVLYATHVLLLILSTATTLHFSASKAARLNMTCSEKERNALLSFKHGLADPSNRLSSWSDKSDCCTWPGVHCNNTGKVMEINLDTPAGSPYRGLSGEISPSLLELKYLNRLDLSSNYFVLTPIPSFLGSLESLRYLDLSLSGFMGLIPHQLGNLSNLQHLNLGYNYALQIDNLNWISRLSSLEYLDLSGSDLHKQGNWLQVLSALPSLSELHLESCQIDNLGPPKGKTNFTHLQVLDLSINNLNQQIPSWLFNLSTTLVQLDLHSNLLQGQIPQIISSLQNIKNIDLQNNQLSGPLPDSFGQLKHLEVLNLSNNTFTCPIPSPFANLSSLRTLNLAHNRLNGTIPKSFEFLRNLQVLNLGTNSLTGDMPVTLGTLSNLVMLDLSSNLLEGSIKESNFV…	KRH08997	GLYMA_16G187600	35001011	35003805	35001011	35003805	739;133;258;323;36	756;193;315;365;74	16
IPR013210	LDAESDVYCLQTIKKLDQFNHLSSWDFKSNTEGDMCRFSGVECWNNVKVIGLSLSNKGLKGQFPSCVENFAWLQTLNLSHNELSGYILSDISTSQLTYLTSLDLSNNNFYGEIPKGIADLSGLITLRLDSNQLSGQIPQELGLLSQLIDFSVANNLLEGPVPVFVSNVNVSLSYANNSGLCGGALGSCDESLFGRTFWYSFIIGFVSSATSVLVSFMVYYAPWTEFKKRRSNAIHPLMKKQNLQKNTRQEAELLPLAMQEQGSKELSRLLERLIPRMSFKELCKATDYFSTDNVLGIGTTGIMYKAKVPNNCFLAVKRLYGADEYKREFLLETMILGRHRHRNIAPLVGFCIEKRERILVYKYMSNGRLSDWFHSDEGDQKIKLEWPERIHIALGIARG…	KRH21657	GLYMA_13G251900	35872841	35874975	35872841	35874975	4	44	13
IPR002182	MMIKAMEVVKVIRVKVLEKGIESATSTTFTSVFKYNNVNIHQRTLQLQMGDIVLSIVAKLAEYTVGPILHHARYLCCFNNIAGNLPNAKEELELTRNSVKERVEEAIMRTEKIEPAVEKWLKDVEKVLEEEHMLQERISEVSKSYFRRQFQYFLTKKIARKIEKMAQLNHNSKFEPFSKIAELPGMKYYSSKDFVLFKSRESAYKKLLEALKDKSVSMIGLVGLGGSGKTTLAKEVGKKAEELKLFEKVVMTTVSQTPNIRSIQVQIADKLGLKFVEESEEGRAQRLSERLRTGTTLLILDDLWEKLEFEAIGIPSNENNKGCGVILTTRSREVCISLQCQTIIELNLLAGDEAWDLFKLNANITDDSPYASKGVAPKIVDECRGLPIAIVTVGSTLKG…	KRH17201	GLYMA_14G205300	47046209	47056610	47046209	47053652	204	437	14
IPR002182	MSEPKIRDVLISCAEDTHQGFVGHLFKSLTDLGFSVKVVSGDHRDLKEEEIECFRVFIIVFSHHYATSSSRLDKLTEIINKYGAAEDRRIFPFFFEVEPNHVRFQSGSFEIAFDSHANRVESECLQRWKITLKKVTDFSGWSFNRSEKTYQYQVIEKIVQKVSDHVACSVGLHCRVEKVNDLLKSESDDTVRVLVYGESGIGKTTVVRGVCRSNGGKFAYYCFLEKVGENLRNHGSRHLIRMLFSKIIGDNDSEFGTEEILRKKGKQLGKSLLVFEDIFDQEQLEYIVKVASDCFSFNSKVIITAEKNCFLKCPEIEIYEVERLTKQESTDLFILKAFNCRNPKIKHLKIITQAVTMAPWVPYTLELIASYFREKSAEHCQRILDEYEKIPNEKKKQVI…	KRH20694	GLYMA_13G194900	30832071	30838537	30832071	30838537	176	388	13
IPR001611;IPR013210	MMKHYHVLYMFLFFLPISTLSLHHNDTHALTLFRRQSDLHGYLLSNWTGHDACNSAWRGVLCSPNGRVTALSLPSLNLRGPLDPLTPLTHLRLLNLHDNRLNGTVSTLFSNCTNLQLLYLSSNDFSGEIPPEISSLKSLLRLDLSDNNLRGKVDVISNLTQLITLRLQNNLLSGEIPDLSSSMKNLKELNMTNNEFYGRLPSPMLKKFSSTTFSGNEGLCGASLFPGCSFTTTPPNNNDSNNNNDNNSNEKEPSQTVSSNPSSFPETSIIARPGREQQRKGLSPGAIVAIVIANCVALLVVVSFAVAHCCARGRGSSLVGSGESYGKRKSESSYNGSDEKKVYGGGESDGTSGTDRSRLVFFDRRSEFELEDLLRASAEMLGKGSLGTVYRAVLDDGCT…	KRH20013	GLYMA_13G150000	26343629	26346743	26343629	26346743	90;24	149;63	13
IPR001611;IPR025875	MDELTTQQGGEEHTHDATRRRRSFYFSLLCLRYLDLSYCYFGKKIPTQFGSLSNLKYLNLAGNDYLEGSIPHQLGNLSQLQHLDLRFNHFEGNTKLYLGGSYHGGALKIDDGDHWLPNLISLTHLSISKLNTSHSFLQMIAKLPKLRELSLSYCSLSDHFILSVRPSKFNFSSSLSFLDLSRNSFTSSMILQWLSNVTSNLVELDLSGNLLEGSTSNHFGRVMNSLEHLELSNNIYIQGLSEEFPMIIHHLSGCARFSLEELNVKGNQINGTLPDLSIFSALKTLDLSGNQLNGEIPESNKLPSLLESLSMKSNILEGGIPKSFGNACALCSLDMSNNSLSEEFPLIIHHLSGCARFSLQELNLKGNQINGTLPDLSIFSSLKILDLDGNKLNGEIPKD…	KRH08819	GLYMA_16G176400	33765921	33770333	33765921	33770333	200;282;31;576;281;768	220;295;90;635;303;807	16
IPR002182;IPR011713	MHNHFYVFHSSSISLLPCSCARTESEFLKDIVKDVLRKLAPRYPNHRKELVGVEENYEKIESLLKIGSSKVRILGIWGMGGIGKTTLASALYDKLSPEFEGCCFLANVREESDKHGFKALRNKLFSELLENENLCFDASSFLVSHFVLSRLGRKKVFIVLDDVDTSEQLENLIEDFDFLGLGSRVIVTTRNKQIFSQVDKIYKVKELSIHHSLKLFCLSVFREKQPKHGYEDLSRSAISYCKGIPLALKVLGASLRSRSKQAWECELRKLQKFPNMEIHNVLKLSYDGLDYSQKEIFLDIACFLRGKQRDHVTSILEAFDFPAASGIEVLLDKALITISGGIQIEMHDLIQEMGWKIVHQEHIKDPGRRSRLWKHEEVHDVLKYNKGTEVVEGVILDLS…	KRH18687	GLYMA_13G076200	18016880	18022614	18018811	18022249	58;468	276;487	13
IPR002182	MAAATRSRASIYDVFLSFRGEDTRYGFTGNLYKALCDKGIHTFFDEDKLHSGEEITPALLKAIQDSRIAITVLSEDFASSSFCLDELATILFCAQYNGMMVIPVFYKVYPCDVRHQKGTYGEALAKHKKRFPDKLQKWERALRQVANLSGLHFKDRDEYEYKFIGRIVASVSEKINPASLHVADLPVGLESKVQEVRKLLDVGNHDGVCMIGIHGMGGIGKSTLARAVYNDLIITENFDGLCFLENVRESSNNHGLQHLQSILLSEILGEDIKVRSKQQGISKIQSMLKGKKVLLILDDVDKPQQLQTIAGRRDWFGPGSIIIITTRDKQLLAPHGVKKRYEVEVLNQNAALQLLTWNAFKREKIDPSYEDVLNRVVTYASGLPLALEVIGSNMFGKRV…	KRH09406	GLYMA_16G213900	37173743	37177768	37173743	37177768	190	410	16
IPR002182	MVEYAVDPILHHAGYLCCFNNFARNLRKAKEELELTQDNMKKQVREATKRNEKIEPMVEKWLKDAEKVLEEVQLLEGRISEVSKCYFSRRCQYFLAKEIARKTEKMTQLNGNIKFEPFSRLTELQGMKYYSSKNFVLFKSIESTYNKLLEALKDKSVCMIGLCGIGGSGKTTLTKEVGKKAEDLQLFEKVVMVTVSQTPNIRSIQEQIADQLDFKLREDSNIGKARRLSERLRKGTTLVILDGVWGKLDFEAIGIPLNENNKGCEVLLTTRSRQVCTSMQCQSIIELNLLTGEEPWALFKLHANITDDSLDALKVVARNIVNECKGLPIAIVTVGSTLRGKTFEEWESALSRLEDSIPLDIPNGLTSPHVCLKLSYDNLTNQFAKSLLLLCSIFPENHE…	KRH17228	GLYMA_14G206900	47215859	47220940	47215859	47220940	142	376	14
IPR002182	MDAIAHVPGVSQIANYVITFIKDQIGYISSYEENLEKLMTQVQTLEDTQVLVKNRVAEAERNGYKIENIVQNWLKNANEIVAEAKKVIDVEGATWCLGRYCPSRWIRCQLSKRLEETTKKITDHIEKGKIDTISYRDAPDVTTTPFSRGYEALESRTSMLNEIKEILKDPKMYMIGVHGMGGVGKTTLVNELAWQVKKDGLFVAVAIANITNSPNVKKIQGQIADALWDRKLKKETESGRAIELRERIKKQEKVLIILDDIWSELDLTEVGIPFGDEHNGCKLVITSREREVLIKMDTQKDFNLTALLEEDSWNLFQKIAGNVNEVSIKPIAEEVAKCCAGLPLLITALGKGLRKKEVHAWRVALKQLKEFKHKELENNVYPALKLSYDFLDTEELKSL…	KRH13556	GLYMA_15G247400	47158004	47173438	47159214	47167551	157	389	15
IPR001611;IPR013210	MGWFLFLVLSFLLSHFPSQTSSLMPFCNHDDASALLSFKSSFTLNSSSDSSGWCESPYPKTESWENGTNCCLWEGVSCDTKSGHVIGIDLSCSCLQGEFHPNTTLFKLIHLKKLNLAFNDFSNSPMPNGFGDHVALTHLNLSHSAFSGVIPSKISLLSKLVSLDLSFLGMRIEAATLENVIVNATDIREVTLDFLNMSTIEPSSLSLLVNFSSSLVSLSLGDTGLQGKLANNILCLPNLQKLDLSVNLDLEGELPEFNRSTPLRYLDLSYTGFSGKLPNTINHLESLNFLGLESCDFEGPIPVFLFNLTQLKFLDLGGNNFSGHIVQYFGNITQVYHLNLGWNNFSGKLPKCLGTFPYLSVLDLRRNNLSGMIPKTYLEIEALETMNFNGNQLEGPLPR…	KRH16727	GLYMA_14G173600	42921646	42925073	42922145	42924958	109;525;29	123;582;79	14
IPR001611;IPR013210	MPTINPVGLKFMEGIITFMMMMLQVVVSAQDHIMCIQTEREALLQFKAALLDHYGMLSSWTTSDCCQWQGIRCSNLTAHVLMLDLHSLGLRGEIHQSLMELQQLNYLNLSWNSFQGRGIPEFLGSLTNLRYLDLSHSDFEGKIPTQFGSLSHLKYLNLAGNYYLEGSIPRQLGNLSQLQHLDLRANQFEGNIPSQIGNLSQLQHLDLSYNSFEGSIPSQLGNLSNLQKLYLGGSYYDDDGALKIDDGDHWLSNLISLTHLSFDSISNLNTSHSFLQMIAKLPKLRELSLIHCSLSDHFILSLRPSKFNFSSSLSRLDLSWNSFTSSMILQWLSNVTSNLVELDLSNNLLEGSTSNHFGRVMNSLEHLDLSYNIFKGEDLKSLANICTLHSLYMPANHLT…	KRH08821	GLYMA_16G176600	33784144	33788543	33784144	33788543	201;338;362;127;699;417;747;38	223;358;383;188;758;439;769;74	16
IPR001611;IPR013210	MNSSSIYILVFVQLWLLSLPCRESVCIPSERETLLKFKNNLIDPSNRLWSWNQNNTNCCHWYGVLCHSVTSHVLQLHLNSSHSPFNDDHDWESYRRWSFGGEISPCLADLKHLNYLDLSGNIFFGAGMSIPSFLGTMTSLTHLDLSLTGFMGKIPPQIGNLSKLRYLDLSFNDLLGEGMAISSFLCAMSSLTHLDLSDTGIHGKIPPQIGNLSNLVYLDLSSVVANGTVPSQIGNLSKLRYLDLSGNEFLGEGMSIPSFLCAMTSLTHLDLSGNGFMGKIPSQIGNLSNLVYLGLGGHSVVEPLFAENVEWVSSMWKLEYLHLSNANLSKAFHWLHTLQSLPSLTRLYLSNCTLPHYNEPSLLNFSSLQTLHLSVTSYSPAISFVPKWIFKLKKLVSLQ…	KRH09027	GLYMA_16G190000	35245155	35249824	35245155	35249824	836;162;237;264;442;28	857;179;254;275;501;66	16
IPR001611;IPR013210	MKFKNNLNDPSNRLWSWNPNNTNCCHWYGVLCHNLTSHLLQLHLHTSDSAFYHDAYHYRFYHRFDEEAYRRWSFGGEISPCLADLKHLNYLDLSANYFLGEGMSIPSFLGTMTSLTHLNLSYTGFNGKIPPQIGNLSNLVYLDLSYDVANGTVPSQIGNLSELRYLDLSYNYFEGMAIPSFLCVMTSLTHLDLSYTAFMGKIPSQIGNLSNLVYLGLGSYDFEPLLAENVEWVSSMWKLEYLYLSNANLSKAFHWLHTLQSLPSLTHLYLSECTLPHYNEPSLLNFSSLQTLDLSGTSYSPAISFFPKWIFKLKKLVSLQLGGNDIQGSIPGGIRNLTLLQNLDLSVNSIASSIPDCLYGLHRLKFLDLEGNNLHGTISDALGNLTSLVELDLSYNQLE…	KRH09059	GLYMA_16G193100	35524921	35527110	35524921	35527110	315;387;459;1	374;446;518;32	16
[truncated: 914 more rows]

## Sheet: L_angustifolius_U
interpro	peptide	ensembl_peptide_id	ensembl_gene_id	start_position	end_position	transcript_start	transcript_end	interpro_start	interpro_end	chromosome_name
[truncated: 488 more rows]

## Sheet: M_truncatula_U
interpro	peptide	ensembl_peptide_id	ensembl_gene_id	start_position	end_position	transcript_start	transcript_end	interpro_start	interpro_end	chromosome_name
[truncated: 1,756 more rows]

## Sheet: P_vulgaris_U
interpro	peptide	ensembl_peptide_id	ensembl_gene_id	start_position	end_position	transcript_start	transcript_end	interpro_start	interpro_end	chromosome_name
[truncated: 877 more rows]

[truncated: 5 more sheets: P_sativum_U, T_pratense_U, V_angularis_U, V_radiata_U, V_unguiculata_U]
