# Supplementary material for: Diversity, abundance, and domain architecture of plant NLR proteins in Fabaceae
Source: Heliyon. 2024 Jul 12;10(14):e34475. doi: 10.1016/j.heliyon.2024.e34475 (PMC11734081; doi:10.1016/j.heliyon.2024.e34475)
Supplement: Multimedia component 18 [file mmc18.xlsx]

## Sheet: N_L_Domains_Fabaceae
Domains	G.max		L.angustifolius		M.truncatula		P.vulgaris		P.sativum		T.pratense		V.angularis		V.radiata		V.unguiculata		Total Count	Percent (Fabaceae)	Remarks
	Count	%	Count	%	Count	%	Count	%	Count	%	Count	%	Count	%	Count	%	Count	%
N	492	28.5217	44	9.01639	747	42.5399	285	32.4971	116	19.0789	354	32.9609	128	21.8058	70	15.4525	578	39.3197	2814	31.1352	N and L (L1, L2, L3, and L4) do not coexist in these
L1L3	520	30.1449	214	43.8525	403	22.9499	228	25.9977	199	32.7303	260	24.2086	212	36.1158	169	37.3068	364	24.7619	2569	28.4244
L1	413	23.942	162	33.1967	335	19.0774	195	22.2349	208	34.2105	285	26.5363	150	25.5537	143	31.5673	287	19.5238	2178	24.0983
L3	121	7.01449	48	9.83607	99	5.63781	57	6.49943	51	8.38816	87	8.10056	43	7.32538	43	9.49227	87	5.91837	636	7.03696
L1L4	20	1.15942	5	1.02459	8	0.455581	7	0.798176	2	0.328947	9	0.837989	6	1.02215	10	2.20751	20	1.36054	87	0.962602
L1L3L4	15	0.869565	6	1.22951	14	0.797267	12	1.3683	2	0.328947	8	0.744879	6	1.02215	1	0.220751	5	0.340136	69	0.763443
L3L4	7	0.405797	2	0.409836	2	0.113895	1	0.114025	3	0.493421	4	0.372439	4	0.681431	3	0.662252	8	0.544218	34	0.376189
L2	3	0.173913	2	0.409836	1	0.0569476	1	0.114025	6	0.986842	6	0.558659	2	0.340716	0	0	8	0.544218	29	0.320867
L1L2	8	0.463768	0	0	1	0.0569476	0	0	5	0.822368	6	0.558659	1	0.170358	0	0	0	0	21	0.232352
L4	2	0.115942	0	0	1	0.0569476	0	0	1	0.164474	2	0.18622	0	0	0	0	2	0.136054	8	0.0885152
NL1	68	3.94203	3	0.614754	88	5.01139	75	8.55188	15	2.46711	33	3.07263	30	5.11073	9	1.98675	79	5.37415	400	4.42576	N and L coexist
NL2	38	2.2029	2	0.409836	42	2.3918	14	1.59635	0	0	18	1.67598	4	0.681431	5	1.10375	19	1.29252	142	1.57114
NL1L2	18	1.04348	0	0	9	0.512528	2	0.22805	0	0	1	0.0931099	1	0.170358	0	0	12	0.816327	43	0.475769
NL1L4	0	0	0	0	4	0.22779	0	0	0	0	1	0.0931099	0	0	0	0	1	0.0680272	6	0.0663864
NL4	0	0	0	0	1	0.0569476	0	0	0	0	0	0	0	0	0	0	0	0	1	0.0110644
NL2L4	0	0	0	0	1	0.0569476	0	0	0	0	0	0	0	0	0	0	0	0	1	0.0110644
NL3	0	0	0	0	0	0	0	0	0	0	0	0	0	0	0	0	0	0	0	0	These combination of N and L do not coexist in Fabaceae
NL1L3	0	0	0	0	0	0	0	0	0	0	0	0	0	0	0	0	0	0	0	0
NL2L3	0	0	0	0	0	0	0	0	0	0	0	0	0	0	0	0	0	0	0	0
NL1L2L3	0	0	0	0	0	0	0	0	0	0	0	0	0	0	0	0	0	0	0	0
NL1L3L4	0	0	0	0	0	0	0	0	0	0	0	0	0	0	0	0	0	0	0	0
NL2L3L4	0	0	0	0	0	0	0	0	0	0	0	0	0	0	0	0	0	0	0	0
Total	1725	100	488	100	1756	100	877	100	608	100	1074	100	587	100	453	100	1470	100	9038	100
