# Supplementary material for: Diversity, abundance, and domain architecture of plant NLR proteins in Fabaceae
Source: Heliyon. 2024 Jul 12;10(14):e34475. doi: 10.1016/j.heliyon.2024.e34475 (PMC11734081; doi:10.1016/j.heliyon.2024.e34475)
Supplement: Multimedia component 19 [file mmc19.xlsx]

## Sheet: Gmax
Prot_accession	Seq_MD5_digest	Seq_length	Analysis	Signature_accession	Signature_description	Start_location	Stop_location	Score	Match_status	InterPro_Accession	InterPro_Description	Go_annotation
KRH37880	054978f243a30b30a0a2ce78964628b3	129	Pfam	PF00560	Leucine Rich Repeat	84	104	1.2	T	IPR001611	Leucine-rich repeat	GO:0005515
KRH37880	054978f243a30b30a0a2ce78964628b3	129	Pfam	PF13855	Leucine rich repeat	11	71	2.1e-06	T	IPR001611	Leucine-rich repeat	GO:0005515
KRH31559	5f0b8c884fe3fcd1a344b67c2a2f307c	927	ProSitePatterns	PS00108	Serine/Threonine protein kinases active-site signature.	705	717	-	T	IPR008271	Serine/threonine-protein kinase, active site	GO:0004672|GO:0006468
KRH31559	5f0b8c884fe3fcd1a344b67c2a2f307c	927	ProSiteProfiles	PS50011	Protein kinase domain profile.	580	860	41.3186	T	IPR000719	Protein kinase domain	GO:0004672|GO:0005524|GO:0006468
KRH31559	5f0b8c884fe3fcd1a344b67c2a2f307c	927	Pfam	PF08263	Leucine rich repeat N-terminal domain	31	64	0.0032	T	IPR013210	Leucine-rich repeat-containing N-terminal, plant-type	-
KRH31559	5f0b8c884fe3fcd1a344b67c2a2f307c	927	Pfam	PF08263	Leucine rich repeat N-terminal domain	328	362	0.021	T	IPR013210	Leucine-rich repeat-containing N-terminal, plant-type	-
KRH31559	5f0b8c884fe3fcd1a344b67c2a2f307c	927	Pfam	PF07714	Protein tyrosine and serine/threonine kinase	583	854	1.1e-47	T	IPR001245	Serine-threonine/tyrosine-protein kinase, catalytic domain	GO:0004672|GO:0006468
KRH31559	5f0b8c884fe3fcd1a344b67c2a2f307c	927	ProSitePatterns	PS00107	Protein kinases ATP-binding region signature.	586	608	-	T	IPR017441	Protein kinase, ATP binding site	GO:0005524
KRH31559	5f0b8c884fe3fcd1a344b67c2a2f307c	927	Pfam	PF13855	Leucine rich repeat	90	145	1.1e-08	T	IPR001611	Leucine-rich repeat	GO:0005515
KRH31559	5f0b8c884fe3fcd1a344b67c2a2f307c	927	CDD	cd14066	STKc_IRAK	586	859	9.28e-97	T	-	-
KRH65683	d9d18c95f4419773b100619e7b5e2b89	971	Pfam	PF00560	Leucine Rich Repeat	576	594	0.31	T	IPR001611	Leucine-rich repeat	GO:0005515
KRH65683	d9d18c95f4419773b100619e7b5e2b89	971	Pfam	PF13516	Leucine Rich repeat	645	661	0.39	T	IPR001611	Leucine-rich repeat	GO:0005515
KRH65683	d9d18c95f4419773b100619e7b5e2b89	971	Pfam	PF13516	Leucine Rich repeat	406	419	0.34	T	IPR001611	Leucine-rich repeat	GO:0005515
KRH65683	d9d18c95f4419773b100619e7b5e2b89	971	Pfam	PF13855	Leucine rich repeat	456	516	3.2e-08	T	IPR001611	Leucine-rich repeat	GO:0005515
KRH65683	d9d18c95f4419773b100619e7b5e2b89	971	Pfam	PF13855	Leucine rich repeat	793	852	1.6e-09	T	IPR001611	Leucine-rich repeat	GO:0005515
KRH65683	d9d18c95f4419773b100619e7b5e2b89	971	Pfam	PF13855	Leucine rich repeat	27	68	1.4e-06	T	IPR001611	Leucine-rich repeat	GO:0005515
KRH38161	3b51fbcacfb2d44bc0007be720817ff9	658	ProSitePatterns	PS00107	Protein kinases ATP-binding region signature.	355	377	-	T	IPR017441	Protein kinase, ATP binding site	GO:0005524
KRH38161	3b51fbcacfb2d44bc0007be720817ff9	658	Pfam	PF00069	Protein kinase domain	352	614	2.8e-34	T	IPR000719	Protein kinase domain	GO:0004672|GO:0005524|GO:0006468
KRH38161	3b51fbcacfb2d44bc0007be720817ff9	658	Pfam	PF08263	Leucine rich repeat N-terminal domain	28	67	2.5e-11	T	IPR013210	Leucine-rich repeat-containing N-terminal, plant-type	-
KRH38161	3b51fbcacfb2d44bc0007be720817ff9	658	ProSiteProfiles	PS50011	Protein kinase domain profile.	349	633	31.34	T	IPR000719	Protein kinase domain	GO:0004672|GO:0005524|GO:0006468
KRH45860	c7f8b7867f354b6ceb03643f5612a170	738	Pfam	PF00069	Protein kinase domain	457	715	4.1e-17	T	IPR000719	Protein kinase domain	GO:0004672|GO:0005524|GO:0006468
KRH45860	c7f8b7867f354b6ceb03643f5612a170	738	Pfam	PF00560	Leucine Rich Repeat	147	168	1.1	T	IPR001611	Leucine-rich repeat	GO:0005515
KRH45860	c7f8b7867f354b6ceb03643f5612a170	738	ProSiteProfiles	PS50011	Protein kinase domain profile.	451	721	19.6512	T	IPR000719	Protein kinase domain	GO:0004672|GO:0005524|GO:0006468
KRH07483	ad34719718a3f1650d8548652cda1dea	939	ProSitePatterns	PS00108	Serine/Threonine protein kinases active-site signature.	772	784	-	T	IPR008271	Serine/threonine-protein kinase, active site	GO:0004672|GO:0006468
KRH07483	ad34719718a3f1650d8548652cda1dea	939	ProSiteProfiles	PS51450	Leucine-rich repeat profile.	473	495	8.2433	T	IPR001611	Leucine-rich repeat	GO:0005515
KRH07483	ad34719718a3f1650d8548652cda1dea	939	Pfam	PF13855	Leucine rich repeat	473	531	1.7e-07	T	IPR001611	Leucine-rich repeat	GO:0005515
KRH07483	ad34719718a3f1650d8548652cda1dea	939	ProSiteProfiles	PS50011	Protein kinase domain profile.	650	932	39.0148	T	IPR000719	Protein kinase domain	GO:0004672|GO:0005524|GO:0006468
KRH07483	ad34719718a3f1650d8548652cda1dea	939	CDD	cd14066	STKc_IRAK	656	923	1.58e-85	T	-	-
KRH07483	ad34719718a3f1650d8548652cda1dea	939	Pfam	PF12819	Malectin-like domain	65	380	1.6e-52	T	IPR024788	Malectin-like domain	-
KRH07483	ad34719718a3f1650d8548652cda1dea	939	Pfam	PF00069	Protein kinase domain	652	919	3.4e-47	T	IPR000719	Protein kinase domain	GO:0004672|GO:0005524|GO:0006468
KRH07483	ad34719718a3f1650d8548652cda1dea	939	ProSitePatterns	PS00107	Protein kinases ATP-binding region signature.	656	678	-	T	IPR017441	Protein kinase, ATP binding site	GO:0005524
KRH35558	679f266aeb40f535044f918ffbab1d4f	533	Pfam	PF13516	Leucine Rich repeat	409	428	0.068	T	IPR001611	Leucine-rich repeat	GO:0005515
KRH35558	679f266aeb40f535044f918ffbab1d4f	533	Pfam	PF13516	Leucine Rich repeat	439	458	0.81	T	IPR001611	Leucine-rich repeat	GO:0005515
KRH35558	679f266aeb40f535044f918ffbab1d4f	533	Pfam	PF13516	Leucine Rich repeat	214	232	0.061	T	IPR001611	Leucine-rich repeat	GO:0005515
KRH35558	679f266aeb40f535044f918ffbab1d4f	533	Pfam	PF13516	Leucine Rich repeat	354	372	1.7	T	IPR001611	Leucine-rich repeat	GO:0005515
KRH35558	679f266aeb40f535044f918ffbab1d4f	533	Pfam	PF13516	Leucine Rich repeat	322	345	0.022	T	IPR001611	Leucine-rich repeat	GO:0005515
KRH35558	679f266aeb40f535044f918ffbab1d4f	533	Pfam	PF13943	WPP domain	11	106	4.9e-35	T	IPR025265	WPP domain	-
KRG98606	cad7073d46283f41b4cfcadccc4d7ac0	277	Pfam	PF18052	Rx N-terminal domain	6	93	4e-13	T	IPR041118	Rx, N-terminal	-
KRG98606	cad7073d46283f41b4cfcadccc4d7ac0	277	Pfam	PF00931	NB-ARC domain	183	277	3.4e-14	T	IPR002182	NB-ARC	GO:0043531
KRG98606	cad7073d46283f41b4cfcadccc4d7ac0	277	CDD	cd14798	RX-CC_like	21	128	1.74e-09	T	IPR038005	Virus X resistance protein-like, coiled-coil domain	-
KRH77622	e84aea2f99dbbd9803c01250f7c7b99d	635	ProSiteProfiles	PS50011	Protein kinase domain profile.	336	619	30.8736	T	IPR000719	Protein kinase domain	GO:0004672|GO:0005524|GO:0006468
KRH77622	e84aea2f99dbbd9803c01250f7c7b99d	635	Pfam	PF00069	Protein kinase domain	339	602	1.3e-34	T	IPR000719	Protein kinase domain	GO:0004672|GO:0005524|GO:0006468
KRH77622	e84aea2f99dbbd9803c01250f7c7b99d	635	ProSitePatterns	PS00107	Protein kinases ATP-binding region signature.	342	373	-	T	IPR017441	Protein kinase, ATP binding site	GO:0005524
KRH77622	e84aea2f99dbbd9803c01250f7c7b99d	635	Pfam	PF08263	Leucine rich repeat N-terminal domain	70	106	1.4e-09	T	IPR013210	Leucine-rich repeat-containing N-terminal, plant-type	-
KRG95262	6d89c0d692c5dbcb8084112d79cf6475	724	Pfam	PF00931	NB-ARC domain	37	274	5.9e-40	T	IPR002182	NB-ARC	GO:0043531
KRG95262	6d89c0d692c5dbcb8084112d79cf6475	724	Pfam	PF13855	Leucine rich repeat	431	486	7e-07	T	IPR001611	Leucine-rich repeat	GO:0005515
KRH55504	5caa97a9c5199e15c36391d8131aa237	1174	Pfam	PF01582	TIR domain	21	183	2.8e-40	T	IPR000157	Toll/interleukin-1 receptor homology (TIR) domain	GO:0007165
KRH55504	5caa97a9c5199e15c36391d8131aa237	1174	Pfam	PF00931	NB-ARC domain	202	422	3.3e-19	T	IPR002182	NB-ARC	GO:0043531
KRH55504	5caa97a9c5199e15c36391d8131aa237	1174	Pfam	PF07725	Leucine Rich Repeat	645	662	0.00033	T	IPR011713	Leucine-rich repeat 3	-
KRH55504	5caa97a9c5199e15c36391d8131aa237	1174	ProSiteProfiles	PS50104	TIR domain profile.	19	185	36.4515	T	IPR000157	Toll/interleukin-1 receptor homology (TIR) domain	GO:0007165
KRH55504	5caa97a9c5199e15c36391d8131aa237	1174	CDD	cd00267	ABC_ATPase	218	357	0.00409987	T	-	-
KRH55504	5caa97a9c5199e15c36391d8131aa237	1174	Pfam	PF20160	C-JID domain	996	1133	2.8e-07	T	IPR045344	C-JID domain	-
KRH55504	5caa97a9c5199e15c36391d8131aa237	1174	ProSiteProfiles	PS51450	Leucine-rich repeat profile.	897	918	8.68224	T	IPR001611	Leucine-rich repeat	GO:0005515
KRH65414	80e1599d4c9e8f1de86dcc116be1b644	970	ProSiteProfiles	PS50011	Protein kinase domain profile.	688	962	34.3647	T	IPR000719	Protein kinase domain	GO:0004672|GO:0005524|GO:0006468
KRH65414	80e1599d4c9e8f1de86dcc116be1b644	970	Pfam	PF00069	Protein kinase domain	689	956	1e-41	T	IPR000719	Protein kinase domain	GO:0004672|GO:0005524|GO:0006468
KRH65414	80e1599d4c9e8f1de86dcc116be1b644	970	Pfam	PF13855	Leucine rich repeat	391	450	4.7e-09	T	IPR001611	Leucine-rich repeat	GO:0005515
KRH65414	80e1599d4c9e8f1de86dcc116be1b644	970	Pfam	PF08263	Leucine rich repeat N-terminal domain	31	70	9.3e-12	T	IPR013210	Leucine-rich repeat-containing N-terminal, plant-type	-
KRH65414	80e1599d4c9e8f1de86dcc116be1b644	970	ProSitePatterns	PS00107	Protein kinases ATP-binding region signature.	694	717	-	T	IPR017441	Protein kinase, ATP binding site	GO:0005524
KRH65414	80e1599d4c9e8f1de86dcc116be1b644	970	Pfam	PF00560	Leucine Rich Repeat	197	218	0.092	T	IPR001611	Leucine-rich repeat	GO:0005515
KRH15603	10040cbe9db3736fe1f9596d6b555d5d	980	Pfam	PF13855	Leucine rich repeat	427	486	4.9e-11	T	IPR001611	Leucine-rich repeat	GO:0005515
KRH15603	10040cbe9db3736fe1f9596d6b555d5d	980	ProSitePatterns	PS00107	Protein kinases ATP-binding region signature.	653	675	-	T	IPR017441	Protein kinase, ATP binding site	GO:0005524
KRH15603	10040cbe9db3736fe1f9596d6b555d5d	980	ProSiteProfiles	PS50011	Protein kinase domain profile.	647	917	34.2375	T	IPR000719	Protein kinase domain	GO:0004672|GO:0005524|GO:0006468
KRH15603	10040cbe9db3736fe1f9596d6b555d5d	980	Pfam	PF00069	Protein kinase domain	650	910	5.2e-44	T	IPR000719	Protein kinase domain	GO:0004672|GO:0005524|GO:0006468
KRH15603	10040cbe9db3736fe1f9596d6b555d5d	980	ProSitePatterns	PS00108	Serine/Threonine protein kinases active-site signature.	768	780	-	T	IPR008271	Serine/threonine-protein kinase, active site	GO:0004672|GO:0006468
KRH15603	10040cbe9db3736fe1f9596d6b555d5d	980	Pfam	PF08263	Leucine rich repeat N-terminal domain	23	63	8.5e-10	T	IPR013210	Leucine-rich repeat-containing N-terminal, plant-type	-
KRH15603	10040cbe9db3736fe1f9596d6b555d5d	980	ProSiteProfiles	PS51450	Leucine-rich repeat profile.	116	139	7.01889	T	IPR001611	Leucine-rich repeat	GO:0005515
KRH65266	6151eff0d15fd3d84f768d61b937414e	1071	Pfam	PF13855	Leucine rich repeat	415	474	1.8e-07	T	IPR001611	Leucine-rich repeat	GO:0005515
KRH65266	6151eff0d15fd3d84f768d61b937414e	1071	Pfam	PF13855	Leucine rich repeat	242	280	1e-07	T	IPR001611	Leucine-rich repeat	GO:0005515
KRH65266	6151eff0d15fd3d84f768d61b937414e	1071	Pfam	PF13855	Leucine rich repeat	99	159	4e-09	T	IPR001611	Leucine-rich repeat	GO:0005515
KRH65266	6151eff0d15fd3d84f768d61b937414e	1071	Pfam	PF13855	Leucine rich repeat	172	232	3.6e-09	T	IPR001611	Leucine-rich repeat	GO:0005515
KRH65266	6151eff0d15fd3d84f768d61b937414e	1071	ProSitePatterns	PS00107	Protein kinases ATP-binding region signature.	780	802	-	T	IPR017441	Protein kinase, ATP binding site	GO:0005524
KRH65266	6151eff0d15fd3d84f768d61b937414e	1071	Pfam	PF00560	Leucine Rich Repeat	295	315	0.27	T	IPR001611	Leucine-rich repeat	GO:0005515
KRH65266	6151eff0d15fd3d84f768d61b937414e	1071	ProSiteProfiles	PS51450	Leucine-rich repeat profile.	245	267	7.01119	T	IPR001611	Leucine-rich repeat	GO:0005515
KRH65266	6151eff0d15fd3d84f768d61b937414e	1071	ProSitePatterns	PS00109	Tyrosine protein kinases specific active-site signature.	898	910	-	T	IPR008266	Tyrosine-protein kinase, active site	GO:0004672|GO:0006468
KRH65266	6151eff0d15fd3d84f768d61b937414e	1071	Pfam	PF00069	Protein kinase domain	775	1038	2.9e-44	T	IPR000719	Protein kinase domain	GO:0004672|GO:0005524|GO:0006468
KRH65266	6151eff0d15fd3d84f768d61b937414e	1071	ProSiteProfiles	PS50011	Protein kinase domain profile.	774	1056	37.0643	T	IPR000719	Protein kinase domain	GO:0004672|GO:0005524|GO:0006468
KRH08222	35b13b3486a8a93b0ba582ead55e6cf7	907	Pfam	PF01582	TIR domain	8	178	4.7e-43	T	IPR000157	Toll/interleukin-1 receptor homology (TIR) domain	GO:0007165
KRH08222	35b13b3486a8a93b0ba582ead55e6cf7	907	ProSiteProfiles	PS50104	TIR domain profile.	6	177	38.0715	T	IPR000157	Toll/interleukin-1 receptor homology (TIR) domain	GO:0007165
KRH08222	35b13b3486a8a93b0ba582ead55e6cf7	907	Pfam	PF00931	NB-ARC domain	197	389	1.8e-17	T	IPR002182	NB-ARC	GO:0043531
KRH34777	882a39d227ff30db16c159a2c4321a9c	479	Pfam	PF13855	Leucine rich repeat	196	255	1.2e-07	T	IPR001611	Leucine-rich repeat	GO:0005515
KRH60036	6f61cce151df5ea284ca091bc60192f3	589	Pfam	PF13516	Leucine Rich repeat	404	426	1.3	T	IPR001611	Leucine-rich repeat	GO:0005515
KRH21932	1243c0798e62ff1b599db1cff2a1e67a	779	ProSitePatterns	PS00107	Protein kinases ATP-binding region signature.	471	494	-	T	IPR017441	Protein kinase, ATP binding site	GO:0005524
KRH21932	1243c0798e62ff1b599db1cff2a1e67a	779	CDD	cd14066	STKc_IRAK	471	766	1.17e-84	T	-	-
KRH21932	1243c0798e62ff1b599db1cff2a1e67a	779	ProSitePatterns	PS00108	Serine/Threonine protein kinases active-site signature.	596	608	-	T	IPR008271	Serine/threonine-protein kinase, active site	GO:0004672|GO:0006468
KRH21932	1243c0798e62ff1b599db1cff2a1e67a	779	ProSiteProfiles	PS50011	Protein kinase domain profile.	465	731	36.4848	T	IPR000719	Protein kinase domain	GO:0004672|GO:0005524|GO:0006468
KRH21932	1243c0798e62ff1b599db1cff2a1e67a	779	Pfam	PF00069	Protein kinase domain	469	702	8.2e-41	T	IPR000719	Protein kinase domain	GO:0004672|GO:0005524|GO:0006468
KRH21932	1243c0798e62ff1b599db1cff2a1e67a	779	Pfam	PF13855	Leucine rich repeat	300	359	4.7e-07	T	IPR001611	Leucine-rich repeat	GO:0005515
KRH21932	1243c0798e62ff1b599db1cff2a1e67a	779	Pfam	PF13855	Leucine rich repeat	130	190	1.7e-06	T	IPR001611	Leucine-rich repeat	GO:0005515
KRH21932	1243c0798e62ff1b599db1cff2a1e67a	779	Pfam	PF08263	Leucine rich repeat N-terminal domain	39	77	6.3e-10	T	IPR013210	Leucine-rich repeat-containing N-terminal, plant-type	-
KRH57756	0a265ae8f173ddc98335b3d2e475c0b1	842	Pfam	PF00931	NB-ARC domain	203	397	1.9e-23	T	IPR002182	NB-ARC	GO:0043531
KRH00127	c2bab0d0c66f90dd7151ba4fe2445d73	1249	ProSiteProfiles	PS51450	Leucine-rich repeat profile.	331	352	7.31152	T	IPR001611	Leucine-rich repeat	GO:0005515
KRH00127	c2bab0d0c66f90dd7151ba4fe2445d73	1249	ProSiteProfiles	PS51450	Leucine-rich repeat profile.	408	429	8.11239	T	IPR001611	Leucine-rich repeat	GO:0005515
KRH00127	c2bab0d0c66f90dd7151ba4fe2445d73	1249	Pfam	PF13516	Leucine Rich repeat	175	193	1.9	T	IPR001611	Leucine-rich repeat	GO:0005515
KRH00127	c2bab0d0c66f90dd7151ba4fe2445d73	1249	Pfam	PF13516	Leucine Rich repeat	407	421	0.34	T	IPR001611	Leucine-rich repeat	GO:0005515
KRH00127	c2bab0d0c66f90dd7151ba4fe2445d73	1249	Pfam	PF13516	Leucine Rich repeat	1081	1097	1.1	T	IPR001611	Leucine-rich repeat	GO:0005515
KRH00127	c2bab0d0c66f90dd7151ba4fe2445d73	1249	Pfam	PF13516	Leucine Rich repeat	330	344	0.037	T	IPR001611	Leucine-rich repeat	GO:0005515
KRH00127	c2bab0d0c66f90dd7151ba4fe2445d73	1249	Pfam	PF13855	Leucine rich repeat	711	769	3.7e-07	T	IPR001611	Leucine-rich repeat	GO:0005515
KRH00127	c2bab0d0c66f90dd7151ba4fe2445d73	1249	Pfam	PF08263	Leucine rich repeat N-terminal domain	32	64	3.5e-06	T	IPR013210	Leucine-rich repeat-containing N-terminal, plant-type	-
KRH00127	c2bab0d0c66f90dd7151ba4fe2445d73	1249	Pfam	PF00560	Leucine Rich Repeat	533	554	0.51	T	IPR001611	Leucine-rich repeat	GO:0005515
KRH00298	41f7a3e135f81a0a2692adae920d7449	1060	Pfam	PF08263	Leucine rich repeat N-terminal domain	34	75	1.2e-09	T	IPR013210	Leucine-rich repeat-containing N-terminal, plant-type	-
KRH00298	41f7a3e135f81a0a2692adae920d7449	1060	ProSiteProfiles	PS51450	Leucine-rich repeat profile.	578	599	7.40393	T	IPR001611	Leucine-rich repeat	GO:0005515
KRH00298	41f7a3e135f81a0a2692adae920d7449	1060	Pfam	PF13855	Leucine rich repeat	530	589	2.6e-08	T	IPR001611	Leucine-rich repeat	GO:0005515
KRH00298	41f7a3e135f81a0a2692adae920d7449	1060	Pfam	PF13855	Leucine rich repeat	101	137	1e-06	T	IPR001611	Leucine-rich repeat	GO:0005515
KRH00298	41f7a3e135f81a0a2692adae920d7449	1060	Pfam	PF13855	Leucine rich repeat	454	514	2e-07	T	IPR001611	Leucine-rich repeat	GO:0005515
KRH00298	41f7a3e135f81a0a2692adae920d7449	1060	Pfam	PF13516	Leucine Rich repeat	741	757	1.1	T	IPR001611	Leucine-rich repeat	GO:0005515
KRH46576	ef27cf28a62396f6b1c89648a8abd07c	648	Pfam	PF00931	NB-ARC domain	126	193	1.2e-09	T	IPR002182	NB-ARC	GO:0043531
KRH46804	6c53d0085f134ccbed83a63097563d8c	1153	ProSitePatterns	PS00108	Serine/Threonine protein kinases active-site signature.	946	958	-	T	IPR008271	Serine/threonine-protein kinase, active site	GO:0004672|GO:0006468
KRH46804	6c53d0085f134ccbed83a63097563d8c	1153	ProSiteProfiles	PS51450	Leucine-rich repeat profile.	370	393	7.69655	T	IPR001611	Leucine-rich repeat	GO:0005515
KRH46804	6c53d0085f134ccbed83a63097563d8c	1153	ProSiteProfiles	PS50011	Protein kinase domain profile.	811	1097	36.4	T	IPR000719	Protein kinase domain	GO:0004672|GO:0005524|GO:0006468
KRH46804	6c53d0085f134ccbed83a63097563d8c	1153	Pfam	PF08263	Leucine rich repeat N-terminal domain	60	101	1.2e-05	T	IPR013210	Leucine-rich repeat-containing N-terminal, plant-type	-
KRH46804	6c53d0085f134ccbed83a63097563d8c	1153	Pfam	PF13855	Leucine rich repeat	345	405	1e-07	T	IPR001611	Leucine-rich repeat	GO:0005515
KRH46804	6c53d0085f134ccbed83a63097563d8c	1153	ProSitePatterns	PS00107	Protein kinases ATP-binding region signature.	817	839	-	T	IPR017441	Protein kinase, ATP binding site	GO:0005524
KRH46804	6c53d0085f134ccbed83a63097563d8c	1153	ProSiteProfiles	PS51450	Leucine-rich repeat profile.	659	681	7.0651	T	IPR001611	Leucine-rich repeat	GO:0005515
KRH46804	6c53d0085f134ccbed83a63097563d8c	1153	Pfam	PF07714	Protein tyrosine and serine/threonine kinase	815	1092	8.3e-40	T	IPR001245	Serine-threonine/tyrosine-protein kinase, catalytic domain	GO:0004672|GO:0006468
KRH46804	6c53d0085f134ccbed83a63097563d8c	1153	Pfam	PF13516	Leucine Rich repeat	440	455	0.65	T	IPR001611	Leucine-rich repeat	GO:0005515
KRH08993	786cd6edb41995f174e5c2c3882fb60d	463	Pfam	PF13855	Leucine rich repeat	288	346	1.2e-06	T	IPR001611	Leucine-rich repeat	GO:0005515
KRH08993	786cd6edb41995f174e5c2c3882fb60d	463	Pfam	PF00560	Leucine Rich Repeat	95	112	0.5	T	IPR001611	Leucine-rich repeat	GO:0005515
KRH69326	e8d20f015787b74befc10659aacd3fef	743	Pfam	PF07714	Protein tyrosine and serine/threonine kinase	462	655	4.2e-14	T	IPR001245	Serine-threonine/tyrosine-protein kinase, catalytic domain	GO:0004672|GO:0006468
KRH69326	e8d20f015787b74befc10659aacd3fef	743	ProSiteProfiles	PS50011	Protein kinase domain profile.	437	741	17.6159	T	IPR000719	Protein kinase domain	GO:0004672|GO:0005524|GO:0006468
KRH69326	e8d20f015787b74befc10659aacd3fef	743	ProSiteProfiles	PS51450	Leucine-rich repeat profile.	179	201	7.0959	T	IPR001611	Leucine-rich repeat	GO:0005515
KRH07400	bdea618ae315cb636e9a22e5bb72b371	940	Pfam	PF00931	NB-ARC domain	65	291	2.2e-27	T	IPR002182	NB-ARC	GO:0043531
KRH29398	be36ee5fb70624c9c8e12064c1716fbb	632	Pfam	PF13855	Leucine rich repeat	249	308	2.2e-07	T	IPR001611	Leucine-rich repeat	GO:0005515
KRH29398	be36ee5fb70624c9c8e12064c1716fbb	632	Pfam	PF13855	Leucine rich repeat	464	523	1.4e-07	T	IPR001611	Leucine-rich repeat	GO:0005515
KRH29398	be36ee5fb70624c9c8e12064c1716fbb	632	Pfam	PF13855	Leucine rich repeat	128	187	1.1e-06	T	IPR001611	Leucine-rich repeat	GO:0005515
KRH29398	be36ee5fb70624c9c8e12064c1716fbb	632	Pfam	PF13516	Leucine Rich repeat	102	116	1.3	T	IPR001611	Leucine-rich repeat	GO:0005515
KRH29398	be36ee5fb70624c9c8e12064c1716fbb	632	Pfam	PF13516	Leucine Rich repeat	559	573	0.088	T	IPR001611	Leucine-rich repeat	GO:0005515
KRH29398	be36ee5fb70624c9c8e12064c1716fbb	632	Pfam	PF08263	Leucine rich repeat N-terminal domain	8	51	4.4e-07	T	IPR013210	Leucine-rich repeat-containing N-terminal, plant-type	-
KRH29398	be36ee5fb70624c9c8e12064c1716fbb	632	Pfam	PF00560	Leucine Rich Repeat	225	247	0.041	T	IPR001611	Leucine-rich repeat	GO:0005515
KRH60008	79f859410f775178d7148d1c22824d69	615	Pfam	PF08263	Leucine rich repeat N-terminal domain	27	63	1.5e-09	T	IPR013210	Leucine-rich repeat-containing N-terminal, plant-type	-
KRH60008	79f859410f775178d7148d1c22824d69	615	ProSiteProfiles	PS50011	Protein kinase domain profile.	327	598	30.8453	T	IPR000719	Protein kinase domain	GO:0004672|GO:0005524|GO:0006468
KRH60008	79f859410f775178d7148d1c22824d69	615	Pfam	PF13855	Leucine rich repeat	82	128	1.2e-08	T	IPR001611	Leucine-rich repeat	GO:0005515
KRH60008	79f859410f775178d7148d1c22824d69	615	Pfam	PF00069	Protein kinase domain	330	593	6.9e-35	T	IPR000719	Protein kinase domain	GO:0004672|GO:0005524|GO:0006468
KRH60008	79f859410f775178d7148d1c22824d69	615	ProSitePatterns	PS00107	Protein kinases ATP-binding region signature.	333	364	-	T	IPR017441	Protein kinase, ATP binding site	GO:0005524
KRH35212	641d3ba6ab44c01dacd5abbe49760f44	798	Pfam	PF13855	Leucine rich repeat	194	248	1.1e-07	T	IPR001611	Leucine-rich repeat	GO:0005515
KRH35212	641d3ba6ab44c01dacd5abbe49760f44	798	Pfam	PF08263	Leucine rich repeat N-terminal domain	15	53	1e-07	T	IPR013210	Leucine-rich repeat-containing N-terminal, plant-type	-
KRH35212	641d3ba6ab44c01dacd5abbe49760f44	798	Pfam	PF00560	Leucine Rich Repeat	525	544	0.35	T	IPR001611	Leucine-rich repeat	GO:0005515
KRH65657	77abd22d888f21b4246fef8887ce174f	1382	CDD	cd00009	AAA	392	549	0.000105	T	-	-
KRH65657	77abd22d888f21b4246fef8887ce174f	1382	Pfam	PF01582	TIR domain	33	181	5.2e-43	T	IPR000157	Toll/interleukin-1 receptor homology (TIR) domain	GO:0007165
KRH65657	77abd22d888f21b4246fef8887ce174f	1382	Pfam	PF00931	NB-ARC domain	397	624	4e-33	T	IPR002182	NB-ARC	GO:0043531
KRH65657	77abd22d888f21b4246fef8887ce174f	1382	ProSiteProfiles	PS50104	TIR domain profile.	32	172	36.4596	T	IPR000157	Toll/interleukin-1 receptor homology (TIR) domain	GO:0007165
KRG88487	668480ea2c479078a5b680e7fdff1516	946	Pfam	PF00931	NB-ARC domain	141	360	4.5e-32	T	IPR002182	NB-ARC	GO:0043531
KRG88487	668480ea2c479078a5b680e7fdff1516	946	Pfam	PF01582	TIR domain	4	126	4.1e-29	T	IPR000157	Toll/interleukin-1 receptor homology (TIR) domain	GO:0007165
KRG88487	668480ea2c479078a5b680e7fdff1516	946	ProSiteProfiles	PS50104	TIR domain profile.	1	126	23.1695	T	IPR000157	Toll/interleukin-1 receptor homology (TIR) domain	GO:0007165
KRG88523	5c2e11603346fe57855f1472b762fc9d	1070	ProSiteProfiles	PS50104	TIR domain profile.	44	212	38.4181	T	IPR000157	Toll/interleukin-1 receptor homology (TIR) domain	GO:0007165
KRG88523	5c2e11603346fe57855f1472b762fc9d	1070	Pfam	PF00931	NB-ARC domain	228	444	1.9e-28	T	IPR002182	NB-ARC	GO:0043531
KRG88523	5c2e11603346fe57855f1472b762fc9d	1070	Pfam	PF01582	TIR domain	45	212	6.7e-40	T	IPR000157	Toll/interleukin-1 receptor homology (TIR) domain	GO:0007165
KRH37805	01ee499ed5f6471896f3618d44ea75db	211	Pfam	PF00931	NB-ARC domain	79	203	1.5e-25	T	IPR002182	NB-ARC	GO:0043531
KRH55049	4ed9a1d70a76e788ad75002788f47873	1012	Pfam	PF07714	Protein tyrosine and serine/threonine kinase	669	935	1e-49	T	IPR001245	Serine-threonine/tyrosine-protein kinase, catalytic domain	GO:0004672|GO:0006468
KRH55049	4ed9a1d70a76e788ad75002788f47873	1012	Pfam	PF13855	Leucine rich repeat	163	220	4.2e-07	T	IPR001611	Leucine-rich repeat	GO:0005515
KRH55049	4ed9a1d70a76e788ad75002788f47873	1012	Pfam	PF13855	Leucine rich repeat	284	343	8.6e-09	T	IPR001611	Leucine-rich repeat	GO:0005515
KRH55049	4ed9a1d70a76e788ad75002788f47873	1012	ProSiteProfiles	PS50011	Protein kinase domain profile.	665	947	40.3858	T	IPR000719	Protein kinase domain	GO:0004672|GO:0005524|GO:0006468
KRH55049	4ed9a1d70a76e788ad75002788f47873	1012	ProSitePatterns	PS00108	Serine/Threonine protein kinases active-site signature.	787	799	-	T	IPR008271	Serine/threonine-protein kinase, active site	GO:0004672|GO:0006468
KRH55049	4ed9a1d70a76e788ad75002788f47873	1012	CDD	cd14066	STKc_IRAK	671	938	1.1e-104	T	-	-
KRH55049	4ed9a1d70a76e788ad75002788f47873	1012	Pfam	PF11721	Malectin domain	411	593	9.2e-40	T	IPR021720	Malectin domain	-
KRH60224	e2e63ab43dcb5383b3a3a0f3b394b2e4	242	ProSiteProfiles	PS51450	Leucine-rich repeat profile.	157	178	7.24221	T	IPR001611	Leucine-rich repeat	GO:0005515
KRH60224	e2e63ab43dcb5383b3a3a0f3b394b2e4	242	Pfam	PF13516	Leucine Rich repeat	61	82	0.5	T	IPR001611	Leucine-rich repeat	GO:0005515
KRH60224	e2e63ab43dcb5383b3a3a0f3b394b2e4	242	ProSiteProfiles	PS51450	Leucine-rich repeat profile.	90	111	7.35002	T	IPR001611	Leucine-rich repeat	GO:0005515
KRG95227	cd3657f1be98eeb68c892b99c2859e2a	353	Pfam	PF00931	NB-ARC domain	55	309	8.8e-48	T	IPR002182	NB-ARC	GO:0043531
KRH45994	ea1da7d609cf07324778e67a7e4edc45	946	CDD	cd14798	RX-CC_like	2	133	2.75e-28	T	IPR038005	Virus X resistance protein-like, coiled-coil domain	-
KRH45994	ea1da7d609cf07324778e67a7e4edc45	946	Pfam	PF18052	Rx N-terminal domain	5	92	2.1e-20	T	IPR041118	Rx, N-terminal	-
KRH45994	ea1da7d609cf07324778e67a7e4edc45	946	Pfam	PF00931	NB-ARC domain	185	434	2.8e-62	T	IPR002182	NB-ARC	GO:0043531
KRH37285	c1649194d8780da92b0015f9451881a7	1072	Pfam	PF00931	NB-ARC domain	188	418	3e-34	T	IPR002182	NB-ARC	GO:0043531
KRH37285	c1649194d8780da92b0015f9451881a7	1072	ProSiteProfiles	PS50104	TIR domain profile.	9	172	34.9767	T	IPR000157	Toll/interleukin-1 receptor homology (TIR) domain	GO:0007165
KRH37285	c1649194d8780da92b0015f9451881a7	1072	Pfam	PF01582	TIR domain	10	171	3e-41	T	IPR000157	Toll/interleukin-1 receptor homology (TIR) domain	GO:0007165
KRH05741	08f330d88d5854e10c1a8da61972f5e1	561	Pfam	PF00931	NB-ARC domain	26	153	4.4e-12	T	IPR002182	NB-ARC	GO:0043531
KRG98583	bebf1d55c06bad573c2868a572d2daec	919	Pfam	PF00931	NB-ARC domain	182	426	2.8e-57	T	IPR002182	NB-ARC	GO:0043531
KRG98583	bebf1d55c06bad573c2868a572d2daec	919	Pfam	PF18052	Rx N-terminal domain	6	93	1.6e-12	T	IPR041118	Rx, N-terminal	-
KRG98583	bebf1d55c06bad573c2868a572d2daec	919	CDD	cd14798	RX-CC_like	2	128	6.07e-10	T	IPR038005	Virus X resistance protein-like, coiled-coil domain	-
KRH13317	d3ead740b428f50e5e878845b67e6672	1207	CDD	cd00009	AAA	183	306	0.000137	T	-	-
KRH13317	d3ead740b428f50e5e878845b67e6672	1207	Pfam	PF00931	NB-ARC domain	186	402	3.9e-55	T	IPR002182	NB-ARC	GO:0043531
KRH13317	d3ead740b428f50e5e878845b67e6672	1207	Pfam	PF18052	Rx N-terminal domain	11	102	1.2e-16	T	IPR041118	Rx, N-terminal	-
KRH60296	15797fe73884200b1af35dd8deb430dc	713	Pfam	PF08263	Leucine rich repeat N-terminal domain	54	86	0.00023	T	IPR013210	Leucine-rich repeat-containing N-terminal, plant-type	-
KRH50093	ae7287e5eb19ae21abc40c174527205d	624	Pfam	PF12819	Malectin-like domain	30	364	1.2e-61	T	IPR024788	Malectin-like domain	-
KRH50093	ae7287e5eb19ae21abc40c174527205d	624	Pfam	PF13855	Leucine rich repeat	445	504	1.7e-08	T	IPR001611	Leucine-rich repeat	GO:0005515
KRH54499	da413c5d52c10165d13fa58012f062d7	527	ProSiteProfiles	PS50011	Protein kinase domain profile.	239	512	40.301	T	IPR000719	Protein kinase domain	GO:0004672|GO:0005524|GO:0006468
KRH54499	da413c5d52c10165d13fa58012f062d7	527	ProSitePatterns	PS00108	Serine/Threonine protein kinases active-site signature.	359	371	-	T	IPR008271	Serine/threonine-protein kinase, active site	GO:0004672|GO:0006468
KRH54499	da413c5d52c10165d13fa58012f062d7	527	ProSitePatterns	PS00107	Protein kinases ATP-binding region signature.	245	267	-	T	IPR017441	Protein kinase, ATP binding site	GO:0005524
KRH54499	da413c5d52c10165d13fa58012f062d7	527	Pfam	PF13855	Leucine rich repeat	40	97	8.9e-08	T	IPR001611	Leucine-rich repeat	GO:0005515
KRH54499	da413c5d52c10165d13fa58012f062d7	527	Pfam	PF00069	Protein kinase domain	241	505	5.7e-49	T	IPR000719	Protein kinase domain	GO:0004672|GO:0005524|GO:0006468
KRH43071	fc4549ea2e637baae37dfbae5b4291c2	1017	ProSitePatterns	PS00107	Protein kinases ATP-binding region signature.	708	730	-	T	IPR017441	Protein kinase, ATP binding site	GO:0005524
KRH43071	fc4549ea2e637baae37dfbae5b4291c2	1017	ProSiteProfiles	PS51450	Leucine-rich repeat profile.	153	175	7.46553	T	IPR001611	Leucine-rich repeat	GO:0005515
KRH43071	fc4549ea2e637baae37dfbae5b4291c2	1017	CDD	cd14066	STKc_IRAK	708	995	1.23e-82	T	-	-
KRH43071	fc4549ea2e637baae37dfbae5b4291c2	1017	ProSiteProfiles	PS50011	Protein kinase domain profile.	702	1001	36.1032	T	IPR000719	Protein kinase domain	GO:0004672|GO:0005524|GO:0006468
KRH43071	fc4549ea2e637baae37dfbae5b4291c2	1017	Pfam	PF08263	Leucine rich repeat N-terminal domain	38	76	3.5e-12	T	IPR013210	Leucine-rich repeat-containing N-terminal, plant-type	-
KRH43071	fc4549ea2e637baae37dfbae5b4291c2	1017	Pfam	PF00069	Protein kinase domain	703	917	5.1e-42	T	IPR000719	Protein kinase domain	GO:0004672|GO:0005524|GO:0006468
KRH43071	fc4549ea2e637baae37dfbae5b4291c2	1017	ProSitePatterns	PS00108	Serine/Threonine protein kinases active-site signature.	831	843	-	T	IPR008271	Serine/threonine-protein kinase, active site	GO:0004672|GO:0006468
KRH43071	fc4549ea2e637baae37dfbae5b4291c2	1017	Pfam	PF13855	Leucine rich repeat	105	164	2e-09	T	IPR001611	Leucine-rich repeat	GO:0005515
KRH43071	fc4549ea2e637baae37dfbae5b4291c2	1017	Pfam	PF13855	Leucine rich repeat	378	436	1.6e-08	T	IPR001611	Leucine-rich repeat	GO:0005515
KRH43071	fc4549ea2e637baae37dfbae5b4291c2	1017	Pfam	PF13855	Leucine rich repeat	545	604	3e-08	T	IPR001611	Leucine-rich repeat	GO:0005515
KRH23932	83d3959a4ba1b5adf2a1a6f674be103f	929	CDD	cd14798	RX-CC_like	2	121	1.25e-27	T	IPR038005	Virus X resistance protein-like, coiled-coil domain	-
KRH23932	83d3959a4ba1b5adf2a1a6f674be103f	929	Pfam	PF18052	Rx N-terminal domain	5	85	1.1e-13	T	IPR041118	Rx, N-terminal	-
KRH23932	83d3959a4ba1b5adf2a1a6f674be103f	929	Pfam	PF00931	NB-ARC domain	168	416	2.2e-54	T	IPR002182	NB-ARC	GO:0043531
KRH74626	92db72bdec914184089dc6dee61c4705	1453	Pfam	PF07725	Leucine Rich Repeat	615	634	1e-07	T	IPR011713	Leucine-rich repeat 3	-
KRH74626	92db72bdec914184089dc6dee61c4705	1453	Pfam	PF00931	NB-ARC domain	207	419	2.9e-30	T	IPR002182	NB-ARC	GO:0043531
KRH74626	92db72bdec914184089dc6dee61c4705	1453	Pfam	PF01582	TIR domain	22	191	1e-44	T	IPR000157	Toll/interleukin-1 receptor homology (TIR) domain	GO:0007165
KRH74626	92db72bdec914184089dc6dee61c4705	1453	ProSiteProfiles	PS50104	TIR domain profile.	20	186	35.4683	T	IPR000157	Toll/interleukin-1 receptor homology (TIR) domain	GO:0007165
KRH55842	48311108c646bde99cd037ff961f2526	1084	ProSiteProfiles	PS50104	TIR domain profile.	20	184	36.6047	T	IPR000157	Toll/interleukin-1 receptor homology (TIR) domain	GO:0007165
KRH55842	48311108c646bde99cd037ff961f2526	1084	Pfam	PF01582	TIR domain	22	190	3.1e-45	T	IPR000157	Toll/interleukin-1 receptor homology (TIR) domain	GO:0007165
KRH55842	48311108c646bde99cd037ff961f2526	1084	Pfam	PF00931	NB-ARC domain	200	424	1.2e-28	T	IPR002182	NB-ARC	GO:0043531
KRH55842	48311108c646bde99cd037ff961f2526	1084	Pfam	PF20160	C-JID domain	908	1049	1.2e-07	T	IPR045344	C-JID domain	-
KRH55842	48311108c646bde99cd037ff961f2526	1084	Pfam	PF07725	Leucine Rich Repeat	606	624	3.5e-05	T	IPR011713	Leucine-rich repeat 3	-
KRH55842	48311108c646bde99cd037ff961f2526	1084	Pfam	PF13855	Leucine rich repeat	781	835	3e-07	T	IPR001611	Leucine-rich repeat	GO:0005515
KRH55842	48311108c646bde99cd037ff961f2526	1084	ProSiteProfiles	PS51450	Leucine-rich repeat profile.	802	823	7.20371	T	IPR001611	Leucine-rich repeat	GO:0005515
KRG88524	78f91637f76113103d230fe715a5c19d	1043	ProSiteProfiles	PS50104	TIR domain profile.	44	212	38.4181	T	IPR000157	Toll/interleukin-1 receptor homology (TIR) domain	GO:0007165
KRG88524	78f91637f76113103d230fe715a5c19d	1043	Pfam	PF01582	TIR domain	45	212	6.5e-40	T	IPR000157	Toll/interleukin-1 receptor homology (TIR) domain	GO:0007165
KRG88524	78f91637f76113103d230fe715a5c19d	1043	Pfam	PF00931	NB-ARC domain	228	444	1.8e-28	T	IPR002182	NB-ARC	GO:0043531
KRG98640	0b9c1c776e32a1777b7a14b16a863b1e	868	Pfam	PF00931	NB-ARC domain	152	374	5e-49	T	IPR002182	NB-ARC	GO:0043531
KRG98640	0b9c1c776e32a1777b7a14b16a863b1e	868	Pfam	PF18052	Rx N-terminal domain	6	93	9.1e-12	T	IPR041118	Rx, N-terminal	-
KRG98640	0b9c1c776e32a1777b7a14b16a863b1e	868	CDD	cd14798	RX-CC_like	2	128	2.13e-09	T	IPR038005	Virus X resistance protein-like, coiled-coil domain	-
KRH01595	8d70dc5f118feb81d65667f3366a7b4d	896	CDD	cd14798	RX-CC_like	2	123	1.69e-28	T	IPR038005	Virus X resistance protein-like, coiled-coil domain	-
KRH01595	8d70dc5f118feb81d65667f3366a7b4d	896	Pfam	PF18052	Rx N-terminal domain	5	93	1.7e-16	T	IPR041118	Rx, N-terminal	-
KRH01595	8d70dc5f118feb81d65667f3366a7b4d	896	Pfam	PF00931	NB-ARC domain	174	416	5.2e-51	T	IPR002182	NB-ARC	GO:0043531
KRH16726	ea2a94874980b82d1bb9c5e856bc5da4	708	Pfam	PF13855	Leucine rich repeat	511	568	4.1e-14	T	IPR001611	Leucine-rich repeat	GO:0005515
KRH16726	ea2a94874980b82d1bb9c5e856bc5da4	708	Pfam	PF13516	Leucine Rich repeat	109	123	1.6	T	IPR001611	Leucine-rich repeat	GO:0005515
KRH16726	ea2a94874980b82d1bb9c5e856bc5da4	708	Pfam	PF08263	Leucine rich repeat N-terminal domain	29	79	1.1e-07	T	IPR013210	Leucine-rich repeat-containing N-terminal, plant-type	-
KRH32849	a1ddaac1cc82d67060203224e139dc06	961	CDD	cd14066	STKc_IRAK	621	894	1.43e-91	T	-	-
KRH32849	a1ddaac1cc82d67060203224e139dc06	961	Pfam	PF07714	Protein tyrosine and serine/threonine kinase	618	890	3.6e-46	T	IPR001245	Serine-threonine/tyrosine-protein kinase, catalytic domain	GO:0004672|GO:0006468
KRH32849	a1ddaac1cc82d67060203224e139dc06	961	Pfam	PF08263	Leucine rich repeat N-terminal domain	332	366	0.052	T	IPR013210	Leucine-rich repeat-containing N-terminal, plant-type	-
KRH32849	a1ddaac1cc82d67060203224e139dc06	961	Pfam	PF08263	Leucine rich repeat N-terminal domain	22	62	0.0017	T	IPR013210	Leucine-rich repeat-containing N-terminal, plant-type	-
KRH32849	a1ddaac1cc82d67060203224e139dc06	961	ProSitePatterns	PS00107	Protein kinases ATP-binding region signature.	621	643	-	T	IPR017441	Protein kinase, ATP binding site	GO:0005524
KRH32849	a1ddaac1cc82d67060203224e139dc06	961	Pfam	PF13855	Leucine rich repeat	90	145	6.6e-07	T	IPR001611	Leucine-rich repeat	GO:0005515
KRH32849	a1ddaac1cc82d67060203224e139dc06	961	Pfam	PF13855	Leucine rich repeat	240	298	2.6e-06	T	IPR001611	Leucine-rich repeat	GO:0005515
KRH32849	a1ddaac1cc82d67060203224e139dc06	961	ProSitePatterns	PS00108	Serine/Threonine protein kinases active-site signature.	740	752	-	T	IPR008271	Serine/threonine-protein kinase, active site	GO:0004672|GO:0006468
KRH32849	a1ddaac1cc82d67060203224e139dc06	961	ProSiteProfiles	PS50011	Protein kinase domain profile.	615	895	39.1703	T	IPR000719	Protein kinase domain	GO:0004672|GO:0005524|GO:0006468
RCW19476	545efd584b464a83627a660713f08a2a	530	Pfam	PF00931	NB-ARC domain	282	313	9.6e-07	T	IPR002182	NB-ARC	GO:0043531
RCW19476	545efd584b464a83627a660713f08a2a	530	ProSiteProfiles	PS50104	TIR domain profile.	38	183	28.8192	T	IPR000157	Toll/interleukin-1 receptor homology (TIR) domain	GO:0007165
RCW19476	545efd584b464a83627a660713f08a2a	530	Pfam	PF01582	TIR domain	39	147	3.8e-33	T	IPR000157	Toll/interleukin-1 receptor homology (TIR) domain	GO:0007165
KRH23602	8ba134b36c91067deda042d770bd8fb2	565	Pfam	PF13855	Leucine rich repeat	290	350	1.7e-08	T	IPR001611	Leucine-rich repeat	GO:0005515
KRH23602	8ba134b36c91067deda042d770bd8fb2	565	ProSiteProfiles	PS51450	Leucine-rich repeat profile.	315	335	7.1267	T	IPR001611	Leucine-rich repeat	GO:0005515
KRH23602	8ba134b36c91067deda042d770bd8fb2	565	Pfam	PF13516	Leucine Rich repeat	241	261	0.12	T	IPR001611	Leucine-rich repeat	GO:0005515
KRH23602	8ba134b36c91067deda042d770bd8fb2	565	Pfam	PF13516	Leucine Rich repeat	141	165	0.052	T	IPR001611	Leucine-rich repeat	GO:0005515
KRH23602	8ba134b36c91067deda042d770bd8fb2	565	Pfam	PF13516	Leucine Rich repeat	531	551	0.74	T	IPR001611	Leucine-rich repeat	GO:0005515
KRH23602	8ba134b36c91067deda042d770bd8fb2	565	Pfam	PF13516	Leucine Rich repeat	482	498	1.5	T	IPR001611	Leucine-rich repeat	GO:0005515
KRH33531	3638181ae8acfea3e8597d6c96bd1a50	922	Pfam	PF00560	Leucine Rich Repeat	670	691	0.19	T	IPR001611	Leucine-rich repeat	GO:0005515
KRH33531	3638181ae8acfea3e8597d6c96bd1a50	922	Pfam	PF08263	Leucine rich repeat N-terminal domain	30	67	4e-11	T	IPR013210	Leucine-rich repeat-containing N-terminal, plant-type	-
KRH33531	3638181ae8acfea3e8597d6c96bd1a50	922	ProSiteProfiles	PS51450	Leucine-rich repeat profile.	312	333	7.75816	T	IPR001611	Leucine-rich repeat	GO:0005515
KRH33531	3638181ae8acfea3e8597d6c96bd1a50	922	Pfam	PF13855	Leucine rich repeat	738	795	4.2e-08	T	IPR001611	Leucine-rich repeat	GO:0005515
KRH33531	3638181ae8acfea3e8597d6c96bd1a50	922	Pfam	PF13855	Leucine rich repeat	404	463	7.8e-08	T	IPR001611	Leucine-rich repeat	GO:0005515
KRH33531	3638181ae8acfea3e8597d6c96bd1a50	922	Pfam	PF13855	Leucine rich repeat	548	607	3e-07	T	IPR001611	Leucine-rich repeat	GO:0005515
KRG88528	8afa8c0d0996e944be00e809f0432943	1195	Pfam	PF08263	Leucine rich repeat N-terminal domain	30	68	5.6e-12	T	IPR013210	Leucine-rich repeat-containing N-terminal, plant-type	-
KRG88528	8afa8c0d0996e944be00e809f0432943	1195	Pfam	PF13855	Leucine rich repeat	349	408	2.4e-06	T	IPR001611	Leucine-rich repeat	GO:0005515
KRG88528	8afa8c0d0996e944be00e809f0432943	1195	Pfam	PF00560	Leucine Rich Repeat	838	860	0.28	T	IPR001611	Leucine-rich repeat	GO:0005515
KRG88528	8afa8c0d0996e944be00e809f0432943	1195	Pfam	PF00560	Leucine Rich Repeat	421	443	1.7	T	IPR001611	Leucine-rich repeat	GO:0005515
KRG88528	8afa8c0d0996e944be00e809f0432943	1195	Pfam	PF00560	Leucine Rich Repeat	958	980	1.3	T	IPR001611	Leucine-rich repeat	GO:0005515
KRG88528	8afa8c0d0996e944be00e809f0432943	1195	Pfam	PF05686	Glycosyl transferase family 90	1072	1185	1e-43	T	IPR006598	Glycosyl transferase CAP10 domain	-
KRH69523	247e4addb076acd75754222214a0a8c0	787	Pfam	PF01582	TIR domain	25	195	2.2e-46	T	IPR000157	Toll/interleukin-1 receptor homology (TIR) domain	GO:0007165
KRH69523	247e4addb076acd75754222214a0a8c0	787	Pfam	PF07725	Leucine Rich Repeat	579	598	2.2e-08	T	IPR011713	Leucine-rich repeat 3	-
KRH69523	247e4addb076acd75754222214a0a8c0	787	Pfam	PF00931	NB-ARC domain	210	423	3e-31	T	IPR002182	NB-ARC	GO:0043531
KRH69523	247e4addb076acd75754222214a0a8c0	787	ProSiteProfiles	PS50104	TIR domain profile.	23	189	36.6853	T	IPR000157	Toll/interleukin-1 receptor homology (TIR) domain	GO:0007165
KRH46266	f9fa6ff988389fc6ef6f3df4143ad9b1	906	Pfam	PF00931	NB-ARC domain	182	430	5.9e-52	T	IPR002182	NB-ARC	GO:0043531
KRH46266	f9fa6ff988389fc6ef6f3df4143ad9b1	906	Pfam	PF18052	Rx N-terminal domain	8	94	9.1e-09	T	IPR041118	Rx, N-terminal	-
KRH45818	fa8d1778b04e78fccc7e92882afa306e	644	ProSiteProfiles	PS51450	Leucine-rich repeat profile.	599	621	7.0651	T	IPR001611	Leucine-rich repeat	GO:0005515
KRH45818	fa8d1778b04e78fccc7e92882afa306e	644	Pfam	PF00560	Leucine Rich Repeat	231	252	0.13	T	IPR001611	Leucine-rich repeat	GO:0005515
KRH45818	fa8d1778b04e78fccc7e92882afa306e	644	Pfam	PF08263	Leucine rich repeat N-terminal domain	31	68	1.8e-07	T	IPR013210	Leucine-rich repeat-containing N-terminal, plant-type	-
KRH45818	fa8d1778b04e78fccc7e92882afa306e	644	Pfam	PF13855	Leucine rich repeat	427	485	4.4e-07	T	IPR001611	Leucine-rich repeat	GO:0005515
KRH45818	fa8d1778b04e78fccc7e92882afa306e	644	Pfam	PF13855	Leucine rich repeat	551	610	2.7e-06	T	IPR001611	Leucine-rich repeat	GO:0005515
KRH45818	fa8d1778b04e78fccc7e92882afa306e	644	Pfam	PF13855	Leucine rich repeat	133	193	2.4e-09	T	IPR001611	Leucine-rich repeat	GO:0005515
KRH39711	60f23d4ae6523b2f0391f4498ef5ddcb	595	ProSitePatterns	PS00108	Serine/Threonine protein kinases active-site signature.	429	441	-	T	IPR008271	Serine/threonine-protein kinase, active site	GO:0004672|GO:0006468
KRH39711	60f23d4ae6523b2f0391f4498ef5ddcb	595	ProSiteProfiles	PS50011	Protein kinase domain profile.	310	582	39.0148	T	IPR000719	Protein kinase domain	GO:0004672|GO:0005524|GO:0006468
KRH39711	60f23d4ae6523b2f0391f4498ef5ddcb	595	Pfam	PF08263	Leucine rich repeat N-terminal domain	31	69	3.7e-10	T	IPR013210	Leucine-rich repeat-containing N-terminal, plant-type	-
KRH39711	60f23d4ae6523b2f0391f4498ef5ddcb	595	Pfam	PF00069	Protein kinase domain	312	575	1.7e-45	T	IPR000719	Protein kinase domain	GO:0004672|GO:0005524|GO:0006468
KRH39711	60f23d4ae6523b2f0391f4498ef5ddcb	595	ProSitePatterns	PS00107	Protein kinases ATP-binding region signature.	316	342	-	T	IPR017441	Protein kinase, ATP binding site	GO:0005524
KRH20706	a5cee4272a3799bd53422b86972492f1	1133	Pfam	PF00931	NB-ARC domain	115	334	1.1e-54	T	IPR002182	NB-ARC	GO:0043531
KRH20527	97d17cc83c590beed937208ca9db4db8	594	ProSiteProfiles	PS50011	Protein kinase domain profile.	316	594	33.8135	T	IPR000719	Protein kinase domain	GO:0004672|GO:0005524|GO:0006468
KRH20527	97d17cc83c590beed937208ca9db4db8	594	Pfam	PF07714	Protein tyrosine and serine/threonine kinase	319	590	1.3e-41	T	IPR001245	Serine-threonine/tyrosine-protein kinase, catalytic domain	GO:0004672|GO:0006468
KRH20527	97d17cc83c590beed937208ca9db4db8	594	ProSiteProfiles	PS51450	Leucine-rich repeat profile.	37	59	7.0882	T	IPR001611	Leucine-rich repeat	GO:0005515
KRH42871	c4d0e6ed0bdc9db3dde8d5b5840037c4	676	Pfam	PF08263	Leucine rich repeat N-terminal domain	31	70	7.2e-10	T	IPR013210	Leucine-rich repeat-containing N-terminal, plant-type	-
KRH42871	c4d0e6ed0bdc9db3dde8d5b5840037c4	676	ProSiteProfiles	PS50011	Protein kinase domain profile.	366	649	18.0823	T	IPR000719	Protein kinase domain	GO:0004672|GO:0005524|GO:0006468
KRH42871	c4d0e6ed0bdc9db3dde8d5b5840037c4	676	Pfam	PF07714	Protein tyrosine and serine/threonine kinase	395	644	3e-21	T	IPR001245	Serine-threonine/tyrosine-protein kinase, catalytic domain	GO:0004672|GO:0006468
KRH49423	f1246dc9b110bc3576d808cfdbd23a7f	667	Pfam	PF13855	Leucine rich repeat	171	231	1.9e-07	T	IPR001611	Leucine-rich repeat	GO:0005515
KRH49423	f1246dc9b110bc3576d808cfdbd23a7f	667	Pfam	PF13855	Leucine rich repeat	4	63	2.4e-06	T	IPR001611	Leucine-rich repeat	GO:0005515
KRH49423	f1246dc9b110bc3576d808cfdbd23a7f	667	Pfam	PF13516	Leucine Rich repeat	149	161	1.5	T	IPR001611	Leucine-rich repeat	GO:0005515
KRH49423	f1246dc9b110bc3576d808cfdbd23a7f	667	Pfam	PF13516	Leucine Rich repeat	267	284	1.3	T	IPR001611	Leucine-rich repeat	GO:0005515
KRH49423	f1246dc9b110bc3576d808cfdbd23a7f	667	Pfam	PF13516	Leucine Rich repeat	339	355	0.67	T	IPR001611	Leucine-rich repeat	GO:0005515
KRH70218	37a80b335d9b5a0bb8a95916bc2df987	624	Pfam	PF08263	Leucine rich repeat N-terminal domain	25	65	4.5e-10	T	IPR013210	Leucine-rich repeat-containing N-terminal, plant-type	-
KRH70218	37a80b335d9b5a0bb8a95916bc2df987	624	Pfam	PF00560	Leucine Rich Repeat	93	115	1.2	T	IPR001611	Leucine-rich repeat	GO:0005515
KRH70218	37a80b335d9b5a0bb8a95916bc2df987	624	Pfam	PF00069	Protein kinase domain	302	572	1.7e-44	T	IPR000719	Protein kinase domain	GO:0004672|GO:0005524|GO:0006468
KRH70218	37a80b335d9b5a0bb8a95916bc2df987	624	ProSitePatterns	PS00108	Serine/Threonine protein kinases active-site signature.	424	436	-	T	IPR008271	Serine/threonine-protein kinase, active site	GO:0004672|GO:0006468
KRH70218	37a80b335d9b5a0bb8a95916bc2df987	624	ProSitePatterns	PS00107	Protein kinases ATP-binding region signature.	307	329	-	T	IPR017441	Protein kinase, ATP binding site	GO:0005524
KRH70218	37a80b335d9b5a0bb8a95916bc2df987	624	ProSiteProfiles	PS50011	Protein kinase domain profile.	301	588	36.6544	T	IPR000719	Protein kinase domain	GO:0004672|GO:0005524|GO:0006468
KRH04826	705d4ee65590d8f2e5970aaef0cb538e	172	ProSiteProfiles	PS50011	Protein kinase domain profile.	1	172	8.79631	T	IPR000719	Protein kinase domain	GO:0004672|GO:0005524|GO:0006468
KRH04826	705d4ee65590d8f2e5970aaef0cb538e	172	Pfam	PF13855	Leucine rich repeat	33	89	4.5e-08	T	IPR001611	Leucine-rich repeat	GO:0005515
KRH04826	705d4ee65590d8f2e5970aaef0cb538e	172	ProSitePatterns	PS00109	Tyrosine protein kinases specific active-site signature.	131	143	-	T	IPR008266	Tyrosine-protein kinase, active site	GO:0004672|GO:0006468
KRH67019	1e1144492fb236a5253be3cc0c71c43b	647	Pfam	PF07714	Protein tyrosine and serine/threonine kinase	346	641	5.7e-26	T	IPR001245	Serine-threonine/tyrosine-protein kinase, catalytic domain	GO:0004672|GO:0006468
KRH67019	1e1144492fb236a5253be3cc0c71c43b	647	Pfam	PF08263	Leucine rich repeat N-terminal domain	24	63	1e-10	T	IPR013210	Leucine-rich repeat-containing N-terminal, plant-type	-
KRH67019	1e1144492fb236a5253be3cc0c71c43b	647	Pfam	PF13855	Leucine rich repeat	91	150	1.5e-08	T	IPR001611	Leucine-rich repeat	GO:0005515
KRH67019	1e1144492fb236a5253be3cc0c71c43b	647	ProSiteProfiles	PS50011	Protein kinase domain profile.	340	646	29.8701	T	IPR000719	Protein kinase domain	GO:0004672|GO:0005524|GO:0006468
KRG93989	7e8b24aacf320c174e44ea88884903fb	723	Pfam	PF01582	TIR domain	17	134	1.8e-35	T	IPR000157	Toll/interleukin-1 receptor homology (TIR) domain	GO:0007165
KRG93989	7e8b24aacf320c174e44ea88884903fb	723	ProSiteProfiles	PS50104	TIR domain profile.	14	249	29.4478	T	IPR000157	Toll/interleukin-1 receptor homology (TIR) domain	GO:0007165
KRG93989	7e8b24aacf320c174e44ea88884903fb	723	CDD	cd00009	AAA	261	353	0.000569	T	-	-
KRG93989	7e8b24aacf320c174e44ea88884903fb	723	Pfam	PF00931	NB-ARC domain	264	311	1.4e-05	T	IPR002182	NB-ARC	GO:0043531
KRH03414	08cc82015c1ecf40fbc47ee552e92220	603	ProSiteProfiles	PS50011	Protein kinase domain profile.	314	589	38.3788	T	IPR000719	Protein kinase domain	GO:0004672|GO:0005524|GO:0006468
KRH03414	08cc82015c1ecf40fbc47ee552e92220	603	Pfam	PF00069	Protein kinase domain	316	582	1.4e-46	T	IPR000719	Protein kinase domain	GO:0004672|GO:0005524|GO:0006468
KRH03414	08cc82015c1ecf40fbc47ee552e92220	603	Pfam	PF08263	Leucine rich repeat N-terminal domain	28	64	5.5e-08	T	IPR013210	Leucine-rich repeat-containing N-terminal, plant-type	-
KRH03414	08cc82015c1ecf40fbc47ee552e92220	603	ProSitePatterns	PS00107	Protein kinases ATP-binding region signature.	320	342	-	T	IPR017441	Protein kinase, ATP binding site	GO:0005524
KRH13550	b182ab150ff1b12c3f8601a0b44251ec	1373	CDD	cd00009	AAA	118	262	0.00681669	T	-	-
KRH13550	b182ab150ff1b12c3f8601a0b44251ec	1373	Pfam	PF00931	NB-ARC domain	119	351	4.1e-42	T	IPR002182	NB-ARC	GO:0043531
KRH75003	62d258a2ff6ff10b3f2ce1a045abafdc	329	Pfam	PF13855	Leucine rich repeat	102	160	1.8e-08	T	IPR001611	Leucine-rich repeat	GO:0005515
KRH75003	62d258a2ff6ff10b3f2ce1a045abafdc	329	Pfam	PF13855	Leucine rich repeat	223	283	3.9e-13	T	IPR001611	Leucine-rich repeat	GO:0005515
KRH75003	62d258a2ff6ff10b3f2ce1a045abafdc	329	Pfam	PF08263	Leucine rich repeat N-terminal domain	29	70	0.00073	T	IPR013210	Leucine-rich repeat-containing N-terminal, plant-type	-
KRH08819	2ada0fd1e8b806989eaa63c418cd47d1	902	Pfam	PF00560	Leucine Rich Repeat	200	220	0.68	T	IPR001611	Leucine-rich repeat	GO:0005515
KRH08819	2ada0fd1e8b806989eaa63c418cd47d1	902	Pfam	PF12799	Leucine Rich repeats (2 copies)	768	807	9.3e-07	T	IPR025875	Leucine rich repeat 4	-
KRH08819	2ada0fd1e8b806989eaa63c418cd47d1	902	Pfam	PF13855	Leucine rich repeat	31	90	1.7e-09	T	IPR001611	Leucine-rich repeat	GO:0005515
KRH08819	2ada0fd1e8b806989eaa63c418cd47d1	902	Pfam	PF13855	Leucine rich repeat	576	635	5.2e-07	T	IPR001611	Leucine-rich repeat	GO:0005515
KRH08819	2ada0fd1e8b806989eaa63c418cd47d1	902	ProSiteProfiles	PS51450	Leucine-rich repeat profile.	281	303	7.78126	T	IPR001611	Leucine-rich repeat	GO:0005515
KRH08819	2ada0fd1e8b806989eaa63c418cd47d1	902	Pfam	PF13516	Leucine Rich repeat	282	295	1.2	T	IPR001611	Leucine-rich repeat	GO:0005515
KRH38838	b690ff4d63e302592d95905775c7cfb1	990	Pfam	PF01582	TIR domain	12	178	4.2e-44	T	IPR000157	Toll/interleukin-1 receptor homology (TIR) domain	GO:0007165
KRH38838	b690ff4d63e302592d95905775c7cfb1	990	ProSiteProfiles	PS50104	TIR domain profile.	10	178	37.9748	T	IPR000157	Toll/interleukin-1 receptor homology (TIR) domain	GO:0007165
KRH38838	b690ff4d63e302592d95905775c7cfb1	990	Pfam	PF00931	NB-ARC domain	195	417	1.4e-32	T	IPR002182	NB-ARC	GO:0043531
KRH38838	b690ff4d63e302592d95905775c7cfb1	990	CDD	cd00009	AAA	190	332	0.00225695	T	-	-
KRH42258	0d958b8bd2ca98f78d04caa2e2906806	332	Pfam	PF08263	Leucine rich repeat N-terminal domain	24	63	1.1e-10	T	IPR013210	Leucine-rich repeat-containing N-terminal, plant-type	-
KRH37057	950cf1e49965b7f00197ef731498ca53	457	Pfam	PF00931	NB-ARC domain	6	205	1.4e-22	T	IPR002182	NB-ARC	GO:0043531
KRH28026	5d535201c4ccf7b57d123df6b709e726	689	ProSiteProfiles	PS50011	Protein kinase domain profile.	417	689	27.9337	T	IPR000719	Protein kinase domain	GO:0004672|GO:0005524|GO:0006468
KRH28026	5d535201c4ccf7b57d123df6b709e726	689	Pfam	PF13855	Leucine rich repeat	144	203	5.5e-07	T	IPR001611	Leucine-rich repeat	GO:0005515
KRH28026	5d535201c4ccf7b57d123df6b709e726	689	Pfam	PF08263	Leucine rich repeat N-terminal domain	30	68	4.4e-08	T	IPR013210	Leucine-rich repeat-containing N-terminal, plant-type	-
KRH28026	5d535201c4ccf7b57d123df6b709e726	689	Pfam	PF00560	Leucine Rich Repeat	216	238	0.37	T	IPR001611	Leucine-rich repeat	GO:0005515
KRH28026	5d535201c4ccf7b57d123df6b709e726	689	Pfam	PF07714	Protein tyrosine and serine/threonine kinase	425	682	6.7e-33	T	IPR001245	Serine-threonine/tyrosine-protein kinase, catalytic domain	GO:0004672|GO:0006468
KRH13407	0b84abcd1f6f5a1329a560423911b033	1111	ProSiteProfiles	PS51450	Leucine-rich repeat profile.	685	707	7.72736	T	IPR001611	Leucine-rich repeat	GO:0005515
KRH13407	0b84abcd1f6f5a1329a560423911b033	1111	Pfam	PF00069	Protein kinase domain	836	1106	3.7e-46	T	IPR000719	Protein kinase domain	GO:0004672|GO:0005524|GO:0006468
KRH13407	0b84abcd1f6f5a1329a560423911b033	1111	Pfam	PF13855	Leucine rich repeat	662	719	3.5e-11	T	IPR001611	Leucine-rich repeat	GO:0005515
KRH13407	0b84abcd1f6f5a1329a560423911b033	1111	Pfam	PF13855	Leucine rich repeat	398	457	2.4e-06	T	IPR001611	Leucine-rich repeat	GO:0005515
KRH13407	0b84abcd1f6f5a1329a560423911b033	1111	ProSiteProfiles	PS50011	Protein kinase domain profile.	834	1111	35.7781	T	IPR000719	Protein kinase domain	GO:0004672|GO:0005524|GO:0006468
KRH13407	0b84abcd1f6f5a1329a560423911b033	1111	Pfam	PF00560	Leucine Rich Repeat	329	348	0.59	T	IPR001611	Leucine-rich repeat	GO:0005515
KRH13407	0b84abcd1f6f5a1329a560423911b033	1111	Pfam	PF00560	Leucine Rich Repeat	302	324	1.6	T	IPR001611	Leucine-rich repeat	GO:0005515
KRH13407	0b84abcd1f6f5a1329a560423911b033	1111	ProSitePatterns	PS00109	Tyrosine protein kinases specific active-site signature.	958	970	-	T	IPR008266	Tyrosine-protein kinase, active site	GO:0004672|GO:0006468
KRH13407	0b84abcd1f6f5a1329a560423911b033	1111	Pfam	PF08263	Leucine rich repeat N-terminal domain	45	81	3.6e-09	T	IPR013210	Leucine-rich repeat-containing N-terminal, plant-type	-
RCW19275	a20c7ff82498beb8161b7e0fc92e0d09	897	ProSiteProfiles	PS50011	Protein kinase domain profile.	596	868	36.6403	T	IPR000719	Protein kinase domain	GO:0004672|GO:0005524|GO:0006468
RCW19275	a20c7ff82498beb8161b7e0fc92e0d09	897	CDD	cd14066	STKc_IRAK	602	866	1.62e-85	T	-	-
RCW19275	a20c7ff82498beb8161b7e0fc92e0d09	897	Pfam	PF12819	Malectin-like domain	51	383	1.3e-88	T	IPR024788	Malectin-like domain	-
RCW19275	a20c7ff82498beb8161b7e0fc92e0d09	897	ProSitePatterns	PS00108	Serine/Threonine protein kinases active-site signature.	715	727	-	T	IPR008271	Serine/threonine-protein kinase, active site	GO:0004672|GO:0006468
RCW19275	a20c7ff82498beb8161b7e0fc92e0d09	897	Pfam	PF07714	Protein tyrosine and serine/threonine kinase	598	864	5.5e-48	T	IPR001245	Serine-threonine/tyrosine-protein kinase, catalytic domain	GO:0004672|GO:0006468
RCW19275	a20c7ff82498beb8161b7e0fc92e0d09	897	ProSitePatterns	PS00107	Protein kinases ATP-binding region signature.	602	623	-	T	IPR017441	Protein kinase, ATP binding site	GO:0005524
RCW19275	a20c7ff82498beb8161b7e0fc92e0d09	897	Pfam	PF13855	Leucine rich repeat	441	497	1.1e-07	T	IPR001611	Leucine-rich repeat	GO:0005515
KRH74680	5ecb90fa583e1365d6cfc92a681218c3	272	CDD	cd14798	RX-CC_like	2	117	8.87e-10	T	IPR038005	Virus X resistance protein-like, coiled-coil domain	-
KRH74680	5ecb90fa583e1365d6cfc92a681218c3	272	Pfam	PF00931	NB-ARC domain	175	256	6.7e-08	T	IPR002182	NB-ARC	GO:0043531
KRH74680	5ecb90fa583e1365d6cfc92a681218c3	272	Pfam	PF18052	Rx N-terminal domain	7	87	2.1e-18	T	IPR041118	Rx, N-terminal	-
KRH01301	1819e76fc0294b8a89dc9707baeec654	850	ProSiteProfiles	PS51450	Leucine-rich repeat profile.	153	176	7.1113	T	IPR001611	Leucine-rich repeat	GO:0005515
KRH01301	1819e76fc0294b8a89dc9707baeec654	850	Pfam	PF00069	Protein kinase domain	558	816	2.3e-43	T	IPR000719	Protein kinase domain	GO:0004672|GO:0005524|GO:0006468
KRH01301	1819e76fc0294b8a89dc9707baeec654	850	ProSitePatterns	PS00109	Tyrosine protein kinases specific active-site signature.	677	689	-	T	IPR008266	Tyrosine-protein kinase, active site	GO:0004672|GO:0006468
KRH01301	1819e76fc0294b8a89dc9707baeec654	850	ProSiteProfiles	PS51450	Leucine-rich repeat profile.	358	379	7.17291	T	IPR001611	Leucine-rich repeat	GO:0005515
KRH01301	1819e76fc0294b8a89dc9707baeec654	850	Pfam	PF13855	Leucine rich repeat	153	212	4.5e-09	T	IPR001611	Leucine-rich repeat	GO:0005515
KRH01301	1819e76fc0294b8a89dc9707baeec654	850	ProSitePatterns	PS00107	Protein kinases ATP-binding region signature.	559	581	-	T	IPR017441	Protein kinase, ATP binding site	GO:0005524
KRH01301	1819e76fc0294b8a89dc9707baeec654	850	Pfam	PF00560	Leucine Rich Repeat	105	127	0.0061	T	IPR001611	Leucine-rich repeat	GO:0005515
KRH01301	1819e76fc0294b8a89dc9707baeec654	850	ProSiteProfiles	PS50011	Protein kinase domain profile.	553	821	36.612	T	IPR000719	Protein kinase domain	GO:0004672|GO:0005524|GO:0006468
KRH01301	1819e76fc0294b8a89dc9707baeec654	850	Pfam	PF13516	Leucine Rich repeat	234	250	0.0099	T	IPR001611	Leucine-rich repeat	GO:0005515
KRH01301	1819e76fc0294b8a89dc9707baeec654	850	Pfam	PF13516	Leucine Rich repeat	357	371	0.45	T	IPR001611	Leucine-rich repeat	GO:0005515
KRH01301	1819e76fc0294b8a89dc9707baeec654	850	Pfam	PF13516	Leucine Rich repeat	284	297	1.3	T	IPR001611	Leucine-rich repeat	GO:0005515
KRH01301	1819e76fc0294b8a89dc9707baeec654	850	ProSiteProfiles	PS51450	Leucine-rich repeat profile.	284	307	7.21911	T	IPR001611	Leucine-rich repeat	GO:0005515
KRG95260	d3334d3904bd9ada7a6980d3f7f24c63	334	Pfam	PF00931	NB-ARC domain	63	135	1.1e-07	T	IPR002182	NB-ARC	GO:0043531
KRG95260	d3334d3904bd9ada7a6980d3f7f24c63	334	Pfam	PF13855	Leucine rich repeat	245	301	9.5e-08	T	IPR001611	Leucine-rich repeat	GO:0005515
KRH35551	e192d0d390379da4048dbdd81c9f2718	510	Pfam	PF12819	Malectin-like domain	26	346	3.6e-56	T	IPR024788	Malectin-like domain	-
KRH35551	e192d0d390379da4048dbdd81c9f2718	510	Pfam	PF08263	Leucine rich repeat N-terminal domain	356	393	1.9e-05	T	IPR013210	Leucine-rich repeat-containing N-terminal, plant-type	-
KRH72364	1dfee593f2540467335485469c9a3c26	529	ProSitePatterns	PS00108	Serine/Threonine protein kinases active-site signature.	414	426	-	T	IPR008271	Serine/threonine-protein kinase, active site	GO:0004672|GO:0006468
KRH72364	1dfee593f2540467335485469c9a3c26	529	Pfam	PF08263	Leucine rich repeat N-terminal domain	27	66	4.9e-11	T	IPR013210	Leucine-rich repeat-containing N-terminal, plant-type	-
KRH72364	1dfee593f2540467335485469c9a3c26	529	ProSitePatterns	PS00107	Protein kinases ATP-binding region signature.	301	323	-	T	IPR017441	Protein kinase, ATP binding site	GO:0005524
KRH72364	1dfee593f2540467335485469c9a3c26	529	Pfam	PF13855	Leucine rich repeat	117	177	1.8e-10	T	IPR001611	Leucine-rich repeat	GO:0005515
KRH72364	1dfee593f2540467335485469c9a3c26	529	Pfam	PF00069	Protein kinase domain	296	501	2.2e-40	T	IPR000719	Protein kinase domain	GO:0004672|GO:0005524|GO:0006468
KRH72364	1dfee593f2540467335485469c9a3c26	529	ProSiteProfiles	PS50011	Protein kinase domain profile.	295	529	34.4354	T	IPR000719	Protein kinase domain	GO:0004672|GO:0005524|GO:0006468
KRH72364	1dfee593f2540467335485469c9a3c26	529	ProSiteProfiles	PS51450	Leucine-rich repeat profile.	118	140	7.17291	T	IPR001611	Leucine-rich repeat	GO:0005515
KRH27163	2ae5aa52155877b60e5ba265541edfe6	992	CDD	cd00009	AAA	169	261	0.00273214	T	-	-
KRH27163	2ae5aa52155877b60e5ba265541edfe6	992	Pfam	PF13855	Leucine rich repeat	560	618	4.4e-11	T	IPR001611	Leucine-rich repeat	GO:0005515
KRH27163	2ae5aa52155877b60e5ba265541edfe6	992	Pfam	PF00931	NB-ARC domain	148	383	3.5e-49	T	IPR002182	NB-ARC	GO:0043531
KRG91393	a89f7c92eb1be41104987d756d95de7b	989	ProSiteProfiles	PS50011	Protein kinase domain profile.	662	931	35.4389	T	IPR000719	Protein kinase domain	GO:0004672|GO:0005524|GO:0006468
KRG91393	a89f7c92eb1be41104987d756d95de7b	989	Pfam	PF08263	Leucine rich repeat N-terminal domain	40	79	5.5e-09	T	IPR013210	Leucine-rich repeat-containing N-terminal, plant-type	-
KRG91393	a89f7c92eb1be41104987d756d95de7b	989	ProSitePatterns	PS00108	Serine/Threonine protein kinases active-site signature.	782	794	-	T	IPR008271	Serine/threonine-protein kinase, active site	GO:0004672|GO:0006468
KRG91393	a89f7c92eb1be41104987d756d95de7b	989	Pfam	PF00069	Protein kinase domain	664	924	1.5e-43	T	IPR000719	Protein kinase domain	GO:0004672|GO:0005524|GO:0006468
KRG91393	a89f7c92eb1be41104987d756d95de7b	989	Pfam	PF13855	Leucine rich repeat	108	167	1e-06	T	IPR001611	Leucine-rich repeat	GO:0005515
KRG91393	a89f7c92eb1be41104987d756d95de7b	989	Pfam	PF13855	Leucine rich repeat	443	502	1e-07	T	IPR001611	Leucine-rich repeat	GO:0005515
KRG91393	a89f7c92eb1be41104987d756d95de7b	989	ProSitePatterns	PS00107	Protein kinases ATP-binding region signature.	668	690	-	T	IPR017441	Protein kinase, ATP binding site	GO:0005524
KRG91393	a89f7c92eb1be41104987d756d95de7b	989	Pfam	PF13516	Leucine Rich repeat	179	194	1	T	IPR001611	Leucine-rich repeat	GO:0005515
KRG91393	a89f7c92eb1be41104987d756d95de7b	989	Pfam	PF13516	Leucine Rich repeat	249	266	0.53	T	IPR001611	Leucine-rich repeat	GO:0005515
KRG91393	a89f7c92eb1be41104987d756d95de7b	989	Pfam	PF13516	Leucine Rich repeat	537	552	0.24	T	IPR001611	Leucine-rich repeat	GO:0005515
KRH19341	bafe2612aada525dd619fcb8d8802880	606	Pfam	PF00069	Protein kinase domain	334	599	4.7e-27	T	IPR000719	Protein kinase domain	GO:0004672|GO:0005524|GO:0006468
KRH19341	bafe2612aada525dd619fcb8d8802880	606	ProSiteProfiles	PS50011	Protein kinase domain profile.	330	606	24.4992	T	IPR000719	Protein kinase domain	GO:0004672|GO:0005524|GO:0006468
KRH19341	bafe2612aada525dd619fcb8d8802880	606	Pfam	PF08263	Leucine rich repeat N-terminal domain	20	57	9.6e-09	T	IPR013210	Leucine-rich repeat-containing N-terminal, plant-type	-
KRH19341	bafe2612aada525dd619fcb8d8802880	606	Pfam	PF13855	Leucine rich repeat	110	168	1e-07	T	IPR001611	Leucine-rich repeat	GO:0005515
KRH41753	7be9772e92a81292a8d33cb3120e9b7c	897	Pfam	PF08263	Leucine rich repeat N-terminal domain	337	371	0.032	T	IPR013210	Leucine-rich repeat-containing N-terminal, plant-type	-
KRH41753	7be9772e92a81292a8d33cb3120e9b7c	897	Pfam	PF08263	Leucine rich repeat N-terminal domain	40	65	0.031	T	IPR013210	Leucine-rich repeat-containing N-terminal, plant-type	-
KRH41753	7be9772e92a81292a8d33cb3120e9b7c	897	CDD	cd14066	STKc_IRAK	563	837	2.69e-93	T	-	-
KRH41753	7be9772e92a81292a8d33cb3120e9b7c	897	ProSitePatterns	PS00108	Serine/Threonine protein kinases active-site signature.	683	695	-	T	IPR008271	Serine/threonine-protein kinase, active site	GO:0004672|GO:0006468
KRH41753	7be9772e92a81292a8d33cb3120e9b7c	897	ProSitePatterns	PS00107	Protein kinases ATP-binding region signature.	563	585	-	T	IPR017441	Protein kinase, ATP binding site	GO:0005524
KRH41753	7be9772e92a81292a8d33cb3120e9b7c	897	Pfam	PF00069	Protein kinase domain	558	832	1.8e-47	T	IPR000719	Protein kinase domain	GO:0004672|GO:0005524|GO:0006468
KRH41753	7be9772e92a81292a8d33cb3120e9b7c	897	ProSiteProfiles	PS50011	Protein kinase domain profile.	557	838	39.8063	T	IPR000719	Protein kinase domain	GO:0004672|GO:0005524|GO:0006468
KRH25510	7f8f453ead67598dba4128bad5a630c4	802	Pfam	PF13855	Leucine rich repeat	126	185	1.4e-07	T	IPR001611	Leucine-rich repeat	GO:0005515
KRH25510	7f8f453ead67598dba4128bad5a630c4	802	Pfam	PF07714	Protein tyrosine and serine/threonine kinase	519	772	1.5e-39	T	IPR001245	Serine-threonine/tyrosine-protein kinase, catalytic domain	GO:0004672|GO:0006468
KRH25510	7f8f453ead67598dba4128bad5a630c4	802	ProSiteProfiles	PS50011	Protein kinase domain profile.	516	795	32.5132	T	IPR000719	Protein kinase domain	GO:0004672|GO:0005524|GO:0006468
KRH08821	696e2a69c8f1f8f85eebb04d915e0f02	872	Pfam	PF13855	Leucine rich repeat	699	758	2e-07	T	IPR001611	Leucine-rich repeat	GO:0005515
KRH08821	696e2a69c8f1f8f85eebb04d915e0f02	872	Pfam	PF13855	Leucine rich repeat	127	188	9.1e-10	T	IPR001611	Leucine-rich repeat	GO:0005515
KRH08821	696e2a69c8f1f8f85eebb04d915e0f02	872	Pfam	PF08263	Leucine rich repeat N-terminal domain	38	74	3.2e-12	T	IPR013210	Leucine-rich repeat-containing N-terminal, plant-type	-
KRH08821	696e2a69c8f1f8f85eebb04d915e0f02	872	Pfam	PF13516	Leucine Rich repeat	362	383	1.5	T	IPR001611	Leucine-rich repeat	GO:0005515
KRH08821	696e2a69c8f1f8f85eebb04d915e0f02	872	ProSiteProfiles	PS51450	Leucine-rich repeat profile.	417	439	7.18061	T	IPR001611	Leucine-rich repeat	GO:0005515
KRH08821	696e2a69c8f1f8f85eebb04d915e0f02	872	ProSiteProfiles	PS51450	Leucine-rich repeat profile.	747	769	7.00349	T	IPR001611	Leucine-rich repeat	GO:0005515
KRH08821	696e2a69c8f1f8f85eebb04d915e0f02	872	Pfam	PF00560	Leucine Rich Repeat	338	358	0.44	T	IPR001611	Leucine-rich repeat	GO:0005515
KRH08821	696e2a69c8f1f8f85eebb04d915e0f02	872	Pfam	PF00560	Leucine Rich Repeat	201	223	0.24	T	IPR001611	Leucine-rich repeat	GO:0005515
KRH65593	30b3017b7434a6560034a9c99affc286	847	CDD	cd14798	RX-CC_like	8	134	5.88e-13	T	IPR038005	Virus X resistance protein-like, coiled-coil domain	-
KRH65593	30b3017b7434a6560034a9c99affc286	847	Pfam	PF18052	Rx N-terminal domain	11	100	1.5e-22	T	IPR041118	Rx, N-terminal	-
KRH65593	30b3017b7434a6560034a9c99affc286	847	Pfam	PF00931	NB-ARC domain	173	425	8.6e-48	T	IPR002182	NB-ARC	GO:0043531
KRH20540	e28c4fb0b805a2e95f19c4036b24bd2d	1155	Pfam	PF18052	Rx N-terminal domain	14	104	4.4e-18	T	IPR041118	Rx, N-terminal	-
KRH20540	e28c4fb0b805a2e95f19c4036b24bd2d	1155	CDD	cd14798	RX-CC_like	47	95	1.8e-08	T	IPR038005	Virus X resistance protein-like, coiled-coil domain	-
KRH20540	e28c4fb0b805a2e95f19c4036b24bd2d	1155	Pfam	PF00931	NB-ARC domain	189	407	4.7e-55	T	IPR002182	NB-ARC	GO:0043531
KRH07061	4e94e0eb60c8d97f211e3ade12c67f63	1175	ProSitePatterns	PS00109	Tyrosine protein kinases specific active-site signature.	1016	1028	-	T	IPR008266	Tyrosine-protein kinase, active site	GO:0004672|GO:0006468
KRH07061	4e94e0eb60c8d97f211e3ade12c67f63	1175	Pfam	PF13855	Leucine rich repeat	725	782	2.9e-12	T	IPR001611	Leucine-rich repeat	GO:0005515
KRH07061	4e94e0eb60c8d97f211e3ade12c67f63	1175	Pfam	PF13855	Leucine rich repeat	533	592	1.5e-06	T	IPR001611	Leucine-rich repeat	GO:0005515
KRH07061	4e94e0eb60c8d97f211e3ade12c67f63	1175	Pfam	PF00069	Protein kinase domain	893	1165	4.7e-46	T	IPR000719	Protein kinase domain	GO:0004672|GO:0005524|GO:0006468
KRH07061	4e94e0eb60c8d97f211e3ade12c67f63	1175	Pfam	PF08263	Leucine rich repeat N-terminal domain	34	72	4.2e-09	T	IPR013210	Leucine-rich repeat-containing N-terminal, plant-type	-
KRH07061	4e94e0eb60c8d97f211e3ade12c67f63	1175	ProSiteProfiles	PS50011	Protein kinase domain profile.	892	1168	36.5272	T	IPR000719	Protein kinase domain	GO:0004672|GO:0005524|GO:0006468
KRH07061	4e94e0eb60c8d97f211e3ade12c67f63	1175	ProSiteProfiles	PS51450	Leucine-rich repeat profile.	748	770	7.95838	T	IPR001611	Leucine-rich repeat	GO:0005515
KRH64513	f8279175655d03a9b081eea81268676f	633	Pfam	PF07714	Protein tyrosine and serine/threonine kinase	332	544	5.3e-32	T	IPR001245	Serine-threonine/tyrosine-protein kinase, catalytic domain	GO:0004672|GO:0006468
KRH64513	f8279175655d03a9b081eea81268676f	633	ProSiteProfiles	PS50011	Protein kinase domain profile.	328	607	28.8101	T	IPR000719	Protein kinase domain	GO:0004672|GO:0005524|GO:0006468
KRH64513	f8279175655d03a9b081eea81268676f	633	Pfam	PF13855	Leucine rich repeat	87	132	2.3e-06	T	IPR001611	Leucine-rich repeat	GO:0005515
KRH64513	f8279175655d03a9b081eea81268676f	633	Pfam	PF00560	Leucine Rich Repeat	191	211	0.14	T	IPR001611	Leucine-rich repeat	GO:0005515
KRH64513	f8279175655d03a9b081eea81268676f	633	ProSiteProfiles	PS51450	Leucine-rich repeat profile.	191	212	7.53484	T	IPR001611	Leucine-rich repeat	GO:0005515
KRH64513	f8279175655d03a9b081eea81268676f	633	Pfam	PF08263	Leucine rich repeat N-terminal domain	31	67	6.7e-08	T	IPR013210	Leucine-rich repeat-containing N-terminal, plant-type	-
KRH64513	f8279175655d03a9b081eea81268676f	633	ProSitePatterns	PS00107	Protein kinases ATP-binding region signature.	334	365	-	T	IPR017441	Protein kinase, ATP binding site	GO:0005524
KRH75100	abd18291eb95f47e691d08d2e1ea2ac5	1112	Pfam	PF08263	Leucine rich repeat N-terminal domain	38	81	0.00014	T	IPR013210	Leucine-rich repeat-containing N-terminal, plant-type	-
KRH75100	abd18291eb95f47e691d08d2e1ea2ac5	1112	ProSiteProfiles	PS51450	Leucine-rich repeat profile.	639	661	7.24991	T	IPR001611	Leucine-rich repeat	GO:0005515
KRH75100	abd18291eb95f47e691d08d2e1ea2ac5	1112	Pfam	PF13855	Leucine rich repeat	109	168	3.6e-08	T	IPR001611	Leucine-rich repeat	GO:0005515
KRH75100	abd18291eb95f47e691d08d2e1ea2ac5	1112	ProSiteProfiles	PS50011	Protein kinase domain profile.	783	1069	37.7569	T	IPR000719	Protein kinase domain	GO:0004672|GO:0005524|GO:0006468
KRH75100	abd18291eb95f47e691d08d2e1ea2ac5	1112	ProSitePatterns	PS00107	Protein kinases ATP-binding region signature.	789	812	-	T	IPR017441	Protein kinase, ATP binding site	GO:0005524
KRH75100	abd18291eb95f47e691d08d2e1ea2ac5	1112	Pfam	PF07714	Protein tyrosine and serine/threonine kinase	787	1061	1.3e-43	T	IPR001245	Serine-threonine/tyrosine-protein kinase, catalytic domain	GO:0004672|GO:0006468
KRH75100	abd18291eb95f47e691d08d2e1ea2ac5	1112	ProSitePatterns	PS00108	Serine/Threonine protein kinases active-site signature.	914	926	-	T	IPR008271	Serine/threonine-protein kinase, active site	GO:0004672|GO:0006468
KRH08995	d129ae677d3117710e3e94c4ad39b70d	807	Pfam	PF00560	Leucine Rich Repeat	681	703	0.31	T	IPR001611	Leucine-rich repeat	GO:0005515
KRH08995	d129ae677d3117710e3e94c4ad39b70d	807	Pfam	PF13855	Leucine rich repeat	190	249	1.1e-10	T	IPR001611	Leucine-rich repeat	GO:0005515
KRH42873	5a1fce99e521c1afe3026057dc26b38f	700	Pfam	PF08263	Leucine rich repeat N-terminal domain	31	70	7.5e-10	T	IPR013210	Leucine-rich repeat-containing N-terminal, plant-type	-
KRH42873	5a1fce99e521c1afe3026057dc26b38f	700	Pfam	PF07714	Protein tyrosine and serine/threonine kinase	419	668	3.3e-21	T	IPR001245	Serine-threonine/tyrosine-protein kinase, catalytic domain	GO:0004672|GO:0006468
KRH42873	5a1fce99e521c1afe3026057dc26b38f	700	ProSiteProfiles	PS50011	Protein kinase domain profile.	390	673	18.0823	T	IPR000719	Protein kinase domain	GO:0004672|GO:0005524|GO:0006468
KRH45800	c9a0131e50dc4b43890f0e5627d7c15d	1253	Pfam	PF00931	NB-ARC domain	20	247	1.4e-30	T	IPR002182	NB-ARC	GO:0043531
KRH45796	445ce7ab78f37b9e094de2656af2b0d7	1429	Pfam	PF01582	TIR domain	23	185	3.7e-32	T	IPR000157	Toll/interleukin-1 receptor homology (TIR) domain	GO:0007165
KRH45796	445ce7ab78f37b9e094de2656af2b0d7	1429	ProSiteProfiles	PS50104	TIR domain profile.	21	181	30.8341	T	IPR000157	Toll/interleukin-1 receptor homology (TIR) domain	GO:0007165
KRH45796	445ce7ab78f37b9e094de2656af2b0d7	1429	Pfam	PF00931	NB-ARC domain	197	424	1.7e-30	T	IPR002182	NB-ARC	GO:0043531
KRH28950	ef15fa472906dfd334c0f8fc64866c71	567	ProSiteProfiles	PS51450	Leucine-rich repeat profile.	283	304	8.09699	T	IPR001611	Leucine-rich repeat	GO:0005515
KRH28950	ef15fa472906dfd334c0f8fc64866c71	567	Pfam	PF00560	Leucine Rich Repeat	470	488	1.7	T	IPR001611	Leucine-rich repeat	GO:0005515
KRH28950	ef15fa472906dfd334c0f8fc64866c71	567	ProSiteProfiles	PS51450	Leucine-rich repeat profile.	329	350	7.65805	T	IPR001611	Leucine-rich repeat	GO:0005515
KRH28950	ef15fa472906dfd334c0f8fc64866c71	567	ProSiteProfiles	PS51450	Leucine-rich repeat profile.	421	442	7.0805	T	IPR001611	Leucine-rich repeat	GO:0005515
KRH28950	ef15fa472906dfd334c0f8fc64866c71	567	Pfam	PF13855	Leucine rich repeat	283	340	1.3e-12	T	IPR001611	Leucine-rich repeat	GO:0005515
KRH28950	ef15fa472906dfd334c0f8fc64866c71	567	Pfam	PF13855	Leucine rich repeat	375	432	3.6e-09	T	IPR001611	Leucine-rich repeat	GO:0005515
KRH28950	ef15fa472906dfd334c0f8fc64866c71	567	ProSiteProfiles	PS51450	Leucine-rich repeat profile.	469	490	7.49634	T	IPR001611	Leucine-rich repeat	GO:0005515
KRH09053	1224626c889e1422a65ab0206db995fb	686	Pfam	PF13855	Leucine rich repeat	26	85	4.7e-09	T	IPR001611	Leucine-rich repeat	GO:0005515
KRH14963	c0a3371564e6ae6f201643f475fab9fb	1013	ProSiteProfiles	PS50011	Protein kinase domain profile.	709	976	33.9407	T	IPR000719	Protein kinase domain	GO:0004672|GO:0005524|GO:0006468
KRH14963	c0a3371564e6ae6f201643f475fab9fb	1013	ProSitePatterns	PS00108	Serine/Threonine protein kinases active-site signature.	840	852	-	T	IPR008271	Serine/threonine-protein kinase, active site	GO:0004672|GO:0006468
KRH14963	c0a3371564e6ae6f201643f475fab9fb	1013	Pfam	PF08263	Leucine rich repeat N-terminal domain	32	70	2.8e-08	T	IPR013210	Leucine-rich repeat-containing N-terminal, plant-type	-
KRH14963	c0a3371564e6ae6f201643f475fab9fb	1013	Pfam	PF00069	Protein kinase domain	711	950	3.2e-40	T	IPR000719	Protein kinase domain	GO:0004672|GO:0005524|GO:0006468
KRH14963	c0a3371564e6ae6f201643f475fab9fb	1013	ProSitePatterns	PS00107	Protein kinases ATP-binding region signature.	715	738	-	T	IPR017441	Protein kinase, ATP binding site	GO:0005524
KRH14963	c0a3371564e6ae6f201643f475fab9fb	1013	ProSiteProfiles	PS51450	Leucine-rich repeat profile.	566	589	7.59645	T	IPR001611	Leucine-rich repeat	GO:0005515
KRH14963	c0a3371564e6ae6f201643f475fab9fb	1013	Pfam	PF13855	Leucine rich repeat	543	601	2.2e-07	T	IPR001611	Leucine-rich repeat	GO:0005515
KRH14963	c0a3371564e6ae6f201643f475fab9fb	1013	Pfam	PF13855	Leucine rich repeat	470	529	1.7e-07	T	IPR001611	Leucine-rich repeat	GO:0005515
KRH14963	c0a3371564e6ae6f201643f475fab9fb	1013	Pfam	PF13855	Leucine rich repeat	197	256	1.4e-08	T	IPR001611	Leucine-rich repeat	GO:0005515
KRH64523	5499e68417d7cb2e7a53bb83b1e58a4c	1089	Pfam	PF00560	Leucine Rich Repeat	407	429	0.2	T	IPR001611	Leucine-rich repeat	GO:0005515
KRH64523	5499e68417d7cb2e7a53bb83b1e58a4c	1089	ProSitePatterns	PS00108	Serine/Threonine protein kinases active-site signature.	885	897	-	T	IPR008271	Serine/threonine-protein kinase, active site	GO:0004672|GO:0006468
KRH64523	5499e68417d7cb2e7a53bb83b1e58a4c	1089	ProSiteProfiles	PS51450	Leucine-rich repeat profile.	407	429	7.26532	T	IPR001611	Leucine-rich repeat	GO:0005515
KRH64523	5499e68417d7cb2e7a53bb83b1e58a4c	1089	ProSiteProfiles	PS50011	Protein kinase domain profile.	763	1046	35.9053	T	IPR000719	Protein kinase domain	GO:0004672|GO:0005524|GO:0006468
KRH64523	5499e68417d7cb2e7a53bb83b1e58a4c	1089	Pfam	PF08263	Leucine rich repeat N-terminal domain	25	66	9.3e-07	T	IPR013210	Leucine-rich repeat-containing N-terminal, plant-type	-
KRH64523	5499e68417d7cb2e7a53bb83b1e58a4c	1089	ProSiteProfiles	PS51450	Leucine-rich repeat profile.	624	646	7.1498	T	IPR001611	Leucine-rich repeat	GO:0005515
KRH64523	5499e68417d7cb2e7a53bb83b1e58a4c	1089	Pfam	PF13855	Leucine rich repeat	503	562	5e-07	T	IPR001611	Leucine-rich repeat	GO:0005515
KRH64523	5499e68417d7cb2e7a53bb83b1e58a4c	1089	Pfam	PF13855	Leucine rich repeat	604	657	4e-07	T	IPR001611	Leucine-rich repeat	GO:0005515
KRH64523	5499e68417d7cb2e7a53bb83b1e58a4c	1089	Pfam	PF13855	Leucine rich repeat	94	153	6.2e-07	T	IPR001611	Leucine-rich repeat	GO:0005515
KRH64523	5499e68417d7cb2e7a53bb83b1e58a4c	1089	Pfam	PF00069	Protein kinase domain	765	1035	2.8e-42	T	IPR000719	Protein kinase domain	GO:0004672|GO:0005524|GO:0006468
KRH64523	5499e68417d7cb2e7a53bb83b1e58a4c	1089	ProSitePatterns	PS00107	Protein kinases ATP-binding region signature.	769	797	-	T	IPR017441	Protein kinase, ATP binding site	GO:0005524
KRH65603	94984675bba637ef2a0d268345c2c0c7	242	Pfam	PF00931	NB-ARC domain	90	227	5.6e-18	T	IPR002182	NB-ARC	GO:0043531
KRH14902	4f80b13556ed77e293a3be3982be491f	826	ProSiteProfiles	PS50011	Protein kinase domain profile.	535	810	37.5731	T	IPR000719	Protein kinase domain	GO:0004672|GO:0005524|GO:0006468
KRH14902	4f80b13556ed77e293a3be3982be491f	826	CDD	cd14066	STKc_IRAK	541	806	2.19e-100	T	-	-
KRH14902	4f80b13556ed77e293a3be3982be491f	826	Pfam	PF07714	Protein tyrosine and serine/threonine kinase	538	803	2e-42	T	IPR001245	Serine-threonine/tyrosine-protein kinase, catalytic domain	GO:0004672|GO:0006468
KRH14902	4f80b13556ed77e293a3be3982be491f	826	Pfam	PF13855	Leucine rich repeat	332	391	2.9e-08	T	IPR001611	Leucine-rich repeat	GO:0005515
KRH14902	4f80b13556ed77e293a3be3982be491f	826	Pfam	PF08263	Leucine rich repeat N-terminal domain	50	86	4.8e-08	T	IPR013210	Leucine-rich repeat-containing N-terminal, plant-type	-
KRH37725	4aaa847dcd3427c43d4ea3a2ecae3cdd	405	ProSiteProfiles	PS51450	Leucine-rich repeat profile.	327	348	7.56564	T	IPR001611	Leucine-rich repeat	GO:0005515
KRH37725	4aaa847dcd3427c43d4ea3a2ecae3cdd	405	ProSiteProfiles	PS51450	Leucine-rich repeat profile.	281	302	7.1267	T	IPR001611	Leucine-rich repeat	GO:0005515
KRH73861	719946ec4ff7e10c2cd64eb66ea582fd	617	Pfam	PF13855	Leucine rich repeat	102	161	2.4e-08	T	IPR001611	Leucine-rich repeat	GO:0005515
KRH73861	719946ec4ff7e10c2cd64eb66ea582fd	617	Pfam	PF00069	Protein kinase domain	321	568	1.6e-21	T	IPR000719	Protein kinase domain	GO:0004672|GO:0005524|GO:0006468
KRH73861	719946ec4ff7e10c2cd64eb66ea582fd	617	ProSiteProfiles	PS50011	Protein kinase domain profile.	312	575	23.849	T	IPR000719	Protein kinase domain	GO:0004672|GO:0005524|GO:0006468
KRH10792	637dad35ad8ab4c996a9e82c0bdde647	755	Pfam	PF07714	Protein tyrosine and serine/threonine kinase	480	751	1.2e-40	T	IPR001245	Serine-threonine/tyrosine-protein kinase, catalytic domain	GO:0004672|GO:0006468
KRH10792	637dad35ad8ab4c996a9e82c0bdde647	755	ProSiteProfiles	PS50011	Protein kinase domain profile.	477	752	33.2905	T	IPR000719	Protein kinase domain	GO:0004672|GO:0005524|GO:0006468
KRH10792	637dad35ad8ab4c996a9e82c0bdde647	755	Pfam	PF13855	Leucine rich repeat	99	153	1e-06	T	IPR001611	Leucine-rich repeat	GO:0005515
KRH56303	3304541ea4496d3f6eb6139aba59c29a	774	Pfam	PF00931	NB-ARC domain	136	353	8.8e-48	T	IPR002182	NB-ARC	GO:0043531
KRH56303	3304541ea4496d3f6eb6139aba59c29a	774	Pfam	PF18052	Rx N-terminal domain	5	85	9.2e-19	T	IPR041118	Rx, N-terminal	-
KRH56303	3304541ea4496d3f6eb6139aba59c29a	774	CDD	cd14798	RX-CC_like	2	112	3.57e-17	T	IPR038005	Virus X resistance protein-like, coiled-coil domain	-
KRH13323	a03aad488b11304c143ee26747569afb	1001	Pfam	PF18052	Rx N-terminal domain	11	96	1.4e-07	T	IPR041118	Rx, N-terminal	-
KRH13323	a03aad488b11304c143ee26747569afb	1001	Pfam	PF00931	NB-ARC domain	156	271	1.1e-23	T	IPR002182	NB-ARC	GO:0043531
KRH13323	a03aad488b11304c143ee26747569afb	1001	Pfam	PF00931	NB-ARC domain	279	346	9.1e-10	T	IPR002182	NB-ARC	GO:0043531
KRH08972	c705ab941ee0d5b3061e73d497cbb5a2	826	Pfam	PF13516	Leucine Rich repeat	75	88	1.4	T	IPR001611	Leucine-rich repeat	GO:0005515
KRH08972	c705ab941ee0d5b3061e73d497cbb5a2	826	Pfam	PF13855	Leucine rich repeat	176	235	1.9e-09	T	IPR001611	Leucine-rich repeat	GO:0005515
KRH08972	c705ab941ee0d5b3061e73d497cbb5a2	826	Pfam	PF00560	Leucine Rich Repeat	570	591	1.5	T	IPR001611	Leucine-rich repeat	GO:0005515
KRH20671	72cd79d37da953009f91dd391255302f	1188	Pfam	PF00931	NB-ARC domain	183	401	3.2e-53	T	IPR002182	NB-ARC	GO:0043531
KRH20671	72cd79d37da953009f91dd391255302f	1188	Pfam	PF18052	Rx N-terminal domain	10	103	2e-16	T	IPR041118	Rx, N-terminal	-
KRH20671	72cd79d37da953009f91dd391255302f	1188	ProSiteProfiles	PS51450	Leucine-rich repeat profile.	610	631	7.20371	T	IPR001611	Leucine-rich repeat	GO:0005515
KRG98601	97414bfe4d863411146c88362fba6875	378	Pfam	PF18052	Rx N-terminal domain	6	93	2e-13	T	IPR041118	Rx, N-terminal	-
KRG98601	97414bfe4d863411146c88362fba6875	378	Pfam	PF00931	NB-ARC domain	171	360	5.9e-41	T	IPR002182	NB-ARC	GO:0043531
KRG98601	97414bfe4d863411146c88362fba6875	378	CDD	cd14798	RX-CC_like	21	116	1.6e-09	T	IPR038005	Virus X resistance protein-like, coiled-coil domain	-
KRH00174	a74bf295510280782f93194dd9f07888	882	Pfam	PF00069	Protein kinase domain	600	871	3e-46	T	IPR000719	Protein kinase domain	GO:0004672|GO:0005524|GO:0006468
KRH00174	a74bf295510280782f93194dd9f07888	882	ProSitePatterns	PS00109	Tyrosine protein kinases specific active-site signature.	723	735	-	T	IPR008266	Tyrosine-protein kinase, active site	GO:0004672|GO:0006468
KRH00174	a74bf295510280782f93194dd9f07888	882	ProSiteProfiles	PS50011	Protein kinase domain profile.	599	882	36.8523	T	IPR000719	Protein kinase domain	GO:0004672|GO:0005524|GO:0006468
KRH00174	a74bf295510280782f93194dd9f07888	882	ProSiteProfiles	PS51450	Leucine-rich repeat profile.	451	473	8.45122	T	IPR001611	Leucine-rich repeat	GO:0005515
KRH00174	a74bf295510280782f93194dd9f07888	882	Pfam	PF13855	Leucine rich repeat	379	436	4.4e-07	T	IPR001611	Leucine-rich repeat	GO:0005515
KRH00174	a74bf295510280782f93194dd9f07888	882	Pfam	PF08263	Leucine rich repeat N-terminal domain	48	86	1.7e-07	T	IPR013210	Leucine-rich repeat-containing N-terminal, plant-type	-
KRH35204	4c440b0ee71bbf81d5ad1f74f8d3c347	898	Pfam	PF13855	Leucine rich repeat	732	791	4.6e-07	T	IPR001611	Leucine-rich repeat	GO:0005515
KRH35204	4c440b0ee71bbf81d5ad1f74f8d3c347	898	Pfam	PF13855	Leucine rich repeat	524	584	4.8e-09	T	IPR001611	Leucine-rich repeat	GO:0005515
KRH35204	4c440b0ee71bbf81d5ad1f74f8d3c347	898	Pfam	PF13855	Leucine rich repeat	266	320	1.1e-06	T	IPR001611	Leucine-rich repeat	GO:0005515
KRH35204	4c440b0ee71bbf81d5ad1f74f8d3c347	898	Pfam	PF08263	Leucine rich repeat N-terminal domain	37	75	3.6e-12	T	IPR013210	Leucine-rich repeat-containing N-terminal, plant-type	-
KRH63411	5b2855b5293e73d460492d64f23ce644	580	Pfam	PF08263	Leucine rich repeat N-terminal domain	27	63	5.8e-11	T	IPR013210	Leucine-rich repeat-containing N-terminal, plant-type	-
KRH63411	5b2855b5293e73d460492d64f23ce644	580	ProSitePatterns	PS00108	Serine/Threonine protein kinases active-site signature.	412	424	-	T	IPR008271	Serine/threonine-protein kinase, active site	GO:0004672|GO:0006468
KRH63411	5b2855b5293e73d460492d64f23ce644	580	ProSitePatterns	PS00107	Protein kinases ATP-binding region signature.	298	320	-	T	IPR017441	Protein kinase, ATP binding site	GO:0005524
KRH63411	5b2855b5293e73d460492d64f23ce644	580	ProSiteProfiles	PS50011	Protein kinase domain profile.	292	565	40.301	T	IPR000719	Protein kinase domain	GO:0004672|GO:0005524|GO:0006468
KRH63411	5b2855b5293e73d460492d64f23ce644	580	Pfam	PF00069	Protein kinase domain	295	558	7.1e-49	T	IPR000719	Protein kinase domain	GO:0004672|GO:0005524|GO:0006468
KRH62142	638aba07cbcfb51006681bd549e32f99	983	ProSitePatterns	PS00108	Serine/Threonine protein kinases active-site signature.	806	818	-	T	IPR008271	Serine/threonine-protein kinase, active site	GO:0004672|GO:0006468
KRH62142	638aba07cbcfb51006681bd549e32f99	983	ProSitePatterns	PS00107	Protein kinases ATP-binding region signature.	672	694	-	T	IPR017441	Protein kinase, ATP binding site	GO:0005524
KRH62142	638aba07cbcfb51006681bd549e32f99	983	Pfam	PF08263	Leucine rich repeat N-terminal domain	24	63	1.3e-09	T	IPR013210	Leucine-rich repeat-containing N-terminal, plant-type	-
KRH62142	638aba07cbcfb51006681bd549e32f99	983	Pfam	PF00069	Protein kinase domain	668	954	2e-42	T	IPR000719	Protein kinase domain	GO:0004672|GO:0005524|GO:0006468
KRH62142	638aba07cbcfb51006681bd549e32f99	983	ProSiteProfiles	PS50011	Protein kinase domain profile.	666	963	37.9123	T	IPR000719	Protein kinase domain	GO:0004672|GO:0005524|GO:0006468
KRH73455	9735ccf9c9675b8b447e10f5040a3394	1008	Pfam	PF13516	Leucine Rich repeat	458	473	1.8	T	IPR001611	Leucine-rich repeat	GO:0005515
KRH73455	9735ccf9c9675b8b447e10f5040a3394	1008	Pfam	PF07714	Protein tyrosine and serine/threonine kinase	724	995	5.9e-29	T	IPR001245	Serine-threonine/tyrosine-protein kinase, catalytic domain	GO:0004672|GO:0006468
KRH73455	9735ccf9c9675b8b447e10f5040a3394	1008	Pfam	PF13855	Leucine rich repeat	114	173	1.9e-06	T	IPR001611	Leucine-rich repeat	GO:0005515
KRH73455	9735ccf9c9675b8b447e10f5040a3394	1008	Pfam	PF08263	Leucine rich repeat N-terminal domain	18	63	1.5e-08	T	IPR013210	Leucine-rich repeat-containing N-terminal, plant-type	-
KRH73455	9735ccf9c9675b8b447e10f5040a3394	1008	ProSiteProfiles	PS50011	Protein kinase domain profile.	720	1002	25.4462	T	IPR000719	Protein kinase domain	GO:0004672|GO:0005524|GO:0006468
KRH09423	35b0dab25d814e76e2ac8bee7e584f59	775	Pfam	PF00931	NB-ARC domain	68	290	1.6e-34	T	IPR002182	NB-ARC	GO:0043531
KRH21247	6a914f08d76c45f83d5400f219b6e2e0	740	ProSiteProfiles	PS50011	Protein kinase domain profile.	461	737	18.6336	T	IPR000719	Protein kinase domain	GO:0004672|GO:0005524|GO:0006468
KRH21247	6a914f08d76c45f83d5400f219b6e2e0	740	ProSiteProfiles	PS51450	Leucine-rich repeat profile.	211	233	8.251	T	IPR001611	Leucine-rich repeat	GO:0005515
KRH21247	6a914f08d76c45f83d5400f219b6e2e0	740	Pfam	PF07714	Protein tyrosine and serine/threonine kinase	465	636	9.4e-19	T	IPR001245	Serine-threonine/tyrosine-protein kinase, catalytic domain	GO:0004672|GO:0006468
KRH21247	6a914f08d76c45f83d5400f219b6e2e0	740	Pfam	PF00560	Leucine Rich Repeat	211	232	0.03	T	IPR001611	Leucine-rich repeat	GO:0005515
KRH21247	6a914f08d76c45f83d5400f219b6e2e0	740	Pfam	PF00560	Leucine Rich Repeat	138	157	0.24	T	IPR001611	Leucine-rich repeat	GO:0005515
KRG98110	9cdf051555e49a4dc85fc60bd1b504f5	667	ProSiteProfiles	PS51450	Leucine-rich repeat profile.	154	176	7.69655	T	IPR001611	Leucine-rich repeat	GO:0005515
KRG98110	9cdf051555e49a4dc85fc60bd1b504f5	667	ProSiteProfiles	PS50011	Protein kinase domain profile.	375	667	34.393	T	IPR000719	Protein kinase domain	GO:0004672|GO:0005524|GO:0006468
KRG98110	9cdf051555e49a4dc85fc60bd1b504f5	667	CDD	cd14066	STKc_IRAK	381	646	3.85e-87	T	-	-
KRG98110	9cdf051555e49a4dc85fc60bd1b504f5	667	ProSitePatterns	PS00107	Protein kinases ATP-binding region signature.	381	412	-	T	IPR017441	Protein kinase, ATP binding site	GO:0005524
KRG98110	9cdf051555e49a4dc85fc60bd1b504f5	667	Pfam	PF13855	Leucine rich repeat	176	233	9.6e-08	T	IPR001611	Leucine-rich repeat	GO:0005515
KRG98110	9cdf051555e49a4dc85fc60bd1b504f5	667	Pfam	PF08263	Leucine rich repeat N-terminal domain	63	100	8e-08	T	IPR013210	Leucine-rich repeat-containing N-terminal, plant-type	-
KRG98110	9cdf051555e49a4dc85fc60bd1b504f5	667	Pfam	PF00560	Leucine Rich Repeat	154	173	1.6	T	IPR001611	Leucine-rich repeat	GO:0005515
KRG98110	9cdf051555e49a4dc85fc60bd1b504f5	667	Pfam	PF00069	Protein kinase domain	378	641	8.8e-41	T	IPR000719	Protein kinase domain	GO:0004672|GO:0005524|GO:0006468
KRG98110	9cdf051555e49a4dc85fc60bd1b504f5	667	ProSiteProfiles	PS51450	Leucine-rich repeat profile.	200	222	7.01119	T	IPR001611	Leucine-rich repeat	GO:0005515
KRH06655	42fdfc8212b491c4bc158e536f246434	782	ProSiteProfiles	PS50011	Protein kinase domain profile.	478	753	24.4144	T	IPR000719	Protein kinase domain	GO:0004672|GO:0005524|GO:0006468
KRH06655	42fdfc8212b491c4bc158e536f246434	782	Pfam	PF13855	Leucine rich repeat	155	214	5.2e-08	T	IPR001611	Leucine-rich repeat	GO:0005515
KRH06655	42fdfc8212b491c4bc158e536f246434	782	Pfam	PF07714	Protein tyrosine and serine/threonine kinase	483	748	1.5e-21	T	IPR001245	Serine-threonine/tyrosine-protein kinase, catalytic domain	GO:0004672|GO:0006468
KRH06655	42fdfc8212b491c4bc158e536f246434	782	ProSiteProfiles	PS51450	Leucine-rich repeat profile.	203	225	7.28072	T	IPR001611	Leucine-rich repeat	GO:0005515
KRH65455	a89cb147db0cdcb4b622862cbdc9b294	1220	Pfam	PF00931	NB-ARC domain	131	355	1e-51	T	IPR002182	NB-ARC	GO:0043531
KRH65455	a89cb147db0cdcb4b622862cbdc9b294	1220	Pfam	PF18052	Rx N-terminal domain	8	69	3.6e-16	T	IPR041118	Rx, N-terminal	-
KRH56599	c8096c77d77b1a8e8355b10e7fe19370	244	Pfam	PF00931	NB-ARC domain	1	194	1.5e-48	T	IPR002182	NB-ARC	GO:0043531
KRH05167	383ac6a60111621c2385d33327d62e49	610	Pfam	PF00646	F-box domain	70	106	1e-06	T	IPR001810	F-box domain	GO:0005515
KRH05167	383ac6a60111621c2385d33327d62e49	610	Pfam	PF13516	Leucine Rich repeat	565	581	1.2	T	IPR001611	Leucine-rich repeat	GO:0005515
KRH05167	383ac6a60111621c2385d33327d62e49	610	Pfam	PF13516	Leucine Rich repeat	240	263	0.013	T	IPR001611	Leucine-rich repeat	GO:0005515
KRH07287	eb3c132f2d3bdffc694c126239be9077	759	ProSiteProfiles	PS50011	Protein kinase domain profile.	682	759	13.1778	T	IPR000719	Protein kinase domain	GO:0004672|GO:0005524|GO:0006468
KRH07287	eb3c132f2d3bdffc694c126239be9077	759	Pfam	PF08263	Leucine rich repeat N-terminal domain	43	79	7e-06	T	IPR013210	Leucine-rich repeat-containing N-terminal, plant-type	-
KRH07287	eb3c132f2d3bdffc694c126239be9077	759	Pfam	PF00069	Protein kinase domain	684	759	6.3e-12	T	IPR000719	Protein kinase domain	GO:0004672|GO:0005524|GO:0006468
KRH07287	eb3c132f2d3bdffc694c126239be9077	759	Pfam	PF00560	Leucine Rich Repeat	300	321	0.5	T	IPR001611	Leucine-rich repeat	GO:0005515
KRH07287	eb3c132f2d3bdffc694c126239be9077	759	Pfam	PF00560	Leucine Rich Repeat	324	344	2	T	IPR001611	Leucine-rich repeat	GO:0005515
KRH07287	eb3c132f2d3bdffc694c126239be9077	759	Pfam	PF00560	Leucine Rich Repeat	131	153	0.24	T	IPR001611	Leucine-rich repeat	GO:0005515
KRH07287	eb3c132f2d3bdffc694c126239be9077	759	Pfam	PF13855	Leucine rich repeat	494	553	5.1e-10	T	IPR001611	Leucine-rich repeat	GO:0005515
KRH07287	eb3c132f2d3bdffc694c126239be9077	759	ProSitePatterns	PS00107	Protein kinases ATP-binding region signature.	688	711	-	T	IPR017441	Protein kinase, ATP binding site	GO:0005524
KRH48053	00aff5e543ad06128a80b335dfbab1b8	2489	Pfam	PF00931	NB-ARC domain	164	277	8.9e-16	T	IPR002182	NB-ARC	GO:0043531
KRH48053	00aff5e543ad06128a80b335dfbab1b8	2489	Pfam	PF00931	NB-ARC domain	323	411	1.4e-10	T	IPR002182	NB-ARC	GO:0043531
KRG92156	a39b322db8e34e5c51a805425ff53a79	1082	Pfam	PF00560	Leucine Rich Repeat	92	114	0.22	T	IPR001611	Leucine-rich repeat	GO:0005515
KRG92156	a39b322db8e34e5c51a805425ff53a79	1082	Pfam	PF08263	Leucine rich repeat N-terminal domain	23	64	2e-05	T	IPR013210	Leucine-rich repeat-containing N-terminal, plant-type	-
KRG92156	a39b322db8e34e5c51a805425ff53a79	1082	ProSitePatterns	PS00108	Serine/Threonine protein kinases active-site signature.	928	940	-	T	IPR008271	Serine/threonine-protein kinase, active site	GO:0004672|GO:0006468
KRG92156	a39b322db8e34e5c51a805425ff53a79	1082	ProSiteProfiles	PS51450	Leucine-rich repeat profile.	668	690	7.24221	T	IPR001611	Leucine-rich repeat	GO:0005515
KRG92156	a39b322db8e34e5c51a805425ff53a79	1082	Pfam	PF13516	Leucine Rich repeat	667	681	1.4	T	IPR001611	Leucine-rich repeat	GO:0005515
KRG92156	a39b322db8e34e5c51a805425ff53a79	1082	ProSiteProfiles	PS50011	Protein kinase domain profile.	807	1082	37.2622	T	IPR000719	Protein kinase domain	GO:0004672|GO:0005524|GO:0006468
KRG92156	a39b322db8e34e5c51a805425ff53a79	1082	Pfam	PF00069	Protein kinase domain	810	1081	7.6e-47	T	IPR000719	Protein kinase domain	GO:0004672|GO:0005524|GO:0006468
KRG92156	a39b322db8e34e5c51a805425ff53a79	1082	Pfam	PF13855	Leucine rich repeat	188	247	1.7e-08	T	IPR001611	Leucine-rich repeat	GO:0005515
KRG92156	a39b322db8e34e5c51a805425ff53a79	1082	Pfam	PF13855	Leucine rich repeat	498	558	1.2e-09	T	IPR001611	Leucine-rich repeat	GO:0005515
KRG92156	a39b322db8e34e5c51a805425ff53a79	1082	Pfam	PF13855	Leucine rich repeat	117	175	1.1e-06	T	IPR001611	Leucine-rich repeat	GO:0005515
KRH09418	ed014d23f3d5f2b42949775da2adc84b	1044	ProSiteProfiles	PS50104	TIR domain profile.	10	177	35.3474	T	IPR000157	Toll/interleukin-1 receptor homology (TIR) domain	GO:0007165
KRH09418	ed014d23f3d5f2b42949775da2adc84b	1044	Pfam	PF00931	NB-ARC domain	192	394	5.5e-26	T	IPR002182	NB-ARC	GO:0043531
KRH09418	ed014d23f3d5f2b42949775da2adc84b	1044	Pfam	PF01582	TIR domain	12	180	3.5e-44	T	IPR000157	Toll/interleukin-1 receptor homology (TIR) domain	GO:0007165
KRH33257	16cbc755c56f3f036ff665bab1b74f45	305	Pfam	PF13516	Leucine Rich repeat	157	172	0.071	T	IPR001611	Leucine-rich repeat	GO:0005515
KRH33257	16cbc755c56f3f036ff665bab1b74f45	305	Pfam	PF13516	Leucine Rich repeat	186	197	1.7	T	IPR001611	Leucine-rich repeat	GO:0005515
KRH33257	16cbc755c56f3f036ff665bab1b74f45	305	CDD	cd12087	TM_EGFR-like	282	303	0.00247493	T	-	-
KRH33257	16cbc755c56f3f036ff665bab1b74f45	305	Pfam	PF00560	Leucine Rich Repeat	44	62	0.078	T	IPR001611	Leucine-rich repeat	GO:0005515
KRG99042	7de17649b96e20e0e83e0648a54b7217	562	Pfam	PF00931	NB-ARC domain	123	332	3e-19	T	IPR002182	NB-ARC	GO:0043531
KRH04703	22008806db80ba1db80b71ab8687077f	810	Pfam	PF00931	NB-ARC domain	176	385	6e-24	T	IPR002182	NB-ARC	GO:0043531
KRH74736	ba76df9c66e2d9fb95142810e76d60fc	638	Pfam	PF08263	Leucine rich repeat N-terminal domain	31	68	1.1e-08	T	IPR013210	Leucine-rich repeat-containing N-terminal, plant-type	-
KRH74736	ba76df9c66e2d9fb95142810e76d60fc	638	Pfam	PF13855	Leucine rich repeat	424	482	8.3e-08	T	IPR001611	Leucine-rich repeat	GO:0005515
KRH74736	ba76df9c66e2d9fb95142810e76d60fc	638	Pfam	PF13855	Leucine rich repeat	280	335	9.4e-08	T	IPR001611	Leucine-rich repeat	GO:0005515
KRH74736	ba76df9c66e2d9fb95142810e76d60fc	638	Pfam	PF13855	Leucine rich repeat	155	214	1.5e-06	T	IPR001611	Leucine-rich repeat	GO:0005515
KRH74736	ba76df9c66e2d9fb95142810e76d60fc	638	Pfam	PF00560	Leucine Rich Repeat	373	391	0.81	T	IPR001611	Leucine-rich repeat	GO:0005515
KRH74736	ba76df9c66e2d9fb95142810e76d60fc	638	Pfam	PF00560	Leucine Rich Repeat	228	249	0.96	T	IPR001611	Leucine-rich repeat	GO:0005515
KRH74736	ba76df9c66e2d9fb95142810e76d60fc	638	ProSiteProfiles	PS51450	Leucine-rich repeat profile.	593	615	7.1344	T	IPR001611	Leucine-rich repeat	GO:0005515
KRH74736	ba76df9c66e2d9fb95142810e76d60fc	638	Pfam	PF13516	Leucine Rich repeat	592	607	0.88	T	IPR001611	Leucine-rich repeat	GO:0005515
KRH08991	7683e2d6b83310dbf0f5e315c63f9580	272	Pfam	PF13855	Leucine rich repeat	133	193	3.5e-09	T	IPR001611	Leucine-rich repeat	GO:0005515
KRH08991	7683e2d6b83310dbf0f5e315c63f9580	272	Pfam	PF08263	Leucine rich repeat N-terminal domain	36	74	3.1e-14	T	IPR013210	Leucine-rich repeat-containing N-terminal, plant-type	-
KRH48013	6937d5a622bbecf15788f765a8ea39b5	2143	Pfam	PF00931	NB-ARC domain	157	386	2.1e-26	T	IPR002182	NB-ARC	GO:0043531
KRH08227	845d388c7dfc12070a41f3ee1c5dd979	1029	Pfam	PF00931	NB-ARC domain	197	411	2.3e-30	T	IPR002182	NB-ARC	GO:0043531
KRH08227	845d388c7dfc12070a41f3ee1c5dd979	1029	CDD	cd00009	AAA	215	328	0.000379	T	-	-
KRH08227	845d388c7dfc12070a41f3ee1c5dd979	1029	Pfam	PF01582	TIR domain	8	179	8.9e-40	T	IPR000157	Toll/interleukin-1 receptor homology (TIR) domain	GO:0007165
KRH08227	845d388c7dfc12070a41f3ee1c5dd979	1029	ProSiteProfiles	PS50104	TIR domain profile.	6	173	32.5185	T	IPR000157	Toll/interleukin-1 receptor homology (TIR) domain	GO:0007165
KRH08747	9f841b826b207c850524b7c94f1ff615	838	Pfam	PF00560	Leucine Rich Repeat	162	183	1.8	T	IPR001611	Leucine-rich repeat	GO:0005515
KRH08747	9f841b826b207c850524b7c94f1ff615	838	Pfam	PF00560	Leucine Rich Repeat	138	160	1.7	T	IPR001611	Leucine-rich repeat	GO:0005515
KRH08747	9f841b826b207c850524b7c94f1ff615	838	Pfam	PF08263	Leucine rich repeat N-terminal domain	39	80	9.6e-10	T	IPR013210	Leucine-rich repeat-containing N-terminal, plant-type	-
KRH08747	9f841b826b207c850524b7c94f1ff615	838	Pfam	PF12799	Leucine Rich repeats (2 copies)	209	245	5.1e-07	T	IPR025875	Leucine rich repeat 4	-
KRH08747	9f841b826b207c850524b7c94f1ff615	838	Pfam	PF13855	Leucine rich repeat	458	518	3.2e-08	T	IPR001611	Leucine-rich repeat	GO:0005515
KRH08747	9f841b826b207c850524b7c94f1ff615	838	Pfam	PF13855	Leucine rich repeat	653	711	2e-06	T	IPR001611	Leucine-rich repeat	GO:0005515
KRH08747	9f841b826b207c850524b7c94f1ff615	838	Pfam	PF13855	Leucine rich repeat	258	315	2.8e-07	T	IPR001611	Leucine-rich repeat	GO:0005515
KRH08747	9f841b826b207c850524b7c94f1ff615	838	Pfam	PF13516	Leucine Rich repeat	383	400	0.62	T	IPR001611	Leucine-rich repeat	GO:0005515
KRH25906	f135fe0a1ac441cf6fc5f97ee6f43fbc	464	Pfam	PF07725	Leucine Rich Repeat	237	256	3.8e-06	T	IPR011713	Leucine-rich repeat 3	-
KRH63281	01775c58257a3a2f26ed2babd024e154	1089	ProSiteProfiles	PS50011	Protein kinase domain profile.	799	1081	38.8593	T	IPR000719	Protein kinase domain	GO:0004672|GO:0005524|GO:0006468
KRH63281	01775c58257a3a2f26ed2babd024e154	1089	Pfam	PF08263	Leucine rich repeat N-terminal domain	31	74	1.6e-08	T	IPR013210	Leucine-rich repeat-containing N-terminal, plant-type	-
KRH63281	01775c58257a3a2f26ed2babd024e154	1089	ProSitePatterns	PS00108	Serine/Threonine protein kinases active-site signature.	921	933	-	T	IPR008271	Serine/threonine-protein kinase, active site	GO:0004672|GO:0006468
KRH63281	01775c58257a3a2f26ed2babd024e154	1089	Pfam	PF13855	Leucine rich repeat	99	141	1e-06	T	IPR001611	Leucine-rich repeat	GO:0005515
KRH63281	01775c58257a3a2f26ed2babd024e154	1089	Pfam	PF13855	Leucine rich repeat	271	330	2.3e-06	T	IPR001611	Leucine-rich repeat	GO:0005515
KRH63281	01775c58257a3a2f26ed2babd024e154	1089	Pfam	PF00069	Protein kinase domain	799	1071	7.4e-45	T	IPR000719	Protein kinase domain	GO:0004672|GO:0005524|GO:0006468
KRH63281	01775c58257a3a2f26ed2babd024e154	1089	ProSitePatterns	PS00107	Protein kinases ATP-binding region signature.	805	828	-	T	IPR017441	Protein kinase, ATP binding site	GO:0005524
KRH63281	01775c58257a3a2f26ed2babd024e154	1089	CDD	cd14066	STKc_IRAK	805	1076	5.65e-89	T	-	-
KRH65484	5a7c9cc7a8336f39d1cd89f4517f93a9	1218	Pfam	PF18052	Rx N-terminal domain	10	98	6.8e-19	T	IPR041118	Rx, N-terminal	-
KRH65484	5a7c9cc7a8336f39d1cd89f4517f93a9	1218	Pfam	PF00931	NB-ARC domain	160	383	3e-51	T	IPR002182	NB-ARC	GO:0043531
KRH52037	93de2836a04a79f9370a56af6c1c9972	404	Pfam	PF13516	Leucine Rich repeat	204	225	0.35	T	IPR001611	Leucine-rich repeat	GO:0005515
KRH52037	93de2836a04a79f9370a56af6c1c9972	404	Pfam	PF12937	F-box-like	9	43	7e-06	T	IPR001810	F-box domain	GO:0005515
KRH52037	93de2836a04a79f9370a56af6c1c9972	404	ProSiteProfiles	PS50181	F-box domain profile.	6	42	8.80861	T	IPR001810	F-box domain	GO:0005515
KRH13536	692aa1d530585669e61e323f624681e1	1085	Pfam	PF00931	NB-ARC domain	165	397	8.1e-42	T	IPR002182	NB-ARC	GO:0043531
KRH74520	f44f46f62c654553c13c134fc8cad32f	461	Pfam	PF13855	Leucine rich repeat	272	327	2.6e-07	T	IPR001611	Leucine-rich repeat	GO:0005515
KRH74520	f44f46f62c654553c13c134fc8cad32f	461	Pfam	PF13855	Leucine rich repeat	158	213	2e-08	T	IPR001611	Leucine-rich repeat	GO:0005515
KRH74520	f44f46f62c654553c13c134fc8cad32f	461	Pfam	PF13855	Leucine rich repeat	335	377	8.3e-09	T	IPR001611	Leucine-rich repeat	GO:0005515
KRH74520	f44f46f62c654553c13c134fc8cad32f	461	ProSiteProfiles	PS51450	Leucine-rich repeat profile.	202	223	7.39623	T	IPR001611	Leucine-rich repeat	GO:0005515
KRH74520	f44f46f62c654553c13c134fc8cad32f	461	ProSiteProfiles	PS51450	Leucine-rich repeat profile.	343	364	8.00458	T	IPR001611	Leucine-rich repeat	GO:0005515
KRH13318	3befa70ec0b3a13caaf44b9c0784da7f	1123	CDD	cd00009	AAA	40	163	0.000131	T	-	-
KRH13318	3befa70ec0b3a13caaf44b9c0784da7f	1123	Pfam	PF00931	NB-ARC domain	43	259	3.5e-55	T	IPR002182	NB-ARC	GO:0043531
KRH13318	3befa70ec0b3a13caaf44b9c0784da7f	1123	ProSiteProfiles	PS51450	Leucine-rich repeat profile.	537	558	7.73506	T	IPR001611	Leucine-rich repeat	GO:0005515
KRH09363	616e5a6212a43c0049c6a095a6df1980	1288	CDD	cd00009	AAA	198	338	9.61e-05	T	-	-
KRH09363	616e5a6212a43c0049c6a095a6df1980	1288	Pfam	PF00931	NB-ARC domain	203	438	3.6e-30	T	IPR002182	NB-ARC	GO:0043531
KRH09363	616e5a6212a43c0049c6a095a6df1980	1288	ProSiteProfiles	PS50104	TIR domain profile.	11	186	37.467	T	IPR000157	Toll/interleukin-1 receptor homology (TIR) domain	GO:0007165
KRH09363	616e5a6212a43c0049c6a095a6df1980	1288	Pfam	PF01582	TIR domain	13	190	5.5e-42	T	IPR000157	Toll/interleukin-1 receptor homology (TIR) domain	GO:0007165
KRH43841	b0929f0956f00a38ed9de7573f8575d8	1120	ProSiteProfiles	PS50011	Protein kinase domain profile.	811	1092	40.1455	T	IPR000719	Protein kinase domain	GO:0004672|GO:0005524|GO:0006468
KRH43841	b0929f0956f00a38ed9de7573f8575d8	1120	Pfam	PF00069	Protein kinase domain	813	1082	2.3e-46	T	IPR000719	Protein kinase domain	GO:0004672|GO:0005524|GO:0006468
KRH43841	b0929f0956f00a38ed9de7573f8575d8	1120	ProSitePatterns	PS00108	Serine/Threonine protein kinases active-site signature.	935	947	-	T	IPR008271	Serine/threonine-protein kinase, active site	GO:0004672|GO:0006468
KRH43841	b0929f0956f00a38ed9de7573f8575d8	1120	Pfam	PF08263	Leucine rich repeat N-terminal domain	35	74	2e-11	T	IPR013210	Leucine-rich repeat-containing N-terminal, plant-type	-
KRH43841	b0929f0956f00a38ed9de7573f8575d8	1120	Pfam	PF00560	Leucine Rich Repeat	558	580	0.42	T	IPR001611	Leucine-rich repeat	GO:0005515
KRH43841	b0929f0956f00a38ed9de7573f8575d8	1120	Pfam	PF00560	Leucine Rich Repeat	635	653	1.4	T	IPR001611	Leucine-rich repeat	GO:0005515
KRH17117	916ecd79ea4fe960f54ac540fd31cfac	877	CDD	cd14798	RX-CC_like	2	121	7.79e-30	T	IPR038005	Virus X resistance protein-like, coiled-coil domain	-
KRH17117	916ecd79ea4fe960f54ac540fd31cfac	877	Pfam	PF00931	NB-ARC domain	168	399	7.6e-59	T	IPR002182	NB-ARC	GO:0043531
KRH17117	916ecd79ea4fe960f54ac540fd31cfac	877	Pfam	PF18052	Rx N-terminal domain	5	92	1.1e-16	T	IPR041118	Rx, N-terminal	-
KRH27500	6c7e952996481d7a6eab504fb8ea4157	365	Pfam	PF08263	Leucine rich repeat N-terminal domain	24	63	1.9e-10	T	IPR013210	Leucine-rich repeat-containing N-terminal, plant-type	-
KRH27500	6c7e952996481d7a6eab504fb8ea4157	365	Pfam	PF00560	Leucine Rich Repeat	131	152	0.23	T	IPR001611	Leucine-rich repeat	GO:0005515
KRH27500	6c7e952996481d7a6eab504fb8ea4157	365	Pfam	PF00560	Leucine Rich Repeat	178	200	0.0036	T	IPR001611	Leucine-rich repeat	GO:0005515
KRG88530	3d65231af773fb6a4802d9adf01893a5	501	Pfam	PF13855	Leucine rich repeat	73	132	7.3e-09	T	IPR001611	Leucine-rich repeat	GO:0005515
KRH13559	edaee58c51db503b6e085349c9bba513	1484	Pfam	PF00931	NB-ARC domain	158	390	2.4e-41	T	IPR002182	NB-ARC	GO:0043531
KRH08741	2f5c4db05384f14277965227d267e34f	664	ProSiteProfiles	PS51450	Leucine-rich repeat profile.	127	149	7.44243	T	IPR001611	Leucine-rich repeat	GO:0005515
KRH08741	2f5c4db05384f14277965227d267e34f	664	Pfam	PF00560	Leucine Rich Repeat	37	59	1.3	T	IPR001611	Leucine-rich repeat	GO:0005515
KRH08741	2f5c4db05384f14277965227d267e34f	664	Pfam	PF00560	Leucine Rich Repeat	61	82	1.3	T	IPR001611	Leucine-rich repeat	GO:0005515
KRH08741	2f5c4db05384f14277965227d267e34f	664	Pfam	PF00560	Leucine Rich Repeat	127	146	0.83	T	IPR001611	Leucine-rich repeat	GO:0005515
KRH08741	2f5c4db05384f14277965227d267e34f	664	Pfam	PF13516	Leucine Rich repeat	83	99	1.8	T	IPR001611	Leucine-rich repeat	GO:0005515
KRH08741	2f5c4db05384f14277965227d267e34f	664	Pfam	PF13855	Leucine rich repeat	489	547	1.4e-06	T	IPR001611	Leucine-rich repeat	GO:0005515
KRH27268	3ef5f8f390bbfcfd5e5078a0229f62c7	1058	Pfam	PF13855	Leucine rich repeat	113	172	4.3e-08	T	IPR001611	Leucine-rich repeat	GO:0005515
KRH27268	3ef5f8f390bbfcfd5e5078a0229f62c7	1058	Pfam	PF13855	Leucine rich repeat	586	645	1.8e-08	T	IPR001611	Leucine-rich repeat	GO:0005515
KRH27268	3ef5f8f390bbfcfd5e5078a0229f62c7	1058	Pfam	PF13855	Leucine rich repeat	452	511	4.3e-07	T	IPR001611	Leucine-rich repeat	GO:0005515
KRH27268	3ef5f8f390bbfcfd5e5078a0229f62c7	1058	Pfam	PF00069	Protein kinase domain	778	1045	2.3e-45	T	IPR000719	Protein kinase domain	GO:0004672|GO:0005524|GO:0006468
KRH27268	3ef5f8f390bbfcfd5e5078a0229f62c7	1058	Pfam	PF08263	Leucine rich repeat N-terminal domain	39	75	2.9e-06	T	IPR013210	Leucine-rich repeat-containing N-terminal, plant-type	-
KRH27268	3ef5f8f390bbfcfd5e5078a0229f62c7	1058	ProSitePatterns	PS00107	Protein kinases ATP-binding region signature.	783	805	-	T	IPR017441	Protein kinase, ATP binding site	GO:0005524
KRH27268	3ef5f8f390bbfcfd5e5078a0229f62c7	1058	Pfam	PF12799	Leucine Rich repeats (2 copies)	329	371	2.9e-06	T	IPR025875	Leucine rich repeat 4	-
KRH27268	3ef5f8f390bbfcfd5e5078a0229f62c7	1058	ProSitePatterns	PS00108	Serine/Threonine protein kinases active-site signature.	899	911	-	T	IPR008271	Serine/threonine-protein kinase, active site	GO:0004672|GO:0006468
KRH27268	3ef5f8f390bbfcfd5e5078a0229f62c7	1058	ProSiteProfiles	PS51450	Leucine-rich repeat profile.	610	632	7.18831	T	IPR001611	Leucine-rich repeat	GO:0005515
KRH27268	3ef5f8f390bbfcfd5e5078a0229f62c7	1058	CDD	cd14066	STKc_IRAK	783	1049	2.63e-97	T	-	-
KRH27268	3ef5f8f390bbfcfd5e5078a0229f62c7	1058	ProSiteProfiles	PS50011	Protein kinase domain profile.	777	1053	37.983	T	IPR000719	Protein kinase domain	GO:0004672|GO:0005524|GO:0006468
KRH46800	45b740c0e03c2775e7f8240ffb11fa2f	690	Pfam	PF07714	Protein tyrosine and serine/threonine kinase	406	612	7.6e-24	T	IPR001245	Serine-threonine/tyrosine-protein kinase, catalytic domain	GO:0004672|GO:0006468
KRH46800	45b740c0e03c2775e7f8240ffb11fa2f	690	ProSiteProfiles	PS50011	Protein kinase domain profile.	402	690	24.796	T	IPR000719	Protein kinase domain	GO:0004672|GO:0005524|GO:0006468
KRH46800	45b740c0e03c2775e7f8240ffb11fa2f	690	Pfam	PF08263	Leucine rich repeat N-terminal domain	54	91	0.00041	T	IPR013210	Leucine-rich repeat-containing N-terminal, plant-type	-
KRH46800	45b740c0e03c2775e7f8240ffb11fa2f	690	Pfam	PF13855	Leucine rich repeat	224	282	7.3e-07	T	IPR001611	Leucine-rich repeat	GO:0005515
KRH07395	08e3b6702e1cce22a116d975b62b5004	692	Pfam	PF00931	NB-ARC domain	1	200	2.2e-23	T	IPR002182	NB-ARC	GO:0043531
KRG95124	1cf9c1fdcc4cf4fa68fdcca01af6228a	346	Pfam	PF00931	NB-ARC domain	167	339	1.1e-35	T	IPR002182	NB-ARC	GO:0043531
KRG95124	1cf9c1fdcc4cf4fa68fdcca01af6228a	346	Pfam	PF18052	Rx N-terminal domain	12	94	4.9e-21	T	IPR041118	Rx, N-terminal	-
KRG95124	1cf9c1fdcc4cf4fa68fdcca01af6228a	346	CDD	cd14798	RX-CC_like	12	132	7.32e-26	T	IPR038005	Virus X resistance protein-like, coiled-coil domain	-
KRH07409	bc51777a35603e5da4b56f10c4484556	1036	Pfam	PF00931	NB-ARC domain	194	418	1.5e-30	T	IPR002182	NB-ARC	GO:0043531
KRH07409	bc51777a35603e5da4b56f10c4484556	1036	Pfam	PF01582	TIR domain	16	183	4.2e-41	T	IPR000157	Toll/interleukin-1 receptor homology (TIR) domain	GO:0007165
KRH07409	bc51777a35603e5da4b56f10c4484556	1036	ProSiteProfiles	PS50104	TIR domain profile.	14	179	36.7497	T	IPR000157	Toll/interleukin-1 receptor homology (TIR) domain	GO:0007165
KRG88583	9a6e629f961d19693860fcaa14a57cdb	965	Pfam	PF13855	Leucine rich repeat	412	470	1.8e-06	T	IPR001611	Leucine-rich repeat	GO:0005515
KRG88583	9a6e629f961d19693860fcaa14a57cdb	965	Pfam	PF13855	Leucine rich repeat	288	346	1.7e-07	T	IPR001611	Leucine-rich repeat	GO:0005515
KRG88583	9a6e629f961d19693860fcaa14a57cdb	965	Pfam	PF00560	Leucine Rich Repeat	107	122	1.8	T	IPR001611	Leucine-rich repeat	GO:0005515
KRG88583	9a6e629f961d19693860fcaa14a57cdb	965	Pfam	PF00560	Leucine Rich Repeat	708	730	0.22	T	IPR001611	Leucine-rich repeat	GO:0005515
KRG88583	9a6e629f961d19693860fcaa14a57cdb	965	Pfam	PF00560	Leucine Rich Repeat	359	381	1.2	T	IPR001611	Leucine-rich repeat	GO:0005515
KRH00648	35da48b2e6db9998a46703de42b64baa	3070	Pfam	PF13855	Leucine rich repeat	580	639	2.4e-06	T	IPR001611	Leucine-rich repeat	GO:0005515
KRH00648	35da48b2e6db9998a46703de42b64baa	3070	Pfam	PF00931	NB-ARC domain	331	448	9.2e-12	T	IPR002182	NB-ARC	GO:0043531
KRH00648	35da48b2e6db9998a46703de42b64baa	3070	Pfam	PF00931	NB-ARC domain	163	286	2.3e-18	T	IPR002182	NB-ARC	GO:0043531
KRH55455	9751a823c64a82c7e359f15fec67bebc	1286	CDD	cd00009	AAA	146	281	8.72e-05	T	-	-
KRH55455	9751a823c64a82c7e359f15fec67bebc	1286	Pfam	PF00931	NB-ARC domain	147	383	7e-42	T	IPR002182	NB-ARC	GO:0043531
KRH08294	bd811c97d9f929b22b8deef15b29561c	462	ProSiteProfiles	PS51450	Leucine-rich repeat profile.	104	125	9.79885	T	IPR001611	Leucine-rich repeat	GO:0005515
KRH08294	bd811c97d9f929b22b8deef15b29561c	462	ProSiteProfiles	PS51450	Leucine-rich repeat profile.	79	98	7.04199	T	IPR001611	Leucine-rich repeat	GO:0005515
KRH08294	bd811c97d9f929b22b8deef15b29561c	462	Pfam	PF14580	Leucine-rich repeat	64	173	9.3e-12	T	-	-
KRH09405	310820d57a047e43a97574ca7c3eb3f0	1074	Pfam	PF00931	NB-ARC domain	167	387	3e-34	T	IPR002182	NB-ARC	GO:0043531
KRH09405	310820d57a047e43a97574ca7c3eb3f0	1074	Pfam	PF01582	TIR domain	12	151	3.8e-41	T	IPR000157	Toll/interleukin-1 receptor homology (TIR) domain	GO:0007165
KRH09405	310820d57a047e43a97574ca7c3eb3f0	1074	ProSiteProfiles	PS50104	TIR domain profile.	10	177	32.5749	T	IPR000157	Toll/interleukin-1 receptor homology (TIR) domain	GO:0007165
KRH22657	3bccc26228e04276d4159be87f7ca683	472	ProSiteProfiles	PS51450	Leucine-rich repeat profile.	64	85	7.64265	T	IPR001611	Leucine-rich repeat	GO:0005515
KRH22657	3bccc26228e04276d4159be87f7ca683	472	ProSiteProfiles	PS51450	Leucine-rich repeat profile.	199	220	8.13549	T	IPR001611	Leucine-rich repeat	GO:0005515
KRH22657	3bccc26228e04276d4159be87f7ca683	472	ProSiteProfiles	PS51450	Leucine-rich repeat profile.	42	63	8.67454	T	IPR001611	Leucine-rich repeat	GO:0005515
KRH22657	3bccc26228e04276d4159be87f7ca683	472	ProSiteProfiles	PS51450	Leucine-rich repeat profile.	176	197	7.81206	T	IPR001611	Leucine-rich repeat	GO:0005515
KRH22657	3bccc26228e04276d4159be87f7ca683	472	ProSiteProfiles	PS51450	Leucine-rich repeat profile.	108	129	8.174	T	IPR001611	Leucine-rich repeat	GO:0005515
KRH20659	559084a91d4a912e7f3b6672bbd4836f	1232	Pfam	PF00931	NB-ARC domain	186	426	4e-58	T	IPR002182	NB-ARC	GO:0043531
KRH20659	559084a91d4a912e7f3b6672bbd4836f	1232	CDD	cd14798	RX-CC_like	34	89	2.41e-07	T	IPR038005	Virus X resistance protein-like, coiled-coil domain	-
KRH20659	559084a91d4a912e7f3b6672bbd4836f	1232	CDD	cd00009	AAA	187	293	0.00150195	T	-	-
KRH20659	559084a91d4a912e7f3b6672bbd4836f	1232	Pfam	PF18052	Rx N-terminal domain	11	97	7.2e-16	T	IPR041118	Rx, N-terminal	-
KRH20659	559084a91d4a912e7f3b6672bbd4836f	1232	ProSiteProfiles	PS51450	Leucine-rich repeat profile.	612	633	7.39623	T	IPR001611	Leucine-rich repeat	GO:0005515
KRG91824	24e2ebbfa28db8b945fc89607b3243f8	240	Pfam	PF13855	Leucine rich repeat	155	215	6.1e-08	T	IPR001611	Leucine-rich repeat	GO:0005515
KRG91824	24e2ebbfa28db8b945fc89607b3243f8	240	Pfam	PF08263	Leucine rich repeat N-terminal domain	26	65	6.4e-05	T	IPR013210	Leucine-rich repeat-containing N-terminal, plant-type	-
KRH55450	18f5c0b43077152e0198ad77867afe12	613	Pfam	PF20160	C-JID domain	417	556	6.4e-07	T	IPR045344	C-JID domain	-
KRH55450	18f5c0b43077152e0198ad77867afe12	613	Pfam	PF07725	Leucine Rich Repeat	82	99	3.2e-06	T	IPR011713	Leucine-rich repeat 3	-
KRH55450	18f5c0b43077152e0198ad77867afe12	613	ProSiteProfiles	PS51450	Leucine-rich repeat profile.	299	320	8.54363	T	IPR001611	Leucine-rich repeat	GO:0005515
KRH17617	d1af6b755d71726c8258ac82b2933e49	863	Pfam	PF08263	Leucine rich repeat N-terminal domain	37	74	8.2e-11	T	IPR013210	Leucine-rich repeat-containing N-terminal, plant-type	-
KRH17617	d1af6b755d71726c8258ac82b2933e49	863	ProSiteProfiles	PS51450	Leucine-rich repeat profile.	718	740	7.41933	T	IPR001611	Leucine-rich repeat	GO:0005515
KRH17617	d1af6b755d71726c8258ac82b2933e49	863	ProSiteProfiles	PS51450	Leucine-rich repeat profile.	136	157	7.28072	T	IPR001611	Leucine-rich repeat	GO:0005515
KRH17617	d1af6b755d71726c8258ac82b2933e49	863	Pfam	PF00560	Leucine Rich Repeat	718	740	0.0054	T	IPR001611	Leucine-rich repeat	GO:0005515
KRH58443	baa9bb5d3fde4907cb3b6823f54f79b1	1163	Pfam	PF08263	Leucine rich repeat N-terminal domain	30	67	1.2e-10	T	IPR013210	Leucine-rich repeat-containing N-terminal, plant-type	-
KRH58443	baa9bb5d3fde4907cb3b6823f54f79b1	1163	CDD	cd14066	STKc_IRAK	872	1157	3.6e-87	T	-	-
KRH58443	baa9bb5d3fde4907cb3b6823f54f79b1	1163	Pfam	PF13855	Leucine rich repeat	652	710	6.9e-10	T	IPR001611	Leucine-rich repeat	GO:0005515
KRH58443	baa9bb5d3fde4907cb3b6823f54f79b1	1163	Pfam	PF13855	Leucine rich repeat	552	611	2.8e-07	T	IPR001611	Leucine-rich repeat	GO:0005515
KRH58443	baa9bb5d3fde4907cb3b6823f54f79b1	1163	ProSiteProfiles	PS50011	Protein kinase domain profile.	866	1161	37.2339	T	IPR000719	Protein kinase domain	GO:0004672|GO:0005524|GO:0006468
KRH58443	baa9bb5d3fde4907cb3b6823f54f79b1	1163	Pfam	PF00560	Leucine Rich Repeat	144	166	0.62	T	IPR001611	Leucine-rich repeat	GO:0005515
KRH58443	baa9bb5d3fde4907cb3b6823f54f79b1	1163	ProSitePatterns	PS00108	Serine/Threonine protein kinases active-site signature.	994	1006	-	T	IPR008271	Serine/threonine-protein kinase, active site	GO:0004672|GO:0006468
KRH58443	baa9bb5d3fde4907cb3b6823f54f79b1	1163	Pfam	PF00069	Protein kinase domain	868	1152	4.2e-42	T	IPR000719	Protein kinase domain	GO:0004672|GO:0005524|GO:0006468
KRH74725	c0880c9389d01c1952c20a34c61db5fe	1287	CDD	cd00267	ABC_ATPase	203	342	0.0084887	T	-	-
KRH74725	c0880c9389d01c1952c20a34c61db5fe	1287	ProSiteProfiles	PS51450	Leucine-rich repeat profile.	1094	1116	7.17291	T	IPR001611	Leucine-rich repeat	GO:0005515
KRH74725	c0880c9389d01c1952c20a34c61db5fe	1287	Pfam	PF00931	NB-ARC domain	194	417	3e-39	T	IPR002182	NB-ARC	GO:0043531
KRH74725	c0880c9389d01c1952c20a34c61db5fe	1287	ProSiteProfiles	PS50104	TIR domain profile.	14	170	34.7188	T	IPR000157	Toll/interleukin-1 receptor homology (TIR) domain	GO:0007165
KRH74725	c0880c9389d01c1952c20a34c61db5fe	1287	Pfam	PF01582	TIR domain	16	178	3.1e-38	T	IPR000157	Toll/interleukin-1 receptor homology (TIR) domain	GO:0007165
KRG90257	42a0c6a489fab193bbb0bd5bd73a3d1f	1114	Pfam	PF00069	Protein kinase domain	817	1086	1.5e-50	T	IPR000719	Protein kinase domain	GO:0004672|GO:0005524|GO:0006468
KRG90257	42a0c6a489fab193bbb0bd5bd73a3d1f	1114	ProSitePatterns	PS00108	Serine/Threonine protein kinases active-site signature.	937	949	-	T	IPR008271	Serine/threonine-protein kinase, active site	GO:0004672|GO:0006468
KRG90257	42a0c6a489fab193bbb0bd5bd73a3d1f	1114	Pfam	PF13855	Leucine rich repeat	565	623	2.4e-08	T	IPR001611	Leucine-rich repeat	GO:0005515
KRG90257	42a0c6a489fab193bbb0bd5bd73a3d1f	1114	Pfam	PF08263	Leucine rich repeat N-terminal domain	37	75	6.2e-09	T	IPR013210	Leucine-rich repeat-containing N-terminal, plant-type	-
KRG90257	42a0c6a489fab193bbb0bd5bd73a3d1f	1114	Pfam	PF00560	Leucine Rich Repeat	133	155	0.57	T	IPR001611	Leucine-rich repeat	GO:0005515
KRG90257	42a0c6a489fab193bbb0bd5bd73a3d1f	1114	Pfam	PF00560	Leucine Rich Repeat	663	684	0.86	T	IPR001611	Leucine-rich repeat	GO:0005515
KRG90257	42a0c6a489fab193bbb0bd5bd73a3d1f	1114	ProSiteProfiles	PS50011	Protein kinase domain profile.	816	1090	39.3823	T	IPR000719	Protein kinase domain	GO:0004672|GO:0005524|GO:0006468
KRH73454	13641b060a096792d74e1f46e5bd356f	1006	Pfam	PF13516	Leucine Rich repeat	458	473	1.8	T	IPR001611	Leucine-rich repeat	GO:0005515
KRH73454	13641b060a096792d74e1f46e5bd356f	1006	Pfam	PF13855	Leucine rich repeat	114	173	1.9e-06	T	IPR001611	Leucine-rich repeat	GO:0005515
KRH73454	13641b060a096792d74e1f46e5bd356f	1006	Pfam	PF07714	Protein tyrosine and serine/threonine kinase	724	993	3.9e-29	T	IPR001245	Serine-threonine/tyrosine-protein kinase, catalytic domain	GO:0004672|GO:0006468
KRH73454	13641b060a096792d74e1f46e5bd356f	1006	ProSiteProfiles	PS50011	Protein kinase domain profile.	720	1000	25.6723	T	IPR000719	Protein kinase domain	GO:0004672|GO:0005524|GO:0006468
KRH73454	13641b060a096792d74e1f46e5bd356f	1006	Pfam	PF08263	Leucine rich repeat N-terminal domain	18	63	1.5e-08	T	IPR013210	Leucine-rich repeat-containing N-terminal, plant-type	-
KRH05340	9363901c7d1c9824bbdea486de1b0181	357	Pfam	PF08263	Leucine rich repeat N-terminal domain	15	53	5.6e-12	T	IPR013210	Leucine-rich repeat-containing N-terminal, plant-type	-
KRH68996	36ae657c48621a68967c949d48619272	990	ProSitePatterns	PS00108	Serine/Threonine protein kinases active-site signature.	828	840	-	T	IPR008271	Serine/threonine-protein kinase, active site	GO:0004672|GO:0006468
KRH68996	36ae657c48621a68967c949d48619272	990	ProSitePatterns	PS00107	Protein kinases ATP-binding region signature.	712	735	-	T	IPR017441	Protein kinase, ATP binding site	GO:0005524
KRH68996	36ae657c48621a68967c949d48619272	990	Pfam	PF08263	Leucine rich repeat N-terminal domain	31	66	1.1e-07	T	IPR013210	Leucine-rich repeat-containing N-terminal, plant-type	-
KRH68996	36ae657c48621a68967c949d48619272	990	ProSiteProfiles	PS51450	Leucine-rich repeat profile.	534	556	7.01889	T	IPR001611	Leucine-rich repeat	GO:0005515
KRH68996	36ae657c48621a68967c949d48619272	990	Pfam	PF00560	Leucine Rich Repeat	534	556	0.2	T	IPR001611	Leucine-rich repeat	GO:0005515
KRH68996	36ae657c48621a68967c949d48619272	990	Pfam	PF00560	Leucine Rich Repeat	349	369	1.6	T	IPR001611	Leucine-rich repeat	GO:0005515
KRH68996	36ae657c48621a68967c949d48619272	990	ProSiteProfiles	PS50011	Protein kinase domain profile.	706	977	36.3435	T	IPR000719	Protein kinase domain	GO:0004672|GO:0005524|GO:0006468
KRH68996	36ae657c48621a68967c949d48619272	990	Pfam	PF00069	Protein kinase domain	707	975	1.1e-40	T	IPR000719	Protein kinase domain	GO:0004672|GO:0005524|GO:0006468
KRH68996	36ae657c48621a68967c949d48619272	990	ProSiteProfiles	PS51450	Leucine-rich repeat profile.	476	497	7.26532	T	IPR001611	Leucine-rich repeat	GO:0005515
KRH01055	93dcc48e9f198c1d6c94a958b517e677	1082	ProSitePatterns	PS00109	Tyrosine protein kinases specific active-site signature.	916	928	-	T	IPR008266	Tyrosine-protein kinase, active site	GO:0004672|GO:0006468
KRH01055	93dcc48e9f198c1d6c94a958b517e677	1082	Pfam	PF13855	Leucine rich repeat	547	605	2.4e-08	T	IPR001611	Leucine-rich repeat	GO:0005515
KRH01055	93dcc48e9f198c1d6c94a958b517e677	1082	Pfam	PF13855	Leucine rich repeat	233	293	1.8e-07	T	IPR001611	Leucine-rich repeat	GO:0005515
KRH01055	93dcc48e9f198c1d6c94a958b517e677	1082	Pfam	PF13855	Leucine rich repeat	306	365	9.4e-07	T	IPR001611	Leucine-rich repeat	GO:0005515
KRH01055	93dcc48e9f198c1d6c94a958b517e677	1082	Pfam	PF13855	Leucine rich repeat	619	677	2.9e-10	T	IPR001611	Leucine-rich repeat	GO:0005515
KRH01055	93dcc48e9f198c1d6c94a958b517e677	1082	Pfam	PF00069	Protein kinase domain	793	1060	1.6e-46	T	IPR000719	Protein kinase domain	GO:0004672|GO:0005524|GO:0006468
KRH01055	93dcc48e9f198c1d6c94a958b517e677	1082	ProSiteProfiles	PS50011	Protein kinase domain profile.	792	1069	35.2128	T	IPR000719	Protein kinase domain	GO:0004672|GO:0005524|GO:0006468
KRH01055	93dcc48e9f198c1d6c94a958b517e677	1082	Pfam	PF08263	Leucine rich repeat N-terminal domain	45	84	6.1e-07	T	IPR013210	Leucine-rich repeat-containing N-terminal, plant-type	-
KRG93999	f720e8a6a89aacd4129d971f6b783a2e	1101	Pfam	PF01582	TIR domain	17	185	6.5e-41	T	IPR000157	Toll/interleukin-1 receptor homology (TIR) domain	GO:0007165
KRG93999	f720e8a6a89aacd4129d971f6b783a2e	1101	ProSiteProfiles	PS50104	TIR domain profile.	14	185	35.831	T	IPR000157	Toll/interleukin-1 receptor homology (TIR) domain	GO:0007165
KRG93999	f720e8a6a89aacd4129d971f6b783a2e	1101	CDD	cd00009	AAA	197	335	0.00253162	T	-	-
KRG93999	f720e8a6a89aacd4129d971f6b783a2e	1101	Pfam	PF00931	NB-ARC domain	202	434	1.4e-30	T	IPR002182	NB-ARC	GO:0043531
KRH08546	5aa14358c43c7bb2c09dac4d27ff2a1e	845	Pfam	PF00560	Leucine Rich Repeat	429	451	1.8	T	IPR001611	Leucine-rich repeat	GO:0005515
KRH08546	5aa14358c43c7bb2c09dac4d27ff2a1e	845	Pfam	PF00560	Leucine Rich Repeat	240	262	1.1	T	IPR001611	Leucine-rich repeat	GO:0005515
KRH08546	5aa14358c43c7bb2c09dac4d27ff2a1e	845	Pfam	PF13855	Leucine rich repeat	502	558	5.5e-10	T	IPR001611	Leucine-rich repeat	GO:0005515
KRH08546	5aa14358c43c7bb2c09dac4d27ff2a1e	845	Pfam	PF13855	Leucine rich repeat	331	392	1.2e-07	T	IPR001611	Leucine-rich repeat	GO:0005515
KRH08546	5aa14358c43c7bb2c09dac4d27ff2a1e	845	Pfam	PF13855	Leucine rich repeat	94	155	1.1e-06	T	IPR001611	Leucine-rich repeat	GO:0005515
KRH08546	5aa14358c43c7bb2c09dac4d27ff2a1e	845	Pfam	PF13516	Leucine Rich repeat	168	181	2	T	IPR001611	Leucine-rich repeat	GO:0005515
KRH08546	5aa14358c43c7bb2c09dac4d27ff2a1e	845	Pfam	PF13516	Leucine Rich repeat	285	299	0.1	T	IPR001611	Leucine-rich repeat	GO:0005515
KRH08546	5aa14358c43c7bb2c09dac4d27ff2a1e	845	ProSiteProfiles	PS50011	Protein kinase domain profile.	662	845	15.6513	T	IPR000719	Protein kinase domain	GO:0004672|GO:0005524|GO:0006468
KRH08546	5aa14358c43c7bb2c09dac4d27ff2a1e	845	Pfam	PF00069	Protein kinase domain	673	840	6.8e-11	T	IPR000719	Protein kinase domain	GO:0004672|GO:0005524|GO:0006468
KRH76032	9a12509e43864f3697859ee6e1252dfd	660	Pfam	PF08263	Leucine rich repeat N-terminal domain	80	119	1.3e-06	T	IPR013210	Leucine-rich repeat-containing N-terminal, plant-type	-
KRH76032	9a12509e43864f3697859ee6e1252dfd	660	ProSiteProfiles	PS50011	Protein kinase domain profile.	570	660	13.5312	T	IPR000719	Protein kinase domain	GO:0004672|GO:0005524|GO:0006468
KRH76032	9a12509e43864f3697859ee6e1252dfd	660	Pfam	PF07714	Protein tyrosine and serine/threonine kinase	573	658	4.8e-12	T	IPR001245	Serine-threonine/tyrosine-protein kinase, catalytic domain	GO:0004672|GO:0006468
KRH76032	9a12509e43864f3697859ee6e1252dfd	660	Pfam	PF00560	Leucine Rich Repeat	196	214	0.091	T	IPR001611	Leucine-rich repeat	GO:0005515
KRH76032	9a12509e43864f3697859ee6e1252dfd	660	Pfam	PF13855	Leucine rich repeat	297	355	4.7e-09	T	IPR001611	Leucine-rich repeat	GO:0005515
KRH76736	d7ce7b389c463a058af3c35884dccbb0	910	Pfam	PF00931	NB-ARC domain	166	410	2.2e-63	T	IPR002182	NB-ARC	GO:0043531
KRH76736	d7ce7b389c463a058af3c35884dccbb0	910	Pfam	PF18052	Rx N-terminal domain	5	94	6.3e-21	T	IPR041118	Rx, N-terminal	-
KRH76736	d7ce7b389c463a058af3c35884dccbb0	910	CDD	cd14798	RX-CC_like	2	124	4.28e-33	T	IPR038005	Virus X resistance protein-like, coiled-coil domain	-
KRH42561	31dd9b80ea28707c4813de1142dadd11	441	Pfam	PF13855	Leucine rich repeat	281	340	1.4e-09	T	IPR001611	Leucine-rich repeat	GO:0005515
KRH42561	31dd9b80ea28707c4813de1142dadd11	441	Pfam	PF13855	Leucine rich repeat	112	172	3.3e-08	T	IPR001611	Leucine-rich repeat	GO:0005515
KRH42561	31dd9b80ea28707c4813de1142dadd11	441	Pfam	PF00560	Leucine Rich Repeat	234	255	1.6	T	IPR001611	Leucine-rich repeat	GO:0005515
KRH39653	3b187db6d3eb40a01be6451ef1eafafc	169	Pfam	PF00931	NB-ARC domain	27	167	2.1e-28	T	IPR002182	NB-ARC	GO:0043531
KRH65561	b4b9a3140d1f8278e52ab161aab57b2d	1244	Pfam	PF18052	Rx N-terminal domain	10	98	9.1e-20	T	IPR041118	Rx, N-terminal	-
KRH65561	b4b9a3140d1f8278e52ab161aab57b2d	1244	CDD	cd14798	RX-CC_like	52	125	1.22e-07	T	IPR038005	Virus X resistance protein-like, coiled-coil domain	-
KRH65561	b4b9a3140d1f8278e52ab161aab57b2d	1244	Pfam	PF00931	NB-ARC domain	161	385	1.5e-49	T	IPR002182	NB-ARC	GO:0043531
KRH65607	fdc734509ca3426257b122feda10a059	711	ProSitePatterns	PS00108	Serine/Threonine protein kinases active-site signature.	537	549	-	T	IPR008271	Serine/threonine-protein kinase, active site	GO:0004672|GO:0006468
KRH65607	fdc734509ca3426257b122feda10a059	711	Pfam	PF08263	Leucine rich repeat N-terminal domain	25	64	1.6e-09	T	IPR013210	Leucine-rich repeat-containing N-terminal, plant-type	-
KRH65607	fdc734509ca3426257b122feda10a059	711	CDD	cd14066	STKc_IRAK	420	709	1.19e-91	T	-	-
KRH65607	fdc734509ca3426257b122feda10a059	711	Pfam	PF00069	Protein kinase domain	419	704	3.1e-33	T	IPR000719	Protein kinase domain	GO:0004672|GO:0005524|GO:0006468
KRH65607	fdc734509ca3426257b122feda10a059	711	Pfam	PF13855	Leucine rich repeat	122	181	7.8e-08	T	IPR001611	Leucine-rich repeat	GO:0005515
KRH65607	fdc734509ca3426257b122feda10a059	711	ProSiteProfiles	PS50011	Protein kinase domain profile.	414	709	32.386	T	IPR000719	Protein kinase domain	GO:0004672|GO:0005524|GO:0006468
KRH17197	2bd3a9870699550f5848490516a15301	1311	Pfam	PF00931	NB-ARC domain	153	389	1.3e-52	T	IPR002182	NB-ARC	GO:0043531
KRH09426	1a6f7dc0d6f53d54e3cb8555031a6e36	666	Pfam	PF00931	NB-ARC domain	187	409	1.2e-34	T	IPR002182	NB-ARC	GO:0043531
KRH09426	1a6f7dc0d6f53d54e3cb8555031a6e36	666	Pfam	PF01582	TIR domain	12	169	9.5e-36	T	IPR000157	Toll/interleukin-1 receptor homology (TIR) domain	GO:0007165
KRH09426	1a6f7dc0d6f53d54e3cb8555031a6e36	666	ProSiteProfiles	PS50104	TIR domain profile.	10	172	29.7219	T	IPR000157	Toll/interleukin-1 receptor homology (TIR) domain	GO:0007165
KRH23822	05f0856e67e5dd860fc969ae3344ab51	1022	ProSitePatterns	PS00108	Serine/Threonine protein kinases active-site signature.	834	846	-	T	IPR008271	Serine/threonine-protein kinase, active site	GO:0004672|GO:0006468
KRH23822	05f0856e67e5dd860fc969ae3344ab51	1022	ProSitePatterns	PS00107	Protein kinases ATP-binding region signature.	714	737	-	T	IPR017441	Protein kinase, ATP binding site	GO:0005524
KRH23822	05f0856e67e5dd860fc969ae3344ab51	1022	ProSiteProfiles	PS50011	Protein kinase domain profile.	708	993	37.9123	T	IPR000719	Protein kinase domain	GO:0004672|GO:0005524|GO:0006468
KRH23822	05f0856e67e5dd860fc969ae3344ab51	1022	Pfam	PF13855	Leucine rich repeat	509	568	8.4e-08	T	IPR001611	Leucine-rich repeat	GO:0005515
KRH23822	05f0856e67e5dd860fc969ae3344ab51	1022	Pfam	PF13855	Leucine rich repeat	273	332	1.1e-06	T	IPR001611	Leucine-rich repeat	GO:0005515
KRH23822	05f0856e67e5dd860fc969ae3344ab51	1022	Pfam	PF00069	Protein kinase domain	711	980	1.4e-46	T	IPR000719	Protein kinase domain	GO:0004672|GO:0005524|GO:0006468
KRH23822	05f0856e67e5dd860fc969ae3344ab51	1022	Pfam	PF08263	Leucine rich repeat N-terminal domain	32	75	4.1e-05	T	IPR013210	Leucine-rich repeat-containing N-terminal, plant-type	-
KRH43167	f38d1114f38a90222758ca4a3f6087b5	610	ProSiteProfiles	PS50011	Protein kinase domain profile.	287	566	34.2799	T	IPR000719	Protein kinase domain	GO:0004672|GO:0005524|GO:0006468
KRH43167	f38d1114f38a90222758ca4a3f6087b5	610	ProSitePatterns	PS00107	Protein kinases ATP-binding region signature.	293	315	-	T	IPR017441	Protein kinase, ATP binding site	GO:0005524
KRH43167	f38d1114f38a90222758ca4a3f6087b5	610	ProSitePatterns	PS00108	Serine/Threonine protein kinases active-site signature.	410	422	-	T	IPR008271	Serine/threonine-protein kinase, active site	GO:0004672|GO:0006468
KRH43167	f38d1114f38a90222758ca4a3f6087b5	610	Pfam	PF00069	Protein kinase domain	288	559	5e-43	T	IPR000719	Protein kinase domain	GO:0004672|GO:0005524|GO:0006468
KRH43167	f38d1114f38a90222758ca4a3f6087b5	610	Pfam	PF08263	Leucine rich repeat N-terminal domain	23	63	1.5e-09	T	IPR013210	Leucine-rich repeat-containing N-terminal, plant-type	-
KRH21388	98b0abf3c99d51331d852dc0bd446b8d	625	Pfam	PF13855	Leucine rich repeat	450	507	9.6e-08	T	IPR001611	Leucine-rich repeat	GO:0005515
KRH21388	98b0abf3c99d51331d852dc0bd446b8d	625	Pfam	PF12819	Malectin-like domain	35	369	2.5e-59	T	IPR024788	Malectin-like domain	-
KRH47638	db0ababf05744b541e028889aff0ad97	681	ProSiteProfiles	PS50011	Protein kinase domain profile.	369	642	27.1281	T	IPR000719	Protein kinase domain	GO:0004672|GO:0005524|GO:0006468
KRH47638	db0ababf05744b541e028889aff0ad97	681	Pfam	PF00069	Protein kinase domain	373	636	3.7e-29	T	IPR000719	Protein kinase domain	GO:0004672|GO:0005524|GO:0006468
KRH47638	db0ababf05744b541e028889aff0ad97	681	Pfam	PF08263	Leucine rich repeat N-terminal domain	27	66	1.5e-09	T	IPR013210	Leucine-rich repeat-containing N-terminal, plant-type	-
KRH47638	db0ababf05744b541e028889aff0ad97	681	Pfam	PF13855	Leucine rich repeat	118	177	6.7e-08	T	IPR001611	Leucine-rich repeat	GO:0005515
KRH06578	fa75ffd5ed0644738b70a84e54a0b35f	2545	ProSiteProfiles	PS51450	Leucine-rich repeat profile.	977	998	7.0728	T	IPR001611	Leucine-rich repeat	GO:0005515
KRH06578	fa75ffd5ed0644738b70a84e54a0b35f	2545	Pfam	PF00931	NB-ARC domain	158	283	4.7e-19	T	IPR002182	NB-ARC	GO:0043531
KRH06578	fa75ffd5ed0644738b70a84e54a0b35f	2545	Pfam	PF00931	NB-ARC domain	303	409	3.1e-10	T	IPR002182	NB-ARC	GO:0043531
KRG98600	f07b75ba3c7cec78b96656deb738a9f2	569	Pfam	PF00931	NB-ARC domain	40	93	5e-06	T	IPR002182	NB-ARC	GO:0043531
KRH13351	c4861fe5b7a17357a5cdfbbd216bfe44	522	ProSiteProfiles	PS50104	TIR domain profile.	14	184	28.7789	T	IPR000157	Toll/interleukin-1 receptor homology (TIR) domain	GO:0007165
KRH13351	c4861fe5b7a17357a5cdfbbd216bfe44	522	Pfam	PF00931	NB-ARC domain	205	423	5.2e-26	T	IPR002182	NB-ARC	GO:0043531
KRH13351	c4861fe5b7a17357a5cdfbbd216bfe44	522	Pfam	PF01582	TIR domain	16	184	2.1e-37	T	IPR000157	Toll/interleukin-1 receptor homology (TIR) domain	GO:0007165
KRH54209	5032bec7ee2cd14a891dde6cc3a30916	654	ProSiteProfiles	PS50011	Protein kinase domain profile.	486	654	21.3756	T	IPR000719	Protein kinase domain	GO:0004672|GO:0005524|GO:0006468
KRH54209	5032bec7ee2cd14a891dde6cc3a30916	654	Pfam	PF07714	Protein tyrosine and serine/threonine kinase	492	644	1.5e-17	T	IPR001245	Serine-threonine/tyrosine-protein kinase, catalytic domain	GO:0004672|GO:0006468
KRH54209	5032bec7ee2cd14a891dde6cc3a30916	654	ProSiteProfiles	PS51450	Leucine-rich repeat profile.	217	239	7.19601	T	IPR001611	Leucine-rich repeat	GO:0005515
KRH54209	5032bec7ee2cd14a891dde6cc3a30916	654	Pfam	PF13855	Leucine rich repeat	169	228	2.5e-07	T	IPR001611	Leucine-rich repeat	GO:0005515
KRH54209	5032bec7ee2cd14a891dde6cc3a30916	654	Pfam	PF13855	Leucine rich repeat	285	344	3.2e-07	T	IPR001611	Leucine-rich repeat	GO:0005515
KRG98651	49cbea09819467fc784b083d11e383c8	798	CDD	cd14798	RX-CC_like	21	128	2.6e-09	T	IPR038005	Virus X resistance protein-like, coiled-coil domain	-
KRG98651	49cbea09819467fc784b083d11e383c8	798	Pfam	PF18052	Rx N-terminal domain	11	93	4.4e-12	T	IPR041118	Rx, N-terminal	-
KRG98651	49cbea09819467fc784b083d11e383c8	798	Pfam	PF00931	NB-ARC domain	181	412	3.8e-46	T	IPR002182	NB-ARC	GO:0043531
KRH09979	d3ce60b12904daa472df2b14d64697cf	892	Pfam	PF12819	Malectin-like domain	32	351	1.3e-110	T	IPR024788	Malectin-like domain	-
KRH09979	d3ce60b12904daa472df2b14d64697cf	892	ProSitePatterns	PS00108	Serine/Threonine protein kinases active-site signature.	706	718	-	T	IPR008271	Serine/threonine-protein kinase, active site	GO:0004672|GO:0006468
KRH09979	d3ce60b12904daa472df2b14d64697cf	892	ProSiteProfiles	PS50011	Protein kinase domain profile.	585	858	36.5272	T	IPR000719	Protein kinase domain	GO:0004672|GO:0005524|GO:0006468
KRH09979	d3ce60b12904daa472df2b14d64697cf	892	Pfam	PF07714	Protein tyrosine and serine/threonine kinase	588	854	3e-44	T	IPR001245	Serine-threonine/tyrosine-protein kinase, catalytic domain	GO:0004672|GO:0006468
KRH09979	d3ce60b12904daa472df2b14d64697cf	892	CDD	cd14066	STKc_IRAK	591	856	3.52e-93	T	-	-
KRH09979	d3ce60b12904daa472df2b14d64697cf	892	ProSitePatterns	PS00107	Protein kinases ATP-binding region signature.	591	612	-	T	IPR017441	Protein kinase, ATP binding site	GO:0005524
KRH09979	d3ce60b12904daa472df2b14d64697cf	892	Pfam	PF00560	Leucine Rich Repeat	454	473	1.2	T	IPR001611	Leucine-rich repeat	GO:0005515
KRH09979	d3ce60b12904daa472df2b14d64697cf	892	Pfam	PF00560	Leucine Rich Repeat	431	450	1.1	T	IPR001611	Leucine-rich repeat	GO:0005515
KRH34337	3bb7b76426db8389feadd8cb0b08bc86	677	Pfam	PF08263	Leucine rich repeat N-terminal domain	26	65	2.3e-07	T	IPR013210	Leucine-rich repeat-containing N-terminal, plant-type	-
KRH34337	3bb7b76426db8389feadd8cb0b08bc86	677	Pfam	PF07714	Protein tyrosine and serine/threonine kinase	409	670	2.4e-36	T	IPR001245	Serine-threonine/tyrosine-protein kinase, catalytic domain	GO:0004672|GO:0006468
KRH34337	3bb7b76426db8389feadd8cb0b08bc86	677	ProSiteProfiles	PS50011	Protein kinase domain profile.	405	677	27.3118	T	IPR000719	Protein kinase domain	GO:0004672|GO:0005524|GO:0006468
KRH65696	c1a483ad2ec18472192c304a29b9a902	885	Pfam	PF13516	Leucine Rich repeat	558	574	0.35	T	IPR001611	Leucine-rich repeat	GO:0005515
KRH65696	c1a483ad2ec18472192c304a29b9a902	885	Pfam	PF13855	Leucine rich repeat	355	403	7.9e-09	T	IPR001611	Leucine-rich repeat	GO:0005515
KRH65696	c1a483ad2ec18472192c304a29b9a902	885	Pfam	PF13855	Leucine rich repeat	215	275	3.5e-10	T	IPR001611	Leucine-rich repeat	GO:0005515
KRH65696	c1a483ad2ec18472192c304a29b9a902	885	Pfam	PF13855	Leucine rich repeat	707	766	2.1e-08	T	IPR001611	Leucine-rich repeat	GO:0005515
KRH65696	c1a483ad2ec18472192c304a29b9a902	885	Pfam	PF08263	Leucine rich repeat N-terminal domain	32	72	8.5e-11	T	IPR013210	Leucine-rich repeat-containing N-terminal, plant-type	-
KRH66178	c98c16eacee581e9e90b19d61d9b50c4	1081	Pfam	PF00931	NB-ARC domain	200	436	5.1e-29	T	IPR002182	NB-ARC	GO:0043531
KRH66178	c98c16eacee581e9e90b19d61d9b50c4	1081	ProSiteProfiles	PS50104	TIR domain profile.	17	186	34.0982	T	IPR000157	Toll/interleukin-1 receptor homology (TIR) domain	GO:0007165
KRH66178	c98c16eacee581e9e90b19d61d9b50c4	1081	Pfam	PF01582	TIR domain	19	185	1.3e-35	T	IPR000157	Toll/interleukin-1 receptor homology (TIR) domain	GO:0007165
KRH65462	377605307d8c1589564ea01d1d223a1c	1225	Pfam	PF00931	NB-ARC domain	160	383	3.7e-52	T	IPR002182	NB-ARC	GO:0043531
KRH65462	377605307d8c1589564ea01d1d223a1c	1225	Pfam	PF18052	Rx N-terminal domain	10	98	3.3e-18	T	IPR041118	Rx, N-terminal	-
KRH25727	297a90e63651b0b1b2ca69570a2312a8	1051	ProSiteProfiles	PS51450	Leucine-rich repeat profile.	927	949	7.0805	T	IPR001611	Leucine-rich repeat	GO:0005515
KRH25727	297a90e63651b0b1b2ca69570a2312a8	1051	Pfam	PF13855	Leucine rich repeat	660	719	5.4e-07	T	IPR001611	Leucine-rich repeat	GO:0005515
KRH25727	297a90e63651b0b1b2ca69570a2312a8	1051	Pfam	PF13855	Leucine rich repeat	262	324	1.1e-06	T	IPR001611	Leucine-rich repeat	GO:0005515
KRH25727	297a90e63651b0b1b2ca69570a2312a8	1051	Pfam	PF13855	Leucine rich repeat	366	424	9e-07	T	IPR001611	Leucine-rich repeat	GO:0005515
KRH25727	297a90e63651b0b1b2ca69570a2312a8	1051	Pfam	PF13855	Leucine rich repeat	29	90	5.5e-11	T	IPR001611	Leucine-rich repeat	GO:0005515
KRH25727	297a90e63651b0b1b2ca69570a2312a8	1051	Pfam	PF13516	Leucine Rich repeat	6	20	0.81	T	IPR001611	Leucine-rich repeat	GO:0005515
KRH25727	297a90e63651b0b1b2ca69570a2312a8	1051	Pfam	PF00560	Leucine Rich Repeat	880	901	1.8	T	IPR001611	Leucine-rich repeat	GO:0005515
KRH25727	297a90e63651b0b1b2ca69570a2312a8	1051	Pfam	PF00560	Leucine Rich Repeat	103	125	0.85	T	IPR001611	Leucine-rich repeat	GO:0005515
KRH25727	297a90e63651b0b1b2ca69570a2312a8	1051	ProSiteProfiles	PS51450	Leucine-rich repeat profile.	342	364	7.23451	T	IPR001611	Leucine-rich repeat	GO:0005515
KRH58829	fa3b093af1daf38772a3dca1c17b1cb1	921	Pfam	PF07714	Protein tyrosine and serine/threonine kinase	575	846	1.3e-46	T	IPR001245	Serine-threonine/tyrosine-protein kinase, catalytic domain	GO:0004672|GO:0006468
KRH58829	fa3b093af1daf38772a3dca1c17b1cb1	921	ProSiteProfiles	PS50011	Protein kinase domain profile.	572	852	41.0642	T	IPR000719	Protein kinase domain	GO:0004672|GO:0005524|GO:0006468
KRH58829	fa3b093af1daf38772a3dca1c17b1cb1	921	ProSitePatterns	PS00108	Serine/Threonine protein kinases active-site signature.	697	709	-	T	IPR008271	Serine/threonine-protein kinase, active site	GO:0004672|GO:0006468
KRH58829	fa3b093af1daf38772a3dca1c17b1cb1	921	Pfam	PF08263	Leucine rich repeat N-terminal domain	24	58	0.00044	T	IPR013210	Leucine-rich repeat-containing N-terminal, plant-type	-
KRH58829	fa3b093af1daf38772a3dca1c17b1cb1	921	Pfam	PF08263	Leucine rich repeat N-terminal domain	325	357	0.089	T	IPR013210	Leucine-rich repeat-containing N-terminal, plant-type	-
KRH58829	fa3b093af1daf38772a3dca1c17b1cb1	921	CDD	cd14066	STKc_IRAK	578	851	8.46e-93	T	-	-
KRH58829	fa3b093af1daf38772a3dca1c17b1cb1	921	Pfam	PF13855	Leucine rich repeat	379	420	9.2e-07	T	IPR001611	Leucine-rich repeat	GO:0005515
KRH58829	fa3b093af1daf38772a3dca1c17b1cb1	921	Pfam	PF00560	Leucine Rich Repeat	183	203	0.53	T	IPR001611	Leucine-rich repeat	GO:0005515
KRH58829	fa3b093af1daf38772a3dca1c17b1cb1	921	ProSitePatterns	PS00107	Protein kinases ATP-binding region signature.	578	600	-	T	IPR017441	Protein kinase, ATP binding site	GO:0005524
KRH58829	fa3b093af1daf38772a3dca1c17b1cb1	921	ProSiteProfiles	PS51450	Leucine-rich repeat profile.	86	108	7.46553	T	IPR001611	Leucine-rich repeat	GO:0005515
KRH55498	032dda26b563dc7a66a74417e0b06456	957	Pfam	PF07725	Leucine Rich Repeat	618	637	1.3e-07	T	IPR011713	Leucine-rich repeat 3	-
KRH55498	032dda26b563dc7a66a74417e0b06456	957	Pfam	PF00931	NB-ARC domain	218	434	9.1e-21	T	IPR002182	NB-ARC	GO:0043531
KRH55498	032dda26b563dc7a66a74417e0b06456	957	Pfam	PF01582	TIR domain	21	183	5.8e-42	T	IPR000157	Toll/interleukin-1 receptor homology (TIR) domain	GO:0007165
KRH55498	032dda26b563dc7a66a74417e0b06456	957	Pfam	PF00560	Leucine Rich Repeat	735	757	1.7	T	IPR001611	Leucine-rich repeat	GO:0005515
KRH55498	032dda26b563dc7a66a74417e0b06456	957	ProSiteProfiles	PS50104	TIR domain profile.	19	185	36.5644	T	IPR000157	Toll/interleukin-1 receptor homology (TIR) domain	GO:0007165
KRH55498	032dda26b563dc7a66a74417e0b06456	957	ProSiteProfiles	PS51450	Leucine-rich repeat profile.	847	868	8.48973	T	IPR001611	Leucine-rich repeat	GO:0005515
KRH09064	6c3331347f07f54f4ab2d458406335a9	909	Pfam	PF13855	Leucine rich repeat	239	299	5.1e-07	T	IPR001611	Leucine-rich repeat	GO:0005515
KRH09064	6c3331347f07f54f4ab2d458406335a9	909	Pfam	PF13855	Leucine rich repeat	312	368	1.8e-06	T	IPR001611	Leucine-rich repeat	GO:0005515
KRH09064	6c3331347f07f54f4ab2d458406335a9	909	Pfam	PF00560	Leucine Rich Repeat	772	794	0.93	T	IPR001611	Leucine-rich repeat	GO:0005515
KRH09064	6c3331347f07f54f4ab2d458406335a9	909	Pfam	PF00560	Leucine Rich Repeat	675	696	0.46	T	IPR001611	Leucine-rich repeat	GO:0005515
KRH09064	6c3331347f07f54f4ab2d458406335a9	909	Pfam	PF08263	Leucine rich repeat N-terminal domain	16	54	1.8e-11	T	IPR013210	Leucine-rich repeat-containing N-terminal, plant-type	-
KRH73458	dfaf2ca8187f9d8e07f39d7ddcf2f0ce	1002	ProSiteProfiles	PS50011	Protein kinase domain profile.	714	996	25.4462	T	IPR000719	Protein kinase domain	GO:0004672|GO:0005524|GO:0006468
KRH73458	dfaf2ca8187f9d8e07f39d7ddcf2f0ce	1002	Pfam	PF13855	Leucine rich repeat	108	167	1.9e-06	T	IPR001611	Leucine-rich repeat	GO:0005515
KRH73458	dfaf2ca8187f9d8e07f39d7ddcf2f0ce	1002	Pfam	PF08263	Leucine rich repeat N-terminal domain	12	57	1.5e-08	T	IPR013210	Leucine-rich repeat-containing N-terminal, plant-type	-
KRH73458	dfaf2ca8187f9d8e07f39d7ddcf2f0ce	1002	Pfam	PF13516	Leucine Rich repeat	452	467	1.8	T	IPR001611	Leucine-rich repeat	GO:0005515
KRH73458	dfaf2ca8187f9d8e07f39d7ddcf2f0ce	1002	Pfam	PF07714	Protein tyrosine and serine/threonine kinase	718	989	5.9e-29	T	IPR001245	Serine-threonine/tyrosine-protein kinase, catalytic domain	GO:0004672|GO:0006468
KRH41864	2a6ca31c31df351924bb8db2e607d3d5	1091	ProSiteProfiles	PS51450	Leucine-rich repeat profile.	259	280	7.25761	T	IPR001611	Leucine-rich repeat	GO:0005515
KRH08794	bc23239870b4bb479490adb44cdfad71	1245	Pfam	PF13855	Leucine rich repeat	144	204	7.1e-09	T	IPR001611	Leucine-rich repeat	GO:0005515
KRH08794	bc23239870b4bb479490adb44cdfad71	1245	Pfam	PF13855	Leucine rich repeat	857	916	2.6e-08	T	IPR001611	Leucine-rich repeat	GO:0005515
KRH08794	bc23239870b4bb479490adb44cdfad71	1245	Pfam	PF08263	Leucine rich repeat N-terminal domain	38	73	1.6e-12	T	IPR013210	Leucine-rich repeat-containing N-terminal, plant-type	-
KRH08794	bc23239870b4bb479490adb44cdfad71	1245	Pfam	PF00560	Leucine Rich Repeat	120	139	1	T	IPR001611	Leucine-rich repeat	GO:0005515
KRH08794	bc23239870b4bb479490adb44cdfad71	1245	Pfam	PF00560	Leucine Rich Repeat	225	247	0.44	T	IPR001611	Leucine-rich repeat	GO:0005515
KRH08794	bc23239870b4bb479490adb44cdfad71	1245	Pfam	PF00560	Leucine Rich Repeat	360	380	1.8	T	IPR001611	Leucine-rich repeat	GO:0005515
KRH08794	bc23239870b4bb479490adb44cdfad71	1245	ProSiteProfiles	PS51450	Leucine-rich repeat profile.	1121	1143	7.0805	T	IPR001611	Leucine-rich repeat	GO:0005515
KRH08794	bc23239870b4bb479490adb44cdfad71	1245	ProSiteProfiles	PS51450	Leucine-rich repeat profile.	562	584	7.52714	T	IPR001611	Leucine-rich repeat	GO:0005515
KRH08794	bc23239870b4bb479490adb44cdfad71	1245	ProSiteProfiles	PS51450	Leucine-rich repeat profile.	439	461	7.24991	T	IPR001611	Leucine-rich repeat	GO:0005515
KRH08975	63ebe43119849375272fe82276aa11a7	865	Pfam	PF08263	Leucine rich repeat N-terminal domain	36	74	1.4e-13	T	IPR013210	Leucine-rich repeat-containing N-terminal, plant-type	-
KRH08975	63ebe43119849375272fe82276aa11a7	865	Pfam	PF13855	Leucine rich repeat	133	193	1.9e-08	T	IPR001611	Leucine-rich repeat	GO:0005515
KRH08975	63ebe43119849375272fe82276aa11a7	865	Pfam	PF13855	Leucine rich repeat	258	315	9.1e-07	T	IPR001611	Leucine-rich repeat	GO:0005515
KRH08975	63ebe43119849375272fe82276aa11a7	865	Pfam	PF13855	Leucine rich repeat	323	365	3.9e-07	T	IPR001611	Leucine-rich repeat	GO:0005515
KRH08975	63ebe43119849375272fe82276aa11a7	865	Pfam	PF00560	Leucine Rich Repeat	628	648	0.25	T	IPR001611	Leucine-rich repeat	GO:0005515
KRH08975	63ebe43119849375272fe82276aa11a7	865	Pfam	PF00560	Leucine Rich Repeat	723	741	1.1	T	IPR001611	Leucine-rich repeat	GO:0005515
KRH54282	7be148bf0a01b2388d0a4979652700a7	631	Pfam	PF13855	Leucine rich repeat	98	157	1.6e-08	T	IPR001611	Leucine-rich repeat	GO:0005515
KRH54282	7be148bf0a01b2388d0a4979652700a7	631	Pfam	PF00069	Protein kinase domain	339	621	1.9e-42	T	IPR000719	Protein kinase domain	GO:0004672|GO:0005524|GO:0006468
KRH54282	7be148bf0a01b2388d0a4979652700a7	631	ProSiteProfiles	PS50011	Protein kinase domain profile.	337	631	38.4636	T	IPR000719	Protein kinase domain	GO:0004672|GO:0005524|GO:0006468
KRH54282	7be148bf0a01b2388d0a4979652700a7	631	ProSitePatterns	PS00108	Serine/Threonine protein kinases active-site signature.	475	487	-	T	IPR008271	Serine/threonine-protein kinase, active site	GO:0004672|GO:0006468
KRH47735	bcbf8ef95645924fffb873d03fb9425d	992	Pfam	PF08263	Leucine rich repeat N-terminal domain	60	97	5e-08	T	IPR013210	Leucine-rich repeat-containing N-terminal, plant-type	-
KRH47735	bcbf8ef95645924fffb873d03fb9425d	992	ProSitePatterns	PS00107	Protein kinases ATP-binding region signature.	773	796	-	T	IPR017441	Protein kinase, ATP binding site	GO:0005524
KRH47735	bcbf8ef95645924fffb873d03fb9425d	992	ProSiteProfiles	PS51450	Leucine-rich repeat profile.	593	615	7.55024	T	IPR001611	Leucine-rich repeat	GO:0005515
KRH47735	bcbf8ef95645924fffb873d03fb9425d	992	Pfam	PF00560	Leucine Rich Repeat	593	614	0.049	T	IPR001611	Leucine-rich repeat	GO:0005515
KRH47735	bcbf8ef95645924fffb873d03fb9425d	992	Pfam	PF13516	Leucine Rich repeat	459	473	0.71	T	IPR001611	Leucine-rich repeat	GO:0005515
KRH47735	bcbf8ef95645924fffb873d03fb9425d	992	ProSiteProfiles	PS50011	Protein kinase domain profile.	767	992	11.2698	T	IPR000719	Protein kinase domain	GO:0004672|GO:0005524|GO:0006468
KRH47735	bcbf8ef95645924fffb873d03fb9425d	992	Pfam	PF07714	Protein tyrosine and serine/threonine kinase	874	978	2.6e-05	T	IPR001245	Serine-threonine/tyrosine-protein kinase, catalytic domain	GO:0004672|GO:0006468
KRH47735	bcbf8ef95645924fffb873d03fb9425d	992	Pfam	PF07714	Protein tyrosine and serine/threonine kinase	770	862	4.6e-10	T	IPR001245	Serine-threonine/tyrosine-protein kinase, catalytic domain	GO:0004672|GO:0006468
KRH20948	446e9f9e48c1138f7094b90486b034b1	520	Pfam	PF18511	F-box	11	48	1.2e-07	T	IPR041567	COI1, F-box	-
KRH20948	446e9f9e48c1138f7094b90486b034b1	520	Pfam	PF13516	Leucine Rich repeat	332	354	0.67	T	IPR001611	Leucine-rich repeat	GO:0005515
KRH20948	446e9f9e48c1138f7094b90486b034b1	520	Pfam	PF13516	Leucine Rich repeat	160	182	0.0017	T	IPR001611	Leucine-rich repeat	GO:0005515
KRH20948	446e9f9e48c1138f7094b90486b034b1	520	Pfam	PF13516	Leucine Rich repeat	434	457	0.094	T	IPR001611	Leucine-rich repeat	GO:0005515
KRH20948	446e9f9e48c1138f7094b90486b034b1	520	Pfam	PF13516	Leucine Rich repeat	358	381	1.4	T	IPR001611	Leucine-rich repeat	GO:0005515
KRH20948	446e9f9e48c1138f7094b90486b034b1	520	Pfam	PF13516	Leucine Rich repeat	384	406	0.00044	T	IPR001611	Leucine-rich repeat	GO:0005515
KRH20948	446e9f9e48c1138f7094b90486b034b1	520	Pfam	PF13516	Leucine Rich repeat	279	300	0.92	T	IPR001611	Leucine-rich repeat	GO:0005515
KRH12883	da29c384574074d34f5543c65ec29b08	159	Pfam	PF13855	Leucine rich repeat	77	135	6.8e-07	T	IPR001611	Leucine-rich repeat	GO:0005515
KRH58983	f448989e675498974bb79ffda5bbef69	665	ProSiteProfiles	PS51450	Leucine-rich repeat profile.	159	181	8.10469	T	IPR001611	Leucine-rich repeat	GO:0005515
KRH58983	f448989e675498974bb79ffda5bbef69	665	Pfam	PF07714	Protein tyrosine and serine/threonine kinase	390	559	2.9e-21	T	IPR001245	Serine-threonine/tyrosine-protein kinase, catalytic domain	GO:0004672|GO:0006468
KRH58983	f448989e675498974bb79ffda5bbef69	665	Pfam	PF13855	Leucine rich repeat	65	119	3.4e-07	T	IPR001611	Leucine-rich repeat	GO:0005515
KRH58983	f448989e675498974bb79ffda5bbef69	665	Pfam	PF13855	Leucine rich repeat	137	193	5.5e-10	T	IPR001611	Leucine-rich repeat	GO:0005515
KRH58983	f448989e675498974bb79ffda5bbef69	665	ProSiteProfiles	PS50011	Protein kinase domain profile.	386	662	19.1141	T	IPR000719	Protein kinase domain	GO:0004672|GO:0005524|GO:0006468
KRH30190	86585d26db617ef0be603c1220ff46a2	315	Pfam	PF13855	Leucine rich repeat	176	233	1.1e-07	T	IPR001611	Leucine-rich repeat	GO:0005515
KRH30190	86585d26db617ef0be603c1220ff46a2	315	ProSiteProfiles	PS51450	Leucine-rich repeat profile.	199	220	7.48864	T	IPR001611	Leucine-rich repeat	GO:0005515
KRH49232	e9ea9d4f608c37ee4298156d02d65adb	553	Pfam	PF13855	Leucine rich repeat	392	448	7.8e-08	T	IPR001611	Leucine-rich repeat	GO:0005515
KRH49232	e9ea9d4f608c37ee4298156d02d65adb	553	Pfam	PF13855	Leucine rich repeat	320	376	1.1e-07	T	IPR001611	Leucine-rich repeat	GO:0005515
KRH48046	ea77464024d601d89c419e7949346d86	2458	Pfam	PF00931	NB-ARC domain	158	275	1.5e-14	T	IPR002182	NB-ARC	GO:0043531
KRH48046	ea77464024d601d89c419e7949346d86	2458	Pfam	PF00931	NB-ARC domain	299	387	1.5e-09	T	IPR002182	NB-ARC	GO:0043531
KRH76023	2aba963442aa81bf3202289d0405a039	1063	Pfam	PF01582	TIR domain	9	156	7.5e-40	T	IPR000157	Toll/interleukin-1 receptor homology (TIR) domain	GO:0007165
KRH76023	2aba963442aa81bf3202289d0405a039	1063	Pfam	PF00931	NB-ARC domain	191	411	2.4e-29	T	IPR002182	NB-ARC	GO:0043531
KRH76023	2aba963442aa81bf3202289d0405a039	1063	ProSiteProfiles	PS50104	TIR domain profile.	8	172	30.8583	T	IPR000157	Toll/interleukin-1 receptor homology (TIR) domain	GO:0007165
KRH13556	56e0840996a48fcc6871e0777cd1394f	1488	CDD	cd00009	AAA	156	300	0.00777968	T	-	-
KRH13556	56e0840996a48fcc6871e0777cd1394f	1488	Pfam	PF00931	NB-ARC domain	157	389	4.6e-42	T	IPR002182	NB-ARC	GO:0043531
KRH21191	51ff779d7255e7e57d9b2acde5ff6545	1016	ProSiteProfiles	PS50011	Protein kinase domain profile.	672	949	39.5802	T	IPR000719	Protein kinase domain	GO:0004672|GO:0005524|GO:0006468
KRH21191	51ff779d7255e7e57d9b2acde5ff6545	1016	CDD	cd14066	STKc_IRAK	678	945	1.85e-96	T	-	-
KRH21191	51ff779d7255e7e57d9b2acde5ff6545	1016	Pfam	PF11721	Malectin domain	407	593	1.5e-38	T	IPR021720	Malectin domain	-
KRH21191	51ff779d7255e7e57d9b2acde5ff6545	1016	Pfam	PF13855	Leucine rich repeat	158	217	2.6e-06	T	IPR001611	Leucine-rich repeat	GO:0005515
KRH21191	51ff779d7255e7e57d9b2acde5ff6545	1016	Pfam	PF07714	Protein tyrosine and serine/threonine kinase	675	943	4.9e-47	T	IPR001245	Serine-threonine/tyrosine-protein kinase, catalytic domain	GO:0004672|GO:0006468
KRH21191	51ff779d7255e7e57d9b2acde5ff6545	1016	ProSitePatterns	PS00108	Serine/Threonine protein kinases active-site signature.	794	806	-	T	IPR008271	Serine/threonine-protein kinase, active site	GO:0004672|GO:0006468
KRH55447	b60b19c856715591222f15eae8c27560	703	ProSiteProfiles	PS51450	Leucine-rich repeat profile.	389	410	8.54363	T	IPR001611	Leucine-rich repeat	GO:0005515
KRH55447	b60b19c856715591222f15eae8c27560	703	Pfam	PF20160	C-JID domain	507	646	8.1e-07	T	IPR045344	C-JID domain	-
KRH55447	b60b19c856715591222f15eae8c27560	703	Pfam	PF07725	Leucine Rich Repeat	172	189	3.7e-06	T	IPR011713	Leucine-rich repeat 3	-
KRH13319	15d9ed9a25dedefb46d3729214977f33	1064	Pfam	PF00931	NB-ARC domain	43	259	3.2e-55	T	IPR002182	NB-ARC	GO:0043531
KRH13319	15d9ed9a25dedefb46d3729214977f33	1064	CDD	cd00009	AAA	40	163	0.000101	T	-	-
KRH77410	e62839eebf0be606df0f75270d12e6d2	655	Pfam	PF00560	Leucine Rich Repeat	182	204	0.73	T	IPR001611	Leucine-rich repeat	GO:0005515
KRH77410	e62839eebf0be606df0f75270d12e6d2	655	ProSiteProfiles	PS50011	Protein kinase domain profile.	383	655	30.492	T	IPR000719	Protein kinase domain	GO:0004672|GO:0005524|GO:0006468
KRH77410	e62839eebf0be606df0f75270d12e6d2	655	Pfam	PF08263	Leucine rich repeat N-terminal domain	2	34	2e-05	T	IPR013210	Leucine-rich repeat-containing N-terminal, plant-type	-
KRH77410	e62839eebf0be606df0f75270d12e6d2	655	Pfam	PF07714	Protein tyrosine and serine/threonine kinase	386	648	1.3e-38	T	IPR001245	Serine-threonine/tyrosine-protein kinase, catalytic domain	GO:0004672|GO:0006468
KRG95450	80daf7549bfd2d314f3edecfd4842613	391	Pfam	PF08263	Leucine rich repeat N-terminal domain	24	63	1.9e-08	T	IPR013210	Leucine-rich repeat-containing N-terminal, plant-type	-
KRG95450	80daf7549bfd2d314f3edecfd4842613	391	Pfam	PF12799	Leucine Rich repeats (2 copies)	144	183	3.7e-06	T	IPR025875	Leucine rich repeat 4	-
KRG93994	d0653aefb57ef52c583a89060e60205d	957	CDD	cd00009	AAA	31	169	5.19e-05	T	-	-
KRG93994	d0653aefb57ef52c583a89060e60205d	957	Pfam	PF00931	NB-ARC domain	35	268	9.2e-30	T	IPR002182	NB-ARC	GO:0043531
KRG95336	e088ed49ebc1bb9f4fd28981cf78d76d	651	ProSiteProfiles	PS50011	Protein kinase domain profile.	343	651	30.9726	T	IPR000719	Protein kinase domain	GO:0004672|GO:0005524|GO:0006468
KRG95336	e088ed49ebc1bb9f4fd28981cf78d76d	651	Pfam	PF07714	Protein tyrosine and serine/threonine kinase	349	646	2.7e-26	T	IPR001245	Serine-threonine/tyrosine-protein kinase, catalytic domain	GO:0004672|GO:0006468
KRG95336	e088ed49ebc1bb9f4fd28981cf78d76d	651	Pfam	PF13855	Leucine rich repeat	94	153	7.1e-08	T	IPR001611	Leucine-rich repeat	GO:0005515
KRG95336	e088ed49ebc1bb9f4fd28981cf78d76d	651	Pfam	PF08263	Leucine rich repeat N-terminal domain	27	67	1.9e-11	T	IPR013210	Leucine-rich repeat-containing N-terminal, plant-type	-
KRG98727	01625a6eaa6ab698283fa2154e7d8c5c	786	CDD	cd14798	RX-CC_like	9	131	1.37e-07	T	IPR038005	Virus X resistance protein-like, coiled-coil domain	-
KRG98727	01625a6eaa6ab698283fa2154e7d8c5c	786	Pfam	PF00931	NB-ARC domain	181	423	1.4e-55	T	IPR002182	NB-ARC	GO:0043531
KRG98727	01625a6eaa6ab698283fa2154e7d8c5c	786	Pfam	PF18052	Rx N-terminal domain	11	94	1.1e-09	T	IPR041118	Rx, N-terminal	-
KRH56365	c22bd4c4f8bb2e69d47b707335621d6a	165	Pfam	PF00560	Leucine Rich Repeat	104	124	0.44	T	IPR001611	Leucine-rich repeat	GO:0005515
KRH50094	4a9a8253f6aa818b122f893cef310ec9	497	Pfam	PF12819	Malectin-like domain	30	364	6.4e-62	T	IPR024788	Malectin-like domain	-
KRH50094	4a9a8253f6aa818b122f893cef310ec9	497	Pfam	PF13855	Leucine rich repeat	445	497	4.8e-07	T	IPR001611	Leucine-rich repeat	GO:0005515
KRH65852	3fae66996b1df92bc89de4ab6555964d	1043	Pfam	PF08263	Leucine rich repeat N-terminal domain	32	76	1.9e-09	T	IPR013210	Leucine-rich repeat-containing N-terminal, plant-type	-
KRH65852	3fae66996b1df92bc89de4ab6555964d	1043	ProSiteProfiles	PS51450	Leucine-rich repeat profile.	363	384	8.2433	T	IPR001611	Leucine-rich repeat	GO:0005515
KRH65852	3fae66996b1df92bc89de4ab6555964d	1043	Pfam	PF13855	Leucine rich repeat	865	924	1.6e-07	T	IPR001611	Leucine-rich repeat	GO:0005515
KRH65852	3fae66996b1df92bc89de4ab6555964d	1043	Pfam	PF13855	Leucine rich repeat	437	496	1.4e-07	T	IPR001611	Leucine-rich repeat	GO:0005515
KRH65852	3fae66996b1df92bc89de4ab6555964d	1043	Pfam	PF13855	Leucine rich repeat	363	423	1.3e-09	T	IPR001611	Leucine-rich repeat	GO:0005515
KRH67513	f5fdc0dd0cf2bdfcd02b4d86eb816cf4	469	ProSiteProfiles	PS51450	Leucine-rich repeat profile.	384	404	7.1267	T	IPR001611	Leucine-rich repeat	GO:0005515
KRH67513	f5fdc0dd0cf2bdfcd02b4d86eb816cf4	469	Pfam	PF13516	Leucine Rich repeat	383	402	0.0024	T	IPR001611	Leucine-rich repeat	GO:0005515
KRH38606	df538121b32847d9f49951aa660f6b4b	345	Pfam	PF13855	Leucine rich repeat	283	338	2.7e-07	T	IPR001611	Leucine-rich repeat	GO:0005515
KRH38606	df538121b32847d9f49951aa660f6b4b	345	ProSiteProfiles	PS51450	Leucine-rich repeat profile.	225	246	7.52714	T	IPR001611	Leucine-rich repeat	GO:0005515
KRH67635	2d7763fce6bbf1e57857e2abe4ea6fab	932	Pfam	PF12819	Malectin-like domain	37	366	8.8e-77	T	IPR024788	Malectin-like domain	-
KRH67635	2d7763fce6bbf1e57857e2abe4ea6fab	932	ProSitePatterns	PS00108	Serine/Threonine protein kinases active-site signature.	726	738	-	T	IPR008271	Serine/threonine-protein kinase, active site	GO:0004672|GO:0006468
KRH67635	2d7763fce6bbf1e57857e2abe4ea6fab	932	ProSiteProfiles	PS50011	Protein kinase domain profile.	604	880	36.8099	T	IPR000719	Protein kinase domain	GO:0004672|GO:0005524|GO:0006468
KRH67635	2d7763fce6bbf1e57857e2abe4ea6fab	932	ProSitePatterns	PS00107	Protein kinases ATP-binding region signature.	610	632	-	T	IPR017441	Protein kinase, ATP binding site	GO:0005524
KRH67635	2d7763fce6bbf1e57857e2abe4ea6fab	932	Pfam	PF13855	Leucine rich repeat	461	501	7.6e-07	T	IPR001611	Leucine-rich repeat	GO:0005515
KRH67635	2d7763fce6bbf1e57857e2abe4ea6fab	932	CDD	cd14066	STKc_IRAK	610	877	1.74e-91	T	-	-
KRH67635	2d7763fce6bbf1e57857e2abe4ea6fab	932	Pfam	PF07714	Protein tyrosine and serine/threonine kinase	606	821	4.2e-44	T	IPR001245	Serine-threonine/tyrosine-protein kinase, catalytic domain	GO:0004672|GO:0006468
KRG95156	8405011bbf34ae83c81fcb95bea6114c	739	Pfam	PF18052	Rx N-terminal domain	11	101	1.1e-23	T	IPR041118	Rx, N-terminal	-
KRG95156	8405011bbf34ae83c81fcb95bea6114c	739	CDD	cd14798	RX-CC_like	2	134	1.39e-14	T	IPR038005	Virus X resistance protein-like, coiled-coil domain	-
KRG95156	8405011bbf34ae83c81fcb95bea6114c	739	Pfam	PF00931	NB-ARC domain	173	427	1.7e-47	T	IPR002182	NB-ARC	GO:0043531
KRH73463	358607b52062c529dc23755fbb102125	1001	Pfam	PF13516	Leucine Rich repeat	458	473	1.8	T	IPR001611	Leucine-rich repeat	GO:0005515
KRH73463	358607b52062c529dc23755fbb102125	1001	Pfam	PF13855	Leucine rich repeat	114	173	1.9e-06	T	IPR001611	Leucine-rich repeat	GO:0005515
KRH73463	358607b52062c529dc23755fbb102125	1001	Pfam	PF07714	Protein tyrosine and serine/threonine kinase	724	993	3.9e-29	T	IPR001245	Serine-threonine/tyrosine-protein kinase, catalytic domain	GO:0004672|GO:0006468
KRH73463	358607b52062c529dc23755fbb102125	1001	ProSiteProfiles	PS50011	Protein kinase domain profile.	720	1000	25.6723	T	IPR000719	Protein kinase domain	GO:0004672|GO:0005524|GO:0006468
KRH73463	358607b52062c529dc23755fbb102125	1001	Pfam	PF08263	Leucine rich repeat N-terminal domain	18	63	1.5e-08	T	IPR013210	Leucine-rich repeat-containing N-terminal, plant-type	-
KRH35013	b82d18b6abff20a6d5bc07c5ed65b1cc	624	ProSiteProfiles	PS50011	Protein kinase domain profile.	301	588	36.3859	T	IPR000719	Protein kinase domain	GO:0004672|GO:0005524|GO:0006468
KRH35013	b82d18b6abff20a6d5bc07c5ed65b1cc	624	Pfam	PF00069	Protein kinase domain	302	573	2.5e-44	T	IPR000719	Protein kinase domain	GO:0004672|GO:0005524|GO:0006468
KRH35013	b82d18b6abff20a6d5bc07c5ed65b1cc	624	Pfam	PF08263	Leucine rich repeat N-terminal domain	25	65	4.5e-10	T	IPR013210	Leucine-rich repeat-containing N-terminal, plant-type	-
KRH35013	b82d18b6abff20a6d5bc07c5ed65b1cc	624	ProSitePatterns	PS00107	Protein kinases ATP-binding region signature.	307	329	-	T	IPR017441	Protein kinase, ATP binding site	GO:0005524
KRH35013	b82d18b6abff20a6d5bc07c5ed65b1cc	624	ProSitePatterns	PS00108	Serine/Threonine protein kinases active-site signature.	424	436	-	T	IPR008271	Serine/threonine-protein kinase, active site	GO:0004672|GO:0006468
KRH18124	afbf57b02da0dc8be43ca82a4bc1cb25	1088	Pfam	PF07714	Protein tyrosine and serine/threonine kinase	764	1034	1.7e-41	T	IPR001245	Serine-threonine/tyrosine-protein kinase, catalytic domain	GO:0004672|GO:0006468
KRH18124	afbf57b02da0dc8be43ca82a4bc1cb25	1088	ProSiteProfiles	PS51450	Leucine-rich repeat profile.	626	648	7.48864	T	IPR001611	Leucine-rich repeat	GO:0005515
KRH18124	afbf57b02da0dc8be43ca82a4bc1cb25	1088	Pfam	PF13855	Leucine rich repeat	289	348	2.7e-06	T	IPR001611	Leucine-rich repeat	GO:0005515
KRH18124	afbf57b02da0dc8be43ca82a4bc1cb25	1088	Pfam	PF13855	Leucine rich repeat	95	155	2.4e-06	T	IPR001611	Leucine-rich repeat	GO:0005515
KRH18124	afbf57b02da0dc8be43ca82a4bc1cb25	1088	Pfam	PF13855	Leucine rich repeat	505	564	4.5e-09	T	IPR001611	Leucine-rich repeat	GO:0005515
KRH18124	afbf57b02da0dc8be43ca82a4bc1cb25	1088	Pfam	PF08263	Leucine rich repeat N-terminal domain	26	67	2e-06	T	IPR013210	Leucine-rich repeat-containing N-terminal, plant-type	-
KRH18124	afbf57b02da0dc8be43ca82a4bc1cb25	1088	ProSiteProfiles	PS51450	Leucine-rich repeat profile.	409	431	7.28842	T	IPR001611	Leucine-rich repeat	GO:0005515
KRH18124	afbf57b02da0dc8be43ca82a4bc1cb25	1088	ProSitePatterns	PS00108	Serine/Threonine protein kinases active-site signature.	882	894	-	T	IPR008271	Serine/threonine-protein kinase, active site	GO:0004672|GO:0006468
KRH18124	afbf57b02da0dc8be43ca82a4bc1cb25	1088	ProSiteProfiles	PS50011	Protein kinase domain profile.	760	1043	36.6262	T	IPR000719	Protein kinase domain	GO:0004672|GO:0005524|GO:0006468
KRH18124	afbf57b02da0dc8be43ca82a4bc1cb25	1088	ProSitePatterns	PS00107	Protein kinases ATP-binding region signature.	766	789	-	T	IPR017441	Protein kinase, ATP binding site	GO:0005524
KRH18124	afbf57b02da0dc8be43ca82a4bc1cb25	1088	Pfam	PF00560	Leucine Rich Repeat	599	624	0.48	T	IPR001611	Leucine-rich repeat	GO:0005515
KRH18124	afbf57b02da0dc8be43ca82a4bc1cb25	1088	Pfam	PF00560	Leucine Rich Repeat	409	431	0.12	T	IPR001611	Leucine-rich repeat	GO:0005515
KRG98649	6d725c856d70dcbd7be95982c51403b1	906	Pfam	PF00931	NB-ARC domain	181	426	6.7e-55	T	IPR002182	NB-ARC	GO:0043531
KRG98649	6d725c856d70dcbd7be95982c51403b1	906	CDD	cd14798	RX-CC_like	21	128	1.67e-09	T	IPR038005	Virus X resistance protein-like, coiled-coil domain	-
KRG98649	6d725c856d70dcbd7be95982c51403b1	906	Pfam	PF18052	Rx N-terminal domain	11	93	3.9e-12	T	IPR041118	Rx, N-terminal	-
KRH49006	360f7fdb7f11896f9f43735dea43d950	433	Pfam	PF08263	Leucine rich repeat N-terminal domain	78	112	7.3e-05	T	IPR013210	Leucine-rich repeat-containing N-terminal, plant-type	-
KRH49006	360f7fdb7f11896f9f43735dea43d950	433	Pfam	PF13855	Leucine rich repeat	155	212	1.3e-08	T	IPR001611	Leucine-rich repeat	GO:0005515
KRH56065	dbffd1bd9abe87ac8ac3114f87d43b42	679	Pfam	PF13855	Leucine rich repeat	413	468	2.2e-09	T	IPR001611	Leucine-rich repeat	GO:0005515
KRH56065	dbffd1bd9abe87ac8ac3114f87d43b42	679	ProSiteProfiles	PS51450	Leucine-rich repeat profile.	435	456	9.02877	T	IPR001611	Leucine-rich repeat	GO:0005515
KRH56065	dbffd1bd9abe87ac8ac3114f87d43b42	679	ProSiteProfiles	PS51450	Leucine-rich repeat profile.	457	479	7.41163	T	IPR001611	Leucine-rich repeat	GO:0005515
KRH56065	dbffd1bd9abe87ac8ac3114f87d43b42	679	ProSiteProfiles	PS51450	Leucine-rich repeat profile.	480	501	8.91326	T	IPR001611	Leucine-rich repeat	GO:0005515
KRH56065	dbffd1bd9abe87ac8ac3114f87d43b42	679	ProSiteProfiles	PS51450	Leucine-rich repeat profile.	502	523	7.01889	T	IPR001611	Leucine-rich repeat	GO:0005515
KRH59110	554ab979c42d4900f3019abf31afca91	1355	ProSiteProfiles	PS50811	WRKY domain profile.	1270	1333	19.2213	T	IPR003657	WRKY domain	GO:0003700|GO:0006355|GO:0043565
KRH59110	554ab979c42d4900f3019abf31afca91	1355	Pfam	PF13855	Leucine rich repeat	733	793	3.9e-09	T	IPR001611	Leucine-rich repeat	GO:0005515
KRH59110	554ab979c42d4900f3019abf31afca91	1355	Pfam	PF01582	TIR domain	14	175	3.8e-28	T	IPR000157	Toll/interleukin-1 receptor homology (TIR) domain	GO:0007165
KRH59110	554ab979c42d4900f3019abf31afca91	1355	ProSiteProfiles	PS50104	TIR domain profile.	12	172	23.2259	T	IPR000157	Toll/interleukin-1 receptor homology (TIR) domain	GO:0007165
KRH59110	554ab979c42d4900f3019abf31afca91	1355	Pfam	PF03106	WRKY DNA -binding domain	1276	1335	1.7e-21	T	IPR003657	WRKY domain	GO:0003700|GO:0006355|GO:0043565
KRH55445	69eef841edbd9ad90b8b32d4b026f199	1158	Pfam	PF20160	C-JID domain	962	1101	1.7e-06	T	IPR045344	C-JID domain	-
KRH55445	69eef841edbd9ad90b8b32d4b026f199	1158	Pfam	PF01582	TIR domain	19	189	5.1e-41	T	IPR000157	Toll/interleukin-1 receptor homology (TIR) domain	GO:0007165
KRH55445	69eef841edbd9ad90b8b32d4b026f199	1158	Pfam	PF00931	NB-ARC domain	215	454	1.2e-19	T	IPR002182	NB-ARC	GO:0043531
KRH55445	69eef841edbd9ad90b8b32d4b026f199	1158	ProSiteProfiles	PS51450	Leucine-rich repeat profile.	850	871	8.54363	T	IPR001611	Leucine-rich repeat	GO:0005515
KRH55445	69eef841edbd9ad90b8b32d4b026f199	1158	ProSiteProfiles	PS50104	TIR domain profile.	17	183	37.9023	T	IPR000157	Toll/interleukin-1 receptor homology (TIR) domain	GO:0007165
KRH55445	69eef841edbd9ad90b8b32d4b026f199	1158	Pfam	PF07725	Leucine Rich Repeat	633	650	6.5e-06	T	IPR011713	Leucine-rich repeat 3	-
KRH58971	ad51222a45b1f75f0adf4f63442e68b1	672	Pfam	PF08263	Leucine rich repeat N-terminal domain	31	70	7.1e-10	T	IPR013210	Leucine-rich repeat-containing N-terminal, plant-type	-
KRH58971	ad51222a45b1f75f0adf4f63442e68b1	672	ProSiteProfiles	PS50011	Protein kinase domain profile.	362	645	17.9551	T	IPR000719	Protein kinase domain	GO:0004672|GO:0005524|GO:0006468
KRH58971	ad51222a45b1f75f0adf4f63442e68b1	672	Pfam	PF07714	Protein tyrosine and serine/threonine kinase	391	640	3e-21	T	IPR001245	Serine-threonine/tyrosine-protein kinase, catalytic domain	GO:0004672|GO:0006468
KRH12762	fb2073579b995482b330d21266c4bc49	596	ProSiteProfiles	PS51450	Leucine-rich repeat profile.	278	299	7.1267	T	IPR001611	Leucine-rich repeat	GO:0005515
KRH12762	fb2073579b995482b330d21266c4bc49	596	Pfam	PF12799	Leucine Rich repeats (2 copies)	325	361	2.2e-06	T	IPR025875	Leucine rich repeat 4	-
KRH12762	fb2073579b995482b330d21266c4bc49	596	ProSiteProfiles	PS51450	Leucine-rich repeat profile.	324	345	8.63604	T	IPR001611	Leucine-rich repeat	GO:0005515
KRH25907	ac195a9c851df69c52134645afe0ce79	902	ProSiteProfiles	PS50104	TIR domain profile.	17	157	31.6158	T	IPR000157	Toll/interleukin-1 receptor homology (TIR) domain	GO:0007165
KRH25907	ac195a9c851df69c52134645afe0ce79	902	Pfam	PF01582	TIR domain	18	138	6.4e-33	T	IPR000157	Toll/interleukin-1 receptor homology (TIR) domain	GO:0007165
KRH25907	ac195a9c851df69c52134645afe0ce79	902	ProSiteProfiles	PS51450	Leucine-rich repeat profile.	638	659	7.50404	T	IPR001611	Leucine-rich repeat	GO:0005515
KRH76408	1f14b70224379d790e31c93f9c5decc1	595	Pfam	PF00069	Protein kinase domain	312	575	1.3e-45	T	IPR000719	Protein kinase domain	GO:0004672|GO:0005524|GO:0006468
KRH76408	1f14b70224379d790e31c93f9c5decc1	595	ProSitePatterns	PS00108	Serine/Threonine protein kinases active-site signature.	429	441	-	T	IPR008271	Serine/threonine-protein kinase, active site	GO:0004672|GO:0006468
KRH76408	1f14b70224379d790e31c93f9c5decc1	595	Pfam	PF08263	Leucine rich repeat N-terminal domain	31	69	3.7e-10	T	IPR013210	Leucine-rich repeat-containing N-terminal, plant-type	-
KRH76408	1f14b70224379d790e31c93f9c5decc1	595	ProSiteProfiles	PS50011	Protein kinase domain profile.	310	582	38.9583	T	IPR000719	Protein kinase domain	GO:0004672|GO:0005524|GO:0006468
KRH76408	1f14b70224379d790e31c93f9c5decc1	595	ProSitePatterns	PS00107	Protein kinases ATP-binding region signature.	316	342	-	T	IPR017441	Protein kinase, ATP binding site	GO:0005524
KRH01040	c97303b4de318da8175dd6db5f9de761	1070	Pfam	PF13855	Leucine rich repeat	459	519	8e-07	T	IPR001611	Leucine-rich repeat	GO:0005515
KRH01040	c97303b4de318da8175dd6db5f9de761	1070	Pfam	PF13855	Leucine rich repeat	532	591	2.2e-09	T	IPR001611	Leucine-rich repeat	GO:0005515
KRH01040	c97303b4de318da8175dd6db5f9de761	1070	Pfam	PF13855	Leucine rich repeat	603	661	4.5e-07	T	IPR001611	Leucine-rich repeat	GO:0005515
KRH01040	c97303b4de318da8175dd6db5f9de761	1070	ProSitePatterns	PS00109	Tyrosine protein kinases specific active-site signature.	904	916	-	T	IPR008266	Tyrosine-protein kinase, active site	GO:0004672|GO:0006468
KRH01040	c97303b4de318da8175dd6db5f9de761	1070	Pfam	PF08263	Leucine rich repeat N-terminal domain	31	69	5e-09	T	IPR013210	Leucine-rich repeat-containing N-terminal, plant-type	-
KRH01040	c97303b4de318da8175dd6db5f9de761	1070	ProSiteProfiles	PS50011	Protein kinase domain profile.	780	1058	36.2163	T	IPR000719	Protein kinase domain	GO:0004672|GO:0005524|GO:0006468
KRH01040	c97303b4de318da8175dd6db5f9de761	1070	Pfam	PF00069	Protein kinase domain	781	1049	1.2e-45	T	IPR000719	Protein kinase domain	GO:0004672|GO:0005524|GO:0006468
KRG99147	8935a9191757e406adafe2928e9846d0	737	Pfam	PF00560	Leucine Rich Repeat	146	167	1.1	T	IPR001611	Leucine-rich repeat	GO:0005515
KRG99147	8935a9191757e406adafe2928e9846d0	737	Pfam	PF00069	Protein kinase domain	456	714	6.5e-16	T	IPR000719	Protein kinase domain	GO:0004672|GO:0005524|GO:0006468
KRG99147	8935a9191757e406adafe2928e9846d0	737	ProSiteProfiles	PS50011	Protein kinase domain profile.	450	720	19.2272	T	IPR000719	Protein kinase domain	GO:0004672|GO:0005524|GO:0006468
KRH57755	2f62697bf6121938576076305ea7e052	866	Pfam	PF00931	NB-ARC domain	227	421	2e-23	T	IPR002182	NB-ARC	GO:0043531
KRH44693	61de5164f27e7382862849ad59de1497	690	Pfam	PF08263	Leucine rich repeat N-terminal domain	30	70	1.5e-08	T	IPR013210	Leucine-rich repeat-containing N-terminal, plant-type	-
KRH44693	61de5164f27e7382862849ad59de1497	690	Pfam	PF07714	Protein tyrosine and serine/threonine kinase	410	674	1.7e-39	T	IPR001245	Serine-threonine/tyrosine-protein kinase, catalytic domain	GO:0004672|GO:0006468
KRH44693	61de5164f27e7382862849ad59de1497	690	Pfam	PF13855	Leucine rich repeat	118	178	5e-09	T	IPR001611	Leucine-rich repeat	GO:0005515
KRH44693	61de5164f27e7382862849ad59de1497	690	ProSiteProfiles	PS50011	Protein kinase domain profile.	407	677	34.4354	T	IPR000719	Protein kinase domain	GO:0004672|GO:0005524|GO:0006468
KRH50979	ae8c5ea498829dc40744c6ab867c4106	351	Pfam	PF13516	Leucine Rich repeat	168	188	0.076	T	IPR001611	Leucine-rich repeat	GO:0005515
KRH50979	ae8c5ea498829dc40744c6ab867c4106	351	Pfam	PF13516	Leucine Rich repeat	139	160	0.038	T	IPR001611	Leucine-rich repeat	GO:0005515
KRH50979	ae8c5ea498829dc40744c6ab867c4106	351	Pfam	PF13516	Leucine Rich repeat	323	342	1.6	T	IPR001611	Leucine-rich repeat	GO:0005515
KRH50979	ae8c5ea498829dc40744c6ab867c4106	351	Pfam	PF18511	F-box	10	48	5e-09	T	IPR041567	COI1, F-box	-
KRH42002	3a2713f03803c4988cdcbe0fe512e8bc	631	Pfam	PF08263	Leucine rich repeat N-terminal domain	50	93	1.2e-07	T	IPR013210	Leucine-rich repeat-containing N-terminal, plant-type	-
KRH42002	3a2713f03803c4988cdcbe0fe512e8bc	631	Pfam	PF07714	Protein tyrosine and serine/threonine kinase	350	597	2.3e-25	T	IPR001245	Serine-threonine/tyrosine-protein kinase, catalytic domain	GO:0004672|GO:0006468
KRH42002	3a2713f03803c4988cdcbe0fe512e8bc	631	ProSiteProfiles	PS50011	Protein kinase domain profile.	348	599	24.6971	T	IPR000719	Protein kinase domain	GO:0004672|GO:0005524|GO:0006468
KRH68483	573a2e4cc6fe08109362f5ab718f801a	641	Pfam	PF13516	Leucine Rich repeat	451	474	0.071	T	IPR001611	Leucine-rich repeat	GO:0005515
KRH68483	573a2e4cc6fe08109362f5ab718f801a	641	Pfam	PF13516	Leucine Rich repeat	351	372	0.52	T	IPR001611	Leucine-rich repeat	GO:0005515
KRH68483	573a2e4cc6fe08109362f5ab718f801a	641	Pfam	PF13516	Leucine Rich repeat	481	501	0.035	T	IPR001611	Leucine-rich repeat	GO:0005515
KRH24680	7efd03f6c33bed641133089ca9a658e3	365	Pfam	PF08263	Leucine rich repeat N-terminal domain	27	66	2.1e-11	T	IPR013210	Leucine-rich repeat-containing N-terminal, plant-type	-
KRH24680	7efd03f6c33bed641133089ca9a658e3	365	ProSiteProfiles	PS51257	Prokaryotic membrane lipoprotein lipid attachment site profile.	1	25	5	T	-	-
KRH24680	7efd03f6c33bed641133089ca9a658e3	365	Pfam	PF13855	Leucine rich repeat	277	335	1.3e-06	T	IPR001611	Leucine-rich repeat	GO:0005515
KRH21657	0aa4797f324a1da555d00a54f6cd5b3c	423	ProSiteProfiles	PS50011	Protein kinase domain profile.	289	423	15.9057	T	IPR000719	Protein kinase domain	GO:0004672|GO:0005524|GO:0006468
KRH21657	0aa4797f324a1da555d00a54f6cd5b3c	423	Pfam	PF08263	Leucine rich repeat N-terminal domain	4	44	5.9e-05	T	IPR013210	Leucine-rich repeat-containing N-terminal, plant-type	-
KRH21657	0aa4797f324a1da555d00a54f6cd5b3c	423	Pfam	PF07714	Protein tyrosine and serine/threonine kinase	291	412	3.3e-14	T	IPR001245	Serine-threonine/tyrosine-protein kinase, catalytic domain	GO:0004672|GO:0006468
KRH43924	cad429a5eb51db7fbe479260aab1e526	616	Pfam	PF00560	Leucine Rich Repeat	96	118	1.5	T	IPR001611	Leucine-rich repeat	GO:0005515
KRH43924	cad429a5eb51db7fbe479260aab1e526	616	ProSitePatterns	PS00108	Serine/Threonine protein kinases active-site signature.	415	427	-	T	IPR008271	Serine/threonine-protein kinase, active site	GO:0004672|GO:0006468
KRH43924	cad429a5eb51db7fbe479260aab1e526	616	ProSitePatterns	PS00107	Protein kinases ATP-binding region signature.	298	320	-	T	IPR017441	Protein kinase, ATP binding site	GO:0005524
KRH43924	cad429a5eb51db7fbe479260aab1e526	616	ProSiteProfiles	PS50011	Protein kinase domain profile.	292	576	36.5696	T	IPR000719	Protein kinase domain	GO:0004672|GO:0005524|GO:0006468
KRH43924	cad429a5eb51db7fbe479260aab1e526	616	Pfam	PF08263	Leucine rich repeat N-terminal domain	29	68	1.6e-11	T	IPR013210	Leucine-rich repeat-containing N-terminal, plant-type	-
KRH43924	cad429a5eb51db7fbe479260aab1e526	616	Pfam	PF00069	Protein kinase domain	293	563	1.1e-44	T	IPR000719	Protein kinase domain	GO:0004672|GO:0005524|GO:0006468
KRH55499	91fdcb0efe1a2f3b0c595a804a23eb57	827	Pfam	PF00931	NB-ARC domain	218	434	7e-21	T	IPR002182	NB-ARC	GO:0043531
KRH55499	91fdcb0efe1a2f3b0c595a804a23eb57	827	Pfam	PF01582	TIR domain	21	184	4.6e-42	T	IPR000157	Toll/interleukin-1 receptor homology (TIR) domain	GO:0007165
KRH55499	91fdcb0efe1a2f3b0c595a804a23eb57	827	ProSiteProfiles	PS50104	TIR domain profile.	19	185	36.5644	T	IPR000157	Toll/interleukin-1 receptor homology (TIR) domain	GO:0007165
KRH55499	91fdcb0efe1a2f3b0c595a804a23eb57	827	Pfam	PF07725	Leucine Rich Repeat	618	637	1.1e-07	T	IPR011713	Leucine-rich repeat 3	-
KRH75229	c5286ae73a25a41ca2e0b2c321724a53	621	ProSiteProfiles	PS50011	Protein kinase domain profile.	301	556	35.1279	T	IPR000719	Protein kinase domain	GO:0004672|GO:0005524|GO:0006468
KRH75229	c5286ae73a25a41ca2e0b2c321724a53	621	Pfam	PF08263	Leucine rich repeat N-terminal domain	31	70	2.4e-12	T	IPR013210	Leucine-rich repeat-containing N-terminal, plant-type	-
KRH75229	c5286ae73a25a41ca2e0b2c321724a53	621	ProSitePatterns	PS00108	Serine/Threonine protein kinases active-site signature.	420	432	-	T	IPR008271	Serine/threonine-protein kinase, active site	GO:0004672|GO:0006468
KRH75229	c5286ae73a25a41ca2e0b2c321724a53	621	ProSitePatterns	PS00107	Protein kinases ATP-binding region signature.	307	329	-	T	IPR017441	Protein kinase, ATP binding site	GO:0005524
KRH75229	c5286ae73a25a41ca2e0b2c321724a53	621	Pfam	PF13855	Leucine rich repeat	122	181	5.8e-09	T	IPR001611	Leucine-rich repeat	GO:0005515
KRH75229	c5286ae73a25a41ca2e0b2c321724a53	621	Pfam	PF00069	Protein kinase domain	302	567	1.5e-42	T	IPR000719	Protein kinase domain	GO:0004672|GO:0005524|GO:0006468
KRH07714	ccc069dd5891bfb5891854b802f8a018	762	Pfam	PF13855	Leucine rich repeat	256	316	1.8e-07	T	IPR001611	Leucine-rich repeat	GO:0005515
KRH07714	ccc069dd5891bfb5891854b802f8a018	762	ProSiteProfiles	PS51450	Leucine-rich repeat profile.	332	354	7.94298	T	IPR001611	Leucine-rich repeat	GO:0005515
KRH07714	ccc069dd5891bfb5891854b802f8a018	762	Pfam	PF00560	Leucine Rich Repeat	332	351	0.099	T	IPR001611	Leucine-rich repeat	GO:0005515
KRH07714	ccc069dd5891bfb5891854b802f8a018	762	Pfam	PF00560	Leucine Rich Repeat	519	539	0.17	T	IPR001611	Leucine-rich repeat	GO:0005515
KRH07714	ccc069dd5891bfb5891854b802f8a018	762	Pfam	PF13516	Leucine Rich repeat	150	165	1.1	T	IPR001611	Leucine-rich repeat	GO:0005515
KRH09040	e6f2373986bc20ec8f8c34b4a4bb85c7	1059	Pfam	PF00560	Leucine Rich Repeat	895	917	0.24	T	IPR001611	Leucine-rich repeat	GO:0005515
KRH09040	e6f2373986bc20ec8f8c34b4a4bb85c7	1059	Pfam	PF13855	Leucine rich repeat	545	603	1.2e-07	T	IPR001611	Leucine-rich repeat	GO:0005515
KRH09040	e6f2373986bc20ec8f8c34b4a4bb85c7	1059	Pfam	PF13855	Leucine rich repeat	445	503	2.9e-11	T	IPR001611	Leucine-rich repeat	GO:0005515
KRH09040	e6f2373986bc20ec8f8c34b4a4bb85c7	1059	Pfam	PF08263	Leucine rich repeat N-terminal domain	27	65	5.6e-12	T	IPR013210	Leucine-rich repeat-containing N-terminal, plant-type	-
KRH09339	01320326a38afa4002842d6506d75484	1212	CDD	cd00009	AAA	3	114	0.00523159	T	-	-
KRH09339	01320326a38afa4002842d6506d75484	1212	CDD	cd06222	RNase_H_like	1015	1071	1.47e-10	T	IPR044730	Ribonuclease H-like domain, plant type	-
KRH09339	01320326a38afa4002842d6506d75484	1212	Pfam	PF00931	NB-ARC domain	1	198	7.3e-27	T	IPR002182	NB-ARC	GO:0043531
KRH09339	01320326a38afa4002842d6506d75484	1212	Pfam	PF13456	Reverse transcriptase-like	1016	1077	1.4e-07	T	IPR002156	Ribonuclease H domain	GO:0003676|GO:0004523
KRG98658	de08eecf30f41475684ad4a8a56a2102	117	Pfam	PF00931	NB-ARC domain	4	71	5.2e-07	T	IPR002182	NB-ARC	GO:0043531
KRH46106	6c56b12d914e12831ad230649a56e038	477	Pfam	PF00931	NB-ARC domain	77	205	1.9e-23	T	IPR002182	NB-ARC	GO:0043531
KRH27572	e5ca6ac301cf6131250a08414ffd31d0	212	Pfam	PF08263	Leucine rich repeat N-terminal domain	23	63	1.1e-09	T	IPR013210	Leucine-rich repeat-containing N-terminal, plant-type	-
KRH27572	e5ca6ac301cf6131250a08414ffd31d0	212	Pfam	PF13855	Leucine rich repeat	116	174	1.7e-07	T	IPR001611	Leucine-rich repeat	GO:0005515
KRH69483	06be6251174bd7f072465711a15458f6	637	Pfam	PF00931	NB-ARC domain	17	175	8.9e-36	T	IPR002182	NB-ARC	GO:0043531
KRH17216	0fc45de02a9e138d3249e272c861ea04	947	ProSiteProfiles	PS50011	Protein kinase domain profile.	617	889	39.8346	T	IPR000719	Protein kinase domain	GO:0004672|GO:0005524|GO:0006468
KRH17216	0fc45de02a9e138d3249e272c861ea04	947	ProSitePatterns	PS00108	Serine/Threonine protein kinases active-site signature.	737	749	-	T	IPR008271	Serine/threonine-protein kinase, active site	GO:0004672|GO:0006468
KRH17216	0fc45de02a9e138d3249e272c861ea04	947	Pfam	PF07714	Protein tyrosine and serine/threonine kinase	620	886	3.6e-46	T	IPR001245	Serine-threonine/tyrosine-protein kinase, catalytic domain	GO:0004672|GO:0006468
KRH17216	0fc45de02a9e138d3249e272c861ea04	947	CDD	cd14066	STKc_IRAK	623	887	2.09e-95	T	-	-
KRH17216	0fc45de02a9e138d3249e272c861ea04	947	Pfam	PF13855	Leucine rich repeat	298	346	7.8e-08	T	IPR001611	Leucine-rich repeat	GO:0005515
KRH17216	0fc45de02a9e138d3249e272c861ea04	947	ProSitePatterns	PS00107	Protein kinases ATP-binding region signature.	623	645	-	T	IPR017441	Protein kinase, ATP binding site	GO:0005524
KRH17216	0fc45de02a9e138d3249e272c861ea04	947	Pfam	PF08263	Leucine rich repeat N-terminal domain	33	73	7.3e-09	T	IPR013210	Leucine-rich repeat-containing N-terminal, plant-type	-
KRH02592	c0ef57393af4e3fc2ecb27b47f1c7181	609	Pfam	PF08263	Leucine rich repeat N-terminal domain	26	63	1.2e-08	T	IPR013210	Leucine-rich repeat-containing N-terminal, plant-type	-
KRH02592	c0ef57393af4e3fc2ecb27b47f1c7181	609	ProSiteProfiles	PS50011	Protein kinase domain profile.	333	609	24.8808	T	IPR000719	Protein kinase domain	GO:0004672|GO:0005524|GO:0006468
KRH02592	c0ef57393af4e3fc2ecb27b47f1c7181	609	Pfam	PF00069	Protein kinase domain	337	602	1.6e-27	T	IPR000719	Protein kinase domain	GO:0004672|GO:0005524|GO:0006468
KRH02592	c0ef57393af4e3fc2ecb27b47f1c7181	609	Pfam	PF13855	Leucine rich repeat	116	175	2.7e-07	T	IPR001611	Leucine-rich repeat	GO:0005515
KRH03535	7397e26f6741e22b044e22591bed7caa	1091	Pfam	PF13855	Leucine rich repeat	148	208	3.7e-07	T	IPR001611	Leucine-rich repeat	GO:0005515
KRH03535	7397e26f6741e22b044e22591bed7caa	1091	Pfam	PF13855	Leucine rich repeat	267	326	3.2e-08	T	IPR001611	Leucine-rich repeat	GO:0005515
KRH03535	7397e26f6741e22b044e22591bed7caa	1091	Pfam	PF13855	Leucine rich repeat	96	135	8.6e-07	T	IPR001611	Leucine-rich repeat	GO:0005515
KRH03535	7397e26f6741e22b044e22591bed7caa	1091	Pfam	PF13855	Leucine rich repeat	412	471	6.7e-08	T	IPR001611	Leucine-rich repeat	GO:0005515
KRH03535	7397e26f6741e22b044e22591bed7caa	1091	ProSitePatterns	PS00108	Serine/Threonine protein kinases active-site signature.	922	934	-	T	IPR008271	Serine/threonine-protein kinase, active site	GO:0004672|GO:0006468
KRH03535	7397e26f6741e22b044e22591bed7caa	1091	CDD	cd14066	STKc_IRAK	806	1077	1.55e-86	T	-	-
KRH03535	7397e26f6741e22b044e22591bed7caa	1091	Pfam	PF08263	Leucine rich repeat N-terminal domain	31	74	1e-05	T	IPR013210	Leucine-rich repeat-containing N-terminal, plant-type	-
KRH03535	7397e26f6741e22b044e22591bed7caa	1091	Pfam	PF00069	Protein kinase domain	801	1003	3.8e-44	T	IPR000719	Protein kinase domain	GO:0004672|GO:0005524|GO:0006468
KRH03535	7397e26f6741e22b044e22591bed7caa	1091	ProSitePatterns	PS00107	Protein kinases ATP-binding region signature.	806	829	-	T	IPR017441	Protein kinase, ATP binding site	GO:0005524
KRH03535	7397e26f6741e22b044e22591bed7caa	1091	ProSiteProfiles	PS50011	Protein kinase domain profile.	800	1091	39.0713	T	IPR000719	Protein kinase domain	GO:0004672|GO:0005524|GO:0006468
KRH43456	8024a3c9c3bf22943e4bc77470203318	197	Pfam	PF00931	NB-ARC domain	11	72	2.3e-05	T	IPR002182	NB-ARC	GO:0043531
KRH21255	906c3725bdbe4ce8ef82201aa8b91a68	628	Pfam	PF07714	Protein tyrosine and serine/threonine kinase	349	597	1.2e-18	T	IPR001245	Serine-threonine/tyrosine-protein kinase, catalytic domain	GO:0004672|GO:0006468
KRH21255	906c3725bdbe4ce8ef82201aa8b91a68	628	Pfam	PF08263	Leucine rich repeat N-terminal domain	31	70	4.1e-11	T	IPR013210	Leucine-rich repeat-containing N-terminal, plant-type	-
KRH21255	906c3725bdbe4ce8ef82201aa8b91a68	628	ProSiteProfiles	PS50011	Protein kinase domain profile.	325	601	14.9022	T	IPR000719	Protein kinase domain	GO:0004672|GO:0005524|GO:0006468
KRH42259	a8aa679c89aff51646b62ae8f03221dd	333	Pfam	PF08263	Leucine rich repeat N-terminal domain	21	59	7.9e-10	T	IPR013210	Leucine-rich repeat-containing N-terminal, plant-type	-
KRG98644	cb28cd52c46749134734c84ef084fdfe	287	Pfam	PF00931	NB-ARC domain	88	258	2.8e-41	T	IPR002182	NB-ARC	GO:0043531
KRG89841	609554fc5e2c850f4672116e72b8d59b	1239	Pfam	PF00931	NB-ARC domain	169	390	2.4e-50	T	IPR002182	NB-ARC	GO:0043531
KRG89841	609554fc5e2c850f4672116e72b8d59b	1239	Pfam	PF18052	Rx N-terminal domain	13	100	1.3e-18	T	IPR041118	Rx, N-terminal	-
KRG89841	609554fc5e2c850f4672116e72b8d59b	1239	CDD	cd14798	RX-CC_like	11	130	1.15e-07	T	IPR038005	Virus X resistance protein-like, coiled-coil domain	-
KRG89841	609554fc5e2c850f4672116e72b8d59b	1239	Pfam	PF13855	Leucine rich repeat	592	646	3.5e-08	T	IPR001611	Leucine-rich repeat	GO:0005515
KRH27941	b99913ba0a014685c083b0ff08d22f89	663	Pfam	PF07714	Protein tyrosine and serine/threonine kinase	368	637	4.6e-18	T	IPR001245	Serine-threonine/tyrosine-protein kinase, catalytic domain	GO:0004672|GO:0006468
KRH27941	b99913ba0a014685c083b0ff08d22f89	663	Pfam	PF08263	Leucine rich repeat N-terminal domain	27	65	5.1e-08	T	IPR013210	Leucine-rich repeat-containing N-terminal, plant-type	-
KRH27941	b99913ba0a014685c083b0ff08d22f89	663	ProSiteProfiles	PS50011	Protein kinase domain profile.	364	641	18.4357	T	IPR000719	Protein kinase domain	GO:0004672|GO:0005524|GO:0006468
KRH30358	afd809b53b3264ce10e82d244d71c8fa	968	ProSiteProfiles	PS51257	Prokaryotic membrane lipoprotein lipid attachment site profile.	1	21	5	T	-	-
KRH30358	afd809b53b3264ce10e82d244d71c8fa	968	ProSitePatterns	PS00107	Protein kinases ATP-binding region signature.	629	651	-	T	IPR017441	Protein kinase, ATP binding site	GO:0005524
KRH30358	afd809b53b3264ce10e82d244d71c8fa	968	Pfam	PF07714	Protein tyrosine and serine/threonine kinase	626	895	7.8e-46	T	IPR001245	Serine-threonine/tyrosine-protein kinase, catalytic domain	GO:0004672|GO:0006468
KRH30358	afd809b53b3264ce10e82d244d71c8fa	968	ProSiteProfiles	PS50011	Protein kinase domain profile.	623	903	37.3046	T	IPR000719	Protein kinase domain	GO:0004672|GO:0005524|GO:0006468
KRH30358	afd809b53b3264ce10e82d244d71c8fa	968	CDD	cd14066	STKc_IRAK	629	899	8.56e-88	T	-	-
KRH30358	afd809b53b3264ce10e82d244d71c8fa	968	Pfam	PF08263	Leucine rich repeat N-terminal domain	330	367	7.2e-06	T	IPR013210	Leucine-rich repeat-containing N-terminal, plant-type	-
KRH30358	afd809b53b3264ce10e82d244d71c8fa	968	Pfam	PF08263	Leucine rich repeat N-terminal domain	27	67	5.5e-05	T	IPR013210	Leucine-rich repeat-containing N-terminal, plant-type	-
KRH30358	afd809b53b3264ce10e82d244d71c8fa	968	ProSitePatterns	PS00108	Serine/Threonine protein kinases active-site signature.	748	760	-	T	IPR008271	Serine/threonine-protein kinase, active site	GO:0004672|GO:0006468
KRH33497	f039be8f474ddde8af966032d3a88be3	999	ProSiteProfiles	PS50011	Protein kinase domain profile.	820	999	32.4284	T	IPR000719	Protein kinase domain	GO:0004672|GO:0005524|GO:0006468
KRH33497	f039be8f474ddde8af966032d3a88be3	999	Pfam	PF13855	Leucine rich repeat	569	627	1.7e-08	T	IPR001611	Leucine-rich repeat	GO:0005515
KRH33497	f039be8f474ddde8af966032d3a88be3	999	Pfam	PF00069	Protein kinase domain	821	993	2.9e-38	T	IPR000719	Protein kinase domain	GO:0004672|GO:0005524|GO:0006468
KRH33497	f039be8f474ddde8af966032d3a88be3	999	ProSitePatterns	PS00108	Serine/Threonine protein kinases active-site signature.	941	953	-	T	IPR008271	Serine/threonine-protein kinase, active site	GO:0004672|GO:0006468
KRH33497	f039be8f474ddde8af966032d3a88be3	999	Pfam	PF08263	Leucine rich repeat N-terminal domain	33	71	3.2e-09	T	IPR013210	Leucine-rich repeat-containing N-terminal, plant-type	-
KRH33497	f039be8f474ddde8af966032d3a88be3	999	Pfam	PF00560	Leucine Rich Repeat	667	688	0.21	T	IPR001611	Leucine-rich repeat	GO:0005515
KRH33497	f039be8f474ddde8af966032d3a88be3	999	Pfam	PF00560	Leucine Rich Repeat	137	159	0.21	T	IPR001611	Leucine-rich repeat	GO:0005515
KRH00188	dd24a7dd68d46bc18219e95321d102b5	1102	ProSitePatterns	PS00109	Tyrosine protein kinases specific active-site signature.	944	956	-	T	IPR008266	Tyrosine-protein kinase, active site	GO:0004672|GO:0006468
KRH00188	dd24a7dd68d46bc18219e95321d102b5	1102	Pfam	PF00069	Protein kinase domain	821	1091	3.8e-46	T	IPR000719	Protein kinase domain	GO:0004672|GO:0005524|GO:0006468
KRH00188	dd24a7dd68d46bc18219e95321d102b5	1102	Pfam	PF13855	Leucine rich repeat	600	656	3e-08	T	IPR001611	Leucine-rich repeat	GO:0005515
KRH00188	dd24a7dd68d46bc18219e95321d102b5	1102	Pfam	PF08263	Leucine rich repeat N-terminal domain	77	114	4.7e-08	T	IPR013210	Leucine-rich repeat-containing N-terminal, plant-type	-
KRH00188	dd24a7dd68d46bc18219e95321d102b5	1102	Pfam	PF00560	Leucine Rich Repeat	167	185	1.3	T	IPR001611	Leucine-rich repeat	GO:0005515
KRH00188	dd24a7dd68d46bc18219e95321d102b5	1102	Pfam	PF00560	Leucine Rich Repeat	551	573	0.41	T	IPR001611	Leucine-rich repeat	GO:0005515
KRH00188	dd24a7dd68d46bc18219e95321d102b5	1102	ProSiteProfiles	PS51450	Leucine-rich repeat profile.	671	693	8.07389	T	IPR001611	Leucine-rich repeat	GO:0005515
KRH00188	dd24a7dd68d46bc18219e95321d102b5	1102	ProSiteProfiles	PS50011	Protein kinase domain profile.	820	1102	35.4106	T	IPR000719	Protein kinase domain	GO:0004672|GO:0005524|GO:0006468
KRH03058	e5b78ce60a33fc5a6524d282c53f968f	393	CDD	cd04468	S1_eIF5A	319	389	1.33e-31	T	-	-
KRH03058	e5b78ce60a33fc5a6524d282c53f968f	393	ProSiteProfiles	PS51450	Leucine-rich repeat profile.	212	234	7.32692	T	IPR001611	Leucine-rich repeat	GO:0005515
KRH03058	e5b78ce60a33fc5a6524d282c53f968f	393	ProSitePatterns	PS00302	Eukaryotic initiation factor 5A hypusine signature.	283	290	-	T	IPR019769	Translation elongation factor, IF5A, hypusine site	GO:0003723|GO:0003746|GO:0043022|GO:0045901|GO:0045905
KRH03058	e5b78ce60a33fc5a6524d282c53f968f	393	Pfam	PF13855	Leucine rich repeat	82	126	1.7e-09	T	IPR001611	Leucine-rich repeat	GO:0005515
KRH03058	e5b78ce60a33fc5a6524d282c53f968f	393	Pfam	PF13855	Leucine rich repeat	187	245	1.3e-06	T	IPR001611	Leucine-rich repeat	GO:0005515
KRH03058	e5b78ce60a33fc5a6524d282c53f968f	393	Pfam	PF01287	Eukaryotic elongation factor 5A hypusine, DNA-binding OB fold	318	387	3.2e-29	T	IPR020189	Translation elongation factor, IF5A C-terminal	GO:0003723|GO:0003746|GO:0043022|GO:0045901|GO:0045905
KRH03058	e5b78ce60a33fc5a6524d282c53f968f	393	ProSiteProfiles	PS51450	Leucine-rich repeat profile.	92	113	8.91326	T	IPR001611	Leucine-rich repeat	GO:0005515
KRG90206	2f491b80b911ab6ab168ec8d8c8c6d6f	287	Pfam	PF14580	Leucine-rich repeat	1	167	6.9e-78	T	-	-
KRG90206	2f491b80b911ab6ab168ec8d8c8c6d6f	287	ProSiteProfiles	PS51450	Leucine-rich repeat profile.	89	110	7.58874	T	IPR001611	Leucine-rich repeat	GO:0005515
KRH00129	2ff3e8e4fd176260a6ba4b0b9a68a710	1206	Pfam	PF13516	Leucine Rich repeat	1028	1044	1.1	T	IPR001611	Leucine-rich repeat	GO:0005515
KRH00129	2ff3e8e4fd176260a6ba4b0b9a68a710	1206	Pfam	PF13516	Leucine Rich repeat	277	291	0.035	T	IPR001611	Leucine-rich repeat	GO:0005515
KRH00129	2ff3e8e4fd176260a6ba4b0b9a68a710	1206	Pfam	PF13516	Leucine Rich repeat	175	193	1.8	T	IPR001611	Leucine-rich repeat	GO:0005515
KRH00129	2ff3e8e4fd176260a6ba4b0b9a68a710	1206	Pfam	PF13516	Leucine Rich repeat	354	368	0.33	T	IPR001611	Leucine-rich repeat	GO:0005515
KRH00129	2ff3e8e4fd176260a6ba4b0b9a68a710	1206	ProSiteProfiles	PS51450	Leucine-rich repeat profile.	278	299	7.31152	T	IPR001611	Leucine-rich repeat	GO:0005515
KRH00129	2ff3e8e4fd176260a6ba4b0b9a68a710	1206	ProSiteProfiles	PS51450	Leucine-rich repeat profile.	355	376	8.11239	T	IPR001611	Leucine-rich repeat	GO:0005515
KRH00129	2ff3e8e4fd176260a6ba4b0b9a68a710	1206	Pfam	PF08263	Leucine rich repeat N-terminal domain	32	64	3.4e-06	T	IPR013210	Leucine-rich repeat-containing N-terminal, plant-type	-
KRH00129	2ff3e8e4fd176260a6ba4b0b9a68a710	1206	Pfam	PF13855	Leucine rich repeat	658	716	3.6e-07	T	IPR001611	Leucine-rich repeat	GO:0005515
KRH00129	2ff3e8e4fd176260a6ba4b0b9a68a710	1206	Pfam	PF00560	Leucine Rich Repeat	480	501	0.49	T	IPR001611	Leucine-rich repeat	GO:0005515
KRH38889	d8ff9e4574f830b51bdb095ecfde017e	459	Pfam	PF01582	TIR domain	12	163	1.4e-37	T	IPR000157	Toll/interleukin-1 receptor homology (TIR) domain	GO:0007165
KRH38889	d8ff9e4574f830b51bdb095ecfde017e	459	Pfam	PF00931	NB-ARC domain	182	296	1.9e-14	T	IPR002182	NB-ARC	GO:0043531
KRH38889	d8ff9e4574f830b51bdb095ecfde017e	459	ProSiteProfiles	PS50104	TIR domain profile.	11	162	33.5018	T	IPR000157	Toll/interleukin-1 receptor homology (TIR) domain	GO:0007165
KRH57758	f5c3877e747a6089b9221509723cce53	632	Pfam	PF00931	NB-ARC domain	38	204	2.8e-14	T	IPR002182	NB-ARC	GO:0043531
KRH54864	811594107c80daea6d807099aac119ff	214	Pfam	PF08263	Leucine rich repeat N-terminal domain	37	79	3e-09	T	IPR013210	Leucine-rich repeat-containing N-terminal, plant-type	-
KRH05739	e7ad5cacf914e015c09f9f2f09b9ba94	825	ProSiteProfiles	PS51153	RPW8 domain profile.	1	149	18.4612	T	IPR008808	Powdery mildew resistance protein, RPW8 domain	-
KRH05739	e7ad5cacf914e015c09f9f2f09b9ba94	825	Pfam	PF05659	Arabidopsis broad-spectrum mildew resistance protein RPW8	11	133	4.4e-13	T	IPR008808	Powdery mildew resistance protein, RPW8 domain	-
KRH05739	e7ad5cacf914e015c09f9f2f09b9ba94	825	Pfam	PF00931	NB-ARC domain	195	417	8.7e-25	T	IPR002182	NB-ARC	GO:0043531
KRH08226	00e70d171d0c1461c998c5e09e235fd3	423	CDD	cd00009	AAA	215	329	0.00106159	T	-	-
KRH08226	00e70d171d0c1461c998c5e09e235fd3	423	Pfam	PF00931	NB-ARC domain	196	409	3.7e-27	T	IPR002182	NB-ARC	GO:0043531
KRH08226	00e70d171d0c1461c998c5e09e235fd3	423	Pfam	PF01582	TIR domain	8	179	1.2e-39	T	IPR000157	Toll/interleukin-1 receptor homology (TIR) domain	GO:0007165
KRH08226	00e70d171d0c1461c998c5e09e235fd3	423	ProSiteProfiles	PS50104	TIR domain profile.	6	177	34.9686	T	IPR000157	Toll/interleukin-1 receptor homology (TIR) domain	GO:0007165
KRH01327	7fc3a821be8e3c3e4d1f0fb22134d85b	919	CDD	cd14798	RX-CC_like	3	120	2.42e-36	T	IPR038005	Virus X resistance protein-like, coiled-coil domain	-
KRH01327	7fc3a821be8e3c3e4d1f0fb22134d85b	919	Pfam	PF00931	NB-ARC domain	159	400	3e-59	T	IPR002182	NB-ARC	GO:0043531
KRH01327	7fc3a821be8e3c3e4d1f0fb22134d85b	919	Pfam	PF18052	Rx N-terminal domain	5	84	3.2e-24	T	IPR041118	Rx, N-terminal	-
KRH01327	7fc3a821be8e3c3e4d1f0fb22134d85b	919	CDD	cd00009	AAA	156	272	0.000188	T	-	-
KRG88732	a262311a6cd7127ff0a043205f34b6d2	440	Pfam	PF00931	NB-ARC domain	16	221	1.3e-12	T	IPR002182	NB-ARC	GO:0043531
KRH16721	89107b07c1765c7d0db341e19830a091	302	Pfam	PF08263	Leucine rich repeat N-terminal domain	30	79	5.2e-10	T	IPR013210	Leucine-rich repeat-containing N-terminal, plant-type	-
KRH65992	76d5294a453d2afa74994e040c083e52	1128	Pfam	PF00931	NB-ARC domain	215	446	5.9e-30	T	IPR002182	NB-ARC	GO:0043531
KRH65992	76d5294a453d2afa74994e040c083e52	1128	Pfam	PF01582	TIR domain	12	131	5.3e-40	T	IPR000157	Toll/interleukin-1 receptor homology (TIR) domain	GO:0007165
KRH65992	76d5294a453d2afa74994e040c083e52	1128	ProSiteProfiles	PS50104	TIR domain profile.	10	195	36.6692	T	IPR000157	Toll/interleukin-1 receptor homology (TIR) domain	GO:0007165
KRH45795	8b4b1bc00a20b2a7e900609f8d3c0614	1395	ProSiteProfiles	PS50104	TIR domain profile.	21	181	30.8341	T	IPR000157	Toll/interleukin-1 receptor homology (TIR) domain	GO:0007165
KRH45795	8b4b1bc00a20b2a7e900609f8d3c0614	1395	Pfam	PF01582	TIR domain	23	185	3.6e-32	T	IPR000157	Toll/interleukin-1 receptor homology (TIR) domain	GO:0007165
KRH45795	8b4b1bc00a20b2a7e900609f8d3c0614	1395	Pfam	PF00931	NB-ARC domain	197	424	1.6e-30	T	IPR002182	NB-ARC	GO:0043531
KRH07286	b9ce40e2d336dcd2fb5f6b1b7ab574d8	1013	ProSitePatterns	PS00107	Protein kinases ATP-binding region signature.	700	723	-	T	IPR017441	Protein kinase, ATP binding site	GO:0005524
KRH07286	b9ce40e2d336dcd2fb5f6b1b7ab574d8	1013	Pfam	PF08263	Leucine rich repeat N-terminal domain	35	75	6.7e-07	T	IPR013210	Leucine-rich repeat-containing N-terminal, plant-type	-
KRH07286	b9ce40e2d336dcd2fb5f6b1b7ab574d8	1013	ProSiteProfiles	PS50011	Protein kinase domain profile.	694	982	37.559	T	IPR000719	Protein kinase domain	GO:0004672|GO:0005524|GO:0006468
KRH07286	b9ce40e2d336dcd2fb5f6b1b7ab574d8	1013	ProSitePatterns	PS00108	Serine/Threonine protein kinases active-site signature.	827	839	-	T	IPR008271	Serine/threonine-protein kinase, active site	GO:0004672|GO:0006468
KRH07286	b9ce40e2d336dcd2fb5f6b1b7ab574d8	1013	Pfam	PF00069	Protein kinase domain	696	973	6.3e-50	T	IPR000719	Protein kinase domain	GO:0004672|GO:0005524|GO:0006468
KRH07286	b9ce40e2d336dcd2fb5f6b1b7ab574d8	1013	ProSiteProfiles	PS51450	Leucine-rich repeat profile.	533	555	7.55024	T	IPR001611	Leucine-rich repeat	GO:0005515
KRH07286	b9ce40e2d336dcd2fb5f6b1b7ab574d8	1013	CDD	cd14066	STKc_IRAK	700	975	2.19e-86	T	-	-
KRH07286	b9ce40e2d336dcd2fb5f6b1b7ab574d8	1013	Pfam	PF13855	Leucine rich repeat	80	137	1.8e-06	T	IPR001611	Leucine-rich repeat	GO:0005515
KRH01109	511b6a15a408523717c3adf3f5704680	902	Pfam	PF00560	Leucine Rich Repeat	114	137	1.4	T	IPR001611	Leucine-rich repeat	GO:0005515
KRH01109	511b6a15a408523717c3adf3f5704680	902	ProSitePatterns	PS00107	Protein kinases ATP-binding region signature.	611	634	-	T	IPR017441	Protein kinase, ATP binding site	GO:0005524
KRH01109	511b6a15a408523717c3adf3f5704680	902	ProSiteProfiles	PS51450	Leucine-rich repeat profile.	149	170	7.23451	T	IPR001611	Leucine-rich repeat	GO:0005515
KRH01109	511b6a15a408523717c3adf3f5704680	902	ProSiteProfiles	PS51450	Leucine-rich repeat profile.	385	406	7.63495	T	IPR001611	Leucine-rich repeat	GO:0005515
KRH01109	511b6a15a408523717c3adf3f5704680	902	ProSiteProfiles	PS51450	Leucine-rich repeat profile.	458	479	7.39623	T	IPR001611	Leucine-rich repeat	GO:0005515
KRH01109	511b6a15a408523717c3adf3f5704680	902	Pfam	PF00069	Protein kinase domain	611	869	3.9e-42	T	IPR000719	Protein kinase domain	GO:0004672|GO:0005524|GO:0006468
KRH01109	511b6a15a408523717c3adf3f5704680	902	ProSitePatterns	PS00109	Tyrosine protein kinases specific active-site signature.	729	741	-	T	IPR008266	Tyrosine-protein kinase, active site	GO:0004672|GO:0006468
KRH01109	511b6a15a408523717c3adf3f5704680	902	ProSiteProfiles	PS50011	Protein kinase domain profile.	605	873	36.2304	T	IPR000719	Protein kinase domain	GO:0004672|GO:0005524|GO:0006468
KRH01109	511b6a15a408523717c3adf3f5704680	902	Pfam	PF13855	Leucine rich repeat	181	240	6.9e-08	T	IPR001611	Leucine-rich repeat	GO:0005515
KRH01109	511b6a15a408523717c3adf3f5704680	902	Pfam	PF13855	Leucine rich repeat	361	420	2.8e-10	T	IPR001611	Leucine-rich repeat	GO:0005515
KRH01109	511b6a15a408523717c3adf3f5704680	902	Pfam	PF13855	Leucine rich repeat	289	348	3.5e-08	T	IPR001611	Leucine-rich repeat	GO:0005515
KRH47730	9e58d686a8f37956b4a52058e61e70ef	713	Pfam	PF08263	Leucine rich repeat N-terminal domain	26	63	5.6e-05	T	IPR013210	Leucine-rich repeat-containing N-terminal, plant-type	-
KRH47730	9e58d686a8f37956b4a52058e61e70ef	713	Pfam	PF07714	Protein tyrosine and serine/threonine kinase	410	680	3.6e-42	T	IPR001245	Serine-threonine/tyrosine-protein kinase, catalytic domain	GO:0004672|GO:0006468
KRH47730	9e58d686a8f37956b4a52058e61e70ef	713	ProSitePatterns	PS00107	Protein kinases ATP-binding region signature.	414	437	-	T	IPR017441	Protein kinase, ATP binding site	GO:0005524
KRH47730	9e58d686a8f37956b4a52058e61e70ef	713	Pfam	PF13855	Leucine rich repeat	111	171	6.5e-08	T	IPR001611	Leucine-rich repeat	GO:0005515
KRH47730	9e58d686a8f37956b4a52058e61e70ef	713	ProSiteProfiles	PS50011	Protein kinase domain profile.	408	683	36.7675	T	IPR000719	Protein kinase domain	GO:0004672|GO:0005524|GO:0006468
KRH56350	a6f321a9f05b411a0d6c59d4fa3b2e24	1062	Pfam	PF00931	NB-ARC domain	200	402	1e-49	T	IPR002182	NB-ARC	GO:0043531
KRH56350	a6f321a9f05b411a0d6c59d4fa3b2e24	1062	ProSiteProfiles	PS51450	Leucine-rich repeat profile.	539	560	7.1498	T	IPR001611	Leucine-rich repeat	GO:0005515
KRH56350	a6f321a9f05b411a0d6c59d4fa3b2e24	1062	Pfam	PF18052	Rx N-terminal domain	11	103	2.9e-12	T	IPR041118	Rx, N-terminal	-
KRH14778	e23b96326ac34fac2d84e2a63c60e479	1127	Pfam	PF00931	NB-ARC domain	202	415	1.5e-27	T	IPR002182	NB-ARC	GO:0043531
KRH14778	e23b96326ac34fac2d84e2a63c60e479	1127	Pfam	PF01582	TIR domain	19	194	2.3e-36	T	IPR000157	Toll/interleukin-1 receptor homology (TIR) domain	GO:0007165
KRH14778	e23b96326ac34fac2d84e2a63c60e479	1127	ProSiteProfiles	PS50104	TIR domain profile.	17	187	29.4075	T	IPR000157	Toll/interleukin-1 receptor homology (TIR) domain	GO:0007165
KRH14778	e23b96326ac34fac2d84e2a63c60e479	1127	Pfam	PF07725	Leucine Rich Repeat	609	627	1.6e-06	T	IPR011713	Leucine-rich repeat 3	-
KRH08825	0d328d954581acca3e9773738e3fbaf3	1136	Pfam	PF08263	Leucine rich repeat N-terminal domain	70	105	8.9e-12	T	IPR013210	Leucine-rich repeat-containing N-terminal, plant-type	-
KRH08825	0d328d954581acca3e9773738e3fbaf3	1136	ProSiteProfiles	PS51450	Leucine-rich repeat profile.	425	447	7.04969	T	IPR001611	Leucine-rich repeat	GO:0005515
KRH08825	0d328d954581acca3e9773738e3fbaf3	1136	Pfam	PF13855	Leucine rich repeat	964	1022	1.8e-06	T	IPR001611	Leucine-rich repeat	GO:0005515
KRH08825	0d328d954581acca3e9773738e3fbaf3	1136	Pfam	PF13855	Leucine rich repeat	171	230	2.7e-06	T	IPR001611	Leucine-rich repeat	GO:0005515
KRH08825	0d328d954581acca3e9773738e3fbaf3	1136	Pfam	PF13855	Leucine rich repeat	245	303	2.6e-09	T	IPR001611	Leucine-rich repeat	GO:0005515
KRH08825	0d328d954581acca3e9773738e3fbaf3	1136	ProSiteProfiles	PS51450	Leucine-rich repeat profile.	1011	1033	7.30382	T	IPR001611	Leucine-rich repeat	GO:0005515
KRH61771	2fad03894790ef936e28cff96b511b07	636	ProSiteProfiles	PS50181	F-box domain profile.	64	114	9.10005	T	IPR001810	F-box domain	GO:0005515
KRH61771	2fad03894790ef936e28cff96b511b07	636	Pfam	PF13516	Leucine Rich repeat	233	256	0.069	T	IPR001611	Leucine-rich repeat	GO:0005515
KRH61771	2fad03894790ef936e28cff96b511b07	636	Pfam	PF13516	Leucine Rich repeat	551	573	0.026	T	IPR001611	Leucine-rich repeat	GO:0005515
KRH61771	2fad03894790ef936e28cff96b511b07	636	Pfam	PF00646	F-box domain	68	106	2e-06	T	IPR001810	F-box domain	GO:0005515
KRH66175	fad76a8deb7c283fe08e7f6a5df181c7	878	ProSiteProfiles	PS50104	TIR domain profile.	17	186	36.3629	T	IPR000157	Toll/interleukin-1 receptor homology (TIR) domain	GO:0007165
KRH66175	fad76a8deb7c283fe08e7f6a5df181c7	878	CDD	cd00009	AAA	198	336	2.24e-06	T	-	-
KRH66175	fad76a8deb7c283fe08e7f6a5df181c7	878	Pfam	PF01582	TIR domain	19	187	1.3e-40	T	IPR000157	Toll/interleukin-1 receptor homology (TIR) domain	GO:0007165
KRH66175	fad76a8deb7c283fe08e7f6a5df181c7	878	Pfam	PF00931	NB-ARC domain	203	423	1.3e-29	T	IPR002182	NB-ARC	GO:0043531
KRH17202	246e9b78d26f8bd163cb53eb37ebffdc	1308	CDD	cd00009	AAA	152	281	0.00195247	T	-	-
KRH17202	246e9b78d26f8bd163cb53eb37ebffdc	1308	Pfam	PF00931	NB-ARC domain	156	389	3.7e-47	T	IPR002182	NB-ARC	GO:0043531
KRH65315	7b957b020300e57f96dd4632ebd57e22	828	Pfam	PF00069	Protein kinase domain	533	797	1.4e-45	T	IPR000719	Protein kinase domain	GO:0004672|GO:0005524|GO:0006468
KRH65315	7b957b020300e57f96dd4632ebd57e22	828	ProSitePatterns	PS00107	Protein kinases ATP-binding region signature.	538	561	-	T	IPR017441	Protein kinase, ATP binding site	GO:0005524
KRH65315	7b957b020300e57f96dd4632ebd57e22	828	ProSitePatterns	PS00109	Tyrosine protein kinases specific active-site signature.	656	668	-	T	IPR008266	Tyrosine-protein kinase, active site	GO:0004672|GO:0006468
KRH65315	7b957b020300e57f96dd4632ebd57e22	828	Pfam	PF13855	Leucine rich repeat	223	282	7.8e-10	T	IPR001611	Leucine-rich repeat	GO:0005515
KRH65315	7b957b020300e57f96dd4632ebd57e22	828	ProSiteProfiles	PS50011	Protein kinase domain profile.	532	811	36.7534	T	IPR000719	Protein kinase domain	GO:0004672|GO:0005524|GO:0006468
KRH15886	ce7395c07fbe3a7153eb44384f689f81	644	Pfam	PF13516	Leucine Rich repeat	240	263	0.0027	T	IPR001611	Leucine-rich repeat	GO:0005515
KRH15886	ce7395c07fbe3a7153eb44384f689f81	644	Pfam	PF13516	Leucine Rich repeat	565	581	0.044	T	IPR001611	Leucine-rich repeat	GO:0005515
KRH15886	ce7395c07fbe3a7153eb44384f689f81	644	Pfam	PF00646	F-box domain	70	106	4.9e-07	T	IPR001810	F-box domain	GO:0005515
KRH15886	ce7395c07fbe3a7153eb44384f689f81	644	Pfam	PF00560	Leucine Rich Repeat	455	475	1.3	T	IPR001611	Leucine-rich repeat	GO:0005515
KRG95921	c72dc1fdde506129b822c8c0338cffeb	931	CDD	cd14066	STKc_IRAK	609	876	2.35e-90	T	-	-
KRG95921	c72dc1fdde506129b822c8c0338cffeb	931	ProSiteProfiles	PS50011	Protein kinase domain profile.	603	879	37.3046	T	IPR000719	Protein kinase domain	GO:0004672|GO:0005524|GO:0006468
KRG95921	c72dc1fdde506129b822c8c0338cffeb	931	Pfam	PF07714	Protein tyrosine and serine/threonine kinase	605	805	1.9e-44	T	IPR001245	Serine-threonine/tyrosine-protein kinase, catalytic domain	GO:0004672|GO:0006468
KRG95921	c72dc1fdde506129b822c8c0338cffeb	931	ProSitePatterns	PS00107	Protein kinases ATP-binding region signature.	609	631	-	T	IPR017441	Protein kinase, ATP binding site	GO:0005524
KRG95921	c72dc1fdde506129b822c8c0338cffeb	931	Pfam	PF13855	Leucine rich repeat	460	500	7.7e-07	T	IPR001611	Leucine-rich repeat	GO:0005515
KRG95921	c72dc1fdde506129b822c8c0338cffeb	931	Pfam	PF12819	Malectin-like domain	36	365	4.9e-77	T	IPR024788	Malectin-like domain	-
KRG95921	c72dc1fdde506129b822c8c0338cffeb	931	ProSitePatterns	PS00108	Serine/Threonine protein kinases active-site signature.	725	737	-	T	IPR008271	Serine/threonine-protein kinase, active site	GO:0004672|GO:0006468
KRH47387	cfb6258935a149bacb36e118a1e53555	577	Pfam	PF13516	Leucine Rich repeat	422	436	1.5	T	IPR001611	Leucine-rich repeat	GO:0005515
KRG88467	717f9a8be8d7649b35adcca771fec3c9	872	Pfam	PF13855	Leucine rich repeat	239	293	7.4e-07	T	IPR001611	Leucine-rich repeat	GO:0005515
KRG88467	717f9a8be8d7649b35adcca771fec3c9	872	Pfam	PF13855	Leucine rich repeat	497	557	1.5e-08	T	IPR001611	Leucine-rich repeat	GO:0005515
KRG88467	717f9a8be8d7649b35adcca771fec3c9	872	Pfam	PF00560	Leucine Rich Repeat	707	728	0.66	T	IPR001611	Leucine-rich repeat	GO:0005515
KRG88467	717f9a8be8d7649b35adcca771fec3c9	872	Pfam	PF08263	Leucine rich repeat N-terminal domain	11	48	3.8e-12	T	IPR013210	Leucine-rich repeat-containing N-terminal, plant-type	-
KRH70959	6413559484447ecab254b2c14b78a459	1139	Pfam	PF00069	Protein kinase domain	788	1062	2.4e-43	T	IPR000719	Protein kinase domain	GO:0004672|GO:0005524|GO:0006468
KRH70959	6413559484447ecab254b2c14b78a459	1139	ProSitePatterns	PS00107	Protein kinases ATP-binding region signature.	792	815	-	T	IPR017441	Protein kinase, ATP binding site	GO:0005524
KRH70959	6413559484447ecab254b2c14b78a459	1139	ProSitePatterns	PS00108	Serine/Threonine protein kinases active-site signature.	917	929	-	T	IPR008271	Serine/threonine-protein kinase, active site	GO:0004672|GO:0006468
KRH70959	6413559484447ecab254b2c14b78a459	1139	ProSiteProfiles	PS51450	Leucine-rich repeat profile.	642	664	7.24991	T	IPR001611	Leucine-rich repeat	GO:0005515
KRH70959	6413559484447ecab254b2c14b78a459	1139	ProSiteProfiles	PS50011	Protein kinase domain profile.	786	1073	38.4494	T	IPR000719	Protein kinase domain	GO:0004672|GO:0005524|GO:0006468
KRH70959	6413559484447ecab254b2c14b78a459	1139	Pfam	PF13855	Leucine rich repeat	470	508	2.5e-06	T	IPR001611	Leucine-rich repeat	GO:0005515
KRH70959	6413559484447ecab254b2c14b78a459	1139	Pfam	PF13855	Leucine rich repeat	112	171	3.2e-07	T	IPR001611	Leucine-rich repeat	GO:0005515
KRH70959	6413559484447ecab254b2c14b78a459	1139	Pfam	PF08263	Leucine rich repeat N-terminal domain	42	84	0.00064	T	IPR013210	Leucine-rich repeat-containing N-terminal, plant-type	-
KRH65991	433234ff8d89115e9870a3d47b88920f	1241	CDD	cd00009	AAA	162	275	0.000646	T	-	-
KRH65991	433234ff8d89115e9870a3d47b88920f	1241	Pfam	PF00931	NB-ARC domain	165	386	6.5e-48	T	IPR002182	NB-ARC	GO:0043531
KRH65991	433234ff8d89115e9870a3d47b88920f	1241	CDD	cd14798	RX-CC_like	13	123	2.2e-12	T	IPR038005	Virus X resistance protein-like, coiled-coil domain	-
KRH65991	433234ff8d89115e9870a3d47b88920f	1241	Pfam	PF18052	Rx N-terminal domain	15	101	5.2e-18	T	IPR041118	Rx, N-terminal	-
KRH54609	f272a8a3479bbc76faa1d565dee875ba	1113	ProSiteProfiles	PS51450	Leucine-rich repeat profile.	152	173	7.01889	T	IPR001611	Leucine-rich repeat	GO:0005515
KRH54609	f272a8a3479bbc76faa1d565dee875ba	1113	ProSitePatterns	PS00107	Protein kinases ATP-binding region signature.	829	852	-	T	IPR017441	Protein kinase, ATP binding site	GO:0005524
KRH54609	f272a8a3479bbc76faa1d565dee875ba	1113	ProSitePatterns	PS00108	Serine/Threonine protein kinases active-site signature.	945	957	-	T	IPR008271	Serine/threonine-protein kinase, active site	GO:0004672|GO:0006468
KRH54609	f272a8a3479bbc76faa1d565dee875ba	1113	Pfam	PF08263	Leucine rich repeat N-terminal domain	52	95	3e-08	T	IPR013210	Leucine-rich repeat-containing N-terminal, plant-type	-
KRH54609	f272a8a3479bbc76faa1d565dee875ba	1113	Pfam	PF00560	Leucine Rich Repeat	129	147	0.28	T	IPR001611	Leucine-rich repeat	GO:0005515
KRH54609	f272a8a3479bbc76faa1d565dee875ba	1113	Pfam	PF00069	Protein kinase domain	823	1095	7.2e-45	T	IPR000719	Protein kinase domain	GO:0004672|GO:0005524|GO:0006468
KRH54609	f272a8a3479bbc76faa1d565dee875ba	1113	ProSiteProfiles	PS50011	Protein kinase domain profile.	823	1100	39.1279	T	IPR000719	Protein kinase domain	GO:0004672|GO:0005524|GO:0006468
KRH54609	f272a8a3479bbc76faa1d565dee875ba	1113	CDD	cd14066	STKc_IRAK	829	1100	1.04e-89	T	-	-
KRH08797	9192a48172dbdf947c2f3d3c8d8f67c7	1220	Pfam	PF08263	Leucine rich repeat N-terminal domain	36	71	3.2e-12	T	IPR013210	Leucine-rich repeat-containing N-terminal, plant-type	-
KRH08797	9192a48172dbdf947c2f3d3c8d8f67c7	1220	ProSiteProfiles	PS51450	Leucine-rich repeat profile.	1096	1118	7.0805	T	IPR001611	Leucine-rich repeat	GO:0005515
KRH08797	9192a48172dbdf947c2f3d3c8d8f67c7	1220	Pfam	PF00560	Leucine Rich Repeat	104	123	0.98	T	IPR001611	Leucine-rich repeat	GO:0005515
KRH08797	9192a48172dbdf947c2f3d3c8d8f67c7	1220	Pfam	PF00560	Leucine Rich Repeat	332	352	1.5	T	IPR001611	Leucine-rich repeat	GO:0005515
KRH08797	9192a48172dbdf947c2f3d3c8d8f67c7	1220	ProSiteProfiles	PS51450	Leucine-rich repeat profile.	411	433	8.26641	T	IPR001611	Leucine-rich repeat	GO:0005515
KRH08797	9192a48172dbdf947c2f3d3c8d8f67c7	1220	Pfam	PF13855	Leucine rich repeat	128	188	5.9e-10	T	IPR001611	Leucine-rich repeat	GO:0005515
KRH08797	9192a48172dbdf947c2f3d3c8d8f67c7	1220	Pfam	PF13855	Leucine rich repeat	829	888	6e-08	T	IPR001611	Leucine-rich repeat	GO:0005515
KRH08797	9192a48172dbdf947c2f3d3c8d8f67c7	1220	Pfam	PF13516	Leucine Rich repeat	409	424	0.41	T	IPR001611	Leucine-rich repeat	GO:0005515
KRH56366	8f3406e61ecfe04ca476566271e315b8	489	Pfam	PF13855	Leucine rich repeat	258	318	4e-08	T	IPR001611	Leucine-rich repeat	GO:0005515
KRH56366	8f3406e61ecfe04ca476566271e315b8	489	Pfam	PF13855	Leucine rich repeat	162	221	4e-09	T	IPR001611	Leucine-rich repeat	GO:0005515
KRH56366	8f3406e61ecfe04ca476566271e315b8	489	Pfam	PF08263	Leucine rich repeat N-terminal domain	41	79	2.8e-12	T	IPR013210	Leucine-rich repeat-containing N-terminal, plant-type	-
KRH56366	8f3406e61ecfe04ca476566271e315b8	489	Pfam	PF00560	Leucine Rich Repeat	138	160	0.55	T	IPR001611	Leucine-rich repeat	GO:0005515
KRH56366	8f3406e61ecfe04ca476566271e315b8	489	Pfam	PF00560	Leucine Rich Repeat	235	256	1.2	T	IPR001611	Leucine-rich repeat	GO:0005515
KRH27513	900279525dafbca4a978c0cb5c202d91	1481	Pfam	PF00931	NB-ARC domain	213	408	8.4e-24	T	IPR002182	NB-ARC	GO:0043531
KRH27513	900279525dafbca4a978c0cb5c202d91	1481	Pfam	PF01582	TIR domain	16	181	1.3e-35	T	IPR000157	Toll/interleukin-1 receptor homology (TIR) domain	GO:0007165
KRH27513	900279525dafbca4a978c0cb5c202d91	1481	ProSiteProfiles	PS50104	TIR domain profile.	14	181	34.0015	T	IPR000157	Toll/interleukin-1 receptor homology (TIR) domain	GO:0007165
KRH27513	900279525dafbca4a978c0cb5c202d91	1481	CDD	cd00009	AAA	192	328	0.00759653	T	-	-
KRG98648	84beec3fd2cc9e6c4beaf89d28482693	897	Pfam	PF00931	NB-ARC domain	183	426	3.3e-53	T	IPR002182	NB-ARC	GO:0043531
KRG98648	84beec3fd2cc9e6c4beaf89d28482693	897	CDD	cd14798	RX-CC_like	2	128	1.49e-09	T	IPR038005	Virus X resistance protein-like, coiled-coil domain	-
KRG98648	84beec3fd2cc9e6c4beaf89d28482693	897	Pfam	PF18052	Rx N-terminal domain	6	93	2.6e-12	T	IPR041118	Rx, N-terminal	-
KRG89220	2c065ddecb5747ee2b692bf0070fa8ce	761	Pfam	PF08263	Leucine rich repeat N-terminal domain	100	133	0.00066	T	IPR013210	Leucine-rich repeat-containing N-terminal, plant-type	-
KRH55129	4a0659cfeefc1bce72677201a9d6a1f6	211	Pfam	PF13855	Leucine rich repeat	152	207	5.9e-07	T	IPR001611	Leucine-rich repeat	GO:0005515
KRH18305	6ed6fb0dafd6390727b1bcc7a90d0b2c	624	Pfam	PF00069	Protein kinase domain	305	570	3.5e-43	T	IPR000719	Protein kinase domain	GO:0004672|GO:0005524|GO:0006468
KRH18305	6ed6fb0dafd6390727b1bcc7a90d0b2c	624	ProSiteProfiles	PS50011	Protein kinase domain profile.	304	559	35.0007	T	IPR000719	Protein kinase domain	GO:0004672|GO:0005524|GO:0006468
KRH18305	6ed6fb0dafd6390727b1bcc7a90d0b2c	624	ProSitePatterns	PS00107	Protein kinases ATP-binding region signature.	310	332	-	T	IPR017441	Protein kinase, ATP binding site	GO:0005524
KRH18305	6ed6fb0dafd6390727b1bcc7a90d0b2c	624	ProSitePatterns	PS00108	Serine/Threonine protein kinases active-site signature.	423	435	-	T	IPR008271	Serine/threonine-protein kinase, active site	GO:0004672|GO:0006468
KRH18305	6ed6fb0dafd6390727b1bcc7a90d0b2c	624	Pfam	PF13855	Leucine rich repeat	98	157	2.3e-08	T	IPR001611	Leucine-rich repeat	GO:0005515
KRH18305	6ed6fb0dafd6390727b1bcc7a90d0b2c	624	Pfam	PF08263	Leucine rich repeat N-terminal domain	34	71	3.2e-12	T	IPR013210	Leucine-rich repeat-containing N-terminal, plant-type	-
KRH05415	d5bd372db05aeb229e46fa24df797e9f	963	Pfam	PF13855	Leucine rich repeat	410	469	3e-11	T	IPR001611	Leucine-rich repeat	GO:0005515
KRH05415	d5bd372db05aeb229e46fa24df797e9f	963	Pfam	PF13855	Leucine rich repeat	75	134	1.8e-06	T	IPR001611	Leucine-rich repeat	GO:0005515
KRH05415	d5bd372db05aeb229e46fa24df797e9f	963	Pfam	PF00069	Protein kinase domain	633	893	1.8e-44	T	IPR000719	Protein kinase domain	GO:0004672|GO:0005524|GO:0006468
KRH05415	d5bd372db05aeb229e46fa24df797e9f	963	ProSiteProfiles	PS51450	Leucine-rich repeat profile.	99	122	7.01889	T	IPR001611	Leucine-rich repeat	GO:0005515
KRH05415	d5bd372db05aeb229e46fa24df797e9f	963	CDD	cd14066	STKc_IRAK	636	899	4.96e-94	T	-	-
KRH05415	d5bd372db05aeb229e46fa24df797e9f	963	ProSitePatterns	PS00107	Protein kinases ATP-binding region signature.	636	658	-	T	IPR017441	Protein kinase, ATP binding site	GO:0005524
KRH05415	d5bd372db05aeb229e46fa24df797e9f	963	ProSitePatterns	PS00108	Serine/Threonine protein kinases active-site signature.	751	763	-	T	IPR008271	Serine/threonine-protein kinase, active site	GO:0004672|GO:0006468
KRH05415	d5bd372db05aeb229e46fa24df797e9f	963	Pfam	PF08263	Leucine rich repeat N-terminal domain	8	46	3.8e-09	T	IPR013210	Leucine-rich repeat-containing N-terminal, plant-type	-
KRH05415	d5bd372db05aeb229e46fa24df797e9f	963	ProSiteProfiles	PS50011	Protein kinase domain profile.	630	901	34.5626	T	IPR000719	Protein kinase domain	GO:0004672|GO:0005524|GO:0006468
KRH46198	a405f58bd1a4259e7d0531046c8b4415	864	Pfam	PF18052	Rx N-terminal domain	8	94	1e-08	T	IPR041118	Rx, N-terminal	-
KRH46198	a405f58bd1a4259e7d0531046c8b4415	864	Pfam	PF00931	NB-ARC domain	182	423	6.6e-54	T	IPR002182	NB-ARC	GO:0043531
KRH35205	625f9ddce31288a7aedf3b56e1d1595c	834	Pfam	PF13855	Leucine rich repeat	199	254	4e-08	T	IPR001611	Leucine-rich repeat	GO:0005515
KRH35205	625f9ddce31288a7aedf3b56e1d1595c	834	Pfam	PF00560	Leucine Rich Repeat	667	688	1.5	T	IPR001611	Leucine-rich repeat	GO:0005515
KRH35205	625f9ddce31288a7aedf3b56e1d1595c	834	Pfam	PF08263	Leucine rich repeat N-terminal domain	12	49	1.3e-10	T	IPR013210	Leucine-rich repeat-containing N-terminal, plant-type	-
KRH49262	5416ea963cf3ae7059cd728fd6549c41	776	Pfam	PF13855	Leucine rich repeat	425	487	3e-07	T	IPR001611	Leucine-rich repeat	GO:0005515
KRH49262	5416ea963cf3ae7059cd728fd6549c41	776	Pfam	PF13855	Leucine rich repeat	55	97	1.3e-07	T	IPR001611	Leucine-rich repeat	GO:0005515
KRH49262	5416ea963cf3ae7059cd728fd6549c41	776	ProSiteProfiles	PS51450	Leucine-rich repeat profile.	263	285	7.88137	T	IPR001611	Leucine-rich repeat	GO:0005515
KRH49262	5416ea963cf3ae7059cd728fd6549c41	776	ProSiteProfiles	PS51450	Leucine-rich repeat profile.	404	426	7.1036	T	IPR001611	Leucine-rich repeat	GO:0005515
KRH49262	5416ea963cf3ae7059cd728fd6549c41	776	Pfam	PF13516	Leucine Rich repeat	262	276	0.38	T	IPR001611	Leucine-rich repeat	GO:0005515
KRH49262	5416ea963cf3ae7059cd728fd6549c41	776	Pfam	PF00560	Leucine Rich Repeat	603	625	0.059	T	IPR001611	Leucine-rich repeat	GO:0005515
KRH49262	5416ea963cf3ae7059cd728fd6549c41	776	Pfam	PF00560	Leucine Rich Repeat	501	521	0.87	T	IPR001611	Leucine-rich repeat	GO:0005515
KRH22434	448660d2db3eec59b2e62bf675cb494f	694	Pfam	PF07714	Protein tyrosine and serine/threonine kinase	408	677	2.5e-43	T	IPR001245	Serine-threonine/tyrosine-protein kinase, catalytic domain	GO:0004672|GO:0006468
KRH22434	448660d2db3eec59b2e62bf675cb494f	694	ProSiteProfiles	PS50011	Protein kinase domain profile.	405	679	36.1315	T	IPR000719	Protein kinase domain	GO:0004672|GO:0005524|GO:0006468
KRH22434	448660d2db3eec59b2e62bf675cb494f	694	Pfam	PF13855	Leucine rich repeat	63	121	1.1e-06	T	IPR001611	Leucine-rich repeat	GO:0005515
KRH08717	52e14dba8d6f45ce65d7a94c2e3f77cd	1024	Pfam	PF08263	Leucine rich repeat N-terminal domain	24	79	1.4e-09	T	IPR013210	Leucine-rich repeat-containing N-terminal, plant-type	-
KRH08717	52e14dba8d6f45ce65d7a94c2e3f77cd	1024	Pfam	PF00560	Leucine Rich Repeat	874	896	0.33	T	IPR001611	Leucine-rich repeat	GO:0005515
KRH08717	52e14dba8d6f45ce65d7a94c2e3f77cd	1024	Pfam	PF00560	Leucine Rich Repeat	273	294	1.6	T	IPR001611	Leucine-rich repeat	GO:0005515
KRH08717	52e14dba8d6f45ce65d7a94c2e3f77cd	1024	Pfam	PF13855	Leucine rich repeat	296	355	1.2e-09	T	IPR001611	Leucine-rich repeat	GO:0005515
KRH08717	52e14dba8d6f45ce65d7a94c2e3f77cd	1024	Pfam	PF13855	Leucine rich repeat	370	427	1.9e-06	T	IPR001611	Leucine-rich repeat	GO:0005515
KRH08717	52e14dba8d6f45ce65d7a94c2e3f77cd	1024	Pfam	PF13855	Leucine rich repeat	681	740	1e-09	T	IPR001611	Leucine-rich repeat	GO:0005515
KRH08717	52e14dba8d6f45ce65d7a94c2e3f77cd	1024	Pfam	PF13855	Leucine rich repeat	462	521	2.3e-06	T	IPR001611	Leucine-rich repeat	GO:0005515
KRH27565	1b72ea819720ceeb3316a0ef4dc5329f	437	Pfam	PF08263	Leucine rich repeat N-terminal domain	71	105	2.5e-05	T	IPR013210	Leucine-rich repeat-containing N-terminal, plant-type	-
KRH42870	b7196c00dfae1ce2933dcbeb4a3b98ec	629	Pfam	PF08263	Leucine rich repeat N-terminal domain	31	70	6.6e-10	T	IPR013210	Leucine-rich repeat-containing N-terminal, plant-type	-
KRH42870	b7196c00dfae1ce2933dcbeb4a3b98ec	629	Pfam	PF07714	Protein tyrosine and serine/threonine kinase	348	597	2.6e-21	T	IPR001245	Serine-threonine/tyrosine-protein kinase, catalytic domain	GO:0004672|GO:0006468
KRH42870	b7196c00dfae1ce2933dcbeb4a3b98ec	629	ProSiteProfiles	PS50011	Protein kinase domain profile.	319	602	18.0823	T	IPR000719	Protein kinase domain	GO:0004672|GO:0005524|GO:0006468
KRH76513	2aa362ec53744173fa7e8044bd34e1ac	574	ProSiteProfiles	PS51450	Leucine-rich repeat profile.	290	311	8.09699	T	IPR001611	Leucine-rich repeat	GO:0005515
KRH76513	2aa362ec53744173fa7e8044bd34e1ac	574	ProSiteProfiles	PS51450	Leucine-rich repeat profile.	428	449	7.0805	T	IPR001611	Leucine-rich repeat	GO:0005515
KRH76513	2aa362ec53744173fa7e8044bd34e1ac	574	ProSiteProfiles	PS51450	Leucine-rich repeat profile.	336	357	7.90447	T	IPR001611	Leucine-rich repeat	GO:0005515
KRH76513	2aa362ec53744173fa7e8044bd34e1ac	574	ProSiteProfiles	PS51450	Leucine-rich repeat profile.	476	497	7.49634	T	IPR001611	Leucine-rich repeat	GO:0005515
KRH76513	2aa362ec53744173fa7e8044bd34e1ac	574	Pfam	PF13855	Leucine rich repeat	382	439	5.5e-09	T	IPR001611	Leucine-rich repeat	GO:0005515
KRH76513	2aa362ec53744173fa7e8044bd34e1ac	574	Pfam	PF13855	Leucine rich repeat	290	347	1.4e-12	T	IPR001611	Leucine-rich repeat	GO:0005515
KRH76513	2aa362ec53744173fa7e8044bd34e1ac	574	Pfam	PF00560	Leucine Rich Repeat	477	495	1.7	T	IPR001611	Leucine-rich repeat	GO:0005515
KRH08725	a8eeb7cc2f434586b2217eb8222ce2e0	779	ProSiteProfiles	PS51450	Leucine-rich repeat profile.	461	482	7.1421	T	IPR001611	Leucine-rich repeat	GO:0005515
KRH08725	a8eeb7cc2f434586b2217eb8222ce2e0	779	ProSiteProfiles	PS51450	Leucine-rich repeat profile.	220	242	7.40393	T	IPR001611	Leucine-rich repeat	GO:0005515
KRH08725	a8eeb7cc2f434586b2217eb8222ce2e0	779	Pfam	PF13855	Leucine rich repeat	364	423	1.6e-06	T	IPR001611	Leucine-rich repeat	GO:0005515
KRH08725	a8eeb7cc2f434586b2217eb8222ce2e0	779	Pfam	PF13855	Leucine rich repeat	128	185	2.4e-06	T	IPR001611	Leucine-rich repeat	GO:0005515
KRH08725	a8eeb7cc2f434586b2217eb8222ce2e0	779	Pfam	PF13855	Leucine rich repeat	436	496	5.5e-12	T	IPR001611	Leucine-rich repeat	GO:0005515
KRH08725	a8eeb7cc2f434586b2217eb8222ce2e0	779	Pfam	PF00560	Leucine Rich Repeat	629	651	0.75	T	IPR001611	Leucine-rich repeat	GO:0005515
KRH08725	a8eeb7cc2f434586b2217eb8222ce2e0	779	ProSiteProfiles	PS51450	Leucine-rich repeat profile.	629	652	7.01119	T	IPR001611	Leucine-rich repeat	GO:0005515
KRH08725	a8eeb7cc2f434586b2217eb8222ce2e0	779	ProSiteProfiles	PS51450	Leucine-rich repeat profile.	198	219	7.00349	T	IPR001611	Leucine-rich repeat	GO:0005515
KRH08725	a8eeb7cc2f434586b2217eb8222ce2e0	779	Pfam	PF13516	Leucine Rich repeat	100	115	0.16	T	IPR001611	Leucine-rich repeat	GO:0005515
KRH08725	a8eeb7cc2f434586b2217eb8222ce2e0	779	Pfam	PF13516	Leucine Rich repeat	196	210	1.6	T	IPR001611	Leucine-rich repeat	GO:0005515
KRH08725	a8eeb7cc2f434586b2217eb8222ce2e0	779	Pfam	PF13516	Leucine Rich repeat	75	91	1.5	T	IPR001611	Leucine-rich repeat	GO:0005515
KRH08725	a8eeb7cc2f434586b2217eb8222ce2e0	779	ProSiteProfiles	PS51450	Leucine-rich repeat profile.	102	124	7.04969	T	IPR001611	Leucine-rich repeat	GO:0005515
KRH55843	1e47a51bdcf6aebe0a12c70a78179f8f	860	Pfam	PF13855	Leucine rich repeat	557	611	2.3e-07	T	IPR001611	Leucine-rich repeat	GO:0005515
KRH55843	1e47a51bdcf6aebe0a12c70a78179f8f	860	Pfam	PF00931	NB-ARC domain	1	200	4.5e-24	T	IPR002182	NB-ARC	GO:0043531
KRH55843	1e47a51bdcf6aebe0a12c70a78179f8f	860	Pfam	PF07725	Leucine Rich Repeat	382	400	2.7e-05	T	IPR011713	Leucine-rich repeat 3	-
KRH55843	1e47a51bdcf6aebe0a12c70a78179f8f	860	ProSiteProfiles	PS51450	Leucine-rich repeat profile.	578	599	7.20371	T	IPR001611	Leucine-rich repeat	GO:0005515
KRH55843	1e47a51bdcf6aebe0a12c70a78179f8f	860	Pfam	PF20160	C-JID domain	684	825	8.4e-08	T	IPR045344	C-JID domain	-
KRH01112	821ffa482b56272526e76f1058299392	872	Pfam	PF00069	Protein kinase domain	581	839	2.6e-42	T	IPR000719	Protein kinase domain	GO:0004672|GO:0005524|GO:0006468
KRH01112	821ffa482b56272526e76f1058299392	872	ProSiteProfiles	PS51450	Leucine-rich repeat profile.	113	136	7.1344	T	IPR001611	Leucine-rich repeat	GO:0005515
KRH01112	821ffa482b56272526e76f1058299392	872	Pfam	PF13855	Leucine rich repeat	89	148	7.3e-09	T	IPR001611	Leucine-rich repeat	GO:0005515
KRH01112	821ffa482b56272526e76f1058299392	872	Pfam	PF13855	Leucine rich repeat	328	387	9.4e-07	T	IPR001611	Leucine-rich repeat	GO:0005515
KRH01112	821ffa482b56272526e76f1058299392	872	ProSiteProfiles	PS50011	Protein kinase domain profile.	575	843	36.3293	T	IPR000719	Protein kinase domain	GO:0004672|GO:0005524|GO:0006468
KRH01112	821ffa482b56272526e76f1058299392	872	Pfam	PF00560	Leucine Rich Repeat	208	225	1	T	IPR001611	Leucine-rich repeat	GO:0005515
KRH01112	821ffa482b56272526e76f1058299392	872	Pfam	PF00560	Leucine Rich Repeat	161	183	0.76	T	IPR001611	Leucine-rich repeat	GO:0005515
KRH01112	821ffa482b56272526e76f1058299392	872	Pfam	PF00560	Leucine Rich Repeat	232	254	1.7	T	IPR001611	Leucine-rich repeat	GO:0005515
KRH01112	821ffa482b56272526e76f1058299392	872	ProSitePatterns	PS00109	Tyrosine protein kinases specific active-site signature.	699	711	-	T	IPR008266	Tyrosine-protein kinase, active site	GO:0004672|GO:0006468
KRH01112	821ffa482b56272526e76f1058299392	872	ProSitePatterns	PS00107	Protein kinases ATP-binding region signature.	581	604	-	T	IPR017441	Protein kinase, ATP binding site	GO:0005524
KRH01112	821ffa482b56272526e76f1058299392	872	ProSiteProfiles	PS51450	Leucine-rich repeat profile.	185	207	7.81977	T	IPR001611	Leucine-rich repeat	GO:0005515
KRH08791	b90cdaa0eaae7912c2d53437f53c65fb	437	Pfam	PF00560	Leucine Rich Repeat	62	82	0.29	T	IPR001611	Leucine-rich repeat	GO:0005515
KRH08791	b90cdaa0eaae7912c2d53437f53c65fb	437	Pfam	PF00560	Leucine Rich Repeat	87	106	1.2	T	IPR001611	Leucine-rich repeat	GO:0005515
KRH08791	b90cdaa0eaae7912c2d53437f53c65fb	437	Pfam	PF00560	Leucine Rich Repeat	188	209	0.72	T	IPR001611	Leucine-rich repeat	GO:0005515
KRH08791	b90cdaa0eaae7912c2d53437f53c65fb	437	Pfam	PF13516	Leucine Rich repeat	140	154	0.35	T	IPR001611	Leucine-rich repeat	GO:0005515
KRH08791	b90cdaa0eaae7912c2d53437f53c65fb	437	ProSiteProfiles	PS51450	Leucine-rich repeat profile.	141	163	8.2048	T	IPR001611	Leucine-rich repeat	GO:0005515
RCW18981	23f760e30c1d936f761b1a04df8d1c8f	1293	ProSiteProfiles	PS51450	Leucine-rich repeat profile.	1169	1191	7.0805	T	IPR001611	Leucine-rich repeat	GO:0005515
RCW18981	23f760e30c1d936f761b1a04df8d1c8f	1293	Pfam	PF13855	Leucine rich repeat	143	203	6.1e-10	T	IPR001611	Leucine-rich repeat	GO:0005515
RCW18981	23f760e30c1d936f761b1a04df8d1c8f	1293	Pfam	PF13855	Leucine rich repeat	905	964	8.5e-08	T	IPR001611	Leucine-rich repeat	GO:0005515
RCW18981	23f760e30c1d936f761b1a04df8d1c8f	1293	Pfam	PF00560	Leucine Rich Repeat	119	138	1	T	IPR001611	Leucine-rich repeat	GO:0005515
RCW18981	23f760e30c1d936f761b1a04df8d1c8f	1293	Pfam	PF00560	Leucine Rich Repeat	408	428	0.049	T	IPR001611	Leucine-rich repeat	GO:0005515
RCW18981	23f760e30c1d936f761b1a04df8d1c8f	1293	Pfam	PF13516	Leucine Rich repeat	486	500	0.99	T	IPR001611	Leucine-rich repeat	GO:0005515
RCW18981	23f760e30c1d936f761b1a04df8d1c8f	1293	ProSiteProfiles	PS51450	Leucine-rich repeat profile.	487	509	8.26641	T	IPR001611	Leucine-rich repeat	GO:0005515
RCW18981	23f760e30c1d936f761b1a04df8d1c8f	1293	Pfam	PF08263	Leucine rich repeat N-terminal domain	36	72	3e-12	T	IPR013210	Leucine-rich repeat-containing N-terminal, plant-type	-
RCW18981	23f760e30c1d936f761b1a04df8d1c8f	1293	ProSiteProfiles	PS51450	Leucine-rich repeat profile.	610	632	7.55024	T	IPR001611	Leucine-rich repeat	GO:0005515
KRH66169	42ce3b3d5c2430fecc48251ec93d3fec	717	ProSiteProfiles	PS50104	TIR domain profile.	31	195	31.8657	T	IPR000157	Toll/interleukin-1 receptor homology (TIR) domain	GO:0007165
KRH66169	42ce3b3d5c2430fecc48251ec93d3fec	717	Pfam	PF00931	NB-ARC domain	211	442	1.7e-32	T	IPR002182	NB-ARC	GO:0043531
KRH66169	42ce3b3d5c2430fecc48251ec93d3fec	717	Pfam	PF01582	TIR domain	33	202	5.8e-34	T	IPR000157	Toll/interleukin-1 receptor homology (TIR) domain	GO:0007165
KRH00507	9862e2dac761eece41321c5ed3060255	957	ProSiteProfiles	PS50011	Protein kinase domain profile.	620	896	39.6508	T	IPR000719	Protein kinase domain	GO:0004672|GO:0005524|GO:0006468
KRH00507	9862e2dac761eece41321c5ed3060255	957	Pfam	PF00069	Protein kinase domain	621	890	3.2e-49	T	IPR000719	Protein kinase domain	GO:0004672|GO:0005524|GO:0006468
KRH00507	9862e2dac761eece41321c5ed3060255	957	CDD	cd14066	STKc_IRAK	626	895	3.42e-91	T	-	-
KRH00507	9862e2dac761eece41321c5ed3060255	957	Pfam	PF08263	Leucine rich repeat N-terminal domain	29	67	7.6e-10	T	IPR013210	Leucine-rich repeat-containing N-terminal, plant-type	-
KRH00507	9862e2dac761eece41321c5ed3060255	957	ProSitePatterns	PS00107	Protein kinases ATP-binding region signature.	626	648	-	T	IPR017441	Protein kinase, ATP binding site	GO:0005524
KRH00507	9862e2dac761eece41321c5ed3060255	957	ProSitePatterns	PS00108	Serine/Threonine protein kinases active-site signature.	743	755	-	T	IPR008271	Serine/threonine-protein kinase, active site	GO:0004672|GO:0006468
RCW19320	e0ceaa777de854c81a5f932e1152e2fc	1994	Pfam	PF00931	NB-ARC domain	157	386	1.9e-26	T	IPR002182	NB-ARC	GO:0043531
KRH56022	4cb77a483cf21e93a9f041e22086d10f	382	Pfam	PF08263	Leucine rich repeat N-terminal domain	43	82	0.00046	T	IPR013210	Leucine-rich repeat-containing N-terminal, plant-type	-
KRH56022	4cb77a483cf21e93a9f041e22086d10f	382	Pfam	PF13855	Leucine rich repeat	155	214	5.2e-08	T	IPR001611	Leucine-rich repeat	GO:0005515
KRH06989	b9f710b9756b22ef01b30a9745731f6f	770	Pfam	PF07714	Protein tyrosine and serine/threonine kinase	487	677	4.7e-18	T	IPR001245	Serine-threonine/tyrosine-protein kinase, catalytic domain	GO:0004672|GO:0006468
KRH06989	b9f710b9756b22ef01b30a9745731f6f	770	Pfam	PF13855	Leucine rich repeat	170	229	1.7e-10	T	IPR001611	Leucine-rich repeat	GO:0005515
KRH06989	b9f710b9756b22ef01b30a9745731f6f	770	Pfam	PF13855	Leucine rich repeat	265	321	2.8e-09	T	IPR001611	Leucine-rich repeat	GO:0005515
KRH06989	b9f710b9756b22ef01b30a9745731f6f	770	ProSiteProfiles	PS51450	Leucine-rich repeat profile.	286	307	8.1817	T	IPR001611	Leucine-rich repeat	GO:0005515
KRH06989	b9f710b9756b22ef01b30a9745731f6f	770	ProSiteProfiles	PS50011	Protein kinase domain profile.	485	753	21.3756	T	IPR000719	Protein kinase domain	GO:0004672|GO:0005524|GO:0006468
KRH40996	3a2a3a75f4c63b62b13b4b589a6df80d	595	Pfam	PF00069	Protein kinase domain	274	544	2.1e-43	T	IPR000719	Protein kinase domain	GO:0004672|GO:0005524|GO:0006468
KRH40996	3a2a3a75f4c63b62b13b4b589a6df80d	595	ProSitePatterns	PS00108	Serine/Threonine protein kinases active-site signature.	396	408	-	T	IPR008271	Serine/threonine-protein kinase, active site	GO:0004672|GO:0006468
KRH40996	3a2a3a75f4c63b62b13b4b589a6df80d	595	ProSitePatterns	PS00107	Protein kinases ATP-binding region signature.	279	301	-	T	IPR017441	Protein kinase, ATP binding site	GO:0005524
KRH40996	3a2a3a75f4c63b62b13b4b589a6df80d	595	Pfam	PF08263	Leucine rich repeat N-terminal domain	35	73	1.3e-06	T	IPR013210	Leucine-rich repeat-containing N-terminal, plant-type	-
KRH40996	3a2a3a75f4c63b62b13b4b589a6df80d	595	Pfam	PF13855	Leucine rich repeat	102	160	7.7e-08	T	IPR001611	Leucine-rich repeat	GO:0005515
KRH40996	3a2a3a75f4c63b62b13b4b589a6df80d	595	ProSiteProfiles	PS50011	Protein kinase domain profile.	273	556	35.0007	T	IPR000719	Protein kinase domain	GO:0004672|GO:0005524|GO:0006468
KRH40996	3a2a3a75f4c63b62b13b4b589a6df80d	595	ProSiteProfiles	PS51450	Leucine-rich repeat profile.	149	171	7.1113	T	IPR001611	Leucine-rich repeat	GO:0005515
KRH11333	a9b8a16e9c0482f3ffd2613579ab8ad3	391	Pfam	PF18511	F-box	11	48	9.3e-07	T	IPR041567	COI1, F-box	-
KRH11333	a9b8a16e9c0482f3ffd2613579ab8ad3	391	Pfam	PF13516	Leucine Rich repeat	125	146	0.012	T	IPR001611	Leucine-rich repeat	GO:0005515
KRH11333	a9b8a16e9c0482f3ffd2613579ab8ad3	391	Pfam	PF13516	Leucine Rich repeat	154	174	1.6	T	IPR001611	Leucine-rich repeat	GO:0005515
KRH55634	505fffeec3b29003ba397a6082e11092	290	Pfam	PF00931	NB-ARC domain	1	137	1.1e-18	T	IPR002182	NB-ARC	GO:0043531
KRH69003	4262c7127c0f55d8eb067b279c13f08c	734	Pfam	PF08263	Leucine rich repeat N-terminal domain	41	70	0.00072	T	IPR013210	Leucine-rich repeat-containing N-terminal, plant-type	-
KRH69003	4262c7127c0f55d8eb067b279c13f08c	734	ProSiteProfiles	PS50011	Protein kinase domain profile.	417	703	32.5556	T	IPR000719	Protein kinase domain	GO:0004672|GO:0005524|GO:0006468
KRH69003	4262c7127c0f55d8eb067b279c13f08c	734	Pfam	PF07714	Protein tyrosine and serine/threonine kinase	420	700	1.6e-36	T	IPR001245	Serine-threonine/tyrosine-protein kinase, catalytic domain	GO:0004672|GO:0006468
KRH69003	4262c7127c0f55d8eb067b279c13f08c	734	Pfam	PF13855	Leucine rich repeat	118	154	1.4e-06	T	IPR001611	Leucine-rich repeat	GO:0005515
KRH27860	48970edf9490a4e7e7dd3f7f9c283aaa	589	ProSitePatterns	PS00107	Protein kinases ATP-binding region signature.	296	327	-	T	IPR017441	Protein kinase, ATP binding site	GO:0005524
KRH27860	48970edf9490a4e7e7dd3f7f9c283aaa	589	ProSiteProfiles	PS50011	Protein kinase domain profile.	290	573	30.9584	T	IPR000719	Protein kinase domain	GO:0004672|GO:0005524|GO:0006468
KRH27860	48970edf9490a4e7e7dd3f7f9c283aaa	589	Pfam	PF07714	Protein tyrosine and serine/threonine kinase	294	557	2.8e-35	T	IPR001245	Serine-threonine/tyrosine-protein kinase, catalytic domain	GO:0004672|GO:0006468
KRH27860	48970edf9490a4e7e7dd3f7f9c283aaa	589	Pfam	PF08263	Leucine rich repeat N-terminal domain	24	60	3.1e-10	T	IPR013210	Leucine-rich repeat-containing N-terminal, plant-type	-
KRG94239	4fdb13927db8e18cac7b27e71d68175c	642	Pfam	PF00069	Protein kinase domain	344	600	1.7e-32	T	IPR000719	Protein kinase domain	GO:0004672|GO:0005524|GO:0006468
KRG94239	4fdb13927db8e18cac7b27e71d68175c	642	ProSiteProfiles	PS50011	Protein kinase domain profile.	340	618	30.5203	T	IPR000719	Protein kinase domain	GO:0004672|GO:0005524|GO:0006468
KRG94239	4fdb13927db8e18cac7b27e71d68175c	642	Pfam	PF08263	Leucine rich repeat N-terminal domain	31	69	7.2e-10	T	IPR013210	Leucine-rich repeat-containing N-terminal, plant-type	-
KRG94239	4fdb13927db8e18cac7b27e71d68175c	642	ProSitePatterns	PS00107	Protein kinases ATP-binding region signature.	346	368	-	T	IPR017441	Protein kinase, ATP binding site	GO:0005524
KRH37939	33b9cd4269aa0fc127cba268e22e8d4d	1026	Pfam	PF13855	Leucine rich repeat	284	343	1.7e-06	T	IPR001611	Leucine-rich repeat	GO:0005515
KRH37939	33b9cd4269aa0fc127cba268e22e8d4d	1026	Pfam	PF13516	Leucine Rich repeat	114	131	1	T	IPR001611	Leucine-rich repeat	GO:0005515
KRH37939	33b9cd4269aa0fc127cba268e22e8d4d	1026	Pfam	PF11721	Malectin domain	419	604	4.3e-43	T	IPR021720	Malectin domain	-
KRH37939	33b9cd4269aa0fc127cba268e22e8d4d	1026	ProSiteProfiles	PS51450	Leucine-rich repeat profile.	308	330	7.60414	T	IPR001611	Leucine-rich repeat	GO:0005515
KRH37939	33b9cd4269aa0fc127cba268e22e8d4d	1026	ProSiteProfiles	PS50011	Protein kinase domain profile.	685	959	36.9795	T	IPR000719	Protein kinase domain	GO:0004672|GO:0005524|GO:0006468
KRH37939	33b9cd4269aa0fc127cba268e22e8d4d	1026	Pfam	PF07714	Protein tyrosine and serine/threonine kinase	686	953	4.2e-45	T	IPR001245	Serine-threonine/tyrosine-protein kinase, catalytic domain	GO:0004672|GO:0006468
KRH37939	33b9cd4269aa0fc127cba268e22e8d4d	1026	ProSitePatterns	PS00108	Serine/Threonine protein kinases active-site signature.	804	816	-	T	IPR008271	Serine/threonine-protein kinase, active site	GO:0004672|GO:0006468
KRH37939	33b9cd4269aa0fc127cba268e22e8d4d	1026	CDD	cd14066	STKc_IRAK	691	953	8.46e-98	T	-	-
KRH13546	446048a31db7eb3e7ed843f041d0400a	1411	Pfam	PF00931	NB-ARC domain	157	389	4.2e-42	T	IPR002182	NB-ARC	GO:0043531
KRH13546	446048a31db7eb3e7ed843f041d0400a	1411	CDD	cd00009	AAA	156	300	0.00742481	T	-	-
KRH07718	deba5f81d6e0160c408b92c8ab956a03	1146	Pfam	PF08263	Leucine rich repeat N-terminal domain	39	80	2.7e-10	T	IPR013210	Leucine-rich repeat-containing N-terminal, plant-type	-
KRH07718	deba5f81d6e0160c408b92c8ab956a03	1146	Pfam	PF00560	Leucine Rich Repeat	138	160	0.21	T	IPR001611	Leucine-rich repeat	GO:0005515
KRH07718	deba5f81d6e0160c408b92c8ab956a03	1146	Pfam	PF00560	Leucine Rich Repeat	838	859	1.6	T	IPR001611	Leucine-rich repeat	GO:0005515
KRH07718	deba5f81d6e0160c408b92c8ab956a03	1146	Pfam	PF13855	Leucine rich repeat	941	999	4.4e-07	T	IPR001611	Leucine-rich repeat	GO:0005515
KRH07718	deba5f81d6e0160c408b92c8ab956a03	1146	Pfam	PF13855	Leucine rich repeat	444	505	8.6e-08	T	IPR001611	Leucine-rich repeat	GO:0005515
KRG95717	fa222c74c28a3d151f879d27b03cad11	1234	Pfam	PF08263	Leucine rich repeat N-terminal domain	30	71	6.2e-05	T	IPR013210	Leucine-rich repeat-containing N-terminal, plant-type	-
KRG95717	fa222c74c28a3d151f879d27b03cad11	1234	Pfam	PF00069	Protein kinase domain	933	1158	2.9e-44	T	IPR000719	Protein kinase domain	GO:0004672|GO:0005524|GO:0006468
KRG95717	fa222c74c28a3d151f879d27b03cad11	1234	ProSitePatterns	PS00109	Tyrosine protein kinases specific active-site signature.	1056	1068	-	T	IPR008266	Tyrosine-protein kinase, active site	GO:0004672|GO:0006468
KRG95717	fa222c74c28a3d151f879d27b03cad11	1234	CDD	cd14066	STKc_IRAK	936	1204	1.17e-88	T	-	-
KRG95717	fa222c74c28a3d151f879d27b03cad11	1234	Pfam	PF13855	Leucine rich repeat	759	814	7.3e-07	T	IPR001611	Leucine-rich repeat	GO:0005515
KRG95717	fa222c74c28a3d151f879d27b03cad11	1234	ProSitePatterns	PS00107	Protein kinases ATP-binding region signature.	936	958	-	T	IPR017441	Protein kinase, ATP binding site	GO:0005524
KRG95717	fa222c74c28a3d151f879d27b03cad11	1234	ProSiteProfiles	PS50011	Protein kinase domain profile.	930	1206	38.5766	T	IPR000719	Protein kinase domain	GO:0004672|GO:0005524|GO:0006468
KRH20627	b1f6aba4d8affaf8d3aaba2aad72bcc6	1201	ProSiteProfiles	PS51450	Leucine-rich repeat profile.	592	613	7.04199	T	IPR001611	Leucine-rich repeat	GO:0005515
KRH20627	b1f6aba4d8affaf8d3aaba2aad72bcc6	1201	Pfam	PF00931	NB-ARC domain	188	427	6.5e-56	T	IPR002182	NB-ARC	GO:0043531
KRH20627	b1f6aba4d8affaf8d3aaba2aad72bcc6	1201	Pfam	PF18052	Rx N-terminal domain	11	104	1.9e-18	T	IPR041118	Rx, N-terminal	-
KRH20627	b1f6aba4d8affaf8d3aaba2aad72bcc6	1201	CDD	cd14798	RX-CC_like	47	95	1.42e-08	T	IPR038005	Virus X resistance protein-like, coiled-coil domain	-
KRG97359	725200b2ece47f3e1de9607a449b81ae	928	Pfam	PF13855	Leucine rich repeat	90	145	2.3e-07	T	IPR001611	Leucine-rich repeat	GO:0005515
KRG97359	725200b2ece47f3e1de9607a449b81ae	928	CDD	cd14066	STKc_IRAK	587	860	9.45e-97	T	-	-
KRG97359	725200b2ece47f3e1de9607a449b81ae	928	ProSitePatterns	PS00108	Serine/Threonine protein kinases active-site signature.	706	718	-	T	IPR008271	Serine/threonine-protein kinase, active site	GO:0004672|GO:0006468
KRG97359	725200b2ece47f3e1de9607a449b81ae	928	ProSiteProfiles	PS51450	Leucine-rich repeat profile.	91	113	7.22681	T	IPR001611	Leucine-rich repeat	GO:0005515
KRG97359	725200b2ece47f3e1de9607a449b81ae	928	Pfam	PF08263	Leucine rich repeat N-terminal domain	329	362	0.019	T	IPR013210	Leucine-rich repeat-containing N-terminal, plant-type	-
KRG97359	725200b2ece47f3e1de9607a449b81ae	928	Pfam	PF08263	Leucine rich repeat N-terminal domain	44	64	0.0057	T	IPR013210	Leucine-rich repeat-containing N-terminal, plant-type	-
KRG97359	725200b2ece47f3e1de9607a449b81ae	928	ProSitePatterns	PS00107	Protein kinases ATP-binding region signature.	587	609	-	T	IPR017441	Protein kinase, ATP binding site	GO:0005524
KRG97359	725200b2ece47f3e1de9607a449b81ae	928	ProSiteProfiles	PS50011	Protein kinase domain profile.	581	861	41.3186	T	IPR000719	Protein kinase domain	GO:0004672|GO:0005524|GO:0006468
KRG97359	725200b2ece47f3e1de9607a449b81ae	928	Pfam	PF07714	Protein tyrosine and serine/threonine kinase	584	855	1.1e-47	T	IPR001245	Serine-threonine/tyrosine-protein kinase, catalytic domain	GO:0004672|GO:0006468
KRG97359	725200b2ece47f3e1de9607a449b81ae	928	Pfam	PF00560	Leucine Rich Repeat	188	208	0.59	T	IPR001611	Leucine-rich repeat	GO:0005515
KRH06309	eeadfde7b59fabac41a5961d3d9d7566	715	Pfam	PF07714	Protein tyrosine and serine/threonine kinase	411	681	1.3e-40	T	IPR001245	Serine-threonine/tyrosine-protein kinase, catalytic domain	GO:0004672|GO:0006468
KRH06309	eeadfde7b59fabac41a5961d3d9d7566	715	Pfam	PF08263	Leucine rich repeat N-terminal domain	27	64	7.9e-05	T	IPR013210	Leucine-rich repeat-containing N-terminal, plant-type	-
KRH06309	eeadfde7b59fabac41a5961d3d9d7566	715	ProSitePatterns	PS00107	Protein kinases ATP-binding region signature.	415	438	-	T	IPR017441	Protein kinase, ATP binding site	GO:0005524
KRH06309	eeadfde7b59fabac41a5961d3d9d7566	715	ProSiteProfiles	PS50011	Protein kinase domain profile.	409	684	35.7074	T	IPR000719	Protein kinase domain	GO:0004672|GO:0005524|GO:0006468
KRH07929	d3f1e96c632a4fd8e854604d3c5c1882	583	Pfam	PF00931	NB-ARC domain	1	211	1e-24	T	IPR002182	NB-ARC	GO:0043531
KRH62860	696655dfcfb7d23fc44f1cc0a362a2d8	855	Pfam	PF00931	NB-ARC domain	187	404	4.6e-42	T	IPR002182	NB-ARC	GO:0043531
KRH62860	696655dfcfb7d23fc44f1cc0a362a2d8	855	CDD	cd14798	RX-CC_like	2	128	1.21e-13	T	IPR038005	Virus X resistance protein-like, coiled-coil domain	-
KRH62860	696655dfcfb7d23fc44f1cc0a362a2d8	855	Pfam	PF18052	Rx N-terminal domain	4	90	2.8e-18	T	IPR041118	Rx, N-terminal	-
KRH16651	0a1377b08407b1039595507a2ef2d399	417	Pfam	PF00931	NB-ARC domain	138	372	4.1e-39	T	IPR002182	NB-ARC	GO:0043531
KRH55506	abd958268b0dda1171e4c8bbc9c69fd4	1003	Pfam	PF07725	Leucine Rich Repeat	474	491	0.00028	T	IPR011713	Leucine-rich repeat 3	-
KRH55506	abd958268b0dda1171e4c8bbc9c69fd4	1003	CDD	cd00267	ABC_ATPase	19	158	0.00390818	T	-	-
KRH55506	abd958268b0dda1171e4c8bbc9c69fd4	1003	Pfam	PF00931	NB-ARC domain	3	223	2.5e-19	T	IPR002182	NB-ARC	GO:0043531
KRH55506	abd958268b0dda1171e4c8bbc9c69fd4	1003	ProSiteProfiles	PS51450	Leucine-rich repeat profile.	726	747	8.68224	T	IPR001611	Leucine-rich repeat	GO:0005515
KRH55506	abd958268b0dda1171e4c8bbc9c69fd4	1003	Pfam	PF20160	C-JID domain	825	962	2.2e-07	T	IPR045344	C-JID domain	-
KRH44112	8977aa702f211e738161100317916932	865	Pfam	PF20160	C-JID domain	646	755	5.1e-10	T	IPR045344	C-JID domain	-
KRH44112	8977aa702f211e738161100317916932	865	Pfam	PF00931	NB-ARC domain	1	213	3.1e-19	T	IPR002182	NB-ARC	GO:0043531
KRH69426	fafa1e72ebce82ecd9e6106975a598c8	884	Pfam	PF18052	Rx N-terminal domain	5	92	2e-22	T	IPR041118	Rx, N-terminal	-
KRH69426	fafa1e72ebce82ecd9e6106975a598c8	884	CDD	cd14798	RX-CC_like	2	134	3.15e-18	T	IPR038005	Virus X resistance protein-like, coiled-coil domain	-
KRH69426	fafa1e72ebce82ecd9e6106975a598c8	884	Pfam	PF00931	NB-ARC domain	171	412	1.7e-53	T	IPR002182	NB-ARC	GO:0043531
RCW19235	fd749bfefcc136d71a0d3b1aa57288ff	503	CDD	cd17044	Ubl_TBCE	417	499	3.65e-20	T	IPR044079	TBCE, ubiquitin-like (Ubl) domain	-
RCW19235	fd749bfefcc136d71a0d3b1aa57288ff	503	ProSitePatterns	PS00845	CAP-Gly domain signature.	33	64	-	T	IPR000938	CAP Gly-rich domain	-
RCW19235	fd749bfefcc136d71a0d3b1aa57288ff	503	ProSiteProfiles	PS51450	Leucine-rich repeat profile.	292	313	9.15969	T	IPR001611	Leucine-rich repeat	GO:0005515
RCW19235	fd749bfefcc136d71a0d3b1aa57288ff	503	Pfam	PF01302	CAP-Gly domain	13	79	2.7e-21	T	IPR000938	CAP Gly-rich domain	-
RCW19235	fd749bfefcc136d71a0d3b1aa57288ff	503	ProSiteProfiles	PS50245	CAP-Gly domain profile.	33	76	15.853	T	IPR000938	CAP Gly-rich domain	-
RCW19235	fd749bfefcc136d71a0d3b1aa57288ff	503	ProSiteProfiles	PS51450	Leucine-rich repeat profile.	232	253	7.03429	T	IPR001611	Leucine-rich repeat	GO:0005515
KRH20386	15ed6dcfc2e88ba048c80961d84be427	1008	ProSitePatterns	PS00107	Protein kinases ATP-binding region signature.	700	723	-	T	IPR017441	Protein kinase, ATP binding site	GO:0005524
KRH20386	15ed6dcfc2e88ba048c80961d84be427	1008	ProSiteProfiles	PS51257	Prokaryotic membrane lipoprotein lipid attachment site profile.	1	30	5	T	-	-
KRH20386	15ed6dcfc2e88ba048c80961d84be427	1008	ProSitePatterns	PS00108	Serine/Threonine protein kinases active-site signature.	827	839	-	T	IPR008271	Serine/threonine-protein kinase, active site	GO:0004672|GO:0006468
KRH20386	15ed6dcfc2e88ba048c80961d84be427	1008	ProSiteProfiles	PS50011	Protein kinase domain profile.	694	978	35.7357	T	IPR000719	Protein kinase domain	GO:0004672|GO:0005524|GO:0006468
KRH20386	15ed6dcfc2e88ba048c80961d84be427	1008	Pfam	PF00560	Leucine Rich Repeat	150	170	0.046	T	IPR001611	Leucine-rich repeat	GO:0005515
KRH20386	15ed6dcfc2e88ba048c80961d84be427	1008	Pfam	PF00560	Leucine Rich Repeat	126	146	1.1	T	IPR001611	Leucine-rich repeat	GO:0005515
KRH20386	15ed6dcfc2e88ba048c80961d84be427	1008	Pfam	PF08263	Leucine rich repeat N-terminal domain	32	71	2e-13	T	IPR013210	Leucine-rich repeat-containing N-terminal, plant-type	-
KRH20386	15ed6dcfc2e88ba048c80961d84be427	1008	Pfam	PF00069	Protein kinase domain	696	915	4.7e-42	T	IPR000719	Protein kinase domain	GO:0004672|GO:0005524|GO:0006468
KRH35476	ac2e2ff3a8b04c9433a72d815b2ad5d7	373	Pfam	PF08263	Leucine rich repeat N-terminal domain	43	76	0.00046	T	IPR013210	Leucine-rich repeat-containing N-terminal, plant-type	-
KRH39953	b4755535cfbdc0effe41a11eae69389a	1030	ProSitePatterns	PS00107	Protein kinases ATP-binding region signature.	718	741	-	T	IPR017441	Protein kinase, ATP binding site	GO:0005524
KRH39953	b4755535cfbdc0effe41a11eae69389a	1030	Pfam	PF13855	Leucine rich repeat	513	572	3.8e-07	T	IPR001611	Leucine-rich repeat	GO:0005515
KRH39953	b4755535cfbdc0effe41a11eae69389a	1030	Pfam	PF13855	Leucine rich repeat	277	336	3.6e-07	T	IPR001611	Leucine-rich repeat	GO:0005515
KRH39953	b4755535cfbdc0effe41a11eae69389a	1030	Pfam	PF00069	Protein kinase domain	715	985	4.1e-47	T	IPR000719	Protein kinase domain	GO:0004672|GO:0005524|GO:0006468
KRH39953	b4755535cfbdc0effe41a11eae69389a	1030	ProSiteProfiles	PS50011	Protein kinase domain profile.	712	998	38.5201	T	IPR000719	Protein kinase domain	GO:0004672|GO:0005524|GO:0006468
KRH39953	b4755535cfbdc0effe41a11eae69389a	1030	ProSitePatterns	PS00108	Serine/Threonine protein kinases active-site signature.	839	851	-	T	IPR008271	Serine/threonine-protein kinase, active site	GO:0004672|GO:0006468
KRH21819	f1f69ddc5d9d81666ea8f8ed341d263d	1253	Pfam	PF00931	NB-ARC domain	152	382	5.3e-41	T	IPR002182	NB-ARC	GO:0043531
KRH50344	2c8e677c8f35f05eb3870df707fb374f	449	Pfam	PF08263	Leucine rich repeat N-terminal domain	82	117	9.6e-08	T	IPR013210	Leucine-rich repeat-containing N-terminal, plant-type	-
KRG93996	1eaf0631b8869c1eb191ebf79463329f	978	ProSiteProfiles	PS50104	TIR domain profile.	14	185	35.831	T	IPR000157	Toll/interleukin-1 receptor homology (TIR) domain	GO:0007165
KRG93996	1eaf0631b8869c1eb191ebf79463329f	978	Pfam	PF01582	TIR domain	17	185	5.4e-41	T	IPR000157	Toll/interleukin-1 receptor homology (TIR) domain	GO:0007165
KRG93996	1eaf0631b8869c1eb191ebf79463329f	978	CDD	cd00009	AAA	197	335	0.00263998	T	-	-
KRG93996	1eaf0631b8869c1eb191ebf79463329f	978	Pfam	PF00931	NB-ARC domain	202	434	1.1e-30	T	IPR002182	NB-ARC	GO:0043531
KRH58184	9312216c431ee41cf01592c0d0e469dc	1008	Pfam	PF07714	Protein tyrosine and serine/threonine kinase	687	957	1.2e-46	T	IPR001245	Serine-threonine/tyrosine-protein kinase, catalytic domain	GO:0004672|GO:0006468
KRH58184	9312216c431ee41cf01592c0d0e469dc	1008	Pfam	PF08263	Leucine rich repeat N-terminal domain	20	59	4.8e-11	T	IPR013210	Leucine-rich repeat-containing N-terminal, plant-type	-
KRH58184	9312216c431ee41cf01592c0d0e469dc	1008	ProSiteProfiles	PS50011	Protein kinase domain profile.	686	971	37.5307	T	IPR000719	Protein kinase domain	GO:0004672|GO:0005524|GO:0006468
KRH58184	9312216c431ee41cf01592c0d0e469dc	1008	ProSitePatterns	PS00108	Serine/Threonine protein kinases active-site signature.	808	820	-	T	IPR008271	Serine/threonine-protein kinase, active site	GO:0004672|GO:0006468
KRH05738	2ea856843c65e26654dbd5e3585b11ac	820	Pfam	PF00931	NB-ARC domain	190	405	5.1e-27	T	IPR002182	NB-ARC	GO:0043531
KRH05738	2ea856843c65e26654dbd5e3585b11ac	820	Pfam	PF05659	Arabidopsis broad-spectrum mildew resistance protein RPW8	9	135	2.2e-12	T	IPR008808	Powdery mildew resistance protein, RPW8 domain	-
KRH05738	2ea856843c65e26654dbd5e3585b11ac	820	ProSiteProfiles	PS51153	RPW8 domain profile.	1	149	18.7206	T	IPR008808	Powdery mildew resistance protein, RPW8 domain	-
KRG88815	f4483b375a1090e4a8c9ba554f24c7df	1052	Pfam	PF00069	Protein kinase domain	769	1035	5.2e-43	T	IPR000719	Protein kinase domain	GO:0004672|GO:0005524|GO:0006468
KRG88815	f4483b375a1090e4a8c9ba554f24c7df	1052	ProSitePatterns	PS00108	Serine/Threonine protein kinases active-site signature.	890	902	-	T	IPR008271	Serine/threonine-protein kinase, active site	GO:0004672|GO:0006468
KRG88815	f4483b375a1090e4a8c9ba554f24c7df	1052	ProSitePatterns	PS00107	Protein kinases ATP-binding region signature.	774	797	-	T	IPR017441	Protein kinase, ATP binding site	GO:0005524
KRG88815	f4483b375a1090e4a8c9ba554f24c7df	1052	Pfam	PF13855	Leucine rich repeat	446	505	1.6e-08	T	IPR001611	Leucine-rich repeat	GO:0005515
KRG88815	f4483b375a1090e4a8c9ba554f24c7df	1052	Pfam	PF13855	Leucine rich repeat	323	382	8e-07	T	IPR001611	Leucine-rich repeat	GO:0005515
KRG88815	f4483b375a1090e4a8c9ba554f24c7df	1052	Pfam	PF13855	Leucine rich repeat	580	639	2e-09	T	IPR001611	Leucine-rich repeat	GO:0005515
KRG88815	f4483b375a1090e4a8c9ba554f24c7df	1052	Pfam	PF13855	Leucine rich repeat	107	165	3.3e-10	T	IPR001611	Leucine-rich repeat	GO:0005515
KRG88815	f4483b375a1090e4a8c9ba554f24c7df	1052	Pfam	PF08263	Leucine rich repeat N-terminal domain	36	73	1.3e-05	T	IPR013210	Leucine-rich repeat-containing N-terminal, plant-type	-
KRG88815	f4483b375a1090e4a8c9ba554f24c7df	1052	ProSiteProfiles	PS51257	Prokaryotic membrane lipoprotein lipid attachment site profile.	1	19	5	T	-	-
KRG88815	f4483b375a1090e4a8c9ba554f24c7df	1052	ProSiteProfiles	PS50011	Protein kinase domain profile.	768	1044	37.036	T	IPR000719	Protein kinase domain	GO:0004672|GO:0005524|GO:0006468
KRG97279	8ce903f6acd1da8122e8fad68514f262	696	Pfam	PF07714	Protein tyrosine and serine/threonine kinase	392	662	1.3e-41	T	IPR001245	Serine-threonine/tyrosine-protein kinase, catalytic domain	GO:0004672|GO:0006468
KRG97279	8ce903f6acd1da8122e8fad68514f262	696	ProSitePatterns	PS00107	Protein kinases ATP-binding region signature.	396	419	-	T	IPR017441	Protein kinase, ATP binding site	GO:0005524
KRG97279	8ce903f6acd1da8122e8fad68514f262	696	Pfam	PF13855	Leucine rich repeat	91	127	2.5e-06	T	IPR001611	Leucine-rich repeat	GO:0005515
KRG97279	8ce903f6acd1da8122e8fad68514f262	696	ProSiteProfiles	PS50011	Protein kinase domain profile.	390	665	35.9053	T	IPR000719	Protein kinase domain	GO:0004672|GO:0005524|GO:0006468
KRH61576	15c7d84ceb0c612e291fb71175082e53	899	Pfam	PF13516	Leucine Rich repeat	835	855	0.22	T	IPR001611	Leucine-rich repeat	GO:0005515
KRH61576	15c7d84ceb0c612e291fb71175082e53	899	ProSiteProfiles	PS50181	F-box domain profile.	97	143	8.64965	T	IPR001810	F-box domain	GO:0005515
KRH61576	15c7d84ceb0c612e291fb71175082e53	899	Pfam	PF12937	F-box-like	105	145	1.6e-06	T	IPR001810	F-box domain	GO:0005515
KRH65586	a5bbeaf8078ed93ff94cb634ebb0cb66	669	Pfam	PF00931	NB-ARC domain	81	283	6.6e-23	T	IPR002182	NB-ARC	GO:0043531
KRH18307	9911342031685d32afa86024482f7e0d	600	Pfam	PF08263	Leucine rich repeat N-terminal domain	34	71	3.1e-12	T	IPR013210	Leucine-rich repeat-containing N-terminal, plant-type	-
KRH18307	9911342031685d32afa86024482f7e0d	600	Pfam	PF13855	Leucine rich repeat	98	158	1.7e-09	T	IPR001611	Leucine-rich repeat	GO:0005515
KRH18307	9911342031685d32afa86024482f7e0d	600	ProSitePatterns	PS00107	Protein kinases ATP-binding region signature.	286	308	-	T	IPR017441	Protein kinase, ATP binding site	GO:0005524
KRH18307	9911342031685d32afa86024482f7e0d	600	ProSiteProfiles	PS50011	Protein kinase domain profile.	280	535	35.0007	T	IPR000719	Protein kinase domain	GO:0004672|GO:0005524|GO:0006468
KRH18307	9911342031685d32afa86024482f7e0d	600	ProSitePatterns	PS00108	Serine/Threonine protein kinases active-site signature.	399	411	-	T	IPR008271	Serine/threonine-protein kinase, active site	GO:0004672|GO:0006468
KRH18307	9911342031685d32afa86024482f7e0d	600	Pfam	PF00069	Protein kinase domain	281	546	3.2e-43	T	IPR000719	Protein kinase domain	GO:0004672|GO:0005524|GO:0006468
KRH72322	618a002cdcd8dfed3c78cae13eaed48f	306	Pfam	PF13516	Leucine Rich repeat	142	154	1.7	T	IPR001611	Leucine-rich repeat	GO:0005515
KRH72322	618a002cdcd8dfed3c78cae13eaed48f	306	Pfam	PF00646	F-box domain	14	56	0.00018	T	IPR001810	F-box domain	GO:0005515
KRH61582	0451284470a6dd8f37b2d0d8549de0b7	985	ProSiteProfiles	PS50011	Protein kinase domain profile.	649	922	34.0396	T	IPR000719	Protein kinase domain	GO:0004672|GO:0005524|GO:0006468
KRH61582	0451284470a6dd8f37b2d0d8549de0b7	985	Pfam	PF00069	Protein kinase domain	652	912	1.3e-42	T	IPR000719	Protein kinase domain	GO:0004672|GO:0005524|GO:0006468
KRH61582	0451284470a6dd8f37b2d0d8549de0b7	985	Pfam	PF13855	Leucine rich repeat	452	511	4.3e-08	T	IPR001611	Leucine-rich repeat	GO:0005515
KRH61582	0451284470a6dd8f37b2d0d8549de0b7	985	Pfam	PF13855	Leucine rich repeat	141	200	2.1e-06	T	IPR001611	Leucine-rich repeat	GO:0005515
KRH61582	0451284470a6dd8f37b2d0d8549de0b7	985	Pfam	PF13855	Leucine rich repeat	380	439	8.5e-10	T	IPR001611	Leucine-rich repeat	GO:0005515
KRH61582	0451284470a6dd8f37b2d0d8549de0b7	985	Pfam	PF08263	Leucine rich repeat N-terminal domain	24	64	5.6e-11	T	IPR013210	Leucine-rich repeat-containing N-terminal, plant-type	-
KRH61582	0451284470a6dd8f37b2d0d8549de0b7	985	ProSitePatterns	PS00108	Serine/Threonine protein kinases active-site signature.	770	782	-	T	IPR008271	Serine/threonine-protein kinase, active site	GO:0004672|GO:0006468
KRH61582	0451284470a6dd8f37b2d0d8549de0b7	985	ProSiteProfiles	PS51450	Leucine-rich repeat profile.	165	187	7.1267	T	IPR001611	Leucine-rich repeat	GO:0005515
KRH61582	0451284470a6dd8f37b2d0d8549de0b7	985	ProSitePatterns	PS00107	Protein kinases ATP-binding region signature.	655	678	-	T	IPR017441	Protein kinase, ATP binding site	GO:0005524
KRH66166	8afa95539001ae45f92cb175a32c7549	1084	CDD	cd00009	AAA	200	341	0.0025854	T	-	-
KRH66166	8afa95539001ae45f92cb175a32c7549	1084	Pfam	PF01582	TIR domain	19	188	5.4e-34	T	IPR000157	Toll/interleukin-1 receptor homology (TIR) domain	GO:0007165
KRH66166	8afa95539001ae45f92cb175a32c7549	1084	ProSiteProfiles	PS50104	TIR domain profile.	17	188	33.4776	T	IPR000157	Toll/interleukin-1 receptor homology (TIR) domain	GO:0007165
KRH66166	8afa95539001ae45f92cb175a32c7549	1084	Pfam	PF00931	NB-ARC domain	204	433	2e-29	T	IPR002182	NB-ARC	GO:0043531
KRH00109	495c9991e38ec9bde8a4d348e0d90905	653	Pfam	PF13855	Leucine rich repeat	449	504	3e-08	T	IPR001611	Leucine-rich repeat	GO:0005515
KRH00109	495c9991e38ec9bde8a4d348e0d90905	653	Pfam	PF12799	Leucine Rich repeats (2 copies)	227	261	5.7e-07	T	IPR025875	Leucine rich repeat 4	-
KRH73468	f06cf31c04a0574744421639d5782847	218	Pfam	PF00560	Leucine Rich Repeat	119	141	0.33	T	IPR001611	Leucine-rich repeat	GO:0005515
KRH73468	f06cf31c04a0574744421639d5782847	218	Pfam	PF08263	Leucine rich repeat N-terminal domain	28	67	5.1e-12	T	IPR013210	Leucine-rich repeat-containing N-terminal, plant-type	-
KRH08785	83825e9a8f0b2d9c91d5036d2f38143b	1189	Pfam	PF13516	Leucine Rich repeat	378	392	0.58	T	IPR001611	Leucine-rich repeat	GO:0005515
KRH08785	83825e9a8f0b2d9c91d5036d2f38143b	1189	Pfam	PF08263	Leucine rich repeat N-terminal domain	17	53	5.7e-12	T	IPR013210	Leucine-rich repeat-containing N-terminal, plant-type	-
KRH08785	83825e9a8f0b2d9c91d5036d2f38143b	1189	ProSiteProfiles	PS51450	Leucine-rich repeat profile.	502	524	8.00458	T	IPR001611	Leucine-rich repeat	GO:0005515
KRH08785	83825e9a8f0b2d9c91d5036d2f38143b	1189	ProSiteProfiles	PS51450	Leucine-rich repeat profile.	379	401	8.12779	T	IPR001611	Leucine-rich repeat	GO:0005515
KRH08785	83825e9a8f0b2d9c91d5036d2f38143b	1189	ProSiteProfiles	PS51450	Leucine-rich repeat profile.	1064	1086	7.1421	T	IPR001611	Leucine-rich repeat	GO:0005515
KRH08785	83825e9a8f0b2d9c91d5036d2f38143b	1189	Pfam	PF13855	Leucine rich repeat	111	172	1.4e-09	T	IPR001611	Leucine-rich repeat	GO:0005515
KRH08785	83825e9a8f0b2d9c91d5036d2f38143b	1189	Pfam	PF13855	Leucine rich repeat	1017	1075	1.7e-06	T	IPR001611	Leucine-rich repeat	GO:0005515
KRH08785	83825e9a8f0b2d9c91d5036d2f38143b	1189	Pfam	PF13855	Leucine rich repeat	797	832	2.1e-06	T	IPR001611	Leucine-rich repeat	GO:0005515
KRH08785	83825e9a8f0b2d9c91d5036d2f38143b	1189	Pfam	PF00560	Leucine Rich Repeat	325	345	1.7	T	IPR001611	Leucine-rich repeat	GO:0005515
KRH35435	8dfcf3a25311c702d524ee39556a6d7a	1109	ProSiteProfiles	PS51450	Leucine-rich repeat profile.	177	198	7.43473	T	IPR001611	Leucine-rich repeat	GO:0005515
KRH35435	8dfcf3a25311c702d524ee39556a6d7a	1109	Pfam	PF14381	Ethylene-responsive protein kinase Le-CTR1	653	725	2e-13	T	-	-
KRH35435	8dfcf3a25311c702d524ee39556a6d7a	1109	Pfam	PF00069	Protein kinase domain	818	1098	7.1e-40	T	IPR000719	Protein kinase domain	GO:0004672|GO:0005524|GO:0006468
KRH35435	8dfcf3a25311c702d524ee39556a6d7a	1109	ProSiteProfiles	PS50011	Protein kinase domain profile.	787	1100	34.3364	T	IPR000719	Protein kinase domain	GO:0004672|GO:0005524|GO:0006468
KRH35435	8dfcf3a25311c702d524ee39556a6d7a	1109	Pfam	PF13855	Leucine rich repeat	203	258	5.6e-08	T	IPR001611	Leucine-rich repeat	GO:0005515
KRH35435	8dfcf3a25311c702d524ee39556a6d7a	1109	ProSiteProfiles	PS51450	Leucine-rich repeat profile.	223	244	8.81316	T	IPR001611	Leucine-rich repeat	GO:0005515
KRH35435	8dfcf3a25311c702d524ee39556a6d7a	1109	ProSitePatterns	PS00108	Serine/Threonine protein kinases active-site signature.	920	932	-	T	IPR008271	Serine/threonine-protein kinase, active site	GO:0004672|GO:0006468
KRH20623	b3782bf99bd900355c9566088e9ba307	1244	Pfam	PF00931	NB-ARC domain	182	423	7.6e-60	T	IPR002182	NB-ARC	GO:0043531
KRH20623	b3782bf99bd900355c9566088e9ba307	1244	Pfam	PF18052	Rx N-terminal domain	11	103	2.9e-17	T	IPR041118	Rx, N-terminal	-
KRH17215	3c5073419714447ddc52085522a6ae09	867	ProSitePatterns	PS00107	Protein kinases ATP-binding region signature.	542	564	-	T	IPR017441	Protein kinase, ATP binding site	GO:0005524
KRH17215	3c5073419714447ddc52085522a6ae09	867	Pfam	PF00069	Protein kinase domain	537	802	2.4e-48	T	IPR000719	Protein kinase domain	GO:0004672|GO:0005524|GO:0006468
KRH17215	3c5073419714447ddc52085522a6ae09	867	CDD	cd14066	STKc_IRAK	542	806	7.09e-98	T	-	-
KRH17215	3c5073419714447ddc52085522a6ae09	867	ProSiteProfiles	PS51450	Leucine-rich repeat profile.	7	28	7.46553	T	IPR001611	Leucine-rich repeat	GO:0005515
KRH17215	3c5073419714447ddc52085522a6ae09	867	Pfam	PF13855	Leucine rich repeat	217	262	1.3e-06	T	IPR001611	Leucine-rich repeat	GO:0005515
KRH17215	3c5073419714447ddc52085522a6ae09	867	ProSitePatterns	PS00108	Serine/Threonine protein kinases active-site signature.	656	668	-	T	IPR008271	Serine/threonine-protein kinase, active site	GO:0004672|GO:0006468
KRH17215	3c5073419714447ddc52085522a6ae09	867	ProSiteProfiles	PS50011	Protein kinase domain profile.	536	808	40.7391	T	IPR000719	Protein kinase domain	GO:0004672|GO:0005524|GO:0006468
KRH35012	c523bef316e00a06483d972ee7c2b40f	600	ProSitePatterns	PS00108	Serine/Threonine protein kinases active-site signature.	400	412	-	T	IPR008271	Serine/threonine-protein kinase, active site	GO:0004672|GO:0006468
KRH35012	c523bef316e00a06483d972ee7c2b40f	600	ProSitePatterns	PS00107	Protein kinases ATP-binding region signature.	283	305	-	T	IPR017441	Protein kinase, ATP binding site	GO:0005524
KRH35012	c523bef316e00a06483d972ee7c2b40f	600	Pfam	PF00069	Protein kinase domain	278	549	2.3e-44	T	IPR000719	Protein kinase domain	GO:0004672|GO:0005524|GO:0006468
KRH35012	c523bef316e00a06483d972ee7c2b40f	600	Pfam	PF08263	Leucine rich repeat N-terminal domain	25	65	4.3e-10	T	IPR013210	Leucine-rich repeat-containing N-terminal, plant-type	-
KRH35012	c523bef316e00a06483d972ee7c2b40f	600	ProSiteProfiles	PS50011	Protein kinase domain profile.	277	564	36.3859	T	IPR000719	Protein kinase domain	GO:0004672|GO:0005524|GO:0006468
KRH65483	9e3edcd98f25b7bfa513212fb342a4bf	1248	Pfam	PF00931	NB-ARC domain	160	383	3.2e-51	T	IPR002182	NB-ARC	GO:0043531
KRH65483	9e3edcd98f25b7bfa513212fb342a4bf	1248	Pfam	PF18052	Rx N-terminal domain	10	98	7.1e-19	T	IPR041118	Rx, N-terminal	-
KRH57974	44f889bd744b7e1b9667d9897b83ddb4	770	Pfam	PF08263	Leucine rich repeat N-terminal domain	23	62	1.6e-10	T	IPR013210	Leucine-rich repeat-containing N-terminal, plant-type	-
KRH57974	44f889bd744b7e1b9667d9897b83ddb4	770	Pfam	PF13855	Leucine rich repeat	90	149	1.1e-07	T	IPR001611	Leucine-rich repeat	GO:0005515
KRH57974	44f889bd744b7e1b9667d9897b83ddb4	770	ProSiteProfiles	PS50011	Protein kinase domain profile.	457	757	29.1351	T	IPR000719	Protein kinase domain	GO:0004672|GO:0005524|GO:0006468
KRH57974	44f889bd744b7e1b9667d9897b83ddb4	770	Pfam	PF00069	Protein kinase domain	463	752	1.8e-30	T	IPR000719	Protein kinase domain	GO:0004672|GO:0005524|GO:0006468
KRH75824	38a0ff314329ea9f5663297c4e801196	1104	ProSiteProfiles	PS50104	TIR domain profile.	24	180	36.4515	T	IPR000157	Toll/interleukin-1 receptor homology (TIR) domain	GO:0007165
KRH75824	38a0ff314329ea9f5663297c4e801196	1104	CDD	cd00009	AAA	397	544	1.31e-05	T	-	-
KRH75824	38a0ff314329ea9f5663297c4e801196	1104	Pfam	PF01582	TIR domain	25	174	1.1e-42	T	IPR000157	Toll/interleukin-1 receptor homology (TIR) domain	GO:0007165
KRH75824	38a0ff314329ea9f5663297c4e801196	1104	Pfam	PF00931	NB-ARC domain	400	628	2.8e-30	T	IPR002182	NB-ARC	GO:0043531
KRH14694	a33d6ccefd84f939b31aa28f87a49d8c	580	Pfam	PF00560	Leucine Rich Repeat	304	325	1.5	T	IPR001611	Leucine-rich repeat	GO:0005515
KRH14694	a33d6ccefd84f939b31aa28f87a49d8c	580	Pfam	PF13855	Leucine rich repeat	328	387	2.9e-10	T	IPR001611	Leucine-rich repeat	GO:0005515
KRH14694	a33d6ccefd84f939b31aa28f87a49d8c	580	Pfam	PF13855	Leucine rich repeat	188	245	1.4e-06	T	IPR001611	Leucine-rich repeat	GO:0005515
KRH14694	a33d6ccefd84f939b31aa28f87a49d8c	580	Pfam	PF13855	Leucine rich repeat	470	527	7e-11	T	IPR001611	Leucine-rich repeat	GO:0005515
KRH16173	07ac4178c7789f9ce47561660744acfb	645	Pfam	PF07714	Protein tyrosine and serine/threonine kinase	344	536	7e-28	T	IPR001245	Serine-threonine/tyrosine-protein kinase, catalytic domain	GO:0004672|GO:0006468
KRH16173	07ac4178c7789f9ce47561660744acfb	645	Pfam	PF13855	Leucine rich repeat	116	175	2e-10	T	IPR001611	Leucine-rich repeat	GO:0005515
KRH16173	07ac4178c7789f9ce47561660744acfb	645	Pfam	PF08263	Leucine rich repeat N-terminal domain	26	63	2.4e-09	T	IPR013210	Leucine-rich repeat-containing N-terminal, plant-type	-
KRH16173	07ac4178c7789f9ce47561660744acfb	645	ProSiteProfiles	PS50011	Protein kinase domain profile.	339	645	26.8313	T	IPR000719	Protein kinase domain	GO:0004672|GO:0005524|GO:0006468
KRH16173	07ac4178c7789f9ce47561660744acfb	645	ProSitePatterns	PS00107	Protein kinases ATP-binding region signature.	345	367	-	T	IPR017441	Protein kinase, ATP binding site	GO:0005524
KRH07715	c2e28fb0b8932432e0f91e489281bc3c	648	Pfam	PF13516	Leucine Rich repeat	162	175	1.2	T	IPR001611	Leucine-rich repeat	GO:0005515
KRH07715	c2e28fb0b8932432e0f91e489281bc3c	648	Pfam	PF00560	Leucine Rich Repeat	295	313	1.3	T	IPR001611	Leucine-rich repeat	GO:0005515
KRH07715	c2e28fb0b8932432e0f91e489281bc3c	648	Pfam	PF00560	Leucine Rich Repeat	534	556	0.19	T	IPR001611	Leucine-rich repeat	GO:0005515
KRH07715	c2e28fb0b8932432e0f91e489281bc3c	648	Pfam	PF13855	Leucine rich repeat	341	401	2.4e-09	T	IPR001611	Leucine-rich repeat	GO:0005515
KRH07715	c2e28fb0b8932432e0f91e489281bc3c	648	Pfam	PF13855	Leucine rich repeat	44	103	1.6e-07	T	IPR001611	Leucine-rich repeat	GO:0005515
KRH03415	28c874bf106a4d9360e31a96d5fc7a7f	602	ProSitePatterns	PS00107	Protein kinases ATP-binding region signature.	319	341	-	T	IPR017441	Protein kinase, ATP binding site	GO:0005524
KRH03415	28c874bf106a4d9360e31a96d5fc7a7f	602	Pfam	PF00069	Protein kinase domain	315	581	1.4e-46	T	IPR000719	Protein kinase domain	GO:0004672|GO:0005524|GO:0006468
KRH03415	28c874bf106a4d9360e31a96d5fc7a7f	602	ProSiteProfiles	PS50011	Protein kinase domain profile.	313	588	38.3788	T	IPR000719	Protein kinase domain	GO:0004672|GO:0005524|GO:0006468
KRH03415	28c874bf106a4d9360e31a96d5fc7a7f	602	Pfam	PF08263	Leucine rich repeat N-terminal domain	28	64	5.5e-08	T	IPR013210	Leucine-rich repeat-containing N-terminal, plant-type	-
KRH72555	cc22bb07158e0b10239a1bcd22d32daa	648	ProSiteProfiles	PS50011	Protein kinase domain profile.	355	632	31.2411	T	IPR000719	Protein kinase domain	GO:0004672|GO:0005524|GO:0006468
KRH72555	cc22bb07158e0b10239a1bcd22d32daa	648	ProSiteProfiles	PS51450	Leucine-rich repeat profile.	188	210	7.38852	T	IPR001611	Leucine-rich repeat	GO:0005515
KRH72555	cc22bb07158e0b10239a1bcd22d32daa	648	Pfam	PF13855	Leucine rich repeat	118	176	7.6e-10	T	IPR001611	Leucine-rich repeat	GO:0005515
KRH72555	cc22bb07158e0b10239a1bcd22d32daa	648	Pfam	PF00560	Leucine Rich Repeat	188	208	0.19	T	IPR001611	Leucine-rich repeat	GO:0005515
KRH72555	cc22bb07158e0b10239a1bcd22d32daa	648	Pfam	PF00069	Protein kinase domain	359	621	1.9e-31	T	IPR000719	Protein kinase domain	GO:0004672|GO:0005524|GO:0006468
KRH72555	cc22bb07158e0b10239a1bcd22d32daa	648	Pfam	PF08263	Leucine rich repeat N-terminal domain	28	65	1.7e-08	T	IPR013210	Leucine-rich repeat-containing N-terminal, plant-type	-
KRH72555	cc22bb07158e0b10239a1bcd22d32daa	648	ProSitePatterns	PS00107	Protein kinases ATP-binding region signature.	361	392	-	T	IPR017441	Protein kinase, ATP binding site	GO:0005524
KRH72555	cc22bb07158e0b10239a1bcd22d32daa	648	ProSiteProfiles	PS51450	Leucine-rich repeat profile.	165	187	7.1344	T	IPR001611	Leucine-rich repeat	GO:0005515
RCW19070	a612b141d7764ff9034efde32aff3dfb	328	Pfam	PF13855	Leucine rich repeat	130	188	4.1e-07	T	IPR001611	Leucine-rich repeat	GO:0005515
RCW19070	a612b141d7764ff9034efde32aff3dfb	328	Pfam	PF08263	Leucine rich repeat N-terminal domain	32	73	1.3e-05	T	IPR013210	Leucine-rich repeat-containing N-terminal, plant-type	-
KRH04693	4c46b4cd6b2428ab9ffb9bb8a97be0a2	667	Pfam	PF00931	NB-ARC domain	28	242	1.5e-22	T	IPR002182	NB-ARC	GO:0043531
RCW19568	ef31a68366de5c6f468ca491b8b640d6	813	Pfam	PF07714	Protein tyrosine and serine/threonine kinase	520	746	3.7e-46	T	IPR001245	Serine-threonine/tyrosine-protein kinase, catalytic domain	GO:0004672|GO:0006468
RCW19568	ef31a68366de5c6f468ca491b8b640d6	813	CDD	cd14066	STKc_IRAK	522	793	2.43e-94	T	-	-
RCW19568	ef31a68366de5c6f468ca491b8b640d6	813	Pfam	PF00560	Leucine Rich Repeat	218	238	1	T	IPR001611	Leucine-rich repeat	GO:0005515
RCW19568	ef31a68366de5c6f468ca491b8b640d6	813	ProSiteProfiles	PS50011	Protein kinase domain profile.	516	801	37.4459	T	IPR000719	Protein kinase domain	GO:0004672|GO:0005524|GO:0006468
RCW19568	ef31a68366de5c6f468ca491b8b640d6	813	Pfam	PF11721	Malectin domain	254	438	5.9e-43	T	IPR021720	Malectin domain	-
RCW19568	ef31a68366de5c6f468ca491b8b640d6	813	ProSitePatterns	PS00108	Serine/Threonine protein kinases active-site signature.	642	654	-	T	IPR008271	Serine/threonine-protein kinase, active site	GO:0004672|GO:0006468
KRH42736	8b12da93e1270baad4c43dbf5b7f5fa1	986	ProSitePatterns	PS00108	Serine/Threonine protein kinases active-site signature.	761	773	-	T	IPR008271	Serine/threonine-protein kinase, active site	GO:0004672|GO:0006468
KRH42736	8b12da93e1270baad4c43dbf5b7f5fa1	986	Pfam	PF00560	Leucine Rich Repeat	247	267	0.34	T	IPR001611	Leucine-rich repeat	GO:0005515
KRH42736	8b12da93e1270baad4c43dbf5b7f5fa1	986	ProSiteProfiles	PS50011	Protein kinase domain profile.	636	916	41.4458	T	IPR000719	Protein kinase domain	GO:0004672|GO:0005524|GO:0006468
KRH42736	8b12da93e1270baad4c43dbf5b7f5fa1	986	ProSitePatterns	PS00107	Protein kinases ATP-binding region signature.	642	664	-	T	IPR017441	Protein kinase, ATP binding site	GO:0005524
KRH42736	8b12da93e1270baad4c43dbf5b7f5fa1	986	CDD	cd14066	STKc_IRAK	642	915	2.69e-92	T	-	-
KRH42736	8b12da93e1270baad4c43dbf5b7f5fa1	986	Pfam	PF13855	Leucine rich repeat	149	207	5.3e-08	T	IPR001611	Leucine-rich repeat	GO:0005515
KRH42736	8b12da93e1270baad4c43dbf5b7f5fa1	986	Pfam	PF13855	Leucine rich repeat	443	484	1.5e-06	T	IPR001611	Leucine-rich repeat	GO:0005515
KRH42736	8b12da93e1270baad4c43dbf5b7f5fa1	986	Pfam	PF07714	Protein tyrosine and serine/threonine kinase	639	874	1.8e-47	T	IPR001245	Serine-threonine/tyrosine-protein kinase, catalytic domain	GO:0004672|GO:0006468
KRH42736	8b12da93e1270baad4c43dbf5b7f5fa1	986	ProSiteProfiles	PS51450	Leucine-rich repeat profile.	150	172	7.51944	T	IPR001611	Leucine-rich repeat	GO:0005515
KRH42736	8b12da93e1270baad4c43dbf5b7f5fa1	986	Pfam	PF08263	Leucine rich repeat N-terminal domain	88	122	4.9e-05	T	IPR013210	Leucine-rich repeat-containing N-terminal, plant-type	-
KRH42736	8b12da93e1270baad4c43dbf5b7f5fa1	986	Pfam	PF08263	Leucine rich repeat N-terminal domain	389	421	0.027	T	IPR013210	Leucine-rich repeat-containing N-terminal, plant-type	-
KRG93997	1b7eaf8beeb442ad9db8f50dfb93e367	987	Pfam	PF00931	NB-ARC domain	202	434	1.1e-30	T	IPR002182	NB-ARC	GO:0043531
KRG93997	1b7eaf8beeb442ad9db8f50dfb93e367	987	ProSiteProfiles	PS50104	TIR domain profile.	14	185	35.831	T	IPR000157	Toll/interleukin-1 receptor homology (TIR) domain	GO:0007165
KRG93997	1b7eaf8beeb442ad9db8f50dfb93e367	987	CDD	cd00009	AAA	197	335	0.00182735	T	-	-
KRG93997	1b7eaf8beeb442ad9db8f50dfb93e367	987	Pfam	PF01582	TIR domain	17	185	5.5e-41	T	IPR000157	Toll/interleukin-1 receptor homology (TIR) domain	GO:0007165
KRH09004	a03fe5e0421348e7c1c1af0814e8128a	884	Pfam	PF08263	Leucine rich repeat N-terminal domain	6	44	4.7e-12	T	IPR013210	Leucine-rich repeat-containing N-terminal, plant-type	-
KRH09004	a03fe5e0421348e7c1c1af0814e8128a	884	Pfam	PF00560	Leucine Rich Repeat	648	669	1.6	T	IPR001611	Leucine-rich repeat	GO:0005515
KRH09004	a03fe5e0421348e7c1c1af0814e8128a	884	Pfam	PF00560	Leucine Rich Repeat	747	769	0.9	T	IPR001611	Leucine-rich repeat	GO:0005515
KRH09004	a03fe5e0421348e7c1c1af0814e8128a	884	Pfam	PF13855	Leucine rich repeat	269	327	8.7e-08	T	IPR001611	Leucine-rich repeat	GO:0005515
KRH65594	d5923de97edcfbca1564cc653cac69a3	621	CDD	cd14798	RX-CC_like	8	134	2.31e-13	T	IPR038005	Virus X resistance protein-like, coiled-coil domain	-
KRH65594	d5923de97edcfbca1564cc653cac69a3	621	Pfam	PF00931	NB-ARC domain	173	241	8.2e-09	T	IPR002182	NB-ARC	GO:0043531
KRH65594	d5923de97edcfbca1564cc653cac69a3	621	Pfam	PF18052	Rx N-terminal domain	11	101	1e-22	T	IPR041118	Rx, N-terminal	-
KRH16728	552749a212d5920d607cc9f2d8841d20	732	Pfam	PF13855	Leucine rich repeat	535	592	4.3e-14	T	IPR001611	Leucine-rich repeat	GO:0005515
KRH16728	552749a212d5920d607cc9f2d8841d20	732	Pfam	PF13516	Leucine Rich repeat	109	123	1.7	T	IPR001611	Leucine-rich repeat	GO:0005515
KRH16728	552749a212d5920d607cc9f2d8841d20	732	Pfam	PF08263	Leucine rich repeat N-terminal domain	29	79	9.3e-08	T	IPR013210	Leucine-rich repeat-containing N-terminal, plant-type	-
KRH16728	552749a212d5920d607cc9f2d8841d20	732	Pfam	PF00560	Leucine Rich Repeat	310	332	0.16	T	IPR001611	Leucine-rich repeat	GO:0005515
KRH25826	acc635977c92b67cf9cc5812ca69aa4c	1076	Pfam	PF01582	TIR domain	10	173	6.9e-40	T	IPR000157	Toll/interleukin-1 receptor homology (TIR) domain	GO:0007165
KRH25826	acc635977c92b67cf9cc5812ca69aa4c	1076	ProSiteProfiles	PS50104	TIR domain profile.	9	175	34.2835	T	IPR000157	Toll/interleukin-1 receptor homology (TIR) domain	GO:0007165
KRH25826	acc635977c92b67cf9cc5812ca69aa4c	1076	Pfam	PF20160	C-JID domain	901	1052	9.3e-06	T	IPR045344	C-JID domain	-
KRH25826	acc635977c92b67cf9cc5812ca69aa4c	1076	Pfam	PF07725	Leucine Rich Repeat	609	628	7.8e-06	T	IPR011713	Leucine-rich repeat 3	-
KRH25826	acc635977c92b67cf9cc5812ca69aa4c	1076	Pfam	PF13855	Leucine rich repeat	778	835	4.3e-07	T	IPR001611	Leucine-rich repeat	GO:0005515
KRH25826	acc635977c92b67cf9cc5812ca69aa4c	1076	Pfam	PF00931	NB-ARC domain	194	415	5.2e-25	T	IPR002182	NB-ARC	GO:0043531
KRG98719	f7f9837a2d11d00578c15f9e07b06ecd	903	Pfam	PF00931	NB-ARC domain	181	423	7.3e-56	T	IPR002182	NB-ARC	GO:0043531
KRG98719	f7f9837a2d11d00578c15f9e07b06ecd	903	Pfam	PF18052	Rx N-terminal domain	11	94	8.3e-10	T	IPR041118	Rx, N-terminal	-
KRH44251	0563d38a063cbc29b961394fde6140a3	897	ProSitePatterns	PS00108	Serine/Threonine protein kinases active-site signature.	716	728	-	T	IPR008271	Serine/threonine-protein kinase, active site	GO:0004672|GO:0006468
KRH44251	0563d38a063cbc29b961394fde6140a3	897	ProSiteProfiles	PS50011	Protein kinase domain profile.	600	869	35.1279	T	IPR000719	Protein kinase domain	GO:0004672|GO:0005524|GO:0006468
KRH44251	0563d38a063cbc29b961394fde6140a3	897	Pfam	PF12819	Malectin-like domain	41	386	2e-79	T	IPR024788	Malectin-like domain	-
KRH44251	0563d38a063cbc29b961394fde6140a3	897	Pfam	PF07714	Protein tyrosine and serine/threonine kinase	602	865	1e-44	T	IPR001245	Serine-threonine/tyrosine-protein kinase, catalytic domain	GO:0004672|GO:0006468
KRH44251	0563d38a063cbc29b961394fde6140a3	897	Pfam	PF13855	Leucine rich repeat	441	501	6.4e-09	T	IPR001611	Leucine-rich repeat	GO:0005515
KRH44251	0563d38a063cbc29b961394fde6140a3	897	ProSitePatterns	PS00107	Protein kinases ATP-binding region signature.	606	627	-	T	IPR017441	Protein kinase, ATP binding site	GO:0005524
KRH44251	0563d38a063cbc29b961394fde6140a3	897	CDD	cd14066	STKc_IRAK	606	867	8.43e-84	T	-	-
KRH00125	96a95166d90d61899910a4c82ad32198	1224	Pfam	PF13855	Leucine rich repeat	686	744	3.6e-07	T	IPR001611	Leucine-rich repeat	GO:0005515
KRH00125	96a95166d90d61899910a4c82ad32198	1224	Pfam	PF13516	Leucine Rich repeat	175	193	1.9	T	IPR001611	Leucine-rich repeat	GO:0005515
KRH00125	96a95166d90d61899910a4c82ad32198	1224	Pfam	PF13516	Leucine Rich repeat	1056	1072	1.1	T	IPR001611	Leucine-rich repeat	GO:0005515
KRH00125	96a95166d90d61899910a4c82ad32198	1224	Pfam	PF13516	Leucine Rich repeat	382	396	0.33	T	IPR001611	Leucine-rich repeat	GO:0005515
KRH00125	96a95166d90d61899910a4c82ad32198	1224	Pfam	PF00560	Leucine Rich Repeat	508	529	0.5	T	IPR001611	Leucine-rich repeat	GO:0005515
KRH00125	96a95166d90d61899910a4c82ad32198	1224	Pfam	PF08263	Leucine rich repeat N-terminal domain	32	64	3.5e-06	T	IPR013210	Leucine-rich repeat-containing N-terminal, plant-type	-
KRH00125	96a95166d90d61899910a4c82ad32198	1224	ProSiteProfiles	PS51450	Leucine-rich repeat profile.	383	404	8.11239	T	IPR001611	Leucine-rich repeat	GO:0005515
KRH00186	2f1678d9f37a586f8039f726df467d28	1096	Pfam	PF12799	Leucine Rich repeats (2 copies)	139	178	4.2e-06	T	IPR025875	Leucine rich repeat 4	-
KRH00186	2f1678d9f37a586f8039f726df467d28	1096	ProSitePatterns	PS00109	Tyrosine protein kinases specific active-site signature.	938	950	-	T	IPR008266	Tyrosine-protein kinase, active site	GO:0004672|GO:0006468
KRH00186	2f1678d9f37a586f8039f726df467d28	1096	Pfam	PF00069	Protein kinase domain	815	1085	1.2e-46	T	IPR000719	Protein kinase domain	GO:0004672|GO:0005524|GO:0006468
KRH00186	2f1678d9f37a586f8039f726df467d28	1096	Pfam	PF13855	Leucine rich repeat	186	246	2.4e-06	T	IPR001611	Leucine-rich repeat	GO:0005515
KRH00186	2f1678d9f37a586f8039f726df467d28	1096	Pfam	PF13855	Leucine rich repeat	594	650	2.6e-08	T	IPR001611	Leucine-rich repeat	GO:0005515
KRH00186	2f1678d9f37a586f8039f726df467d28	1096	Pfam	PF00560	Leucine Rich Repeat	545	567	0.4	T	IPR001611	Leucine-rich repeat	GO:0005515
KRH00186	2f1678d9f37a586f8039f726df467d28	1096	ProSiteProfiles	PS51450	Leucine-rich repeat profile.	665	687	8.07389	T	IPR001611	Leucine-rich repeat	GO:0005515
KRH00186	2f1678d9f37a586f8039f726df467d28	1096	Pfam	PF08263	Leucine rich repeat N-terminal domain	49	86	7.7e-09	T	IPR013210	Leucine-rich repeat-containing N-terminal, plant-type	-
KRH00186	2f1678d9f37a586f8039f726df467d28	1096	ProSiteProfiles	PS50011	Protein kinase domain profile.	814	1096	35.5378	T	IPR000719	Protein kinase domain	GO:0004672|GO:0005524|GO:0006468
KRG98724	66c8a93f3b05646d71a624e1ee4c6424	919	Pfam	PF00931	NB-ARC domain	180	389	4.1e-43	T	IPR002182	NB-ARC	GO:0043531
KRG98724	66c8a93f3b05646d71a624e1ee4c6424	919	Pfam	PF18052	Rx N-terminal domain	11	94	1.8e-09	T	IPR041118	Rx, N-terminal	-
KRG98610	fa2e2779fa724c2a5d67bdd48ad8471e	598	Pfam	PF00931	NB-ARC domain	2	191	2.4e-31	T	IPR002182	NB-ARC	GO:0043531
KRH08586	97dd0abe30e4135d6227e2ab05872ac7	1149	Pfam	PF00931	NB-ARC domain	207	431	6e-27	T	IPR002182	NB-ARC	GO:0043531
KRH08586	97dd0abe30e4135d6227e2ab05872ac7	1149	ProSiteProfiles	PS50104	TIR domain profile.	10	180	39.4174	T	IPR000157	Toll/interleukin-1 receptor homology (TIR) domain	GO:0007165
KRH08586	97dd0abe30e4135d6227e2ab05872ac7	1149	Pfam	PF01582	TIR domain	11	184	3.3e-45	T	IPR000157	Toll/interleukin-1 receptor homology (TIR) domain	GO:0007165
KRH20013	5f50ce7efd86fd3de4f7cbefb1516425	688	Pfam	PF08263	Leucine rich repeat N-terminal domain	24	63	0.00042	T	IPR013210	Leucine-rich repeat-containing N-terminal, plant-type	-
KRH20013	5f50ce7efd86fd3de4f7cbefb1516425	688	Pfam	PF00069	Protein kinase domain	379	653	1.9e-34	T	IPR000719	Protein kinase domain	GO:0004672|GO:0005524|GO:0006468
KRH20013	5f50ce7efd86fd3de4f7cbefb1516425	688	ProSiteProfiles	PS50011	Protein kinase domain profile.	375	660	31.9902	T	IPR000719	Protein kinase domain	GO:0004672|GO:0005524|GO:0006468
KRH20013	5f50ce7efd86fd3de4f7cbefb1516425	688	Pfam	PF13855	Leucine rich repeat	90	149	1.5e-06	T	IPR001611	Leucine-rich repeat	GO:0005515
KRH08985	0cbec070eafe56f1f453a8c48b4fa806	937	Pfam	PF13855	Leucine rich repeat	289	347	5.3e-07	T	IPR001611	Leucine-rich repeat	GO:0005515
KRH08985	0cbec070eafe56f1f453a8c48b4fa806	937	Pfam	PF08263	Leucine rich repeat N-terminal domain	1	32	2e-08	T	IPR013210	Leucine-rich repeat-containing N-terminal, plant-type	-
KRH08985	0cbec070eafe56f1f453a8c48b4fa806	937	ProSiteProfiles	PS51450	Leucine-rich repeat profile.	336	359	7.0728	T	IPR001611	Leucine-rich repeat	GO:0005515
KRG91381	cc6e55788ab39d5e030d4eb8e5eb2341	1021	ProSiteProfiles	PS51450	Leucine-rich repeat profile.	177	198	7.33462	T	IPR001611	Leucine-rich repeat	GO:0005515
KRG91381	cc6e55788ab39d5e030d4eb8e5eb2341	1021	ProSiteProfiles	PS51450	Leucine-rich repeat profile.	223	244	9.02107	T	IPR001611	Leucine-rich repeat	GO:0005515
KRG91381	cc6e55788ab39d5e030d4eb8e5eb2341	1021	Pfam	PF14381	Ethylene-responsive protein kinase Le-CTR1	653	725	5.4e-14	T	-	-
KRG91381	cc6e55788ab39d5e030d4eb8e5eb2341	1021	Pfam	PF00069	Protein kinase domain	818	995	7.1e-25	T	IPR000719	Protein kinase domain	GO:0004672|GO:0005524|GO:0006468
KRG91381	cc6e55788ab39d5e030d4eb8e5eb2341	1021	ProSiteProfiles	PS50011	Protein kinase domain profile.	787	1021	23.8349	T	IPR000719	Protein kinase domain	GO:0004672|GO:0005524|GO:0006468
KRG91381	cc6e55788ab39d5e030d4eb8e5eb2341	1021	Pfam	PF13855	Leucine rich repeat	203	258	5.4e-08	T	IPR001611	Leucine-rich repeat	GO:0005515
KRG91381	cc6e55788ab39d5e030d4eb8e5eb2341	1021	ProSitePatterns	PS00108	Serine/Threonine protein kinases active-site signature.	920	932	-	T	IPR008271	Serine/threonine-protein kinase, active site	GO:0004672|GO:0006468
KRH12234	8259191cc47b26efe5599c590763f745	1106	Pfam	PF20160	C-JID domain	966	1086	1.2e-05	T	IPR045344	C-JID domain	-
KRH12234	8259191cc47b26efe5599c590763f745	1106	Pfam	PF01582	TIR domain	10	175	8.3e-41	T	IPR000157	Toll/interleukin-1 receptor homology (TIR) domain	GO:0007165
KRH12234	8259191cc47b26efe5599c590763f745	1106	ProSiteProfiles	PS50104	TIR domain profile.	9	173	35.3393	T	IPR000157	Toll/interleukin-1 receptor homology (TIR) domain	GO:0007165
KRH12234	8259191cc47b26efe5599c590763f745	1106	Pfam	PF00931	NB-ARC domain	196	405	5.4e-29	T	IPR002182	NB-ARC	GO:0043531
KRH41865	5526f7ed5bbc790578e944a90ae5854a	1090	ProSiteProfiles	PS51450	Leucine-rich repeat profile.	259	280	7.25761	T	IPR001611	Leucine-rich repeat	GO:0005515
KRH08992	087b86f8107e41705f74c68433fee7ce	783	Pfam	PF13855	Leucine rich repeat	470	529	1.7e-08	T	IPR001611	Leucine-rich repeat	GO:0005515
KRH08992	087b86f8107e41705f74c68433fee7ce	783	Pfam	PF13855	Leucine rich repeat	162	221	9.2e-08	T	IPR001611	Leucine-rich repeat	GO:0005515
KRH08992	087b86f8107e41705f74c68433fee7ce	783	Pfam	PF08263	Leucine rich repeat N-terminal domain	40	80	7.3e-10	T	IPR013210	Leucine-rich repeat-containing N-terminal, plant-type	-
KRH14695	27b69a5f63bb95d81c091b1f602e2a96	650	Pfam	PF13855	Leucine rich repeat	333	389	1.6e-07	T	IPR001611	Leucine-rich repeat	GO:0005515
KRH14695	27b69a5f63bb95d81c091b1f602e2a96	650	Pfam	PF13855	Leucine rich repeat	477	533	9e-11	T	IPR001611	Leucine-rich repeat	GO:0005515
KRH14695	27b69a5f63bb95d81c091b1f602e2a96	650	Pfam	PF00560	Leucine Rich Repeat	64	86	0.74	T	IPR001611	Leucine-rich repeat	GO:0005515
KRH14695	27b69a5f63bb95d81c091b1f602e2a96	650	ProSiteProfiles	PS51450	Leucine-rich repeat profile.	208	230	7.19601	T	IPR001611	Leucine-rich repeat	GO:0005515
KRH17193	135da4bc5c26cc27da34446dc35dd5ba	1236	CDD	cd00009	AAA	87	215	8.21e-05	T	-	-
KRH17193	135da4bc5c26cc27da34446dc35dd5ba	1236	Pfam	PF00931	NB-ARC domain	91	322	2.6e-51	T	IPR002182	NB-ARC	GO:0043531
KRG98433	f62136b13e45b265914b1c4e63cdb8f2	1090	Pfam	PF08263	Leucine rich repeat N-terminal domain	36	75	1.8e-11	T	IPR013210	Leucine-rich repeat-containing N-terminal, plant-type	-
KRG98433	f62136b13e45b265914b1c4e63cdb8f2	1090	ProSitePatterns	PS00108	Serine/Threonine protein kinases active-site signature.	883	895	-	T	IPR008271	Serine/threonine-protein kinase, active site	GO:0004672|GO:0006468
KRG98433	f62136b13e45b265914b1c4e63cdb8f2	1090	Pfam	PF00069	Protein kinase domain	768	1037	5.5e-37	T	IPR000719	Protein kinase domain	GO:0004672|GO:0005524|GO:0006468
KRG98433	f62136b13e45b265914b1c4e63cdb8f2	1090	Pfam	PF13855	Leucine rich repeat	296	355	3e-09	T	IPR001611	Leucine-rich repeat	GO:0005515
KRG98433	f62136b13e45b265914b1c4e63cdb8f2	1090	ProSiteProfiles	PS50011	Protein kinase domain profile.	765	1047	33.6156	T	IPR000719	Protein kinase domain	GO:0004672|GO:0005524|GO:0006468
KRG98433	f62136b13e45b265914b1c4e63cdb8f2	1090	ProSitePatterns	PS00107	Protein kinases ATP-binding region signature.	771	794	-	T	IPR017441	Protein kinase, ATP binding site	GO:0005524
KRG98433	f62136b13e45b265914b1c4e63cdb8f2	1090	ProSiteProfiles	PS51450	Leucine-rich repeat profile.	631	653	7.65035	T	IPR001611	Leucine-rich repeat	GO:0005515
KRH45968	4cca2f813c1011c98c4303c779703666	882	Pfam	PF00931	NB-ARC domain	203	421	1.4e-25	T	IPR002182	NB-ARC	GO:0043531
KRH45968	4cca2f813c1011c98c4303c779703666	882	Pfam	PF07725	Leucine Rich Repeat	668	686	4.6e-06	T	IPR011713	Leucine-rich repeat 3	-
KRH45968	4cca2f813c1011c98c4303c779703666	882	Pfam	PF01582	TIR domain	24	191	1.2e-48	T	IPR000157	Toll/interleukin-1 receptor homology (TIR) domain	GO:0007165
KRH45968	4cca2f813c1011c98c4303c779703666	882	ProSiteProfiles	PS50104	TIR domain profile.	23	184	38.3052	T	IPR000157	Toll/interleukin-1 receptor homology (TIR) domain	GO:0007165
KRH04528	88d4dabc6d44e3db3ba48c5521e0f1d1	761	Pfam	PF00069	Protein kinase domain	453	742	1.3e-29	T	IPR000719	Protein kinase domain	GO:0004672|GO:0005524|GO:0006468
KRH04528	88d4dabc6d44e3db3ba48c5521e0f1d1	761	Pfam	PF13855	Leucine rich repeat	94	153	8.5e-08	T	IPR001611	Leucine-rich repeat	GO:0005515
KRH04528	88d4dabc6d44e3db3ba48c5521e0f1d1	761	Pfam	PF08263	Leucine rich repeat N-terminal domain	27	66	2.6e-10	T	IPR013210	Leucine-rich repeat-containing N-terminal, plant-type	-
KRH04528	88d4dabc6d44e3db3ba48c5521e0f1d1	761	ProSiteProfiles	PS50011	Protein kinase domain profile.	447	747	29.1634	T	IPR000719	Protein kinase domain	GO:0004672|GO:0005524|GO:0006468
KRH01111	62453c8581df107cb575090456143a68	874	Pfam	PF13855	Leucine rich repeat	299	336	9.3e-07	T	IPR001611	Leucine-rich repeat	GO:0005515
KRH01111	62453c8581df107cb575090456143a68	874	Pfam	PF13855	Leucine rich repeat	89	148	1.8e-09	T	IPR001611	Leucine-rich repeat	GO:0005515
KRH01111	62453c8581df107cb575090456143a68	874	ProSitePatterns	PS00107	Protein kinases ATP-binding region signature.	583	606	-	T	IPR017441	Protein kinase, ATP binding site	GO:0005524
KRH01111	62453c8581df107cb575090456143a68	874	ProSiteProfiles	PS51450	Leucine-rich repeat profile.	137	159	7.75046	T	IPR001611	Leucine-rich repeat	GO:0005515
KRH01111	62453c8581df107cb575090456143a68	874	Pfam	PF13516	Leucine Rich repeat	421	435	0.22	T	IPR001611	Leucine-rich repeat	GO:0005515
KRH01111	62453c8581df107cb575090456143a68	874	Pfam	PF00069	Protein kinase domain	583	841	8.3e-41	T	IPR000719	Protein kinase domain	GO:0004672|GO:0005524|GO:0006468
KRH01111	62453c8581df107cb575090456143a68	874	ProSitePatterns	PS00109	Tyrosine protein kinases specific active-site signature.	701	713	-	T	IPR008266	Tyrosine-protein kinase, active site	GO:0004672|GO:0006468
KRH01111	62453c8581df107cb575090456143a68	874	ProSiteProfiles	PS51450	Leucine-rich repeat profile.	113	136	7.17291	T	IPR001611	Leucine-rich repeat	GO:0005515
KRH01111	62453c8581df107cb575090456143a68	874	ProSiteProfiles	PS51450	Leucine-rich repeat profile.	278	300	7.91987	T	IPR001611	Leucine-rich repeat	GO:0005515
KRH01111	62453c8581df107cb575090456143a68	874	Pfam	PF00560	Leucine Rich Repeat	160	182	0.088	T	IPR001611	Leucine-rich repeat	GO:0005515
KRH01111	62453c8581df107cb575090456143a68	874	Pfam	PF00560	Leucine Rich Repeat	207	229	0.19	T	IPR001611	Leucine-rich repeat	GO:0005515
KRH01111	62453c8581df107cb575090456143a68	874	Pfam	PF00560	Leucine Rich Repeat	254	276	0.077	T	IPR001611	Leucine-rich repeat	GO:0005515
KRH01111	62453c8581df107cb575090456143a68	874	ProSiteProfiles	PS50011	Protein kinase domain profile.	577	845	35.6792	T	IPR000719	Protein kinase domain	GO:0004672|GO:0005524|GO:0006468
KRH01111	62453c8581df107cb575090456143a68	874	ProSiteProfiles	PS51450	Leucine-rich repeat profile.	184	206	8.08929	T	IPR001611	Leucine-rich repeat	GO:0005515
KRH14774	609e530991d9faf0aa82c6da46ac3e64	1099	ProSitePatterns	PS00107	Protein kinases ATP-binding region signature.	813	836	-	T	IPR017441	Protein kinase, ATP binding site	GO:0005524
KRH14774	609e530991d9faf0aa82c6da46ac3e64	1099	ProSiteProfiles	PS51450	Leucine-rich repeat profile.	219	241	7.85057	T	IPR001611	Leucine-rich repeat	GO:0005515
KRH14774	609e530991d9faf0aa82c6da46ac3e64	1099	Pfam	PF00069	Protein kinase domain	809	1075	7e-43	T	IPR000719	Protein kinase domain	GO:0004672|GO:0005524|GO:0006468
KRH14774	609e530991d9faf0aa82c6da46ac3e64	1099	Pfam	PF13855	Leucine rich repeat	614	672	3.2e-07	T	IPR001611	Leucine-rich repeat	GO:0005515
KRH14774	609e530991d9faf0aa82c6da46ac3e64	1099	Pfam	PF13855	Leucine rich repeat	493	552	6.7e-07	T	IPR001611	Leucine-rich repeat	GO:0005515
KRH14774	609e530991d9faf0aa82c6da46ac3e64	1099	ProSiteProfiles	PS51450	Leucine-rich repeat profile.	661	683	7.41933	T	IPR001611	Leucine-rich repeat	GO:0005515
KRH14774	609e530991d9faf0aa82c6da46ac3e64	1099	ProSitePatterns	PS00109	Tyrosine protein kinases specific active-site signature.	931	943	-	T	IPR008266	Tyrosine-protein kinase, active site	GO:0004672|GO:0006468
KRH14774	609e530991d9faf0aa82c6da46ac3e64	1099	ProSiteProfiles	PS50011	Protein kinase domain profile.	807	1078	34.3223	T	IPR000719	Protein kinase domain	GO:0004672|GO:0005524|GO:0006468
KRH37583	ef1f50583d0643364cebda30e652498b	1055	Pfam	PF01582	TIR domain	11	174	7.8e-39	T	IPR000157	Toll/interleukin-1 receptor homology (TIR) domain	GO:0007165
KRH37583	ef1f50583d0643364cebda30e652498b	1055	ProSiteProfiles	PS50104	TIR domain profile.	10	174	32.7684	T	IPR000157	Toll/interleukin-1 receptor homology (TIR) domain	GO:0007165
KRH37583	ef1f50583d0643364cebda30e652498b	1055	Pfam	PF00931	NB-ARC domain	197	409	6.2e-27	T	IPR002182	NB-ARC	GO:0043531
KRH46195	3c3e8e3365b7c4b531e55671483ce0cb	894	Pfam	PF18052	Rx N-terminal domain	8	94	2.1e-08	T	IPR041118	Rx, N-terminal	-
KRH46195	3c3e8e3365b7c4b531e55671483ce0cb	894	Pfam	PF00931	NB-ARC domain	185	417	2.5e-55	T	IPR002182	NB-ARC	GO:0043531
KRG89748	c33d1c95cd930d1d2ee31e676c6dcf3f	1258	Pfam	PF00931	NB-ARC domain	174	391	5.3e-46	T	IPR002182	NB-ARC	GO:0043531
KRG89748	c33d1c95cd930d1d2ee31e676c6dcf3f	1258	CDD	cd14798	RX-CC_like	13	89	2.54e-08	T	IPR038005	Virus X resistance protein-like, coiled-coil domain	-
KRG89748	c33d1c95cd930d1d2ee31e676c6dcf3f	1258	Pfam	PF18052	Rx N-terminal domain	13	103	9e-19	T	IPR041118	Rx, N-terminal	-
KRH08203	2576babb3add829a3b5b8067f0a184a7	376	ProSiteProfiles	PS50104	TIR domain profile.	1	170	16.6574	T	IPR000157	Toll/interleukin-1 receptor homology (TIR) domain	GO:0007165
KRH08203	2576babb3add829a3b5b8067f0a184a7	376	Pfam	PF00931	NB-ARC domain	203	359	2.2e-14	T	IPR002182	NB-ARC	GO:0043531
KRH08203	2576babb3add829a3b5b8067f0a184a7	376	Pfam	PF01582	TIR domain	42	171	1.3e-26	T	IPR000157	Toll/interleukin-1 receptor homology (TIR) domain	GO:0007165
KRH07413	75dfa97fde67706e2c16ebaec2834f43	991	Pfam	PF00931	NB-ARC domain	199	419	1.6e-32	T	IPR002182	NB-ARC	GO:0043531
KRH07413	75dfa97fde67706e2c16ebaec2834f43	991	CDD	cd00009	AAA	193	333	0.0011994	T	-	-
KRH07413	75dfa97fde67706e2c16ebaec2834f43	991	Pfam	PF01582	TIR domain	14	183	6.9e-40	T	IPR000157	Toll/interleukin-1 receptor homology (TIR) domain	GO:0007165
KRH07413	75dfa97fde67706e2c16ebaec2834f43	991	ProSiteProfiles	PS50104	TIR domain profile.	12	181	35.2184	T	IPR000157	Toll/interleukin-1 receptor homology (TIR) domain	GO:0007165
KRH67636	fcc38a04edb0435e4981c4472d6b0fb5	843	Pfam	PF12819	Malectin-like domain	37	366	7.1e-77	T	IPR024788	Malectin-like domain	-
KRH67636	fcc38a04edb0435e4981c4472d6b0fb5	843	Pfam	PF07714	Protein tyrosine and serine/threonine kinase	606	806	8.4e-44	T	IPR001245	Serine-threonine/tyrosine-protein kinase, catalytic domain	GO:0004672|GO:0006468
KRH67636	fcc38a04edb0435e4981c4472d6b0fb5	843	ProSiteProfiles	PS50011	Protein kinase domain profile.	604	843	37.0078	T	IPR000719	Protein kinase domain	GO:0004672|GO:0005524|GO:0006468
KRH67636	fcc38a04edb0435e4981c4472d6b0fb5	843	ProSitePatterns	PS00108	Serine/Threonine protein kinases active-site signature.	726	738	-	T	IPR008271	Serine/threonine-protein kinase, active site	GO:0004672|GO:0006468
KRH67636	fcc38a04edb0435e4981c4472d6b0fb5	843	ProSitePatterns	PS00107	Protein kinases ATP-binding region signature.	610	632	-	T	IPR017441	Protein kinase, ATP binding site	GO:0005524
KRH67636	fcc38a04edb0435e4981c4472d6b0fb5	843	Pfam	PF13855	Leucine rich repeat	461	501	8.9e-07	T	IPR001611	Leucine-rich repeat	GO:0005515
KRH67636	fcc38a04edb0435e4981c4472d6b0fb5	843	CDD	cd14066	STKc_IRAK	610	822	2.24e-84	T	-	-
KRH56223	a8f547879de04ed1ec726cb55973c6f6	943	CDD	cd14798	RX-CC_like	2	131	1.1e-34	T	IPR038005	Virus X resistance protein-like, coiled-coil domain	-
KRH56223	a8f547879de04ed1ec726cb55973c6f6	943	Pfam	PF00931	NB-ARC domain	181	429	2.4e-60	T	IPR002182	NB-ARC	GO:0043531
KRH56223	a8f547879de04ed1ec726cb55973c6f6	943	Pfam	PF18052	Rx N-terminal domain	5	85	7e-22	T	IPR041118	Rx, N-terminal	-
KRH20220	117a22c9aa838fc2c553a8d6562d431a	455	Pfam	PF13516	Leucine Rich repeat	252	272	0.22	T	IPR001611	Leucine-rich repeat	GO:0005515
KRH20220	117a22c9aa838fc2c553a8d6562d431a	455	Pfam	PF13516	Leucine Rich repeat	276	296	0.86	T	IPR001611	Leucine-rich repeat	GO:0005515
KRH20220	117a22c9aa838fc2c553a8d6562d431a	455	Pfam	PF13855	Leucine rich repeat	181	240	1.4e-06	T	IPR001611	Leucine-rich repeat	GO:0005515
KRH20220	117a22c9aa838fc2c553a8d6562d431a	455	Pfam	PF13855	Leucine rich repeat	108	168	7.7e-07	T	IPR001611	Leucine-rich repeat	GO:0005515
KRH20220	117a22c9aa838fc2c553a8d6562d431a	455	Pfam	PF13855	Leucine rich repeat	349	409	5.9e-07	T	IPR001611	Leucine-rich repeat	GO:0005515
KRH15990	734f5d7a7be22c32df1385287134c078	1087	Pfam	PF08263	Leucine rich repeat N-terminal domain	25	66	3.2e-06	T	IPR013210	Leucine-rich repeat-containing N-terminal, plant-type	-
KRH15990	734f5d7a7be22c32df1385287134c078	1087	Pfam	PF00069	Protein kinase domain	762	1031	5.6e-40	T	IPR000719	Protein kinase domain	GO:0004672|GO:0005524|GO:0006468
KRH15990	734f5d7a7be22c32df1385287134c078	1087	Pfam	PF13855	Leucine rich repeat	504	563	4.7e-09	T	IPR001611	Leucine-rich repeat	GO:0005515
KRH15990	734f5d7a7be22c32df1385287134c078	1087	ProSiteProfiles	PS51450	Leucine-rich repeat profile.	625	647	7.0882	T	IPR001611	Leucine-rich repeat	GO:0005515
KRH15990	734f5d7a7be22c32df1385287134c078	1087	ProSiteProfiles	PS50011	Protein kinase domain profile.	759	1042	35.5096	T	IPR000719	Protein kinase domain	GO:0004672|GO:0005524|GO:0006468
KRH15990	734f5d7a7be22c32df1385287134c078	1087	ProSitePatterns	PS00107	Protein kinases ATP-binding region signature.	765	788	-	T	IPR017441	Protein kinase, ATP binding site	GO:0005524
KRH15990	734f5d7a7be22c32df1385287134c078	1087	Pfam	PF00560	Leucine Rich Repeat	408	429	1.8	T	IPR001611	Leucine-rich repeat	GO:0005515
KRH15990	734f5d7a7be22c32df1385287134c078	1087	Pfam	PF00560	Leucine Rich Repeat	598	623	0.13	T	IPR001611	Leucine-rich repeat	GO:0005515
KRH15990	734f5d7a7be22c32df1385287134c078	1087	ProSitePatterns	PS00108	Serine/Threonine protein kinases active-site signature.	881	893	-	T	IPR008271	Serine/threonine-protein kinase, active site	GO:0004672|GO:0006468
KRH40648	1e296976420d8bf6f0a69174ffca7000	844	Pfam	PF08263	Leucine rich repeat N-terminal domain	33	70	1.8e-10	T	IPR013210	Leucine-rich repeat-containing N-terminal, plant-type	-
KRH40648	1e296976420d8bf6f0a69174ffca7000	844	ProSiteProfiles	PS51450	Leucine-rich repeat profile.	111	132	7.47323	T	IPR001611	Leucine-rich repeat	GO:0005515
KRH40648	1e296976420d8bf6f0a69174ffca7000	844	ProSiteProfiles	PS51450	Leucine-rich repeat profile.	695	718	7.35002	T	IPR001611	Leucine-rich repeat	GO:0005515
KRH52439	8f00dad9178720f4847b99f59afe44dc	638	Pfam	PF13516	Leucine Rich repeat	235	258	0.056	T	IPR001611	Leucine-rich repeat	GO:0005515
KRH52439	8f00dad9178720f4847b99f59afe44dc	638	Pfam	PF13516	Leucine Rich repeat	342	363	0.42	T	IPR001611	Leucine-rich repeat	GO:0005515
KRH52439	8f00dad9178720f4847b99f59afe44dc	638	Pfam	PF13516	Leucine Rich repeat	553	575	0.026	T	IPR001611	Leucine-rich repeat	GO:0005515
KRH52439	8f00dad9178720f4847b99f59afe44dc	638	Pfam	PF00646	F-box domain	70	108	3.8e-06	T	IPR001810	F-box domain	GO:0005515
KRH76431	cfe2227abe385bb7bcb454b13770833c	773	ProSiteProfiles	PS50011	Protein kinase domain profile.	713	773	9.75742	T	IPR000719	Protein kinase domain	GO:0004672|GO:0005524|GO:0006468
KRH76431	cfe2227abe385bb7bcb454b13770833c	773	Pfam	PF13855	Leucine rich repeat	549	607	2.6e-09	T	IPR001611	Leucine-rich repeat	GO:0005515
KRH76431	cfe2227abe385bb7bcb454b13770833c	773	Pfam	PF13855	Leucine rich repeat	428	487	3.3e-08	T	IPR001611	Leucine-rich repeat	GO:0005515
KRH76431	cfe2227abe385bb7bcb454b13770833c	773	Pfam	PF08263	Leucine rich repeat N-terminal domain	43	80	5.1e-10	T	IPR013210	Leucine-rich repeat-containing N-terminal, plant-type	-
KRH76431	cfe2227abe385bb7bcb454b13770833c	773	ProSitePatterns	PS00107	Protein kinases ATP-binding region signature.	719	742	-	T	IPR017441	Protein kinase, ATP binding site	GO:0005524
KRH21237	9738ac62ebc83a9b638c2bdb476707e1	411	Pfam	PF12799	Leucine Rich repeats (2 copies)	190	225	3.1e-07	T	IPR025875	Leucine rich repeat 4	-
KRH21237	9738ac62ebc83a9b638c2bdb476707e1	411	Pfam	PF13855	Leucine rich repeat	238	297	1.1e-09	T	IPR001611	Leucine-rich repeat	GO:0005515
KRH12894	76f4a7504ba39a193d2bb8c12f186a1b	1023	Pfam	PF08263	Leucine rich repeat N-terminal domain	41	80	2.1e-12	T	IPR013210	Leucine-rich repeat-containing N-terminal, plant-type	-
KRH12894	76f4a7504ba39a193d2bb8c12f186a1b	1023	Pfam	PF13855	Leucine rich repeat	550	608	9e-09	T	IPR001611	Leucine-rich repeat	GO:0005515
KRH12894	76f4a7504ba39a193d2bb8c12f186a1b	1023	ProSitePatterns	PS00108	Serine/Threonine protein kinases active-site signature.	845	857	-	T	IPR008271	Serine/threonine-protein kinase, active site	GO:0004672|GO:0006468
KRH12894	76f4a7504ba39a193d2bb8c12f186a1b	1023	Pfam	PF13516	Leucine Rich repeat	473	489	0.78	T	IPR001611	Leucine-rich repeat	GO:0005515
KRH12894	76f4a7504ba39a193d2bb8c12f186a1b	1023	ProSiteProfiles	PS50011	Protein kinase domain profile.	714	1021	36.6968	T	IPR000719	Protein kinase domain	GO:0004672|GO:0005524|GO:0006468
KRH12894	76f4a7504ba39a193d2bb8c12f186a1b	1023	ProSitePatterns	PS00107	Protein kinases ATP-binding region signature.	720	743	-	T	IPR017441	Protein kinase, ATP binding site	GO:0005524
KRH12894	76f4a7504ba39a193d2bb8c12f186a1b	1023	ProSiteProfiles	PS51450	Leucine-rich repeat profile.	476	497	7.0728	T	IPR001611	Leucine-rich repeat	GO:0005515
KRH12894	76f4a7504ba39a193d2bb8c12f186a1b	1023	Pfam	PF00069	Protein kinase domain	716	964	8e-42	T	IPR000719	Protein kinase domain	GO:0004672|GO:0005524|GO:0006468
KRG95745	6c0a1822f861741b4b660ceb840dfb32	1022	ProSitePatterns	PS00107	Protein kinases ATP-binding region signature.	716	740	-	T	IPR017441	Protein kinase, ATP binding site	GO:0005524
KRG95745	6c0a1822f861741b4b660ceb840dfb32	1022	ProSitePatterns	PS00108	Serine/Threonine protein kinases active-site signature.	837	849	-	T	IPR008271	Serine/threonine-protein kinase, active site	GO:0004672|GO:0006468
KRG95745	6c0a1822f861741b4b660ceb840dfb32	1022	Pfam	PF00069	Protein kinase domain	712	983	6.5e-47	T	IPR000719	Protein kinase domain	GO:0004672|GO:0005524|GO:0006468
KRG95745	6c0a1822f861741b4b660ceb840dfb32	1022	Pfam	PF13855	Leucine rich repeat	534	593	2.8e-10	T	IPR001611	Leucine-rich repeat	GO:0005515
KRG95745	6c0a1822f861741b4b660ceb840dfb32	1022	Pfam	PF13855	Leucine rich repeat	175	232	4.7e-07	T	IPR001611	Leucine-rich repeat	GO:0005515
KRG95745	6c0a1822f861741b4b660ceb840dfb32	1022	Pfam	PF08263	Leucine rich repeat N-terminal domain	30	74	4e-09	T	IPR013210	Leucine-rich repeat-containing N-terminal, plant-type	-
KRG95745	6c0a1822f861741b4b660ceb840dfb32	1022	ProSiteProfiles	PS50011	Protein kinase domain profile.	710	993	38.4636	T	IPR000719	Protein kinase domain	GO:0004672|GO:0005524|GO:0006468
KRG95188	292a4e55d63c1b86dd7eb3c4407e77bc	877	CDD	cd14798	RX-CC_like	8	134	9.86e-14	T	IPR038005	Virus X resistance protein-like, coiled-coil domain	-
KRG95188	292a4e55d63c1b86dd7eb3c4407e77bc	877	Pfam	PF00931	NB-ARC domain	174	426	4e-46	T	IPR002182	NB-ARC	GO:0043531
KRG95188	292a4e55d63c1b86dd7eb3c4407e77bc	877	Pfam	PF18052	Rx N-terminal domain	11	101	3.3e-22	T	IPR041118	Rx, N-terminal	-
KRH70227	c170e7a4cf8cb95a05fbf4abc2b893d1	426	Pfam	PF00931	NB-ARC domain	202	404	8.9e-22	T	IPR002182	NB-ARC	GO:0043531
KRH70227	c170e7a4cf8cb95a05fbf4abc2b893d1	426	Pfam	PF01582	TIR domain	18	182	7.9e-45	T	IPR000157	Toll/interleukin-1 receptor homology (TIR) domain	GO:0007165
KRH70227	c170e7a4cf8cb95a05fbf4abc2b893d1	426	ProSiteProfiles	PS50104	TIR domain profile.	16	184	38.9097	T	IPR000157	Toll/interleukin-1 receptor homology (TIR) domain	GO:0007165
KRH42737	9edf872a9fc93418c5f7a19bada3536b	946	ProSitePatterns	PS00107	Protein kinases ATP-binding region signature.	602	624	-	T	IPR017441	Protein kinase, ATP binding site	GO:0005524
KRH42737	9edf872a9fc93418c5f7a19bada3536b	946	Pfam	PF07714	Protein tyrosine and serine/threonine kinase	599	834	1.7e-47	T	IPR001245	Serine-threonine/tyrosine-protein kinase, catalytic domain	GO:0004672|GO:0006468
KRH42737	9edf872a9fc93418c5f7a19bada3536b	946	ProSiteProfiles	PS50011	Protein kinase domain profile.	596	876	41.4458	T	IPR000719	Protein kinase domain	GO:0004672|GO:0005524|GO:0006468
KRH42737	9edf872a9fc93418c5f7a19bada3536b	946	ProSitePatterns	PS00108	Serine/Threonine protein kinases active-site signature.	721	733	-	T	IPR008271	Serine/threonine-protein kinase, active site	GO:0004672|GO:0006468
KRH42737	9edf872a9fc93418c5f7a19bada3536b	946	CDD	cd14066	STKc_IRAK	602	875	1.43e-92	T	-	-
KRH42737	9edf872a9fc93418c5f7a19bada3536b	946	Pfam	PF13855	Leucine rich repeat	443	484	1.4e-06	T	IPR001611	Leucine-rich repeat	GO:0005515
KRH42737	9edf872a9fc93418c5f7a19bada3536b	946	Pfam	PF13855	Leucine rich repeat	149	207	5.1e-08	T	IPR001611	Leucine-rich repeat	GO:0005515
KRH42737	9edf872a9fc93418c5f7a19bada3536b	946	Pfam	PF08263	Leucine rich repeat N-terminal domain	389	421	0.026	T	IPR013210	Leucine-rich repeat-containing N-terminal, plant-type	-
KRH42737	9edf872a9fc93418c5f7a19bada3536b	946	Pfam	PF08263	Leucine rich repeat N-terminal domain	88	122	4.6e-05	T	IPR013210	Leucine-rich repeat-containing N-terminal, plant-type	-
KRH42737	9edf872a9fc93418c5f7a19bada3536b	946	Pfam	PF00560	Leucine Rich Repeat	247	267	0.32	T	IPR001611	Leucine-rich repeat	GO:0005515
KRH42737	9edf872a9fc93418c5f7a19bada3536b	946	ProSiteProfiles	PS51450	Leucine-rich repeat profile.	150	172	7.51944	T	IPR001611	Leucine-rich repeat	GO:0005515
KRH20675	bd655ead62ccf4273190e2ecdc5d4df7	874	Pfam	PF00931	NB-ARC domain	3	75	2.9e-15	T	IPR002182	NB-ARC	GO:0043531
KRH55577	28dea35bca8c3fcac97f739c1049a94a	1143	ProSiteProfiles	PS50104	TIR domain profile.	19	189	40.4249	T	IPR000157	Toll/interleukin-1 receptor homology (TIR) domain	GO:0007165
KRH55577	28dea35bca8c3fcac97f739c1049a94a	1143	Pfam	PF00931	NB-ARC domain	205	438	5.4e-24	T	IPR002182	NB-ARC	GO:0043531
KRH55577	28dea35bca8c3fcac97f739c1049a94a	1143	Pfam	PF01582	TIR domain	21	195	1.2e-42	T	IPR000157	Toll/interleukin-1 receptor homology (TIR) domain	GO:0007165
KRH55577	28dea35bca8c3fcac97f739c1049a94a	1143	ProSiteProfiles	PS51450	Leucine-rich repeat profile.	864	885	7.41163	T	IPR001611	Leucine-rich repeat	GO:0005515
KRH55932	ad3e204ca8f8705a988109ad18d72e57	419	Pfam	PF13855	Leucine rich repeat	249	307	1.2e-06	T	IPR001611	Leucine-rich repeat	GO:0005515
KRH55932	ad3e204ca8f8705a988109ad18d72e57	419	Pfam	PF13855	Leucine rich repeat	131	188	1.2e-07	T	IPR001611	Leucine-rich repeat	GO:0005515
KRH06825	c881995a7cc7d01ba4e057a483a6740d	136	Pfam	PF13855	Leucine rich repeat	11	48	4.4e-07	T	IPR001611	Leucine-rich repeat	GO:0005515
KRH06825	c881995a7cc7d01ba4e057a483a6740d	136	Pfam	PF00560	Leucine Rich Repeat	61	80	0.014	T	IPR001611	Leucine-rich repeat	GO:0005515
KRH74627	319cf291505149d42659546b2ef826dc	1452	Pfam	PF07725	Leucine Rich Repeat	615	634	1e-07	T	IPR011713	Leucine-rich repeat 3	-
KRH74627	319cf291505149d42659546b2ef826dc	1452	Pfam	PF00931	NB-ARC domain	207	419	2.9e-30	T	IPR002182	NB-ARC	GO:0043531
KRH74627	319cf291505149d42659546b2ef826dc	1452	Pfam	PF01582	TIR domain	22	191	1e-44	T	IPR000157	Toll/interleukin-1 receptor homology (TIR) domain	GO:0007165
KRH74627	319cf291505149d42659546b2ef826dc	1452	ProSiteProfiles	PS50104	TIR domain profile.	20	186	35.4683	T	IPR000157	Toll/interleukin-1 receptor homology (TIR) domain	GO:0007165
RCW19477	15079d5afcfbc628af5e92b1da4dee8e	758	ProSiteProfiles	PS50104	TIR domain profile.	33	177	38.4825	T	IPR000157	Toll/interleukin-1 receptor homology (TIR) domain	GO:0007165
RCW19477	15079d5afcfbc628af5e92b1da4dee8e	758	Pfam	PF00931	NB-ARC domain	460	688	4.7e-33	T	IPR002182	NB-ARC	GO:0043531
RCW19477	15079d5afcfbc628af5e92b1da4dee8e	758	CDD	cd00009	AAA	455	612	4.81e-05	T	-	-
RCW19477	15079d5afcfbc628af5e92b1da4dee8e	758	Pfam	PF01582	TIR domain	34	199	1.2e-43	T	IPR000157	Toll/interleukin-1 receptor homology (TIR) domain	GO:0007165
KRH01108	0d82a84a8a26d99955c17da746a5426b	785	ProSitePatterns	PS00107	Protein kinases ATP-binding region signature.	494	517	-	T	IPR017441	Protein kinase, ATP binding site	GO:0005524
KRH01108	0d82a84a8a26d99955c17da746a5426b	785	ProSiteProfiles	PS51450	Leucine-rich repeat profile.	249	271	7.28072	T	IPR001611	Leucine-rich repeat	GO:0005515
KRH01108	0d82a84a8a26d99955c17da746a5426b	785	Pfam	PF00560	Leucine Rich Repeat	177	199	0.13	T	IPR001611	Leucine-rich repeat	GO:0005515
KRH01108	0d82a84a8a26d99955c17da746a5426b	785	ProSiteProfiles	PS50011	Protein kinase domain profile.	488	756	35.6085	T	IPR000719	Protein kinase domain	GO:0004672|GO:0005524|GO:0006468
KRH01108	0d82a84a8a26d99955c17da746a5426b	785	Pfam	PF00069	Protein kinase domain	494	752	8.8e-41	T	IPR000719	Protein kinase domain	GO:0004672|GO:0005524|GO:0006468
KRH01108	0d82a84a8a26d99955c17da746a5426b	785	Pfam	PF13855	Leucine rich repeat	105	164	6.7e-07	T	IPR001611	Leucine-rich repeat	GO:0005515
KRH01108	0d82a84a8a26d99955c17da746a5426b	785	ProSitePatterns	PS00109	Tyrosine protein kinases specific active-site signature.	612	624	-	T	IPR008266	Tyrosine-protein kinase, active site	GO:0004672|GO:0006468
KRH09428	35c697d056d3215e6ceb20110764b3d1	1105	Pfam	PF00931	NB-ARC domain	207	412	3e-34	T	IPR002182	NB-ARC	GO:0043531
KRH09428	35c697d056d3215e6ceb20110764b3d1	1105	Pfam	PF01582	TIR domain	12	180	1.7e-44	T	IPR000157	Toll/interleukin-1 receptor homology (TIR) domain	GO:0007165
KRH09428	35c697d056d3215e6ceb20110764b3d1	1105	ProSiteProfiles	PS50104	TIR domain profile.	10	177	36.0083	T	IPR000157	Toll/interleukin-1 receptor homology (TIR) domain	GO:0007165
KRH09428	35c697d056d3215e6ceb20110764b3d1	1105	CDD	cd00009	AAA	192	329	0.00198802	T	-	-
KRH04919	b62f0b14b8445308ea470dc4859137a1	650	ProSitePatterns	PS00107	Protein kinases ATP-binding region signature.	347	369	-	T	IPR017441	Protein kinase, ATP binding site	GO:0005524
KRH04919	b62f0b14b8445308ea470dc4859137a1	650	Pfam	PF13855	Leucine rich repeat	117	176	2.2e-10	T	IPR001611	Leucine-rich repeat	GO:0005515
KRH04919	b62f0b14b8445308ea470dc4859137a1	650	Pfam	PF00069	Protein kinase domain	346	544	8.9e-31	T	IPR000719	Protein kinase domain	GO:0004672|GO:0005524|GO:0006468
KRH04919	b62f0b14b8445308ea470dc4859137a1	650	Pfam	PF08263	Leucine rich repeat N-terminal domain	30	64	4.1e-08	T	IPR013210	Leucine-rich repeat-containing N-terminal, plant-type	-
KRH04919	b62f0b14b8445308ea470dc4859137a1	650	ProSiteProfiles	PS50011	Protein kinase domain profile.	341	650	27.4108	T	IPR000719	Protein kinase domain	GO:0004672|GO:0005524|GO:0006468
KRH20524	f44f2cc73ac24a79e152fff6076bf4cf	699	Pfam	PF07714	Protein tyrosine and serine/threonine kinase	424	695	1.8e-41	T	IPR001245	Serine-threonine/tyrosine-protein kinase, catalytic domain	GO:0004672|GO:0006468
KRH20524	f44f2cc73ac24a79e152fff6076bf4cf	699	ProSiteProfiles	PS51450	Leucine-rich repeat profile.	118	140	7.0882	T	IPR001611	Leucine-rich repeat	GO:0005515
KRH20524	f44f2cc73ac24a79e152fff6076bf4cf	699	Pfam	PF08263	Leucine rich repeat N-terminal domain	33	69	0.00042	T	IPR013210	Leucine-rich repeat-containing N-terminal, plant-type	-
KRH20524	f44f2cc73ac24a79e152fff6076bf4cf	699	ProSiteProfiles	PS50011	Protein kinase domain profile.	421	699	33.8135	T	IPR000719	Protein kinase domain	GO:0004672|GO:0005524|GO:0006468
KRH04727	1e746e92f4080de477f90a6e8b26db0d	226	Pfam	PF12799	Leucine Rich repeats (2 copies)	16	55	6.9e-08	T	IPR025875	Leucine rich repeat 4	-
KRH10924	289547eb8f80d1326cc67cf35eefb4f5	599	Pfam	PF13855	Leucine rich repeat	418	475	9e-09	T	IPR001611	Leucine-rich repeat	GO:0005515
KRH10924	289547eb8f80d1326cc67cf35eefb4f5	599	Pfam	PF12819	Malectin-like domain	3	336	1e-56	T	IPR024788	Malectin-like domain	-
KRH59109	95152c2d115a266a6d91cfe1f45dc648	1351	Pfam	PF13855	Leucine rich repeat	733	793	3.9e-09	T	IPR001611	Leucine-rich repeat	GO:0005515
KRH59109	95152c2d115a266a6d91cfe1f45dc648	1351	Pfam	PF03106	WRKY DNA -binding domain	1272	1331	1.7e-21	T	IPR003657	WRKY domain	GO:0003700|GO:0006355|GO:0043565
KRH59109	95152c2d115a266a6d91cfe1f45dc648	1351	ProSiteProfiles	PS50811	WRKY domain profile.	1266	1329	19.2213	T	IPR003657	WRKY domain	GO:0003700|GO:0006355|GO:0043565
KRH59109	95152c2d115a266a6d91cfe1f45dc648	1351	Pfam	PF01582	TIR domain	14	175	3.8e-28	T	IPR000157	Toll/interleukin-1 receptor homology (TIR) domain	GO:0007165
KRH59109	95152c2d115a266a6d91cfe1f45dc648	1351	ProSiteProfiles	PS50104	TIR domain profile.	12	172	23.2259	T	IPR000157	Toll/interleukin-1 receptor homology (TIR) domain	GO:0007165
KRH12371	2390da765bedfee3ababe2f1d597f539	316	Pfam	PF00560	Leucine Rich Repeat	209	224	1.3	T	IPR001611	Leucine-rich repeat	GO:0005515
KRH12371	2390da765bedfee3ababe2f1d597f539	316	Pfam	PF00560	Leucine Rich Repeat	48	70	0.16	T	IPR001611	Leucine-rich repeat	GO:0005515
KRG97358	fd30d4640dcaa6e08b5f05cf3ada3600	928	Pfam	PF13855	Leucine rich repeat	90	145	2.3e-07	T	IPR001611	Leucine-rich repeat	GO:0005515
KRG97358	fd30d4640dcaa6e08b5f05cf3ada3600	928	CDD	cd14066	STKc_IRAK	587	860	9.45e-97	T	-	-
KRG97358	fd30d4640dcaa6e08b5f05cf3ada3600	928	ProSitePatterns	PS00108	Serine/Threonine protein kinases active-site signature.	706	718	-	T	IPR008271	Serine/threonine-protein kinase, active site	GO:0004672|GO:0006468
KRG97358	fd30d4640dcaa6e08b5f05cf3ada3600	928	Pfam	PF08263	Leucine rich repeat N-terminal domain	329	362	0.019	T	IPR013210	Leucine-rich repeat-containing N-terminal, plant-type	-
KRG97358	fd30d4640dcaa6e08b5f05cf3ada3600	928	Pfam	PF08263	Leucine rich repeat N-terminal domain	44	64	0.0057	T	IPR013210	Leucine-rich repeat-containing N-terminal, plant-type	-
KRG97358	fd30d4640dcaa6e08b5f05cf3ada3600	928	ProSiteProfiles	PS51450	Leucine-rich repeat profile.	91	113	7.22681	T	IPR001611	Leucine-rich repeat	GO:0005515
KRG97358	fd30d4640dcaa6e08b5f05cf3ada3600	928	ProSitePatterns	PS00107	Protein kinases ATP-binding region signature.	587	609	-	T	IPR017441	Protein kinase, ATP binding site	GO:0005524
KRG97358	fd30d4640dcaa6e08b5f05cf3ada3600	928	ProSiteProfiles	PS50011	Protein kinase domain profile.	581	861	41.3186	T	IPR000719	Protein kinase domain	GO:0004672|GO:0005524|GO:0006468
KRG97358	fd30d4640dcaa6e08b5f05cf3ada3600	928	Pfam	PF07714	Protein tyrosine and serine/threonine kinase	584	855	1.1e-47	T	IPR001245	Serine-threonine/tyrosine-protein kinase, catalytic domain	GO:0004672|GO:0006468
KRG97358	fd30d4640dcaa6e08b5f05cf3ada3600	928	Pfam	PF00560	Leucine Rich Repeat	188	208	0.59	T	IPR001611	Leucine-rich repeat	GO:0005515
KRH08069	9007645023729c199efecf4c793f29a9	1421	CDD	cd06222	RNase_H_like	1238	1295	4.68e-09	T	IPR044730	Ribonuclease H-like domain, plant type	-
KRH08069	9007645023729c199efecf4c793f29a9	1421	Pfam	PF00931	NB-ARC domain	198	415	1.2e-31	T	IPR002182	NB-ARC	GO:0043531
KRH08069	9007645023729c199efecf4c793f29a9	1421	Pfam	PF13456	Reverse transcriptase-like	1239	1300	5.3e-06	T	IPR002156	Ribonuclease H domain	GO:0003676|GO:0004523
KRH08069	9007645023729c199efecf4c793f29a9	1421	Pfam	PF01582	TIR domain	13	174	1.8e-42	T	IPR000157	Toll/interleukin-1 receptor homology (TIR) domain	GO:0007165
KRH08069	9007645023729c199efecf4c793f29a9	1421	ProSiteProfiles	PS50104	TIR domain profile.	12	178	39.7882	T	IPR000157	Toll/interleukin-1 receptor homology (TIR) domain	GO:0007165
KRH73362	68d9eecb021d85fda1f4d205068d5187	316	Pfam	PF13855	Leucine rich repeat	3	43	1e-07	T	IPR001611	Leucine-rich repeat	GO:0005515
KRH60555	6647105b02cb316a1463bc830e9ec71b	927	ProSiteProfiles	PS51450	Leucine-rich repeat profile.	259	280	7.25761	T	IPR001611	Leucine-rich repeat	GO:0005515
KRH47578	f2fcd8e0e077ac950629528e50023a7d	1090	Pfam	PF00931	NB-ARC domain	239	464	3.7e-30	T	IPR002182	NB-ARC	GO:0043531
KRH47578	f2fcd8e0e077ac950629528e50023a7d	1090	Pfam	PF01582	TIR domain	52	221	1.8e-46	T	IPR000157	Toll/interleukin-1 receptor homology (TIR) domain	GO:0007165
KRH47578	f2fcd8e0e077ac950629528e50023a7d	1090	Pfam	PF07725	Leucine Rich Repeat	649	667	6.4e-05	T	IPR011713	Leucine-rich repeat 3	-
KRH47578	f2fcd8e0e077ac950629528e50023a7d	1090	ProSiteProfiles	PS50104	TIR domain profile.	51	215	34.485	T	IPR000157	Toll/interleukin-1 receptor homology (TIR) domain	GO:0007165
KRH65454	72b139048db777718b3f11bf38dfd1c9	1249	Pfam	PF18052	Rx N-terminal domain	10	98	1.5e-18	T	IPR041118	Rx, N-terminal	-
KRH65454	72b139048db777718b3f11bf38dfd1c9	1249	Pfam	PF00931	NB-ARC domain	160	384	1.1e-51	T	IPR002182	NB-ARC	GO:0043531
KRH07285	07520c1800d503222fd8a11b469c9783	1011	Pfam	PF00069	Protein kinase domain	689	967	7.5e-51	T	IPR000719	Protein kinase domain	GO:0004672|GO:0005524|GO:0006468
KRH07285	07520c1800d503222fd8a11b469c9783	1011	ProSitePatterns	PS00108	Serine/Threonine protein kinases active-site signature.	821	833	-	T	IPR008271	Serine/threonine-protein kinase, active site	GO:0004672|GO:0006468
KRH07285	07520c1800d503222fd8a11b469c9783	1011	ProSiteProfiles	PS50011	Protein kinase domain profile.	687	970	38.4353	T	IPR000719	Protein kinase domain	GO:0004672|GO:0005524|GO:0006468
KRH07285	07520c1800d503222fd8a11b469c9783	1011	ProSiteProfiles	PS51450	Leucine-rich repeat profile.	526	548	7.55024	T	IPR001611	Leucine-rich repeat	GO:0005515
KRH07285	07520c1800d503222fd8a11b469c9783	1011	ProSitePatterns	PS00107	Protein kinases ATP-binding region signature.	693	716	-	T	IPR017441	Protein kinase, ATP binding site	GO:0005524
KRH07285	07520c1800d503222fd8a11b469c9783	1011	Pfam	PF08263	Leucine rich repeat N-terminal domain	28	66	1.8e-06	T	IPR013210	Leucine-rich repeat-containing N-terminal, plant-type	-
KRH21099	5f7464659323996f225539b6eca6b8c0	311	Pfam	PF13516	Leucine Rich repeat	193	211	0.048	T	IPR001611	Leucine-rich repeat	GO:0005515
KRH21099	5f7464659323996f225539b6eca6b8c0	311	Pfam	PF13516	Leucine Rich repeat	109	127	0.7	T	IPR001611	Leucine-rich repeat	GO:0005515
KRH21099	5f7464659323996f225539b6eca6b8c0	311	Pfam	PF12937	F-box-like	14	60	7.5e-10	T	IPR001810	F-box domain	GO:0005515
KRH21099	5f7464659323996f225539b6eca6b8c0	311	ProSiteProfiles	PS50181	F-box domain profile.	11	58	10.8222	T	IPR001810	F-box domain	GO:0005515
KRH54143	f12910f28fc549e8fb7386cb83732d6c	876	Pfam	PF18052	Rx N-terminal domain	11	96	7.3e-20	T	IPR041118	Rx, N-terminal	-
KRH54143	f12910f28fc549e8fb7386cb83732d6c	876	CDD	cd14798	RX-CC_like	2	134	5.48e-15	T	IPR038005	Virus X resistance protein-like, coiled-coil domain	-
KRH54143	f12910f28fc549e8fb7386cb83732d6c	876	Pfam	PF00931	NB-ARC domain	193	427	1e-39	T	IPR002182	NB-ARC	GO:0043531
KRH54143	f12910f28fc549e8fb7386cb83732d6c	876	Pfam	PF13855	Leucine rich repeat	583	639	1.5e-08	T	IPR001611	Leucine-rich repeat	GO:0005515
KRH44489	604f8a4d9986b53932704c8af5cb8a8b	484	Pfam	PF13855	Leucine rich repeat	342	402	4.7e-07	T	IPR001611	Leucine-rich repeat	GO:0005515
KRH44489	604f8a4d9986b53932704c8af5cb8a8b	484	Pfam	PF13516	Leucine Rich repeat	194	216	0.038	T	IPR001611	Leucine-rich repeat	GO:0005515
KRH44489	604f8a4d9986b53932704c8af5cb8a8b	484	Pfam	PF13516	Leucine Rich repeat	269	290	0.58	T	IPR001611	Leucine-rich repeat	GO:0005515
KRH44489	604f8a4d9986b53932704c8af5cb8a8b	484	Pfam	PF13516	Leucine Rich repeat	220	242	0.48	T	IPR001611	Leucine-rich repeat	GO:0005515
KRH11090	553fbcea03cf315f4a7227347dd4076c	724	Pfam	PF13855	Leucine rich repeat	375	434	2e-09	T	IPR001611	Leucine-rich repeat	GO:0005515
KRH11090	553fbcea03cf315f4a7227347dd4076c	724	Pfam	PF13855	Leucine rich repeat	541	600	1.7e-06	T	IPR001611	Leucine-rich repeat	GO:0005515
KRH11090	553fbcea03cf315f4a7227347dd4076c	724	Pfam	PF13855	Leucine rich repeat	144	201	8.6e-07	T	IPR001611	Leucine-rich repeat	GO:0005515
KRH37940	a9dcc213db0e104c28c5a1ada0283b92	1002	Pfam	PF13855	Leucine rich repeat	260	319	1.7e-06	T	IPR001611	Leucine-rich repeat	GO:0005515
KRH37940	a9dcc213db0e104c28c5a1ada0283b92	1002	ProSiteProfiles	PS51450	Leucine-rich repeat profile.	284	306	7.60414	T	IPR001611	Leucine-rich repeat	GO:0005515
KRH37940	a9dcc213db0e104c28c5a1ada0283b92	1002	Pfam	PF11721	Malectin domain	395	580	4.2e-43	T	IPR021720	Malectin domain	-
KRH37940	a9dcc213db0e104c28c5a1ada0283b92	1002	Pfam	PF13516	Leucine Rich repeat	114	131	0.99	T	IPR001611	Leucine-rich repeat	GO:0005515
KRH37940	a9dcc213db0e104c28c5a1ada0283b92	1002	ProSiteProfiles	PS50011	Protein kinase domain profile.	661	935	36.9795	T	IPR000719	Protein kinase domain	GO:0004672|GO:0005524|GO:0006468
KRH37940	a9dcc213db0e104c28c5a1ada0283b92	1002	CDD	cd14066	STKc_IRAK	667	929	4.69e-98	T	-	-
KRH37940	a9dcc213db0e104c28c5a1ada0283b92	1002	Pfam	PF07714	Protein tyrosine and serine/threonine kinase	662	929	4e-45	T	IPR001245	Serine-threonine/tyrosine-protein kinase, catalytic domain	GO:0004672|GO:0006468
KRH37940	a9dcc213db0e104c28c5a1ada0283b92	1002	ProSitePatterns	PS00108	Serine/Threonine protein kinases active-site signature.	780	792	-	T	IPR008271	Serine/threonine-protein kinase, active site	GO:0004672|GO:0006468
KRH09005	5f1942272c717275d5e72d1a1d131a05	264	Pfam	PF13855	Leucine rich repeat	102	162	3.8e-08	T	IPR001611	Leucine-rich repeat	GO:0005515
KRH09005	5f1942272c717275d5e72d1a1d131a05	264	Pfam	PF08263	Leucine rich repeat N-terminal domain	5	43	1.1e-13	T	IPR013210	Leucine-rich repeat-containing N-terminal, plant-type	-
KRH14745	dc7ba65f4958e5210470631e75ab6269	835	Pfam	PF13516	Leucine Rich repeat	107	123	0.38	T	IPR001611	Leucine-rich repeat	GO:0005515
KRH14745	dc7ba65f4958e5210470631e75ab6269	835	Pfam	PF08263	Leucine rich repeat N-terminal domain	29	78	9.9e-11	T	IPR013210	Leucine-rich repeat-containing N-terminal, plant-type	-
KRH14745	dc7ba65f4958e5210470631e75ab6269	835	Pfam	PF13855	Leucine rich repeat	542	604	1.4e-07	T	IPR001611	Leucine-rich repeat	GO:0005515
KRH14745	dc7ba65f4958e5210470631e75ab6269	835	Pfam	PF13855	Leucine rich repeat	662	718	2e-09	T	IPR001611	Leucine-rich repeat	GO:0005515
KRH14745	dc7ba65f4958e5210470631e75ab6269	835	Pfam	PF13855	Leucine rich repeat	447	506	4.2e-08	T	IPR001611	Leucine-rich repeat	GO:0005515
KRG93998	df7c540f8fefa684d6b79d6387289c4b	1075	ProSiteProfiles	PS50104	TIR domain profile.	14	185	35.831	T	IPR000157	Toll/interleukin-1 receptor homology (TIR) domain	GO:0007165
KRG93998	df7c540f8fefa684d6b79d6387289c4b	1075	CDD	cd00009	AAA	197	335	0.00258658	T	-	-
KRG93998	df7c540f8fefa684d6b79d6387289c4b	1075	Pfam	PF00931	NB-ARC domain	202	434	1.3e-30	T	IPR002182	NB-ARC	GO:0043531
KRG93998	df7c540f8fefa684d6b79d6387289c4b	1075	Pfam	PF01582	TIR domain	17	185	6.3e-41	T	IPR000157	Toll/interleukin-1 receptor homology (TIR) domain	GO:0007165
KRH66167	4493d02095fdecbec515ce82ee59b98c	952	CDD	cd00009	AAA	200	341	0.00231077	T	-	-
KRH66167	4493d02095fdecbec515ce82ee59b98c	952	ProSiteProfiles	PS50104	TIR domain profile.	17	188	33.4776	T	IPR000157	Toll/interleukin-1 receptor homology (TIR) domain	GO:0007165
KRH66167	4493d02095fdecbec515ce82ee59b98c	952	Pfam	PF00931	NB-ARC domain	204	433	1.6e-29	T	IPR002182	NB-ARC	GO:0043531
KRH66167	4493d02095fdecbec515ce82ee59b98c	952	Pfam	PF01582	TIR domain	19	188	4.4e-34	T	IPR000157	Toll/interleukin-1 receptor homology (TIR) domain	GO:0007165
KRH62447	978141f44f4e6b653855f8db25572391	769	Pfam	PF00931	NB-ARC domain	46	172	5.7e-14	T	IPR002182	NB-ARC	GO:0043531
KRH51531	a0d56024e83157ea6516c7a3ccb743c8	643	Pfam	PF07714	Protein tyrosine and serine/threonine kinase	519	634	8.4e-11	T	IPR001245	Serine-threonine/tyrosine-protein kinase, catalytic domain	GO:0004672|GO:0006468
KRH51531	a0d56024e83157ea6516c7a3ccb743c8	643	ProSiteProfiles	PS50011	Protein kinase domain profile.	513	643	13.2627	T	IPR000719	Protein kinase domain	GO:0004672|GO:0005524|GO:0006468
KRH51531	a0d56024e83157ea6516c7a3ccb743c8	643	Pfam	PF13855	Leucine rich repeat	194	251	5.9e-08	T	IPR001611	Leucine-rich repeat	GO:0005515
KRH51531	a0d56024e83157ea6516c7a3ccb743c8	643	Pfam	PF13855	Leucine rich repeat	121	181	1.2e-08	T	IPR001611	Leucine-rich repeat	GO:0005515
KRH51531	a0d56024e83157ea6516c7a3ccb743c8	643	ProSiteProfiles	PS51450	Leucine-rich repeat profile.	218	240	7.96608	T	IPR001611	Leucine-rich repeat	GO:0005515
KRH26100	b7573817b0931e39e0b390c5f4211102	728	Pfam	PF13855	Leucine rich repeat	140	198	2.2e-08	T	IPR001611	Leucine-rich repeat	GO:0005515
KRH26100	b7573817b0931e39e0b390c5f4211102	728	Pfam	PF00560	Leucine Rich Repeat	279	297	0.24	T	IPR001611	Leucine-rich repeat	GO:0005515
KRH26100	b7573817b0931e39e0b390c5f4211102	728	Pfam	PF07714	Protein tyrosine and serine/threonine kinase	452	719	5.8e-24	T	IPR001245	Serine-threonine/tyrosine-protein kinase, catalytic domain	GO:0004672|GO:0006468
KRH26100	b7573817b0931e39e0b390c5f4211102	728	ProSiteProfiles	PS50011	Protein kinase domain profile.	448	727	22.0116	T	IPR000719	Protein kinase domain	GO:0004672|GO:0005524|GO:0006468
KRH26100	b7573817b0931e39e0b390c5f4211102	728	ProSiteProfiles	PS51450	Leucine-rich repeat profile.	279	301	7.19601	T	IPR001611	Leucine-rich repeat	GO:0005515
RCW19385	7e0928011b1eb698c28cfd0b79377e9e	649	Pfam	PF08263	Leucine rich repeat N-terminal domain	27	64	4e-10	T	IPR013210	Leucine-rich repeat-containing N-terminal, plant-type	-
RCW19385	7e0928011b1eb698c28cfd0b79377e9e	649	ProSitePatterns	PS00107	Protein kinases ATP-binding region signature.	319	341	-	T	IPR017441	Protein kinase, ATP binding site	GO:0005524
RCW19385	7e0928011b1eb698c28cfd0b79377e9e	649	Pfam	PF04982	HPP family	588	645	9.9e-08	T	IPR007065	HPP	-
RCW19385	7e0928011b1eb698c28cfd0b79377e9e	649	ProSiteProfiles	PS50011	Protein kinase domain profile.	313	592	38.3222	T	IPR000719	Protein kinase domain	GO:0004672|GO:0005524|GO:0006468
RCW19385	7e0928011b1eb698c28cfd0b79377e9e	649	Pfam	PF00069	Protein kinase domain	315	581	1e-46	T	IPR000719	Protein kinase domain	GO:0004672|GO:0005524|GO:0006468
KRH32636	38e87a23765cb9b4bd776953ea52a100	735	Pfam	PF00069	Protein kinase domain	426	700	7.7e-33	T	IPR000719	Protein kinase domain	GO:0004672|GO:0005524|GO:0006468
KRH32636	38e87a23765cb9b4bd776953ea52a100	735	ProSiteProfiles	PS50011	Protein kinase domain profile.	422	707	30.5485	T	IPR000719	Protein kinase domain	GO:0004672|GO:0005524|GO:0006468
KRH32636	38e87a23765cb9b4bd776953ea52a100	735	Pfam	PF08263	Leucine rich repeat N-terminal domain	75	114	0.00016	T	IPR013210	Leucine-rich repeat-containing N-terminal, plant-type	-
KRG89801	404d4d0aad73a99980cdb4fa23492d06	895	Pfam	PF00931	NB-ARC domain	200	429	1.4e-30	T	IPR002182	NB-ARC	GO:0043531
KRG89801	404d4d0aad73a99980cdb4fa23492d06	895	Pfam	PF01582	TIR domain	24	195	1.5e-48	T	IPR000157	Toll/interleukin-1 receptor homology (TIR) domain	GO:0007165
KRG89801	404d4d0aad73a99980cdb4fa23492d06	895	ProSiteProfiles	PS50104	TIR domain profile.	23	183	35.6698	T	IPR000157	Toll/interleukin-1 receptor homology (TIR) domain	GO:0007165
KRG89801	404d4d0aad73a99980cdb4fa23492d06	895	Pfam	PF07725	Leucine Rich Repeat	611	630	0.00012	T	IPR011713	Leucine-rich repeat 3	-
KRH20633	907f2f8e9f3e230b38907c52ef712378	1280	Pfam	PF00931	NB-ARC domain	186	426	5.7e-59	T	IPR002182	NB-ARC	GO:0043531
KRH20633	907f2f8e9f3e230b38907c52ef712378	1280	Pfam	PF18052	Rx N-terminal domain	11	104	4.8e-18	T	IPR041118	Rx, N-terminal	-
KRH20633	907f2f8e9f3e230b38907c52ef712378	1280	CDD	cd14798	RX-CC_like	47	95	5.4e-08	T	IPR038005	Virus X resistance protein-like, coiled-coil domain	-
KRG98109	3782d546cc36e6c8711f2ddc2db89791	668	ProSiteProfiles	PS51450	Leucine-rich repeat profile.	201	223	7.01119	T	IPR001611	Leucine-rich repeat	GO:0005515
KRG98109	3782d546cc36e6c8711f2ddc2db89791	668	Pfam	PF08263	Leucine rich repeat N-terminal domain	64	101	8.1e-08	T	IPR013210	Leucine-rich repeat-containing N-terminal, plant-type	-
KRG98109	3782d546cc36e6c8711f2ddc2db89791	668	Pfam	PF00069	Protein kinase domain	379	642	8.8e-41	T	IPR000719	Protein kinase domain	GO:0004672|GO:0005524|GO:0006468
KRG98109	3782d546cc36e6c8711f2ddc2db89791	668	ProSitePatterns	PS00107	Protein kinases ATP-binding region signature.	382	413	-	T	IPR017441	Protein kinase, ATP binding site	GO:0005524
KRG98109	3782d546cc36e6c8711f2ddc2db89791	668	Pfam	PF13855	Leucine rich repeat	177	234	9.6e-08	T	IPR001611	Leucine-rich repeat	GO:0005515
KRG98109	3782d546cc36e6c8711f2ddc2db89791	668	ProSiteProfiles	PS51450	Leucine-rich repeat profile.	155	177	7.69655	T	IPR001611	Leucine-rich repeat	GO:0005515
KRG98109	3782d546cc36e6c8711f2ddc2db89791	668	CDD	cd14066	STKc_IRAK	382	647	3.25e-87	T	-	-
KRG98109	3782d546cc36e6c8711f2ddc2db89791	668	Pfam	PF00560	Leucine Rich Repeat	155	174	1.6	T	IPR001611	Leucine-rich repeat	GO:0005515
KRG98109	3782d546cc36e6c8711f2ddc2db89791	668	ProSiteProfiles	PS50011	Protein kinase domain profile.	376	668	34.393	T	IPR000719	Protein kinase domain	GO:0004672|GO:0005524|GO:0006468
KRH10123	ff1168cded6e867cbcfe4a80f63be3b2	273	Pfam	PF13855	Leucine rich repeat	114	173	4.6e-11	T	IPR001611	Leucine-rich repeat	GO:0005515
KRH10123	ff1168cded6e867cbcfe4a80f63be3b2	273	Pfam	PF08263	Leucine rich repeat N-terminal domain	11	58	1.3e-07	T	IPR013210	Leucine-rich repeat-containing N-terminal, plant-type	-
KRH10123	ff1168cded6e867cbcfe4a80f63be3b2	273	ProSiteProfiles	PS51450	Leucine-rich repeat profile.	186	208	7.01119	T	IPR001611	Leucine-rich repeat	GO:0005515
KRH00299	de65abaa3ab3386d1574be9df6791b92	1045	ProSiteProfiles	PS51450	Leucine-rich repeat profile.	556	577	7.23451	T	IPR001611	Leucine-rich repeat	GO:0005515
KRH00299	de65abaa3ab3386d1574be9df6791b92	1045	Pfam	PF13855	Leucine rich repeat	508	567	4.6e-08	T	IPR001611	Leucine-rich repeat	GO:0005515
KRH00299	de65abaa3ab3386d1574be9df6791b92	1045	Pfam	PF08263	Leucine rich repeat N-terminal domain	34	75	7.1e-10	T	IPR013210	Leucine-rich repeat-containing N-terminal, plant-type	-
[truncated: 5,636 more rows]

## Sheet: Langustifolius
Prot_accession	Seq_MD5_digest	Seq_length	Analysis	Signature_accession	Signature_description	Start_location	Stop_location	Score	Match_status	InterPro_Accession	InterPro_Description	Go_annotation
OIV93740	ac54e1aae6578fc8cc0d85e93aca0a8a	659	ProSiteProfiles	PS50011	Protein kinase domain profile.	333	643	9.19206	T	IPR000719	Protein kinase domain	GO:0004672|GO:0005524|GO:0006468
OIV93740	ac54e1aae6578fc8cc0d85e93aca0a8a	659	Pfam	PF13855	Leucine rich repeat	212	271	1.7e-07	T	IPR001611	Leucine-rich repeat	GO:0005515
OIV93740	ac54e1aae6578fc8cc0d85e93aca0a8a	659	Pfam	PF13855	Leucine rich repeat	140	198	2.7e-07	T	IPR001611	Leucine-rich repeat	GO:0005515
OIV93740	ac54e1aae6578fc8cc0d85e93aca0a8a	659	Pfam	PF07714	Protein tyrosine and serine/threonine kinase	456	541	2.7e-05	T	IPR001245	Serine-threonine/tyrosine-protein kinase, catalytic domain	GO:0004672|GO:0006468
OIV93740	ac54e1aae6578fc8cc0d85e93aca0a8a	659	ProSiteProfiles	PS51450	Leucine-rich repeat profile.	187	208	7.1113	T	IPR001611	Leucine-rich repeat	GO:0005515
OIV92480	2f704b3b05155d67e6db23f8c1706262	1507	Pfam	PF13855	Leucine rich repeat	529	588	5.1e-07	T	IPR001611	Leucine-rich repeat	GO:0005515
OIV92480	2f704b3b05155d67e6db23f8c1706262	1507	Pfam	PF00931	NB-ARC domain	159	396	2e-33	T	IPR002182	NB-ARC	GO:0043531
OIW01920	e321ca76cb8ef1d7ed5c61497926d562	775	Pfam	PF08263	Leucine rich repeat N-terminal domain	118	152	0.00022	T	IPR013210	Leucine-rich repeat-containing N-terminal, plant-type	-
OIW08104	6d1026d9be66c6d3ab687a4d20aeb506	1527	Pfam	PF00931	NB-ARC domain	164	395	1.6e-43	T	IPR002182	NB-ARC	GO:0043531
OIW04527	0ac3f33e5bc778b816e75910d6ee07d1	682	Pfam	PF13855	Leucine rich repeat	98	157	1.4e-07	T	IPR001611	Leucine-rich repeat	GO:0005515
OIW04527	0ac3f33e5bc778b816e75910d6ee07d1	682	Pfam	PF00069	Protein kinase domain	354	620	2.1e-31	T	IPR000719	Protein kinase domain	GO:0004672|GO:0005524|GO:0006468
OIW04527	0ac3f33e5bc778b816e75910d6ee07d1	682	Pfam	PF08263	Leucine rich repeat N-terminal domain	6	46	2.4e-06	T	IPR013210	Leucine-rich repeat-containing N-terminal, plant-type	-
OIW04527	0ac3f33e5bc778b816e75910d6ee07d1	682	ProSiteProfiles	PS50011	Protein kinase domain profile.	350	626	28.7535	T	IPR000719	Protein kinase domain	GO:0004672|GO:0005524|GO:0006468
OIW21386	231280d93531349ecc2ba20a2567382b	894	Pfam	PF00931	NB-ARC domain	171	420	1.5e-54	T	IPR002182	NB-ARC	GO:0043531
OIW21386	231280d93531349ecc2ba20a2567382b	894	Pfam	PF18052	Rx N-terminal domain	5	89	6.4e-08	T	IPR041118	Rx, N-terminal	-
OIV95172	6e77e2b66bdd7a42e5ae185289cd0395	917	Pfam	PF13855	Leucine rich repeat	301	358	2.2e-09	T	IPR001611	Leucine-rich repeat	GO:0005515
OIV95172	6e77e2b66bdd7a42e5ae185289cd0395	917	Pfam	PF13855	Leucine rich repeat	198	257	2.4e-06	T	IPR001611	Leucine-rich repeat	GO:0005515
OIV95172	6e77e2b66bdd7a42e5ae185289cd0395	917	ProSitePatterns	PS00108	Serine/Threonine protein kinases active-site signature.	752	764	-	T	IPR008271	Serine/threonine-protein kinase, active site	GO:0004672|GO:0006468
OIV95172	6e77e2b66bdd7a42e5ae185289cd0395	917	ProSitePatterns	PS00107	Protein kinases ATP-binding region signature.	636	659	-	T	IPR017441	Protein kinase, ATP binding site	GO:0005524
OIV95172	6e77e2b66bdd7a42e5ae185289cd0395	917	Pfam	PF00560	Leucine Rich Repeat	458	480	0.14	T	IPR001611	Leucine-rich repeat	GO:0005515
OIV95172	6e77e2b66bdd7a42e5ae185289cd0395	917	ProSiteProfiles	PS51450	Leucine-rich repeat profile.	325	348	8.07	T	IPR001611	Leucine-rich repeat	GO:0005515
OIV95172	6e77e2b66bdd7a42e5ae185289cd0395	917	ProSiteProfiles	PS51450	Leucine-rich repeat profile.	458	480	7.24221	T	IPR001611	Leucine-rich repeat	GO:0005515
OIV95172	6e77e2b66bdd7a42e5ae185289cd0395	917	ProSiteProfiles	PS50011	Protein kinase domain profile.	630	905	34.8311	T	IPR000719	Protein kinase domain	GO:0004672|GO:0005524|GO:0006468
OIV95172	6e77e2b66bdd7a42e5ae185289cd0395	917	Pfam	PF00069	Protein kinase domain	631	899	5.2e-39	T	IPR000719	Protein kinase domain	GO:0004672|GO:0005524|GO:0006468
OIW17856	92bd0bd89416974465ad2c7e8228b2f8	1119	Pfam	PF13855	Leucine rich repeat	271	330	1.2e-06	T	IPR001611	Leucine-rich repeat	GO:0005515
OIW17856	92bd0bd89416974465ad2c7e8228b2f8	1119	Pfam	PF00560	Leucine Rich Repeat	345	367	0.089	T	IPR001611	Leucine-rich repeat	GO:0005515
OIW17856	92bd0bd89416974465ad2c7e8228b2f8	1119	Pfam	PF08263	Leucine rich repeat N-terminal domain	37	74	8.1e-09	T	IPR013210	Leucine-rich repeat-containing N-terminal, plant-type	-
OIW17856	92bd0bd89416974465ad2c7e8228b2f8	1119	CDD	cd14066	STKc_IRAK	813	1081	6.22e-99	T	-	-
OIW17856	92bd0bd89416974465ad2c7e8228b2f8	1119	Pfam	PF20141	Brassinosteroid receptor island domain	513	577	8.6e-27	T	IPR045381	Brassinosteroid receptor BRI1, island domain	-
OIW17856	92bd0bd89416974465ad2c7e8228b2f8	1119	ProSitePatterns	PS00108	Serine/Threonine protein kinases active-site signature.	928	940	-	T	IPR008271	Serine/threonine-protein kinase, active site	GO:0004672|GO:0006468
OIW17856	92bd0bd89416974465ad2c7e8228b2f8	1119	ProSiteProfiles	PS50011	Protein kinase domain profile.	807	1083	37.5166	T	IPR000719	Protein kinase domain	GO:0004672|GO:0005524|GO:0006468
OIW17856	92bd0bd89416974465ad2c7e8228b2f8	1119	ProSitePatterns	PS00107	Protein kinases ATP-binding region signature.	813	836	-	T	IPR017441	Protein kinase, ATP binding site	GO:0005524
OIW17856	92bd0bd89416974465ad2c7e8228b2f8	1119	Pfam	PF00069	Protein kinase domain	807	1076	1.2e-45	T	IPR000719	Protein kinase domain	GO:0004672|GO:0005524|GO:0006468
OIW11602	6fd62e2745e3efdaacb8b27310a3eca4	963	ProSitePatterns	PS00108	Serine/Threonine protein kinases active-site signature.	737	749	-	T	IPR008271	Serine/threonine-protein kinase, active site	GO:0004672|GO:0006468
OIW11602	6fd62e2745e3efdaacb8b27310a3eca4	963	CDD	cd14066	STKc_IRAK	621	888	5.22e-105	T	-	-
OIW11602	6fd62e2745e3efdaacb8b27310a3eca4	963	Pfam	PF11721	Malectin domain	355	538	5.3e-43	T	IPR021720	Malectin domain	-
OIW11602	6fd62e2745e3efdaacb8b27310a3eca4	963	Pfam	PF07714	Protein tyrosine and serine/threonine kinase	620	886	2.8e-49	T	IPR001245	Serine-threonine/tyrosine-protein kinase, catalytic domain	GO:0004672|GO:0006468
OIW11602	6fd62e2745e3efdaacb8b27310a3eca4	963	Pfam	PF13855	Leucine rich repeat	242	301	1.5e-07	T	IPR001611	Leucine-rich repeat	GO:0005515
OIW11602	6fd62e2745e3efdaacb8b27310a3eca4	963	ProSiteProfiles	PS50011	Protein kinase domain profile.	615	896	38.4	T	IPR000719	Protein kinase domain	GO:0004672|GO:0005524|GO:0006468
OIW09350	36257cd70db500d9bffe7eebcdc40d61	442	ProSiteProfiles	PS51450	Leucine-rich repeat profile.	65	86	7.64	T	IPR001611	Leucine-rich repeat	GO:0005515
OIW09350	36257cd70db500d9bffe7eebcdc40d61	442	Pfam	PF13855	Leucine rich repeat	177	235	6.4e-08	T	IPR001611	Leucine-rich repeat	GO:0005515
OIW09350	36257cd70db500d9bffe7eebcdc40d61	442	ProSiteProfiles	PS51450	Leucine-rich repeat profile.	43	64	8.47	T	IPR001611	Leucine-rich repeat	GO:0005515
OIW09350	36257cd70db500d9bffe7eebcdc40d61	442	ProSiteProfiles	PS51450	Leucine-rich repeat profile.	200	221	8.09699	T	IPR001611	Leucine-rich repeat	GO:0005515
OIW17064	12aa6c0534a8987bb5ea7b735884d13f	609	Pfam	PF07714	Protein tyrosine and serine/threonine kinase	315	573	8.1e-33	T	IPR001245	Serine-threonine/tyrosine-protein kinase, catalytic domain	GO:0004672|GO:0006468
OIW17064	12aa6c0534a8987bb5ea7b735884d13f	609	ProSiteProfiles	PS50011	Protein kinase domain profile.	311	580	29.9	T	IPR000719	Protein kinase domain	GO:0004672|GO:0005524|GO:0006468
OIW17064	12aa6c0534a8987bb5ea7b735884d13f	609	Pfam	PF08263	Leucine rich repeat N-terminal domain	15	51	9.7e-09	T	IPR013210	Leucine-rich repeat-containing N-terminal, plant-type	-
OIW17064	12aa6c0534a8987bb5ea7b735884d13f	609	ProSiteProfiles	PS51450	Leucine-rich repeat profile.	175	196	7.13	T	IPR001611	Leucine-rich repeat	GO:0005515
OIW17064	12aa6c0534a8987bb5ea7b735884d13f	609	ProSitePatterns	PS00107	Protein kinases ATP-binding region signature.	317	348	-	T	IPR017441	Protein kinase, ATP binding site	GO:0005524
OIW17064	12aa6c0534a8987bb5ea7b735884d13f	609	Pfam	PF13855	Leucine rich repeat	71	116	3.4e-08	T	IPR001611	Leucine-rich repeat	GO:0005515
OIW17064	12aa6c0534a8987bb5ea7b735884d13f	609	Pfam	PF00560	Leucine Rich Repeat	175	196	0.1	T	IPR001611	Leucine-rich repeat	GO:0005515
OIW15639	8532671fb1f16d18df1ad115fe3ec262	545	Pfam	PF13516	Leucine Rich repeat	144	167	0.27	T	IPR001611	Leucine-rich repeat	GO:0005515
OIW15639	8532671fb1f16d18df1ad115fe3ec262	545	Pfam	PF18511	F-box	57	94	4.3e-09	T	IPR041567	COI1, F-box	-
OIW15639	8532671fb1f16d18df1ad115fe3ec262	545	ProSiteProfiles	PS50181	F-box domain profile.	52	88	10.0539	T	IPR001810	F-box domain	GO:0005515
OIW03131	6331c42fd7341a63cd37aa3c5d76da8f	742	ProSiteProfiles	PS51450	Leucine-rich repeat profile.	95	118	7.26532	T	IPR001611	Leucine-rich repeat	GO:0005515
OIW03131	6331c42fd7341a63cd37aa3c5d76da8f	742	Pfam	PF00560	Leucine Rich Repeat	95	116	0.33	T	IPR001611	Leucine-rich repeat	GO:0005515
OIW03131	6331c42fd7341a63cd37aa3c5d76da8f	742	Pfam	PF00560	Leucine Rich Repeat	142	164	1.7	T	IPR001611	Leucine-rich repeat	GO:0005515
OIW03131	6331c42fd7341a63cd37aa3c5d76da8f	742	CDD	cd14066	STKc_IRAK	393	656	1.61e-93	T	-	-
OIW03131	6331c42fd7341a63cd37aa3c5d76da8f	742	ProSiteProfiles	PS50011	Protein kinase domain profile.	387	657	33.8559	T	IPR000719	Protein kinase domain	GO:0004672|GO:0005524|GO:0006468
OIW03131	6331c42fd7341a63cd37aa3c5d76da8f	742	Pfam	PF00069	Protein kinase domain	390	650	4.9e-43	T	IPR000719	Protein kinase domain	GO:0004672|GO:0005524|GO:0006468
OIW03131	6331c42fd7341a63cd37aa3c5d76da8f	742	ProSitePatterns	PS00108	Serine/Threonine protein kinases active-site signature.	508	520	-	T	IPR008271	Serine/threonine-protein kinase, active site	GO:0004672|GO:0006468
OIW03131	6331c42fd7341a63cd37aa3c5d76da8f	742	ProSitePatterns	PS00107	Protein kinases ATP-binding region signature.	393	415	-	T	IPR017441	Protein kinase, ATP binding site	GO:0005524
OIW07379	e08ad209fb1255d825c6af9c83cd9dd4	1102	Pfam	PF00560	Leucine Rich Repeat	819	840	0.45	T	IPR001611	Leucine-rich repeat	GO:0005515
OIW07379	e08ad209fb1255d825c6af9c83cd9dd4	1102	Pfam	PF08263	Leucine rich repeat N-terminal domain	12	48	6.4e-12	T	IPR013210	Leucine-rich repeat-containing N-terminal, plant-type	-
OIW07379	e08ad209fb1255d825c6af9c83cd9dd4	1102	ProSiteProfiles	PS51450	Leucine-rich repeat profile.	581	602	7.0728	T	IPR001611	Leucine-rich repeat	GO:0005515
OIW07379	e08ad209fb1255d825c6af9c83cd9dd4	1102	Pfam	PF13855	Leucine rich repeat	901	957	1.6e-08	T	IPR001611	Leucine-rich repeat	GO:0005515
OIW07379	e08ad209fb1255d825c6af9c83cd9dd4	1102	Pfam	PF13855	Leucine rich repeat	329	369	2.7e-06	T	IPR001611	Leucine-rich repeat	GO:0005515
OIW07379	e08ad209fb1255d825c6af9c83cd9dd4	1102	Pfam	PF13855	Leucine rich repeat	217	276	9.3e-08	T	IPR001611	Leucine-rich repeat	GO:0005515
OIW07379	e08ad209fb1255d825c6af9c83cd9dd4	1102	Pfam	PF13855	Leucine rich repeat	557	616	1.4e-13	T	IPR001611	Leucine-rich repeat	GO:0005515
OIW07379	e08ad209fb1255d825c6af9c83cd9dd4	1102	Pfam	PF13855	Leucine rich repeat	281	323	1.4e-06	T	IPR001611	Leucine-rich repeat	GO:0005515
OIW07379	e08ad209fb1255d825c6af9c83cd9dd4	1102	Pfam	PF13855	Leucine rich repeat	376	417	7.5e-07	T	IPR001611	Leucine-rich repeat	GO:0005515
OIW07379	e08ad209fb1255d825c6af9c83cd9dd4	1102	Pfam	PF13855	Leucine rich repeat	697	756	1.9e-08	T	IPR001611	Leucine-rich repeat	GO:0005515
OIV89688	cc7494541b9556d3a9bf784d859bb45b	1212	Pfam	PF00069	Protein kinase domain	338	593	3.1e-43	T	IPR000719	Protein kinase domain	GO:0004672|GO:0005524|GO:0006468
OIV89688	cc7494541b9556d3a9bf784d859bb45b	1212	Pfam	PF00069	Protein kinase domain	921	1163	1.2e-41	T	IPR000719	Protein kinase domain	GO:0004672|GO:0005524|GO:0006468
OIV89688	cc7494541b9556d3a9bf784d859bb45b	1212	Pfam	PF13855	Leucine rich repeat	103	162	1.7e-07	T	IPR001611	Leucine-rich repeat	GO:0005515
OIV89688	cc7494541b9556d3a9bf784d859bb45b	1212	Pfam	PF13855	Leucine rich repeat	686	745	1.7e-07	T	IPR001611	Leucine-rich repeat	GO:0005515
OIV89688	cc7494541b9556d3a9bf784d859bb45b	1212	ProSitePatterns	PS00108	Serine/Threonine protein kinases active-site signature.	1056	1068	-	T	IPR008271	Serine/threonine-protein kinase, active site	GO:0004672|GO:0006468
OIV89688	cc7494541b9556d3a9bf784d859bb45b	1212	ProSiteProfiles	PS50011	Protein kinase domain profile.	918	1212	37.5	T	IPR000719	Protein kinase domain	GO:0004672|GO:0005524|GO:0006468
OIV89688	cc7494541b9556d3a9bf784d859bb45b	1212	ProSiteProfiles	PS50011	Protein kinase domain profile.	335	628	39.4247	T	IPR000719	Protein kinase domain	GO:0004672|GO:0005524|GO:0006468
OIV89688	cc7494541b9556d3a9bf784d859bb45b	1212	ProSitePatterns	PS00108	Serine/Threonine protein kinases active-site signature.	473	485	-	T	IPR008271	Serine/threonine-protein kinase, active site	GO:0004672|GO:0006468
OIV97163	4b4e3fd11d1be38285560035bdb36264	465	Pfam	PF00069	Protein kinase domain	382	463	1e-11	T	IPR000719	Protein kinase domain	GO:0004672|GO:0005524|GO:0006468
OIV97163	4b4e3fd11d1be38285560035bdb36264	465	Pfam	PF08263	Leucine rich repeat N-terminal domain	28	66	0.00034	T	IPR013210	Leucine-rich repeat-containing N-terminal, plant-type	-
OIV97163	4b4e3fd11d1be38285560035bdb36264	465	ProSiteProfiles	PS50011	Protein kinase domain profile.	378	465	14.987	T	IPR000719	Protein kinase domain	GO:0004672|GO:0005524|GO:0006468
OIV97163	4b4e3fd11d1be38285560035bdb36264	465	Pfam	PF13855	Leucine rich repeat	142	199	4e-07	T	IPR001611	Leucine-rich repeat	GO:0005515
OIW10769	fa75054ae1354183a6843e8afcdd0b32	565	ProSiteProfiles	PS51450	Leucine-rich repeat profile.	340	361	7.71195	T	IPR001611	Leucine-rich repeat	GO:0005515
OIW10769	fa75054ae1354183a6843e8afcdd0b32	565	ProSiteProfiles	PS51450	Leucine-rich repeat profile.	432	453	7.0805	T	IPR001611	Leucine-rich repeat	GO:0005515
OIW10769	fa75054ae1354183a6843e8afcdd0b32	565	ProSiteProfiles	PS51450	Leucine-rich repeat profile.	317	338	7.33	T	IPR001611	Leucine-rich repeat	GO:0005515
OIW10769	fa75054ae1354183a6843e8afcdd0b32	565	ProSiteProfiles	PS51450	Leucine-rich repeat profile.	409	430	7.19	T	IPR001611	Leucine-rich repeat	GO:0005515
OIW10769	fa75054ae1354183a6843e8afcdd0b32	565	ProSiteProfiles	PS51450	Leucine-rich repeat profile.	480	501	7.44	T	IPR001611	Leucine-rich repeat	GO:0005515
OIW10769	fa75054ae1354183a6843e8afcdd0b32	565	Pfam	PF13855	Leucine rich repeat	294	351	7e-12	T	IPR001611	Leucine-rich repeat	GO:0005515
OIW10769	fa75054ae1354183a6843e8afcdd0b32	565	ProSiteProfiles	PS51450	Leucine-rich repeat profile.	294	315	7.82	T	IPR001611	Leucine-rich repeat	GO:0005515
OIV90786	8867965555de7965bc8c72e325dcbe4c	1016	Pfam	PF13855	Leucine rich repeat	531	590	2.8e-10	T	IPR001611	Leucine-rich repeat	GO:0005515
OIV90786	8867965555de7965bc8c72e325dcbe4c	1016	Pfam	PF13855	Leucine rich repeat	267	326	2.9e-08	T	IPR001611	Leucine-rich repeat	GO:0005515
OIV90786	8867965555de7965bc8c72e325dcbe4c	1016	Pfam	PF13855	Leucine rich repeat	411	470	1.4e-06	T	IPR001611	Leucine-rich repeat	GO:0005515
OIV90786	8867965555de7965bc8c72e325dcbe4c	1016	ProSitePatterns	PS00108	Serine/Threonine protein kinases active-site signature.	833	845	-	T	IPR008271	Serine/threonine-protein kinase, active site	GO:0004672|GO:0006468
OIV90786	8867965555de7965bc8c72e325dcbe4c	1016	ProSiteProfiles	PS50011	Protein kinase domain profile.	708	989	39.4388	T	IPR000719	Protein kinase domain	GO:0004672|GO:0005524|GO:0006468
OIV90786	8867965555de7965bc8c72e325dcbe4c	1016	Pfam	PF08263	Leucine rich repeat N-terminal domain	28	72	4.4e-08	T	IPR013210	Leucine-rich repeat-containing N-terminal, plant-type	-
OIV90786	8867965555de7965bc8c72e325dcbe4c	1016	ProSitePatterns	PS00107	Protein kinases ATP-binding region signature.	714	738	-	T	IPR017441	Protein kinase, ATP binding site	GO:0005524
OIV90786	8867965555de7965bc8c72e325dcbe4c	1016	Pfam	PF00069	Protein kinase domain	710	979	2.5e-49	T	IPR000719	Protein kinase domain	GO:0004672|GO:0005524|GO:0006468
OIW04195	638ab1171c901d2a136b5e8b7134320f	914	Pfam	PF00069	Protein kinase domain	631	900	3.1e-46	T	IPR000719	Protein kinase domain	GO:0004672|GO:0005524|GO:0006468
OIW04195	638ab1171c901d2a136b5e8b7134320f	914	Pfam	PF13855	Leucine rich repeat	195	252	1.2e-06	T	IPR001611	Leucine-rich repeat	GO:0005515
OIW04195	638ab1171c901d2a136b5e8b7134320f	914	ProSitePatterns	PS00108	Serine/Threonine protein kinases active-site signature.	751	763	-	T	IPR008271	Serine/threonine-protein kinase, active site	GO:0004672|GO:0006468
OIW04195	638ab1171c901d2a136b5e8b7134320f	914	ProSiteProfiles	PS51450	Leucine-rich repeat profile.	291	312	7.07	T	IPR001611	Leucine-rich repeat	GO:0005515
OIW04195	638ab1171c901d2a136b5e8b7134320f	914	ProSiteProfiles	PS50011	Protein kinase domain profile.	629	910	35.7	T	IPR000719	Protein kinase domain	GO:0004672|GO:0005524|GO:0006468
OIW04195	638ab1171c901d2a136b5e8b7134320f	914	ProSiteProfiles	PS51450	Leucine-rich repeat profile.	219	241	7.34	T	IPR001611	Leucine-rich repeat	GO:0005515
OIW14754	3318d7d130874134068be70641e21029	915	Pfam	PF07714	Protein tyrosine and serine/threonine kinase	531	749	2.3e-16	T	IPR001245	Serine-threonine/tyrosine-protein kinase, catalytic domain	GO:0004672|GO:0006468
OIW14754	3318d7d130874134068be70641e21029	915	Pfam	PF13855	Leucine rich repeat	132	191	5.8e-09	T	IPR001611	Leucine-rich repeat	GO:0005515
OIW14754	3318d7d130874134068be70641e21029	915	ProSiteProfiles	PS51450	Leucine-rich repeat profile.	228	249	7.79666	T	IPR001611	Leucine-rich repeat	GO:0005515
OIW14754	3318d7d130874134068be70641e21029	915	ProSiteProfiles	PS50011	Protein kinase domain profile.	525	811	19.5664	T	IPR000719	Protein kinase domain	GO:0004672|GO:0005524|GO:0006468
OIW14754	3318d7d130874134068be70641e21029	915	Pfam	PF00560	Leucine Rich Repeat	228	244	0.86	T	IPR001611	Leucine-rich repeat	GO:0005515
OIW11438	82715efdac91ae7bb1c134c9d27e4038	885	ProSiteProfiles	PS50011	Protein kinase domain profile.	598	871	31.8	T	IPR000719	Protein kinase domain	GO:0004672|GO:0005524|GO:0006468
OIW11438	82715efdac91ae7bb1c134c9d27e4038	885	Pfam	PF00560	Leucine Rich Repeat	460	481	0.64	T	IPR001611	Leucine-rich repeat	GO:0005515
OIW11438	82715efdac91ae7bb1c134c9d27e4038	885	Pfam	PF00069	Protein kinase domain	599	864	5.1e-37	T	IPR000719	Protein kinase domain	GO:0004672|GO:0005524|GO:0006468
OIW11438	82715efdac91ae7bb1c134c9d27e4038	885	Pfam	PF13855	Leucine rich repeat	146	204	3.2e-11	T	IPR001611	Leucine-rich repeat	GO:0005515
OIW11438	82715efdac91ae7bb1c134c9d27e4038	885	Pfam	PF13855	Leucine rich repeat	219	279	1.7e-07	T	IPR001611	Leucine-rich repeat	GO:0005515
OIW11438	82715efdac91ae7bb1c134c9d27e4038	885	ProSiteProfiles	PS51450	Leucine-rich repeat profile.	146	168	7.00349	T	IPR001611	Leucine-rich repeat	GO:0005515
OIW11438	82715efdac91ae7bb1c134c9d27e4038	885	ProSiteProfiles	PS51450	Leucine-rich repeat profile.	459	482	7.07	T	IPR001611	Leucine-rich repeat	GO:0005515
OIW11438	82715efdac91ae7bb1c134c9d27e4038	885	Pfam	PF08263	Leucine rich repeat N-terminal domain	28	68	1.5e-11	T	IPR013210	Leucine-rich repeat-containing N-terminal, plant-type	-
OIW07791	52b978243b171228a499836a479ee986	912	Pfam	PF13855	Leucine rich repeat	471	526	1.5e-07	T	IPR001611	Leucine-rich repeat	GO:0005515
OIW07791	52b978243b171228a499836a479ee986	912	Pfam	PF13855	Leucine rich repeat	62	123	2.9e-09	T	IPR001611	Leucine-rich repeat	GO:0005515
OIW07791	52b978243b171228a499836a479ee986	912	Pfam	PF13855	Leucine rich repeat	300	360	7.9e-08	T	IPR001611	Leucine-rich repeat	GO:0005515
OIW07791	52b978243b171228a499836a479ee986	912	Pfam	PF13855	Leucine rich repeat	162	220	1.8e-06	T	IPR001611	Leucine-rich repeat	GO:0005515
OIW07791	52b978243b171228a499836a479ee986	912	ProSiteProfiles	PS51450	Leucine-rich repeat profile.	62	83	7.4	T	IPR001611	Leucine-rich repeat	GO:0005515
OIW07791	52b978243b171228a499836a479ee986	912	ProSiteProfiles	PS51450	Leucine-rich repeat profile.	255	276	7.53	T	IPR001611	Leucine-rich repeat	GO:0005515
OIW07791	52b978243b171228a499836a479ee986	912	Pfam	PF07714	Protein tyrosine and serine/threonine kinase	680	908	2e-21	T	IPR001245	Serine-threonine/tyrosine-protein kinase, catalytic domain	GO:0004672|GO:0006468
OIW07791	52b978243b171228a499836a479ee986	912	ProSiteProfiles	PS50011	Protein kinase domain profile.	639	912	20.7254	T	IPR000719	Protein kinase domain	GO:0004672|GO:0005524|GO:0006468
OIW00451	9f0ca5b20e27c5f4c20673c2dfc0bd37	1116	Pfam	PF20141	Brassinosteroid receptor island domain	512	573	1e-22	T	IPR045381	Brassinosteroid receptor BRI1, island domain	-
OIW00451	9f0ca5b20e27c5f4c20673c2dfc0bd37	1116	ProSitePatterns	PS00107	Protein kinases ATP-binding region signature.	810	833	-	T	IPR017441	Protein kinase, ATP binding site	GO:0005524
OIW00451	9f0ca5b20e27c5f4c20673c2dfc0bd37	1116	ProSitePatterns	PS00108	Serine/Threonine protein kinases active-site signature.	925	937	-	T	IPR008271	Serine/threonine-protein kinase, active site	GO:0004672|GO:0006468
OIW00451	9f0ca5b20e27c5f4c20673c2dfc0bd37	1116	Pfam	PF13855	Leucine rich repeat	606	664	6.8e-07	T	IPR001611	Leucine-rich repeat	GO:0005515
OIW00451	9f0ca5b20e27c5f4c20673c2dfc0bd37	1116	ProSiteProfiles	PS50011	Protein kinase domain profile.	804	1078	36.5555	T	IPR000719	Protein kinase domain	GO:0004672|GO:0005524|GO:0006468
OIW00451	9f0ca5b20e27c5f4c20673c2dfc0bd37	1116	Pfam	PF08263	Leucine rich repeat N-terminal domain	35	71	3.5e-07	T	IPR013210	Leucine-rich repeat-containing N-terminal, plant-type	-
OIW00451	9f0ca5b20e27c5f4c20673c2dfc0bd37	1116	Pfam	PF00069	Protein kinase domain	804	1073	6.1e-44	T	IPR000719	Protein kinase domain	GO:0004672|GO:0005524|GO:0006468
OIW00451	9f0ca5b20e27c5f4c20673c2dfc0bd37	1116	CDD	cd14066	STKc_IRAK	810	1078	1.96e-98	T	-	-
OIW14671	e543f59ec35d588c4b329dcc9f65408f	285	Pfam	PF00931	NB-ARC domain	1	140	2.8e-18	T	IPR002182	NB-ARC	GO:0043531
OIW05035	31e4272d4bf5b591033ef03e4e751f5f	1241	Pfam	PF18052	Rx N-terminal domain	11	103	3.8e-17	T	IPR041118	Rx, N-terminal	-
OIW05035	31e4272d4bf5b591033ef03e4e751f5f	1241	Pfam	PF00931	NB-ARC domain	207	429	2.5e-53	T	IPR002182	NB-ARC	GO:0043531
OIW21990	2ab22befa0ce23e5380fca8b755cb474	712	ProSitePatterns	PS00108	Serine/Threonine protein kinases active-site signature.	531	543	-	T	IPR008271	Serine/threonine-protein kinase, active site	GO:0004672|GO:0006468
OIW21990	2ab22befa0ce23e5380fca8b755cb474	712	Pfam	PF00069	Protein kinase domain	413	702	3.7e-31	T	IPR000719	Protein kinase domain	GO:0004672|GO:0005524|GO:0006468
OIW21990	2ab22befa0ce23e5380fca8b755cb474	712	CDD	cd14066	STKc_IRAK	413	707	6.99e-91	T	-	-
OIW21990	2ab22befa0ce23e5380fca8b755cb474	712	Pfam	PF08263	Leucine rich repeat N-terminal domain	28	66	1.8e-12	T	IPR013210	Leucine-rich repeat-containing N-terminal, plant-type	-
OIW21990	2ab22befa0ce23e5380fca8b755cb474	712	ProSiteProfiles	PS50011	Protein kinase domain profile.	407	707	30.2	T	IPR000719	Protein kinase domain	GO:0004672|GO:0005524|GO:0006468
OIW10583	d69118089b07ec3840814aec61b617fa	625	Pfam	PF00560	Leucine Rich Repeat	123	145	0.092	T	IPR001611	Leucine-rich repeat	GO:0005515
OIW10583	d69118089b07ec3840814aec61b617fa	625	ProSiteProfiles	PS50011	Protein kinase domain profile.	302	585	36.0467	T	IPR000719	Protein kinase domain	GO:0004672|GO:0005524|GO:0006468
OIW10583	d69118089b07ec3840814aec61b617fa	625	ProSitePatterns	PS00107	Protein kinases ATP-binding region signature.	308	330	-	T	IPR017441	Protein kinase, ATP binding site	GO:0005524
OIW10583	d69118089b07ec3840814aec61b617fa	625	Pfam	PF00069	Protein kinase domain	303	573	3.3e-44	T	IPR000719	Protein kinase domain	GO:0004672|GO:0005524|GO:0006468
OIW10583	d69118089b07ec3840814aec61b617fa	625	Pfam	PF08263	Leucine rich repeat N-terminal domain	32	70	2.5e-13	T	IPR013210	Leucine-rich repeat-containing N-terminal, plant-type	-
OIW10583	d69118089b07ec3840814aec61b617fa	625	ProSitePatterns	PS00108	Serine/Threonine protein kinases active-site signature.	425	437	-	T	IPR008271	Serine/threonine-protein kinase, active site	GO:0004672|GO:0006468
OIW00405	00ac97a6514cd5f9e6bb1567f0de6904	610	ProSiteProfiles	PS50011	Protein kinase domain profile.	287	566	34.2	T	IPR000719	Protein kinase domain	GO:0004672|GO:0005524|GO:0006468
OIW00405	00ac97a6514cd5f9e6bb1567f0de6904	610	Pfam	PF00069	Protein kinase domain	288	558	1.9e-42	T	IPR000719	Protein kinase domain	GO:0004672|GO:0005524|GO:0006468
OIW00405	00ac97a6514cd5f9e6bb1567f0de6904	610	ProSitePatterns	PS00108	Serine/Threonine protein kinases active-site signature.	410	422	-	T	IPR008271	Serine/threonine-protein kinase, active site	GO:0004672|GO:0006468
OIW00405	00ac97a6514cd5f9e6bb1567f0de6904	610	Pfam	PF08263	Leucine rich repeat N-terminal domain	23	63	2.6e-10	T	IPR013210	Leucine-rich repeat-containing N-terminal, plant-type	-
OIW00405	00ac97a6514cd5f9e6bb1567f0de6904	610	Pfam	PF13855	Leucine rich repeat	91	150	5.8e-08	T	IPR001611	Leucine-rich repeat	GO:0005515
OIW00405	00ac97a6514cd5f9e6bb1567f0de6904	610	ProSitePatterns	PS00107	Protein kinases ATP-binding region signature.	293	315	-	T	IPR017441	Protein kinase, ATP binding site	GO:0005524
OIW08728	b25d45c9156200563c8b9144feacc44f	955	Pfam	PF07714	Protein tyrosine and serine/threonine kinase	667	938	4.7e-41	T	IPR001245	Serine-threonine/tyrosine-protein kinase, catalytic domain	GO:0004672|GO:0006468
OIW08728	b25d45c9156200563c8b9144feacc44f	955	Pfam	PF00560	Leucine Rich Repeat	167	187	0.81	T	IPR001611	Leucine-rich repeat	GO:0005515
OIW08728	b25d45c9156200563c8b9144feacc44f	955	Pfam	PF00560	Leucine Rich Repeat	216	238	0.25	T	IPR001611	Leucine-rich repeat	GO:0005515
OIW08728	b25d45c9156200563c8b9144feacc44f	955	ProSiteProfiles	PS50011	Protein kinase domain profile.	666	953	36.4565	T	IPR000719	Protein kinase domain	GO:0004672|GO:0005524|GO:0006468
OIW08728	b25d45c9156200563c8b9144feacc44f	955	Pfam	PF13855	Leucine rich repeat	503	562	1.5e-06	T	IPR001611	Leucine-rich repeat	GO:0005515
OIW08728	b25d45c9156200563c8b9144feacc44f	955	Pfam	PF08263	Leucine rich repeat N-terminal domain	2	42	1.2e-05	T	IPR013210	Leucine-rich repeat-containing N-terminal, plant-type	-
OIW08728	b25d45c9156200563c8b9144feacc44f	955	ProSitePatterns	PS00108	Serine/Threonine protein kinases active-site signature.	787	799	-	T	IPR008271	Serine/threonine-protein kinase, active site	GO:0004672|GO:0006468
OIW05918	4353a71d3112e991164f41a3de060c7d	697	Pfam	PF13516	Leucine Rich repeat	523	535	1.9	T	IPR001611	Leucine-rich repeat	GO:0005515
OIW05918	4353a71d3112e991164f41a3de060c7d	697	Pfam	PF13855	Leucine rich repeat	434	489	7.9e-10	T	IPR001611	Leucine-rich repeat	GO:0005515
OIW05918	4353a71d3112e991164f41a3de060c7d	697	ProSiteProfiles	PS51450	Leucine-rich repeat profile.	501	522	8.91326	T	IPR001611	Leucine-rich repeat	GO:0005515
OIW05918	4353a71d3112e991164f41a3de060c7d	697	ProSiteProfiles	PS51450	Leucine-rich repeat profile.	478	500	7.41	T	IPR001611	Leucine-rich repeat	GO:0005515
OIW05918	4353a71d3112e991164f41a3de060c7d	697	ProSiteProfiles	PS51450	Leucine-rich repeat profile.	456	477	9.24	T	IPR001611	Leucine-rich repeat	GO:0005515
OIV95087	2f589dded2cbc842901f20c12df9d367	643	Pfam	PF13516	Leucine Rich repeat	351	374	0.0078	T	IPR001611	Leucine-rich repeat	GO:0005515
OIV95087	2f589dded2cbc842901f20c12df9d367	643	Pfam	PF13516	Leucine Rich repeat	453	477	0.19	T	IPR001611	Leucine-rich repeat	GO:0005515
OIV95087	2f589dded2cbc842901f20c12df9d367	643	Pfam	PF13516	Leucine Rich repeat	480	503	0.0025	T	IPR001611	Leucine-rich repeat	GO:0005515
OIV95087	2f589dded2cbc842901f20c12df9d367	643	Pfam	PF13516	Leucine Rich repeat	531	549	1.6	T	IPR001611	Leucine-rich repeat	GO:0005515
OIV92751	44db70de1efc4a305649d9d3013d2f1b	889	CDD	cd14066	STKc_IRAK	607	882	2.07e-86	T	-	-
OIV92751	44db70de1efc4a305649d9d3013d2f1b	889	Pfam	PF00069	Protein kinase domain	603	877	1e-35	T	IPR000719	Protein kinase domain	GO:0004672|GO:0005524|GO:0006468
OIV92751	44db70de1efc4a305649d9d3013d2f1b	889	Pfam	PF13855	Leucine rich repeat	390	445	2.2e-07	T	IPR001611	Leucine-rich repeat	GO:0005515
OIV92751	44db70de1efc4a305649d9d3013d2f1b	889	Pfam	PF13855	Leucine rich repeat	174	229	1.6e-07	T	IPR001611	Leucine-rich repeat	GO:0005515
OIV92751	44db70de1efc4a305649d9d3013d2f1b	889	Pfam	PF08263	Leucine rich repeat N-terminal domain	30	69	2.3e-10	T	IPR013210	Leucine-rich repeat-containing N-terminal, plant-type	-
OIV92751	44db70de1efc4a305649d9d3013d2f1b	889	ProSiteProfiles	PS50011	Protein kinase domain profile.	601	889	34.3788	T	IPR000719	Protein kinase domain	GO:0004672|GO:0005524|GO:0006468
OIW15309	adde616103055a23a724d3bd8e459f82	638	CDD	cd14066	STKc_IRAK	352	618	3.98e-90	T	-	-
OIW15309	adde616103055a23a724d3bd8e459f82	638	ProSitePatterns	PS00107	Protein kinases ATP-binding region signature.	352	383	-	T	IPR017441	Protein kinase, ATP binding site	GO:0005524
OIW15309	adde616103055a23a724d3bd8e459f82	638	ProSiteProfiles	PS50011	Protein kinase domain profile.	346	623	30.6	T	IPR000719	Protein kinase domain	GO:0004672|GO:0005524|GO:0006468
OIW15309	adde616103055a23a724d3bd8e459f82	638	Pfam	PF00069	Protein kinase domain	350	548	2.7e-32	T	IPR000719	Protein kinase domain	GO:0004672|GO:0005524|GO:0006468
OIW15309	adde616103055a23a724d3bd8e459f82	638	Pfam	PF08263	Leucine rich repeat N-terminal domain	28	65	6.1e-08	T	IPR013210	Leucine-rich repeat-containing N-terminal, plant-type	-
OIV94287	6a7fda5bbbb293fc246db9ab96024597	172	ProSiteProfiles	PS51450	Leucine-rich repeat profile.	108	129	8.36651	T	IPR001611	Leucine-rich repeat	GO:0005515
OIV94287	6a7fda5bbbb293fc246db9ab96024597	172	ProSiteProfiles	PS51450	Leucine-rich repeat profile.	86	107	9.4	T	IPR001611	Leucine-rich repeat	GO:0005515
OIV94287	6a7fda5bbbb293fc246db9ab96024597	172	Pfam	PF12799	Leucine Rich repeats (2 copies)	86	126	4.9e-09	T	IPR025875	Leucine rich repeat 4	-
OIV94287	6a7fda5bbbb293fc246db9ab96024597	172	Pfam	PF12799	Leucine Rich repeats (2 copies)	43	82	2.8e-06	T	IPR025875	Leucine rich repeat 4	-
OIV94287	6a7fda5bbbb293fc246db9ab96024597	172	ProSiteProfiles	PS51450	Leucine-rich repeat profile.	64	85	9.09	T	IPR001611	Leucine-rich repeat	GO:0005515
OIW21389	64e2ffe111498fafbb726a5dde004f43	867	Pfam	PF00931	NB-ARC domain	167	377	5.7e-48	T	IPR002182	NB-ARC	GO:0043531
OIW02655	c7723b267921f28eee5eb85384d2a887	617	Pfam	PF00069	Protein kinase domain	328	585	5.6e-36	T	IPR000719	Protein kinase domain	GO:0004672|GO:0005524|GO:0006468
OIW02655	c7723b267921f28eee5eb85384d2a887	617	ProSitePatterns	PS00107	Protein kinases ATP-binding region signature.	330	352	-	T	IPR017441	Protein kinase, ATP binding site	GO:0005524
OIW02655	c7723b267921f28eee5eb85384d2a887	617	Pfam	PF08263	Leucine rich repeat N-terminal domain	21	56	3.1e-07	T	IPR013210	Leucine-rich repeat-containing N-terminal, plant-type	-
OIW02655	c7723b267921f28eee5eb85384d2a887	617	ProSiteProfiles	PS50011	Protein kinase domain profile.	324	593	30.4	T	IPR000719	Protein kinase domain	GO:0004672|GO:0005524|GO:0006468
OIW05450	003bb3b0f495391b1c5b992309c1955d	624	Pfam	PF00069	Protein kinase domain	305	571	1.8e-44	T	IPR000719	Protein kinase domain	GO:0004672|GO:0005524|GO:0006468
OIW05450	003bb3b0f495391b1c5b992309c1955d	624	ProSitePatterns	PS00107	Protein kinases ATP-binding region signature.	310	332	-	T	IPR017441	Protein kinase, ATP binding site	GO:0005524
OIW05450	003bb3b0f495391b1c5b992309c1955d	624	Pfam	PF13855	Leucine rich repeat	98	158	7.6e-07	T	IPR001611	Leucine-rich repeat	GO:0005515
OIW05450	003bb3b0f495391b1c5b992309c1955d	624	ProSitePatterns	PS00108	Serine/Threonine protein kinases active-site signature.	423	435	-	T	IPR008271	Serine/threonine-protein kinase, active site	GO:0004672|GO:0006468
OIW05450	003bb3b0f495391b1c5b992309c1955d	624	Pfam	PF08263	Leucine rich repeat N-terminal domain	34	71	1.9e-11	T	IPR013210	Leucine-rich repeat-containing N-terminal, plant-type	-
OIW05450	003bb3b0f495391b1c5b992309c1955d	624	ProSiteProfiles	PS50011	Protein kinase domain profile.	304	559	35.9477	T	IPR000719	Protein kinase domain	GO:0004672|GO:0005524|GO:0006468
OIW01225	2bc5461bb0720c0a71947ecc5b58ce32	1132	CDD	cd00009	AAA	88	195	0.00192783	T	-	-
OIW01225	2bc5461bb0720c0a71947ecc5b58ce32	1132	Pfam	PF00931	NB-ARC domain	72	284	9.1e-35	T	IPR002182	NB-ARC	GO:0043531
OIW20018	9bc56ec3fc07bfc1610a206c373c3e13	1031	Pfam	PF00069	Protein kinase domain	755	956	2.4e-25	T	IPR000719	Protein kinase domain	GO:0004672|GO:0005524|GO:0006468
OIW20018	9bc56ec3fc07bfc1610a206c373c3e13	1031	Pfam	PF08263	Leucine rich repeat N-terminal domain	25	70	4.1e-07	T	IPR013210	Leucine-rich repeat-containing N-terminal, plant-type	-
OIW20018	9bc56ec3fc07bfc1610a206c373c3e13	1031	Pfam	PF13516	Leucine Rich repeat	409	424	0.52	T	IPR001611	Leucine-rich repeat	GO:0005515
OIW20018	9bc56ec3fc07bfc1610a206c373c3e13	1031	ProSiteProfiles	PS51450	Leucine-rich repeat profile.	247	269	7.88	T	IPR001611	Leucine-rich repeat	GO:0005515
OIW20018	9bc56ec3fc07bfc1610a206c373c3e13	1031	ProSiteProfiles	PS50011	Protein kinase domain profile.	751	1031	27.7359	T	IPR000719	Protein kinase domain	GO:0004672|GO:0005524|GO:0006468
OIW20018	9bc56ec3fc07bfc1610a206c373c3e13	1031	Pfam	PF00560	Leucine Rich Repeat	99	119	0.66	T	IPR001611	Leucine-rich repeat	GO:0005515
OIW20018	9bc56ec3fc07bfc1610a206c373c3e13	1031	Pfam	PF00560	Leucine Rich Repeat	445	465	0.8	T	IPR001611	Leucine-rich repeat	GO:0005515
OIV92060	2c4ce3a74bc0627a00e3c8e3bda8a454	1006	Pfam	PF13516	Leucine Rich repeat	220	231	0.87	T	IPR001611	Leucine-rich repeat	GO:0005515
OIV92060	2c4ce3a74bc0627a00e3c8e3bda8a454	1006	Pfam	PF07714	Protein tyrosine and serine/threonine kinase	881	978	1.1e-06	T	IPR001245	Serine-threonine/tyrosine-protein kinase, catalytic domain	GO:0004672|GO:0006468
OIV92060	2c4ce3a74bc0627a00e3c8e3bda8a454	1006	Pfam	PF00069	Protein kinase domain	761	878	1.3e-18	T	IPR000719	Protein kinase domain	GO:0004672|GO:0005524|GO:0006468
OIV92060	2c4ce3a74bc0627a00e3c8e3bda8a454	1006	Pfam	PF13855	Leucine rich repeat	512	571	5.5e-11	T	IPR001611	Leucine-rich repeat	GO:0005515
OIV92060	2c4ce3a74bc0627a00e3c8e3bda8a454	1006	ProSitePatterns	PS00107	Protein kinases ATP-binding region signature.	765	787	-	T	IPR017441	Protein kinase, ATP binding site	GO:0005524
OIV92060	2c4ce3a74bc0627a00e3c8e3bda8a454	1006	ProSiteProfiles	PS50011	Protein kinase domain profile.	759	1006	18.7	T	IPR000719	Protein kinase domain	GO:0004672|GO:0005524|GO:0006468
OIV92060	2c4ce3a74bc0627a00e3c8e3bda8a454	1006	ProSiteProfiles	PS51450	Leucine-rich repeat profile.	536	559	7.02	T	IPR001611	Leucine-rich repeat	GO:0005515
OIV92060	2c4ce3a74bc0627a00e3c8e3bda8a454	1006	Pfam	PF08263	Leucine rich repeat N-terminal domain	32	71	2.2e-06	T	IPR013210	Leucine-rich repeat-containing N-terminal, plant-type	-
OIV98582	5f5123e2548dbc411b26f3d32fbd0717	1078	Pfam	PF00069	Protein kinase domain	668	908	8.8e-40	T	IPR000719	Protein kinase domain	GO:0004672|GO:0005524|GO:0006468
OIV98582	5f5123e2548dbc411b26f3d32fbd0717	1078	ProSiteProfiles	PS50011	Protein kinase domain profile.	667	989	34.6	T	IPR000719	Protein kinase domain	GO:0004672|GO:0005524|GO:0006468
OIV98582	5f5123e2548dbc411b26f3d32fbd0717	1078	Pfam	PF13855	Leucine rich repeat	335	394	1.3e-07	T	IPR001611	Leucine-rich repeat	GO:0005515
OIV98582	5f5123e2548dbc411b26f3d32fbd0717	1078	Pfam	PF13855	Leucine rich repeat	461	515	1.2e-06	T	IPR001611	Leucine-rich repeat	GO:0005515
OIV98582	5f5123e2548dbc411b26f3d32fbd0717	1078	ProSitePatterns	PS00107	Protein kinases ATP-binding region signature.	673	696	-	T	IPR017441	Protein kinase, ATP binding site	GO:0005524
OIV98582	5f5123e2548dbc411b26f3d32fbd0717	1078	Pfam	PF08263	Leucine rich repeat N-terminal domain	20	58	6.6e-12	T	IPR013210	Leucine-rich repeat-containing N-terminal, plant-type	-
OIV98582	5f5123e2548dbc411b26f3d32fbd0717	1078	ProSitePatterns	PS00108	Serine/Threonine protein kinases active-site signature.	798	810	-	T	IPR008271	Serine/threonine-protein kinase, active site	GO:0004672|GO:0006468
OIV98582	5f5123e2548dbc411b26f3d32fbd0717	1078	Pfam	PF00560	Leucine Rich Repeat	553	569	1.2	T	IPR001611	Leucine-rich repeat	GO:0005515
OIW10786	82b5321c2bd3e3332583b4ebd4ce636a	1024	ProSitePatterns	PS00108	Serine/Threonine protein kinases active-site signature.	847	859	-	T	IPR008271	Serine/threonine-protein kinase, active site	GO:0004672|GO:0006468
OIW10786	82b5321c2bd3e3332583b4ebd4ce636a	1024	CDD	cd14066	STKc_IRAK	722	1015	2.05e-83	T	-	-
OIW10786	82b5321c2bd3e3332583b4ebd4ce636a	1024	Pfam	PF08263	Leucine rich repeat N-terminal domain	42	81	4.5e-12	T	IPR013210	Leucine-rich repeat-containing N-terminal, plant-type	-
OIW10786	82b5321c2bd3e3332583b4ebd4ce636a	1024	Pfam	PF00069	Protein kinase domain	719	954	2.6e-41	T	IPR000719	Protein kinase domain	GO:0004672|GO:0005524|GO:0006468
OIW10786	82b5321c2bd3e3332583b4ebd4ce636a	1024	ProSiteProfiles	PS50011	Protein kinase domain profile.	716	1022	35.8629	T	IPR000719	Protein kinase domain	GO:0004672|GO:0005524|GO:0006468
OIW10786	82b5321c2bd3e3332583b4ebd4ce636a	1024	Pfam	PF13855	Leucine rich repeat	405	464	2.3e-07	T	IPR001611	Leucine-rich repeat	GO:0005515
OIW10786	82b5321c2bd3e3332583b4ebd4ce636a	1024	Pfam	PF13855	Leucine rich repeat	550	609	6.6e-09	T	IPR001611	Leucine-rich repeat	GO:0005515
OIW10786	82b5321c2bd3e3332583b4ebd4ce636a	1024	ProSitePatterns	PS00107	Protein kinases ATP-binding region signature.	722	745	-	T	IPR017441	Protein kinase, ATP binding site	GO:0005524
OIW17961	4cd8dda6e7190f43929e3017eebef1a2	705	Pfam	PF08263	Leucine rich repeat N-terminal domain	31	70	2.3e-11	T	IPR013210	Leucine-rich repeat-containing N-terminal, plant-type	-
OIW17961	4cd8dda6e7190f43929e3017eebef1a2	705	Pfam	PF07714	Protein tyrosine and serine/threonine kinase	425	674	1.1e-20	T	IPR001245	Serine-threonine/tyrosine-protein kinase, catalytic domain	GO:0004672|GO:0006468
OIW17961	4cd8dda6e7190f43929e3017eebef1a2	705	ProSiteProfiles	PS50011	Protein kinase domain profile.	376	678	16.57	T	IPR000719	Protein kinase domain	GO:0004672|GO:0005524|GO:0006468
OIV96485	9fe965585326a5c61654094571c4d23e	633	Pfam	PF12937	F-box-like	63	97	2.7e-06	T	IPR001810	F-box domain	GO:0005515
OIV96485	9fe965585326a5c61654094571c4d23e	633	Pfam	PF13516	Leucine Rich repeat	229	252	0.18	T	IPR001611	Leucine-rich repeat	GO:0005515
OIV96485	9fe965585326a5c61654094571c4d23e	633	Pfam	PF13516	Leucine Rich repeat	548	570	0.018	T	IPR001611	Leucine-rich repeat	GO:0005515
OIV96485	9fe965585326a5c61654094571c4d23e	633	Pfam	PF13516	Leucine Rich repeat	524	545	1.6	T	IPR001611	Leucine-rich repeat	GO:0005515
OIV96485	9fe965585326a5c61654094571c4d23e	633	Pfam	PF13516	Leucine Rich repeat	337	358	0.27	T	IPR001611	Leucine-rich repeat	GO:0005515
OIV96431	ed0b935a261953aaf7b9d85e31acba00	945	Pfam	PF00069	Protein kinase domain	649	908	1.2e-43	T	IPR000719	Protein kinase domain	GO:0004672|GO:0005524|GO:0006468
OIV96431	ed0b935a261953aaf7b9d85e31acba00	945	Pfam	PF08263	Leucine rich repeat N-terminal domain	25	65	1.9e-10	T	IPR013210	Leucine-rich repeat-containing N-terminal, plant-type	-
OIV96431	ed0b935a261953aaf7b9d85e31acba00	945	ProSitePatterns	PS00108	Serine/Threonine protein kinases active-site signature.	767	779	-	T	IPR008271	Serine/threonine-protein kinase, active site	GO:0004672|GO:0006468
OIV96431	ed0b935a261953aaf7b9d85e31acba00	945	ProSiteProfiles	PS51450	Leucine-rich repeat profile.	166	188	7.49	T	IPR001611	Leucine-rich repeat	GO:0005515
OIV96431	ed0b935a261953aaf7b9d85e31acba00	945	ProSiteProfiles	PS50011	Protein kinase domain profile.	646	915	34.7322	T	IPR000719	Protein kinase domain	GO:0004672|GO:0005524|GO:0006468
OIV96431	ed0b935a261953aaf7b9d85e31acba00	945	ProSitePatterns	PS00107	Protein kinases ATP-binding region signature.	652	674	-	T	IPR017441	Protein kinase, ATP binding site	GO:0005524
OIV96431	ed0b935a261953aaf7b9d85e31acba00	945	ProSiteProfiles	PS51450	Leucine-rich repeat profile.	429	451	7.35772	T	IPR001611	Leucine-rich repeat	GO:0005515
OIV96431	ed0b935a261953aaf7b9d85e31acba00	945	Pfam	PF13855	Leucine rich repeat	94	153	3.5e-07	T	IPR001611	Leucine-rich repeat	GO:0005515
OIV96431	ed0b935a261953aaf7b9d85e31acba00	945	Pfam	PF13855	Leucine rich repeat	429	488	2.1e-08	T	IPR001611	Leucine-rich repeat	GO:0005515
OIW12580	b85b399d673463d1261cffd8c05590a6	624	Pfam	PF08263	Leucine rich repeat N-terminal domain	25	65	4.5e-10	T	IPR013210	Leucine-rich repeat-containing N-terminal, plant-type	-
OIW12580	b85b399d673463d1261cffd8c05590a6	624	ProSitePatterns	PS00108	Serine/Threonine protein kinases active-site signature.	424	436	-	T	IPR008271	Serine/threonine-protein kinase, active site	GO:0004672|GO:0006468
OIW12580	b85b399d673463d1261cffd8c05590a6	624	ProSiteProfiles	PS50011	Protein kinase domain profile.	301	588	36.4848	T	IPR000719	Protein kinase domain	GO:0004672|GO:0005524|GO:0006468
OIW12580	b85b399d673463d1261cffd8c05590a6	624	Pfam	PF00069	Protein kinase domain	302	573	1.4e-44	T	IPR000719	Protein kinase domain	GO:0004672|GO:0005524|GO:0006468
OIW12580	b85b399d673463d1261cffd8c05590a6	624	Pfam	PF00560	Leucine Rich Repeat	165	182	1.5	T	IPR001611	Leucine-rich repeat	GO:0005515
OIW12580	b85b399d673463d1261cffd8c05590a6	624	ProSitePatterns	PS00107	Protein kinases ATP-binding region signature.	307	329	-	T	IPR017441	Protein kinase, ATP binding site	GO:0005524
OIW10303	d61ad1cd7fd5b3c2ea5d076ac37e8857	979	Pfam	PF08263	Leucine rich repeat N-terminal domain	32	71	7.7e-10	T	IPR013210	Leucine-rich repeat-containing N-terminal, plant-type	-
OIW10303	d61ad1cd7fd5b3c2ea5d076ac37e8857	979	Pfam	PF13855	Leucine rich repeat	222	281	9.2e-07	T	IPR001611	Leucine-rich repeat	GO:0005515
OIW10303	d61ad1cd7fd5b3c2ea5d076ac37e8857	979	ProSitePatterns	PS00108	Serine/Threonine protein kinases active-site signature.	813	825	-	T	IPR008271	Serine/threonine-protein kinase, active site	GO:0004672|GO:0006468
OIW10303	d61ad1cd7fd5b3c2ea5d076ac37e8857	979	ProSiteProfiles	PS50011	Protein kinase domain profile.	689	979	37.2	T	IPR000719	Protein kinase domain	GO:0004672|GO:0005524|GO:0006468
OIW10303	d61ad1cd7fd5b3c2ea5d076ac37e8857	979	Pfam	PF00560	Leucine Rich Repeat	150	169	1.3	T	IPR001611	Leucine-rich repeat	GO:0005515
OIW10303	d61ad1cd7fd5b3c2ea5d076ac37e8857	979	Pfam	PF00069	Protein kinase domain	691	966	2e-44	T	IPR000719	Protein kinase domain	GO:0004672|GO:0005524|GO:0006468
OIW10303	d61ad1cd7fd5b3c2ea5d076ac37e8857	979	ProSitePatterns	PS00107	Protein kinases ATP-binding region signature.	695	718	-	T	IPR017441	Protein kinase, ATP binding site	GO:0005524
OIV89106	7f445fd0570b481659b3789106c7ca10	907	Pfam	PF00931	NB-ARC domain	175	421	1.5e-58	T	IPR002182	NB-ARC	GO:0043531
OIV89106	7f445fd0570b481659b3789106c7ca10	907	Pfam	PF18052	Rx N-terminal domain	5	93	5.8e-10	T	IPR041118	Rx, N-terminal	-
OIW17806	e71be7b33f761166d85f724b4d9e48d7	595	Pfam	PF00069	Protein kinase domain	274	544	5e-44	T	IPR000719	Protein kinase domain	GO:0004672|GO:0005524|GO:0006468
OIW17806	e71be7b33f761166d85f724b4d9e48d7	595	ProSiteProfiles	PS50011	Protein kinase domain profile.	273	556	35.6	T	IPR000719	Protein kinase domain	GO:0004672|GO:0005524|GO:0006468
OIW17806	e71be7b33f761166d85f724b4d9e48d7	595	Pfam	PF08263	Leucine rich repeat N-terminal domain	35	73	5.6e-08	T	IPR013210	Leucine-rich repeat-containing N-terminal, plant-type	-
OIW17806	e71be7b33f761166d85f724b4d9e48d7	595	Pfam	PF13855	Leucine rich repeat	102	160	1.1e-10	T	IPR001611	Leucine-rich repeat	GO:0005515
OIW17806	e71be7b33f761166d85f724b4d9e48d7	595	ProSitePatterns	PS00108	Serine/Threonine protein kinases active-site signature.	396	408	-	T	IPR008271	Serine/threonine-protein kinase, active site	GO:0004672|GO:0006468
OIW17806	e71be7b33f761166d85f724b4d9e48d7	595	ProSitePatterns	PS00107	Protein kinases ATP-binding region signature.	279	301	-	T	IPR017441	Protein kinase, ATP binding site	GO:0005524
OIW02027	4d1ddfa14f2877887b12d95cec941069	712	Pfam	PF08263	Leucine rich repeat N-terminal domain	24	62	9.2e-13	T	IPR013210	Leucine-rich repeat-containing N-terminal, plant-type	-
OIW02027	4d1ddfa14f2877887b12d95cec941069	712	Pfam	PF00069	Protein kinase domain	413	701	2.8e-33	T	IPR000719	Protein kinase domain	GO:0004672|GO:0005524|GO:0006468
OIW02027	4d1ddfa14f2877887b12d95cec941069	712	ProSitePatterns	PS00108	Serine/Threonine protein kinases active-site signature.	531	543	-	T	IPR008271	Serine/threonine-protein kinase, active site	GO:0004672|GO:0006468
OIW02027	4d1ddfa14f2877887b12d95cec941069	712	Pfam	PF13855	Leucine rich repeat	90	148	2.3e-06	T	IPR001611	Leucine-rich repeat	GO:0005515
OIW02027	4d1ddfa14f2877887b12d95cec941069	712	CDD	cd14066	STKc_IRAK	413	707	7.04e-87	T	-	-
OIW02027	4d1ddfa14f2877887b12d95cec941069	712	Pfam	PF00560	Leucine Rich Repeat	188	210	1.9	T	IPR001611	Leucine-rich repeat	GO:0005515
OIW02027	4d1ddfa14f2877887b12d95cec941069	712	ProSiteProfiles	PS50011	Protein kinase domain profile.	407	707	31.0291	T	IPR000719	Protein kinase domain	GO:0004672|GO:0005524|GO:0006468
OIW06978	59a8a94aedbc6e74cb1d1e80a93934e0	390	Pfam	PF08263	Leucine rich repeat N-terminal domain	33	67	8.6e-05	T	IPR013210	Leucine-rich repeat-containing N-terminal, plant-type	-
OIW06978	59a8a94aedbc6e74cb1d1e80a93934e0	390	Pfam	PF00560	Leucine Rich Repeat	109	130	1	T	IPR001611	Leucine-rich repeat	GO:0005515
OIW06978	59a8a94aedbc6e74cb1d1e80a93934e0	390	ProSiteProfiles	PS51450	Leucine-rich repeat profile.	157	180	7.09	T	IPR001611	Leucine-rich repeat	GO:0005515
OIW06978	59a8a94aedbc6e74cb1d1e80a93934e0	390	Pfam	PF13855	Leucine rich repeat	132	192	1.3e-08	T	IPR001611	Leucine-rich repeat	GO:0005515
OIW06978	59a8a94aedbc6e74cb1d1e80a93934e0	390	Pfam	PF13855	Leucine rich repeat	201	262	4.1e-08	T	IPR001611	Leucine-rich repeat	GO:0005515
OIW09309	74e3bd8fa3d877313462dec070864ce1	638	Pfam	PF13855	Leucine rich repeat	123	183	1.6e-07	T	IPR001611	Leucine-rich repeat	GO:0005515
OIW09309	74e3bd8fa3d877313462dec070864ce1	638	Pfam	PF08263	Leucine rich repeat N-terminal domain	30	71	2.7e-09	T	IPR013210	Leucine-rich repeat-containing N-terminal, plant-type	-
OIW09309	74e3bd8fa3d877313462dec070864ce1	638	ProSiteProfiles	PS50011	Protein kinase domain profile.	343	620	24.5	T	IPR000719	Protein kinase domain	GO:0004672|GO:0005524|GO:0006468
OIW09309	74e3bd8fa3d877313462dec070864ce1	638	Pfam	PF00069	Protein kinase domain	346	615	4e-27	T	IPR000719	Protein kinase domain	GO:0004672|GO:0005524|GO:0006468
OIW12869	e8023ad422a4db52ad64ac533aee7d7f	406	Pfam	PF13855	Leucine rich repeat	310	368	1.7e-06	T	IPR001611	Leucine-rich repeat	GO:0005515
OIW12869	e8023ad422a4db52ad64ac533aee7d7f	406	Pfam	PF13855	Leucine rich repeat	116	174	1.7e-06	T	IPR001611	Leucine-rich repeat	GO:0005515
OIW12869	e8023ad422a4db52ad64ac533aee7d7f	406	Pfam	PF08263	Leucine rich repeat N-terminal domain	220	257	1e-08	T	IPR013210	Leucine-rich repeat-containing N-terminal, plant-type	-
OIW12869	e8023ad422a4db52ad64ac533aee7d7f	406	Pfam	PF08263	Leucine rich repeat N-terminal domain	26	63	1e-08	T	IPR013210	Leucine-rich repeat-containing N-terminal, plant-type	-
OIW07232	9ce966904319ae32ae75784299863ba1	646	ProSiteProfiles	PS50011	Protein kinase domain profile.	374	646	27.1	T	IPR000719	Protein kinase domain	GO:0004672|GO:0005524|GO:0006468
OIW07232	9ce966904319ae32ae75784299863ba1	646	Pfam	PF13855	Leucine rich repeat	110	169	1.3e-07	T	IPR001611	Leucine-rich repeat	GO:0005515
OIW07232	9ce966904319ae32ae75784299863ba1	646	Pfam	PF08263	Leucine rich repeat N-terminal domain	2	34	3.6e-05	T	IPR013210	Leucine-rich repeat-containing N-terminal, plant-type	-
OIW07232	9ce966904319ae32ae75784299863ba1	646	Pfam	PF07714	Protein tyrosine and serine/threonine kinase	378	639	9.8e-36	T	IPR001245	Serine-threonine/tyrosine-protein kinase, catalytic domain	GO:0004672|GO:0006468
OIW16208	8ccf4d0e5dc620f546b8303d6f01259c	776	Pfam	PF07714	Protein tyrosine and serine/threonine kinase	487	752	5.5e-43	T	IPR001245	Serine-threonine/tyrosine-protein kinase, catalytic domain	GO:0004672|GO:0006468
OIW16208	8ccf4d0e5dc620f546b8303d6f01259c	776	Pfam	PF08263	Leucine rich repeat N-terminal domain	21	57	8.9e-10	T	IPR013210	Leucine-rich repeat-containing N-terminal, plant-type	-
OIW16208	8ccf4d0e5dc620f546b8303d6f01259c	776	ProSiteProfiles	PS50011	Protein kinase domain profile.	484	759	37.6	T	IPR000719	Protein kinase domain	GO:0004672|GO:0005524|GO:0006468
OIW16208	8ccf4d0e5dc620f546b8303d6f01259c	776	CDD	cd14066	STKc_IRAK	490	755	8.92e-100	T	-	-
OIW16208	8ccf4d0e5dc620f546b8303d6f01259c	776	Pfam	PF13855	Leucine rich repeat	133	192	2.3e-06	T	IPR001611	Leucine-rich repeat	GO:0005515
OIW16208	8ccf4d0e5dc620f546b8303d6f01259c	776	Pfam	PF13855	Leucine rich repeat	204	263	1.7e-07	T	IPR001611	Leucine-rich repeat	GO:0005515
OIW01169	2de7e2c915d80eef59413ff5959def15	1004	ProSitePatterns	PS00107	Protein kinases ATP-binding region signature.	692	715	-	T	IPR017441	Protein kinase, ATP binding site	GO:0005524
OIW01169	2de7e2c915d80eef59413ff5959def15	1004	Pfam	PF00069	Protein kinase domain	687	903	1.3e-38	T	IPR000719	Protein kinase domain	GO:0004672|GO:0005524|GO:0006468
OIW01169	2de7e2c915d80eef59413ff5959def15	1004	Pfam	PF08263	Leucine rich repeat N-terminal domain	37	76	8.4e-11	T	IPR013210	Leucine-rich repeat-containing N-terminal, plant-type	-
OIW01169	2de7e2c915d80eef59413ff5959def15	1004	ProSiteProfiles	PS50011	Protein kinase domain profile.	686	992	34.393	T	IPR000719	Protein kinase domain	GO:0004672|GO:0005524|GO:0006468
OIW01169	2de7e2c915d80eef59413ff5959def15	1004	ProSitePatterns	PS00108	Serine/Threonine protein kinases active-site signature.	817	829	-	T	IPR008271	Serine/threonine-protein kinase, active site	GO:0004672|GO:0006468
OIW01169	2de7e2c915d80eef59413ff5959def15	1004	Pfam	PF13855	Leucine rich repeat	523	581	2.2e-08	T	IPR001611	Leucine-rich repeat	GO:0005515
OIV96139	e19551de988957c8a3e42ad0d6f054d0	672	ProSiteProfiles	PS51450	Leucine-rich repeat profile.	107	129	7.03	T	IPR001611	Leucine-rich repeat	GO:0005515
OIV96139	e19551de988957c8a3e42ad0d6f054d0	672	ProSiteProfiles	PS50011	Protein kinase domain profile.	394	672	34.1103	T	IPR000719	Protein kinase domain	GO:0004672|GO:0005524|GO:0006468
OIV96139	e19551de988957c8a3e42ad0d6f054d0	672	Pfam	PF07714	Protein tyrosine and serine/threonine kinase	397	668	1.8e-40	T	IPR001245	Serine-threonine/tyrosine-protein kinase, catalytic domain	GO:0004672|GO:0006468
OIV96139	e19551de988957c8a3e42ad0d6f054d0	672	ProSiteProfiles	PS51450	Leucine-rich repeat profile.	155	177	7.2	T	IPR001611	Leucine-rich repeat	GO:0005515
OIW03706	ce24e2ed3a0a8ce8e4c854c44cb942ed	1011	Pfam	PF00069	Protein kinase domain	692	969	3.6e-44	T	IPR000719	Protein kinase domain	GO:0004672|GO:0005524|GO:0006468
OIW03706	ce24e2ed3a0a8ce8e4c854c44cb942ed	1011	Pfam	PF13855	Leucine rich repeat	505	564	3.2e-08	T	IPR001611	Leucine-rich repeat	GO:0005515
OIW03706	ce24e2ed3a0a8ce8e4c854c44cb942ed	1011	Pfam	PF13855	Leucine rich repeat	98	156	8.3e-07	T	IPR001611	Leucine-rich repeat	GO:0005515
OIW03706	ce24e2ed3a0a8ce8e4c854c44cb942ed	1011	Pfam	PF00560	Leucine Rich Repeat	245	263	0.091	T	IPR001611	Leucine-rich repeat	GO:0005515
OIW03706	ce24e2ed3a0a8ce8e4c854c44cb942ed	1011	Pfam	PF00560	Leucine Rich Repeat	574	595	1.4	T	IPR001611	Leucine-rich repeat	GO:0005515
OIW03706	ce24e2ed3a0a8ce8e4c854c44cb942ed	1011	Pfam	PF00560	Leucine Rich Repeat	291	313	1.7	T	IPR001611	Leucine-rich repeat	GO:0005515
OIW03706	ce24e2ed3a0a8ce8e4c854c44cb942ed	1011	ProSitePatterns	PS00108	Serine/Threonine protein kinases active-site signature.	823	835	-	T	IPR008271	Serine/threonine-protein kinase, active site	GO:0004672|GO:0006468
OIW03706	ce24e2ed3a0a8ce8e4c854c44cb942ed	1011	ProSiteProfiles	PS50011	Protein kinase domain profile.	690	979	34.5	T	IPR000719	Protein kinase domain	GO:0004672|GO:0005524|GO:0006468
OIV98580	159b12a0a9f19368d44ebd13ebc0282b	2138	Pfam	PF00931	NB-ARC domain	66	281	4.1e-31	T	IPR002182	NB-ARC	GO:0043531
OIV94671	dfbb8f2f0fbb9828cbaac2e0c111ed3e	1009	Pfam	PF12799	Leucine Rich repeats (2 copies)	136	176	4.2e-06	T	IPR025875	Leucine rich repeat 4	-
OIV94671	dfbb8f2f0fbb9828cbaac2e0c111ed3e	1009	Pfam	PF07714	Protein tyrosine and serine/threonine kinase	688	958	6.2e-46	T	IPR001245	Serine-threonine/tyrosine-protein kinase, catalytic domain	GO:0004672|GO:0006468
OIV94671	dfbb8f2f0fbb9828cbaac2e0c111ed3e	1009	ProSiteProfiles	PS50011	Protein kinase domain profile.	687	962	37.9	T	IPR000719	Protein kinase domain	GO:0004672|GO:0005524|GO:0006468
OIV94671	dfbb8f2f0fbb9828cbaac2e0c111ed3e	1009	Pfam	PF08263	Leucine rich repeat N-terminal domain	23	61	2e-13	T	IPR013210	Leucine-rich repeat-containing N-terminal, plant-type	-
OIV94671	dfbb8f2f0fbb9828cbaac2e0c111ed3e	1009	ProSitePatterns	PS00108	Serine/Threonine protein kinases active-site signature.	809	821	-	T	IPR008271	Serine/threonine-protein kinase, active site	GO:0004672|GO:0006468
OIV97809	274f6db331245dd8f268cea88538d72e	990	ProSiteProfiles	PS50011	Protein kinase domain profile.	707	985	17.729	T	IPR000719	Protein kinase domain	GO:0004672|GO:0005524|GO:0006468
OIV97809	274f6db331245dd8f268cea88538d72e	990	Pfam	PF13855	Leucine rich repeat	488	547	9.8e-07	T	IPR001611	Leucine-rich repeat	GO:0005515
OIV97809	274f6db331245dd8f268cea88538d72e	990	Pfam	PF13855	Leucine rich repeat	344	404	1.7e-07	T	IPR001611	Leucine-rich repeat	GO:0005515
OIV97809	274f6db331245dd8f268cea88538d72e	990	Pfam	PF13855	Leucine rich repeat	152	212	3.5e-09	T	IPR001611	Leucine-rich repeat	GO:0005515
OIV97809	274f6db331245dd8f268cea88538d72e	990	ProSiteProfiles	PS51450	Leucine-rich repeat profile.	369	391	7.08	T	IPR001611	Leucine-rich repeat	GO:0005515
OIV97809	274f6db331245dd8f268cea88538d72e	990	ProSiteProfiles	PS51450	Leucine-rich repeat profile.	153	175	7.21141	T	IPR001611	Leucine-rich repeat	GO:0005515
OIV97809	274f6db331245dd8f268cea88538d72e	990	Pfam	PF00560	Leucine Rich Repeat	128	146	0.17	T	IPR001611	Leucine-rich repeat	GO:0005515
OIV97809	274f6db331245dd8f268cea88538d72e	990	Pfam	PF08263	Leucine rich repeat N-terminal domain	37	74	6.6e-11	T	IPR013210	Leucine-rich repeat-containing N-terminal, plant-type	-
OIV97809	274f6db331245dd8f268cea88538d72e	990	Pfam	PF00069	Protein kinase domain	747	975	4.8e-15	T	IPR000719	Protein kinase domain	GO:0004672|GO:0005524|GO:0006468
OIV99668	ea317a97f825fc2b674e5a7b0174bf85	1115	Pfam	PF18052	Rx N-terminal domain	10	93	6.1e-14	T	IPR041118	Rx, N-terminal	-
OIV99668	ea317a97f825fc2b674e5a7b0174bf85	1115	CDD	cd00009	AAA	155	266	0.00665489	T	-	-
OIV99668	ea317a97f825fc2b674e5a7b0174bf85	1115	Pfam	PF00931	NB-ARC domain	160	379	2.9e-55	T	IPR002182	NB-ARC	GO:0043531
OIV93616	f0c44f012683c64accfaf2d41f00dc6d	541	Pfam	PF13855	Leucine rich repeat	40	100	1.3e-08	T	IPR001611	Leucine-rich repeat	GO:0005515
OIV93616	f0c44f012683c64accfaf2d41f00dc6d	541	ProSiteProfiles	PS50011	Protein kinase domain profile.	260	541	25.7	T	IPR000719	Protein kinase domain	GO:0004672|GO:0005524|GO:0006468
OIV93616	f0c44f012683c64accfaf2d41f00dc6d	541	Pfam	PF07714	Protein tyrosine and serine/threonine kinase	264	530	4.6e-29	T	IPR001245	Serine-threonine/tyrosine-protein kinase, catalytic domain	GO:0004672|GO:0006468
OIW20022	716f2a6fa4c8661b6be4c9d4fb6544b1	261	Pfam	PF13855	Leucine rich repeat	44	102	2.9e-08	T	IPR001611	Leucine-rich repeat	GO:0005515
OIW20022	716f2a6fa4c8661b6be4c9d4fb6544b1	261	ProSiteProfiles	PS51450	Leucine-rich repeat profile.	137	158	7.26	T	IPR001611	Leucine-rich repeat	GO:0005515
OIW20022	716f2a6fa4c8661b6be4c9d4fb6544b1	261	ProSiteProfiles	PS51450	Leucine-rich repeat profile.	45	67	7.1498	T	IPR001611	Leucine-rich repeat	GO:0005515
OIW17908	623f287ecd2b6e264a9cda49f0ebd104	1029	Pfam	PF07714	Protein tyrosine and serine/threonine kinase	707	1000	7.8e-40	T	IPR001245	Serine-threonine/tyrosine-protein kinase, catalytic domain	GO:0004672|GO:0006468
OIW17908	623f287ecd2b6e264a9cda49f0ebd104	1029	Pfam	PF08263	Leucine rich repeat N-terminal domain	37	76	6e-13	T	IPR013210	Leucine-rich repeat-containing N-terminal, plant-type	-
OIW17908	623f287ecd2b6e264a9cda49f0ebd104	1029	ProSitePatterns	PS00107	Protein kinases ATP-binding region signature.	710	732	-	T	IPR017441	Protein kinase, ATP binding site	GO:0005524
OIW17908	623f287ecd2b6e264a9cda49f0ebd104	1029	ProSiteProfiles	PS50011	Protein kinase domain profile.	704	1008	36.4424	T	IPR000719	Protein kinase domain	GO:0004672|GO:0005524|GO:0006468
OIW17908	623f287ecd2b6e264a9cda49f0ebd104	1029	ProSitePatterns	PS00108	Serine/Threonine protein kinases active-site signature.	833	845	-	T	IPR008271	Serine/threonine-protein kinase, active site	GO:0004672|GO:0006468
OIW17908	623f287ecd2b6e264a9cda49f0ebd104	1029	CDD	cd14066	STKc_IRAK	710	1001	6.22e-86	T	-	-
OIW17908	623f287ecd2b6e264a9cda49f0ebd104	1029	Pfam	PF13855	Leucine rich repeat	378	436	2.9e-10	T	IPR001611	Leucine-rich repeat	GO:0005515
OIW17908	623f287ecd2b6e264a9cda49f0ebd104	1029	Pfam	PF13855	Leucine rich repeat	129	187	4.3e-07	T	IPR001611	Leucine-rich repeat	GO:0005515
OIW11627	f8ffccc5988721ac85ac55f10b025afd	1407	Pfam	PF00931	NB-ARC domain	158	392	2.5e-33	T	IPR002182	NB-ARC	GO:0043531
OIW01342	46b6319feb35a9709fa36991c0487a53	816	Pfam	PF08263	Leucine rich repeat N-terminal domain	25	65	1.1e-07	T	IPR013210	Leucine-rich repeat-containing N-terminal, plant-type	-
OIW01342	46b6319feb35a9709fa36991c0487a53	816	CDD	cd14066	STKc_IRAK	526	789	1.58e-91	T	-	-
OIW01342	46b6319feb35a9709fa36991c0487a53	816	Pfam	PF07714	Protein tyrosine and serine/threonine kinase	524	788	3.1e-38	T	IPR001245	Serine-threonine/tyrosine-protein kinase, catalytic domain	GO:0004672|GO:0006468
OIW01342	46b6319feb35a9709fa36991c0487a53	816	ProSiteProfiles	PS50011	Protein kinase domain profile.	520	795	32.9	T	IPR000719	Protein kinase domain	GO:0004672|GO:0005524|GO:0006468
OIW01342	46b6319feb35a9709fa36991c0487a53	816	Pfam	PF13855	Leucine rich repeat	268	306	1.2e-07	T	IPR001611	Leucine-rich repeat	GO:0005515
OIW01342	46b6319feb35a9709fa36991c0487a53	816	Pfam	PF13855	Leucine rich repeat	319	378	6.1e-07	T	IPR001611	Leucine-rich repeat	GO:0005515
OIW03491	a48a30f3a27cae1a38bdd9af763b1bb4	848	Pfam	PF13855	Leucine rich repeat	105	164	4e-09	T	IPR001611	Leucine-rich repeat	GO:0005515
OIW03491	a48a30f3a27cae1a38bdd9af763b1bb4	848	Pfam	PF13855	Leucine rich repeat	225	285	2.7e-06	T	IPR001611	Leucine-rich repeat	GO:0005515
OIW03491	a48a30f3a27cae1a38bdd9af763b1bb4	848	Pfam	PF07714	Protein tyrosine and serine/threonine kinase	481	748	7.6e-20	T	IPR001245	Serine-threonine/tyrosine-protein kinase, catalytic domain	GO:0004672|GO:0006468
OIW03491	a48a30f3a27cae1a38bdd9af763b1bb4	848	ProSiteProfiles	PS50011	Protein kinase domain profile.	473	755	21.9268	T	IPR000719	Protein kinase domain	GO:0004672|GO:0005524|GO:0006468
OIW03491	a48a30f3a27cae1a38bdd9af763b1bb4	848	ProSiteProfiles	PS51450	Leucine-rich repeat profile.	177	199	7.03429	T	IPR001611	Leucine-rich repeat	GO:0005515
OIW03491	a48a30f3a27cae1a38bdd9af763b1bb4	848	ProSiteProfiles	PS50042	cAMP/cGMP binding motif profile.	478	531	8.1194	T	IPR000595	Cyclic nucleotide-binding domain	-
OIW03491	a48a30f3a27cae1a38bdd9af763b1bb4	848	Pfam	PF00560	Leucine Rich Repeat	177	199	0.2	T	IPR001611	Leucine-rich repeat	GO:0005515
OIW10512	ac978064342b96d949f1c8620739c691	601	Pfam	PF13855	Leucine rich repeat	156	215	1.6e-07	T	IPR001611	Leucine-rich repeat	GO:0005515
OIW10512	ac978064342b96d949f1c8620739c691	601	Pfam	PF13855	Leucine rich repeat	278	337	4.5e-09	T	IPR001611	Leucine-rich repeat	GO:0005515
OIW10512	ac978064342b96d949f1c8620739c691	601	Pfam	PF13855	Leucine rich repeat	376	435	2.3e-08	T	IPR001611	Leucine-rich repeat	GO:0005515
OIW10512	ac978064342b96d949f1c8620739c691	601	Pfam	PF08263	Leucine rich repeat N-terminal domain	30	67	2.4e-07	T	IPR013210	Leucine-rich repeat-containing N-terminal, plant-type	-
OIW10512	ac978064342b96d949f1c8620739c691	601	Pfam	PF00560	Leucine Rich Repeat	550	567	0.18	T	IPR001611	Leucine-rich repeat	GO:0005515
OIW10512	ac978064342b96d949f1c8620739c691	601	Pfam	PF00560	Leucine Rich Repeat	132	154	0.54	T	IPR001611	Leucine-rich repeat	GO:0005515
OIW10512	ac978064342b96d949f1c8620739c691	601	ProSiteProfiles	PS51450	Leucine-rich repeat profile.	550	572	7.25	T	IPR001611	Leucine-rich repeat	GO:0005515
OIV99767	8c27425112d251ebd2d873e29d4c1b35	289	Pfam	PF13855	Leucine rich repeat	154	190	7.8e-07	T	IPR001611	Leucine-rich repeat	GO:0005515
OIV99767	8c27425112d251ebd2d873e29d4c1b35	289	ProSiteProfiles	PS51450	Leucine-rich repeat profile.	156	177	8.37421	T	IPR001611	Leucine-rich repeat	GO:0005515
OIW11458	aa64b4713c8d90acbc403cf9d01b3fbe	888	ProSitePatterns	PS00109	Tyrosine protein kinases specific active-site signature.	730	742	-	T	IPR008266	Tyrosine-protein kinase, active site	GO:0004672|GO:0006468
OIW11458	aa64b4713c8d90acbc403cf9d01b3fbe	888	Pfam	PF07714	Protein tyrosine and serine/threonine kinase	610	882	2.9e-26	T	IPR001245	Serine-threonine/tyrosine-protein kinase, catalytic domain	GO:0004672|GO:0006468
OIW11458	aa64b4713c8d90acbc403cf9d01b3fbe	888	ProSiteProfiles	PS50011	Protein kinase domain profile.	607	888	26.6	T	IPR000719	Protein kinase domain	GO:0004672|GO:0005524|GO:0006468
OIW11458	aa64b4713c8d90acbc403cf9d01b3fbe	888	Pfam	PF13855	Leucine rich repeat	87	146	2e-12	T	IPR001611	Leucine-rich repeat	GO:0005515
OIW11458	aa64b4713c8d90acbc403cf9d01b3fbe	888	Pfam	PF13855	Leucine rich repeat	327	385	7.4e-07	T	IPR001611	Leucine-rich repeat	GO:0005515
OIV98531	74aede71882df11a000b738735a0862c	960	ProSitePatterns	PS00108	Serine/Threonine protein kinases active-site signature.	741	753	-	T	IPR008271	Serine/threonine-protein kinase, active site	GO:0004672|GO:0006468
OIV98531	74aede71882df11a000b738735a0862c	960	ProSitePatterns	PS00107	Protein kinases ATP-binding region signature.	625	647	-	T	IPR017441	Protein kinase, ATP binding site	GO:0005524
OIV98531	74aede71882df11a000b738735a0862c	960	Pfam	PF13855	Leucine rich repeat	269	328	3.9e-08	T	IPR001611	Leucine-rich repeat	GO:0005515
OIV98531	74aede71882df11a000b738735a0862c	960	ProSiteProfiles	PS50011	Protein kinase domain profile.	619	894	38.8	T	IPR000719	Protein kinase domain	GO:0004672|GO:0005524|GO:0006468
OIV98531	74aede71882df11a000b738735a0862c	960	Pfam	PF00069	Protein kinase domain	620	888	5.9e-48	T	IPR000719	Protein kinase domain	GO:0004672|GO:0005524|GO:0006468
OIV98531	74aede71882df11a000b738735a0862c	960	CDD	cd14066	STKc_IRAK	625	893	8.36e-90	T	-	-
OIV98531	74aede71882df11a000b738735a0862c	960	Pfam	PF08263	Leucine rich repeat N-terminal domain	29	67	1e-09	T	IPR013210	Leucine-rich repeat-containing N-terminal, plant-type	-
OIW11751	34e26d719d77c2b5039e4beec6070dc6	365	Pfam	PF13855	Leucine rich repeat	277	333	2.4e-09	T	IPR001611	Leucine-rich repeat	GO:0005515
OIW11751	34e26d719d77c2b5039e4beec6070dc6	365	Pfam	PF13855	Leucine rich repeat	130	189	1e-10	T	IPR001611	Leucine-rich repeat	GO:0005515
OIW11751	34e26d719d77c2b5039e4beec6070dc6	365	Pfam	PF08263	Leucine rich repeat N-terminal domain	24	63	5e-10	T	IPR013210	Leucine-rich repeat-containing N-terminal, plant-type	-
OIV89695	df73258c2c18fd6d27be5fa80fb0906e	840	Pfam	PF05659	Arabidopsis broad-spectrum mildew resistance protein RPW8	4	134	2.1e-25	T	IPR008808	Powdery mildew resistance protein, RPW8 domain	-
OIV89695	df73258c2c18fd6d27be5fa80fb0906e	840	Pfam	PF00931	NB-ARC domain	171	394	1.5e-25	T	IPR002182	NB-ARC	GO:0043531
OIV89695	df73258c2c18fd6d27be5fa80fb0906e	840	ProSiteProfiles	PS51153	RPW8 domain profile.	1	151	13.5	T	IPR008808	Powdery mildew resistance protein, RPW8 domain	-
OIV93241	f6816f79419f41b0b4be3a069ec3f02e	998	Pfam	PF00560	Leucine Rich Repeat	141	161	0.18	T	IPR001611	Leucine-rich repeat	GO:0005515
OIV93241	f6816f79419f41b0b4be3a069ec3f02e	998	Pfam	PF00560	Leucine Rich Repeat	214	236	0.38	T	IPR001611	Leucine-rich repeat	GO:0005515
OIV93241	f6816f79419f41b0b4be3a069ec3f02e	998	ProSiteProfiles	PS50011	Protein kinase domain profile.	684	969	35.5237	T	IPR000719	Protein kinase domain	GO:0004672|GO:0005524|GO:0006468
OIV93241	f6816f79419f41b0b4be3a069ec3f02e	998	Pfam	PF08263	Leucine rich repeat N-terminal domain	23	61	1.9e-11	T	IPR013210	Leucine-rich repeat-containing N-terminal, plant-type	-
OIV93241	f6816f79419f41b0b4be3a069ec3f02e	998	ProSitePatterns	PS00107	Protein kinases ATP-binding region signature.	690	720	-	T	IPR017441	Protein kinase, ATP binding site	GO:0005524
OIV93241	f6816f79419f41b0b4be3a069ec3f02e	998	ProSitePatterns	PS00108	Serine/Threonine protein kinases active-site signature.	817	829	-	T	IPR008271	Serine/threonine-protein kinase, active site	GO:0004672|GO:0006468
OIV93241	f6816f79419f41b0b4be3a069ec3f02e	998	Pfam	PF00069	Protein kinase domain	686	905	1.1e-40	T	IPR000719	Protein kinase domain	GO:0004672|GO:0005524|GO:0006468
OIW05199	e9b118d1ebbf16a50cd221252c521529	604	Pfam	PF13855	Leucine rich repeat	259	318	2.3e-07	T	IPR001611	Leucine-rich repeat	GO:0005515
OIW05199	e9b118d1ebbf16a50cd221252c521529	604	Pfam	PF13516	Leucine Rich repeat	67	81	0.92	T	IPR001611	Leucine-rich repeat	GO:0005515
OIW05199	e9b118d1ebbf16a50cd221252c521529	604	ProSiteProfiles	PS51450	Leucine-rich repeat profile.	284	307	7.57	T	IPR001611	Leucine-rich repeat	GO:0005515
OIW05199	e9b118d1ebbf16a50cd221252c521529	604	Pfam	PF00069	Protein kinase domain	424	592	1.6e-27	T	IPR000719	Protein kinase domain	GO:0004672|GO:0005524|GO:0006468
OIW05199	e9b118d1ebbf16a50cd221252c521529	604	ProSiteProfiles	PS50011	Protein kinase domain profile.	423	604	25.5	T	IPR000719	Protein kinase domain	GO:0004672|GO:0005524|GO:0006468
OIW08345	f2ff8711e1d8706f44a35621c73fd2d6	988	Pfam	PF08263	Leucine rich repeat N-terminal domain	23	60	3.7e-12	T	IPR013210	Leucine-rich repeat-containing N-terminal, plant-type	-
OIW08345	f2ff8711e1d8706f44a35621c73fd2d6	988	ProSitePatterns	PS00108	Serine/Threonine protein kinases active-site signature.	807	819	-	T	IPR008271	Serine/threonine-protein kinase, active site	GO:0004672|GO:0006468
OIW08345	f2ff8711e1d8706f44a35621c73fd2d6	988	ProSiteProfiles	PS50011	Protein kinase domain profile.	680	959	38.2	T	IPR000719	Protein kinase domain	GO:0004672|GO:0005524|GO:0006468
OIW08345	f2ff8711e1d8706f44a35621c73fd2d6	988	Pfam	PF00069	Protein kinase domain	682	932	3.3e-43	T	IPR000719	Protein kinase domain	GO:0004672|GO:0005524|GO:0006468
OIW08345	f2ff8711e1d8706f44a35621c73fd2d6	988	ProSiteProfiles	PS51450	Leucine-rich repeat profile.	88	110	7.3	T	IPR001611	Leucine-rich repeat	GO:0005515
OIW08345	f2ff8711e1d8706f44a35621c73fd2d6	988	ProSitePatterns	PS00107	Protein kinases ATP-binding region signature.	686	709	-	T	IPR017441	Protein kinase, ATP binding site	GO:0005524
OIW08345	f2ff8711e1d8706f44a35621c73fd2d6	988	ProSiteProfiles	PS51450	Leucine-rich repeat profile.	569	591	7.65035	T	IPR001611	Leucine-rich repeat	GO:0005515
OIW08345	f2ff8711e1d8706f44a35621c73fd2d6	988	Pfam	PF13855	Leucine rich repeat	234	293	1.8e-07	T	IPR001611	Leucine-rich repeat	GO:0005515
OIW08345	f2ff8711e1d8706f44a35621c73fd2d6	988	Pfam	PF13855	Leucine rich repeat	87	148	1.4e-09	T	IPR001611	Leucine-rich repeat	GO:0005515
OIW08345	f2ff8711e1d8706f44a35621c73fd2d6	988	Pfam	PF13855	Leucine rich repeat	401	460	1.7e-06	T	IPR001611	Leucine-rich repeat	GO:0005515
OIW12010	6c6753e92c642f0197d520dd89cc983f	584	Pfam	PF07714	Protein tyrosine and serine/threonine kinase	303	572	3.7e-32	T	IPR001245	Serine-threonine/tyrosine-protein kinase, catalytic domain	GO:0004672|GO:0006468
OIW12010	6c6753e92c642f0197d520dd89cc983f	584	ProSiteProfiles	PS50011	Protein kinase domain profile.	299	576	29.8701	T	IPR000719	Protein kinase domain	GO:0004672|GO:0005524|GO:0006468
OIW12010	6c6753e92c642f0197d520dd89cc983f	584	Pfam	PF08263	Leucine rich repeat N-terminal domain	15	55	5.6e-05	T	IPR013210	Leucine-rich repeat-containing N-terminal, plant-type	-
OIW15999	c286911d03709202e0e554aaded3ccef	739	Pfam	PF08263	Leucine rich repeat N-terminal domain	86	118	3.2e-05	T	IPR013210	Leucine-rich repeat-containing N-terminal, plant-type	-
OIV92823	5667e0e3cf7c786150abf1e837e42467	1012	ProSiteProfiles	PS50011	Protein kinase domain profile.	690	965	37.7	T	IPR000719	Protein kinase domain	GO:0004672|GO:0005524|GO:0006468
OIV92823	5667e0e3cf7c786150abf1e837e42467	1012	Pfam	PF12799	Leucine Rich repeats (2 copies)	138	178	3.5e-07	T	IPR025875	Leucine rich repeat 4	-
OIV92823	5667e0e3cf7c786150abf1e837e42467	1012	Pfam	PF07714	Protein tyrosine and serine/threonine kinase	693	961	5.5e-46	T	IPR001245	Serine-threonine/tyrosine-protein kinase, catalytic domain	GO:0004672|GO:0006468
OIV92823	5667e0e3cf7c786150abf1e837e42467	1012	ProSitePatterns	PS00108	Serine/Threonine protein kinases active-site signature.	812	824	-	T	IPR008271	Serine/threonine-protein kinase, active site	GO:0004672|GO:0006468
OIV92823	5667e0e3cf7c786150abf1e837e42467	1012	Pfam	PF08263	Leucine rich repeat N-terminal domain	25	63	9.5e-13	T	IPR013210	Leucine-rich repeat-containing N-terminal, plant-type	-
OIV92823	5667e0e3cf7c786150abf1e837e42467	1012	Pfam	PF00560	Leucine Rich Repeat	284	306	0.46	T	IPR001611	Leucine-rich repeat	GO:0005515
OIV93979	fa0450f5a99041730bfd8509b197695d	976	CDD	cd12087	TM_EGFR-like	252	287	0.000877	T	-	-
OIV93979	fa0450f5a99041730bfd8509b197695d	976	Pfam	PF13855	Leucine rich repeat	127	187	2e-10	T	IPR001611	Leucine-rich repeat	GO:0005515
OIV93979	fa0450f5a99041730bfd8509b197695d	976	Pfam	PF13855	Leucine rich repeat	401	461	2e-10	T	IPR001611	Leucine-rich repeat	GO:0005515
OIV93979	fa0450f5a99041730bfd8509b197695d	976	ProSiteProfiles	PS50011	Protein kinase domain profile.	629	913	24.1	T	IPR000719	Protein kinase domain	GO:0004672|GO:0005524|GO:0006468
OIV93979	fa0450f5a99041730bfd8509b197695d	976	CDD	cd12087	TM_EGFR-like	526	561	0.000877	T	-	-
OIV93979	fa0450f5a99041730bfd8509b197695d	976	Pfam	PF07714	Protein tyrosine and serine/threonine kinase	633	897	2.7e-26	T	IPR001245	Serine-threonine/tyrosine-protein kinase, catalytic domain	GO:0004672|GO:0006468
OIV93979	fa0450f5a99041730bfd8509b197695d	976	Pfam	PF08263	Leucine rich repeat N-terminal domain	308	349	1.9e-08	T	IPR013210	Leucine-rich repeat-containing N-terminal, plant-type	-
OIV93979	fa0450f5a99041730bfd8509b197695d	976	Pfam	PF08263	Leucine rich repeat N-terminal domain	33	75	1.3e-08	T	IPR013210	Leucine-rich repeat-containing N-terminal, plant-type	-
OIW02525	77056aee12c3daacdd2c5e5503c84a9f	636	Pfam	PF08263	Leucine rich repeat N-terminal domain	24	61	2.6e-07	T	IPR013210	Leucine-rich repeat-containing N-terminal, plant-type	-
OIW02525	77056aee12c3daacdd2c5e5503c84a9f	636	ProSiteProfiles	PS50011	Protein kinase domain profile.	343	621	31.8	T	IPR000719	Protein kinase domain	GO:0004672|GO:0005524|GO:0006468
OIW02525	77056aee12c3daacdd2c5e5503c84a9f	636	ProSitePatterns	PS00107	Protein kinases ATP-binding region signature.	349	380	-	T	IPR017441	Protein kinase, ATP binding site	GO:0005524
OIW02525	77056aee12c3daacdd2c5e5503c84a9f	636	Pfam	PF00069	Protein kinase domain	347	611	4.6e-36	T	IPR000719	Protein kinase domain	GO:0004672|GO:0005524|GO:0006468
OIW02525	77056aee12c3daacdd2c5e5503c84a9f	636	Pfam	PF12799	Leucine Rich repeats (2 copies)	161	199	1.1e-06	T	IPR025875	Leucine rich repeat 4	-
OIW02525	77056aee12c3daacdd2c5e5503c84a9f	636	Pfam	PF00560	Leucine Rich Repeat	137	159	0.43	T	IPR001611	Leucine-rich repeat	GO:0005515
OIV98853	693051ec6900309ddd4384eb35ca4af9	433	Pfam	PF00931	NB-ARC domain	50	216	2e-23	T	IPR002182	NB-ARC	GO:0043531
OIV98853	693051ec6900309ddd4384eb35ca4af9	433	Pfam	PF18052	Rx N-terminal domain	11	92	1.7e-14	T	IPR041118	Rx, N-terminal	-
OIW19645	cdf3b767633ce7a03443b5fdbe42b922	1108	Pfam	PF08263	Leucine rich repeat N-terminal domain	45	87	6.3e-09	T	IPR013210	Leucine-rich repeat-containing N-terminal, plant-type	-
OIW19645	cdf3b767633ce7a03443b5fdbe42b922	1108	Pfam	PF00560	Leucine Rich Repeat	427	449	0.45	T	IPR001611	Leucine-rich repeat	GO:0005515
OIW19645	cdf3b767633ce7a03443b5fdbe42b922	1108	ProSiteProfiles	PS50011	Protein kinase domain profile.	817	1107	39.3964	T	IPR000719	Protein kinase domain	GO:0004672|GO:0005524|GO:0006468
OIW19645	cdf3b767633ce7a03443b5fdbe42b922	1108	CDD	cd14066	STKc_IRAK	823	1095	7.24e-88	T	-	-
OIW19645	cdf3b767633ce7a03443b5fdbe42b922	1108	ProSitePatterns	PS00108	Serine/Threonine protein kinases active-site signature.	939	951	-	T	IPR008271	Serine/threonine-protein kinase, active site	GO:0004672|GO:0006468
OIW19645	cdf3b767633ce7a03443b5fdbe42b922	1108	Pfam	PF13855	Leucine rich repeat	161	222	2.2e-08	T	IPR001611	Leucine-rich repeat	GO:0005515
OIW19645	cdf3b767633ce7a03443b5fdbe42b922	1108	Pfam	PF13855	Leucine rich repeat	95	148	7.6e-07	T	IPR001611	Leucine-rich repeat	GO:0005515
OIW19645	cdf3b767633ce7a03443b5fdbe42b922	1108	Pfam	PF00069	Protein kinase domain	818	1023	2.7e-45	T	IPR000719	Protein kinase domain	GO:0004672|GO:0005524|GO:0006468
OIW19645	cdf3b767633ce7a03443b5fdbe42b922	1108	ProSitePatterns	PS00107	Protein kinases ATP-binding region signature.	823	846	-	T	IPR017441	Protein kinase, ATP binding site	GO:0005524
OIW19912	a09fbea4cee203e56fbb06823bf9875e	318	Pfam	PF13516	Leucine Rich repeat	106	125	1.6	T	IPR001611	Leucine-rich repeat	GO:0005515
OIW08359	69404bc247ae33c780089b33babc49b5	417	Pfam	PF13855	Leucine rich repeat	127	184	3.8e-07	T	IPR001611	Leucine-rich repeat	GO:0005515
OIW08359	69404bc247ae33c780089b33babc49b5	417	Pfam	PF13855	Leucine rich repeat	269	326	6.3e-07	T	IPR001611	Leucine-rich repeat	GO:0005515
OIW16749	cf7698446ca7bf1a2fb784fb6e4ca499	472	Pfam	PF13855	Leucine rich repeat	193	252	2.2e-07	T	IPR001611	Leucine-rich repeat	GO:0005515
OIW15739	d362628f7ab3b79f4dc75ba24ab8dc44	748	ProSitePatterns	PS00108	Serine/Threonine protein kinases active-site signature.	554	566	-	T	IPR008271	Serine/threonine-protein kinase, active site	GO:0004672|GO:0006468
OIW15739	d362628f7ab3b79f4dc75ba24ab8dc44	748	CDD	cd14066	STKc_IRAK	439	702	1e-93	T	-	-
OIW15739	d362628f7ab3b79f4dc75ba24ab8dc44	748	ProSitePatterns	PS00107	Protein kinases ATP-binding region signature.	439	461	-	T	IPR017441	Protein kinase, ATP binding site	GO:0005524
OIW15739	d362628f7ab3b79f4dc75ba24ab8dc44	748	Pfam	PF07714	Protein tyrosine and serine/threonine kinase	436	698	2.7e-47	T	IPR001245	Serine-threonine/tyrosine-protein kinase, catalytic domain	GO:0004672|GO:0006468
OIW15739	d362628f7ab3b79f4dc75ba24ab8dc44	748	Pfam	PF13855	Leucine rich repeat	303	354	3.7e-08	T	IPR001611	Leucine-rich repeat	GO:0005515
OIW15739	d362628f7ab3b79f4dc75ba24ab8dc44	748	ProSiteProfiles	PS50011	Protein kinase domain profile.	433	717	38	T	IPR000719	Protein kinase domain	GO:0004672|GO:0005524|GO:0006468
OIW15739	d362628f7ab3b79f4dc75ba24ab8dc44	748	Pfam	PF12819	Malectin-like domain	1	247	4.9e-80	T	IPR024788	Malectin-like domain	-
OIV99504	15df1c31b36863b6f71fc808481448a8	955	Pfam	PF13855	Leucine rich repeat	455	514	4.7e-07	T	IPR001611	Leucine-rich repeat	GO:0005515
OIV99504	15df1c31b36863b6f71fc808481448a8	955	Pfam	PF08263	Leucine rich repeat N-terminal domain	2	42	3.3e-05	T	IPR013210	Leucine-rich repeat-containing N-terminal, plant-type	-
OIV99504	15df1c31b36863b6f71fc808481448a8	955	Pfam	PF13516	Leucine Rich repeat	550	564	0.55	T	IPR001611	Leucine-rich repeat	GO:0005515
OIV99504	15df1c31b36863b6f71fc808481448a8	955	ProSitePatterns	PS00108	Serine/Threonine protein kinases active-site signature.	787	799	-	T	IPR008271	Serine/threonine-protein kinase, active site	GO:0004672|GO:0006468
OIV99504	15df1c31b36863b6f71fc808481448a8	955	ProSiteProfiles	PS50011	Protein kinase domain profile.	666	953	36.4	T	IPR000719	Protein kinase domain	GO:0004672|GO:0005524|GO:0006468
OIV99504	15df1c31b36863b6f71fc808481448a8	955	Pfam	PF07714	Protein tyrosine and serine/threonine kinase	667	940	3.1e-42	T	IPR001245	Serine-threonine/tyrosine-protein kinase, catalytic domain	GO:0004672|GO:0006468
OIV94678	1ff0d1b7ac74c2eb03485f012f8bc0c0	272	Pfam	PF08263	Leucine rich repeat N-terminal domain	26	71	3.7e-05	T	IPR013210	Leucine-rich repeat-containing N-terminal, plant-type	-
OIV94678	1ff0d1b7ac74c2eb03485f012f8bc0c0	272	ProSiteProfiles	PS51450	Leucine-rich repeat profile.	98	121	7.07	T	IPR001611	Leucine-rich repeat	GO:0005515
OIV94678	1ff0d1b7ac74c2eb03485f012f8bc0c0	272	Pfam	PF00560	Leucine Rich Repeat	98	120	0.0022	T	IPR001611	Leucine-rich repeat	GO:0005515
OIV94678	1ff0d1b7ac74c2eb03485f012f8bc0c0	272	Pfam	PF00560	Leucine Rich Repeat	122	143	1.8	T	IPR001611	Leucine-rich repeat	GO:0005515
OIW00798	3f735245a8de064fbe9858df67b49661	235	Pfam	PF08263	Leucine rich repeat N-terminal domain	31	70	2.8e-13	T	IPR013210	Leucine-rich repeat-containing N-terminal, plant-type	-
OIV94381	513aa3fd187335425d3e06f3cbbdb0ec	579	Pfam	PF13855	Leucine rich repeat	295	352	4.3e-12	T	IPR001611	Leucine-rich repeat	GO:0005515
OIV94381	513aa3fd187335425d3e06f3cbbdb0ec	579	Pfam	PF13855	Leucine rich repeat	456	515	1.4e-06	T	IPR001611	Leucine-rich repeat	GO:0005515
OIV94381	513aa3fd187335425d3e06f3cbbdb0ec	579	ProSiteProfiles	PS51450	Leucine-rich repeat profile.	481	502	7.55	T	IPR001611	Leucine-rich repeat	GO:0005515
OIV94381	513aa3fd187335425d3e06f3cbbdb0ec	579	ProSiteProfiles	PS51450	Leucine-rich repeat profile.	433	454	7.1421	T	IPR001611	Leucine-rich repeat	GO:0005515
OIV94381	513aa3fd187335425d3e06f3cbbdb0ec	579	ProSiteProfiles	PS51450	Leucine-rich repeat profile.	341	362	7.79	T	IPR001611	Leucine-rich repeat	GO:0005515
OIV94381	513aa3fd187335425d3e06f3cbbdb0ec	579	ProSiteProfiles	PS51450	Leucine-rich repeat profile.	295	316	8.21	T	IPR001611	Leucine-rich repeat	GO:0005515
OIV98497	530456ea41b6cbe44f16376a8c2c660d	959	Pfam	PF13855	Leucine rich repeat	268	327	3.6e-10	T	IPR001611	Leucine-rich repeat	GO:0005515
OIV98497	530456ea41b6cbe44f16376a8c2c660d	959	ProSiteProfiles	PS50011	Protein kinase domain profile.	681	947	17.8	T	IPR000719	Protein kinase domain	GO:0004672|GO:0005524|GO:0006468
OIV98497	530456ea41b6cbe44f16376a8c2c660d	959	Pfam	PF07714	Protein tyrosine and serine/threonine kinase	713	942	1.3e-16	T	IPR001245	Serine-threonine/tyrosine-protein kinase, catalytic domain	GO:0004672|GO:0006468
OIV98497	530456ea41b6cbe44f16376a8c2c660d	959	Pfam	PF08263	Leucine rich repeat N-terminal domain	29	71	2.4e-06	T	IPR013210	Leucine-rich repeat-containing N-terminal, plant-type	-
OIV98497	530456ea41b6cbe44f16376a8c2c660d	959	ProSitePatterns	PS00108	Serine/Threonine protein kinases active-site signature.	806	818	-	T	IPR008271	Serine/threonine-protein kinase, active site	GO:0004672|GO:0006468
OIW21001	4c64e620faee5aee4cf2efc11b88fb70	987	Pfam	PF08263	Leucine rich repeat N-terminal domain	31	54	3.1e-06	T	IPR013210	Leucine-rich repeat-containing N-terminal, plant-type	-
OIW21001	4c64e620faee5aee4cf2efc11b88fb70	987	ProSitePatterns	PS00108	Serine/Threonine protein kinases active-site signature.	807	819	-	T	IPR008271	Serine/threonine-protein kinase, active site	GO:0004672|GO:0006468
OIW21001	4c64e620faee5aee4cf2efc11b88fb70	987	Pfam	PF13855	Leucine rich repeat	495	554	2e-06	T	IPR001611	Leucine-rich repeat	GO:0005515
OIW21001	4c64e620faee5aee4cf2efc11b88fb70	987	Pfam	PF13855	Leucine rich repeat	83	145	1.9e-08	T	IPR001611	Leucine-rich repeat	GO:0005515
OIW21001	4c64e620faee5aee4cf2efc11b88fb70	987	ProSitePatterns	PS00107	Protein kinases ATP-binding region signature.	685	708	-	T	IPR017441	Protein kinase, ATP binding site	GO:0005524
OIW21001	4c64e620faee5aee4cf2efc11b88fb70	987	ProSiteProfiles	PS51450	Leucine-rich repeat profile.	566	588	7.31152	T	IPR001611	Leucine-rich repeat	GO:0005515
OIW21001	4c64e620faee5aee4cf2efc11b88fb70	987	Pfam	PF00069	Protein kinase domain	681	929	2.8e-45	T	IPR000719	Protein kinase domain	GO:0004672|GO:0005524|GO:0006468
OIW21001	4c64e620faee5aee4cf2efc11b88fb70	987	ProSiteProfiles	PS50011	Protein kinase domain profile.	679	959	39.1	T	IPR000719	Protein kinase domain	GO:0004672|GO:0005524|GO:0006468
OIV97164	87817f26e352ac53bb5583b8efb43564	690	Pfam	PF08263	Leucine rich repeat N-terminal domain	28	66	0.00055	T	IPR013210	Leucine-rich repeat-containing N-terminal, plant-type	-
OIV97164	87817f26e352ac53bb5583b8efb43564	690	CDD	cd14066	STKc_IRAK	384	660	1.1e-88	T	-	-
OIV97164	87817f26e352ac53bb5583b8efb43564	690	Pfam	PF00069	Protein kinase domain	382	655	2.5e-34	T	IPR000719	Protein kinase domain	GO:0004672|GO:0005524|GO:0006468
OIV97164	87817f26e352ac53bb5583b8efb43564	690	ProSiteProfiles	PS50011	Protein kinase domain profile.	378	662	32.386	T	IPR000719	Protein kinase domain	GO:0004672|GO:0005524|GO:0006468
OIV97164	87817f26e352ac53bb5583b8efb43564	690	Pfam	PF13855	Leucine rich repeat	142	199	6.6e-07	T	IPR001611	Leucine-rich repeat	GO:0005515
OIV94266	ffc923b01c065f635578343b50986ff5	783	CDD	cd12087	TM_EGFR-like	386	420	0.00951	T	-	-
OIV94266	ffc923b01c065f635578343b50986ff5	783	ProSiteProfiles	PS51450	Leucine-rich repeat profile.	200	222	7.19	T	IPR001611	Leucine-rich repeat	GO:0005515
OIV94266	ffc923b01c065f635578343b50986ff5	783	Pfam	PF07714	Protein tyrosine and serine/threonine kinase	485	747	3.8e-19	T	IPR001245	Serine-threonine/tyrosine-protein kinase, catalytic domain	GO:0004672|GO:0006468
OIV94266	ffc923b01c065f635578343b50986ff5	783	ProSiteProfiles	PS50011	Protein kinase domain profile.	477	752	22.4	T	IPR000719	Protein kinase domain	GO:0004672|GO:0005524|GO:0006468
OIW10140	b1b9b32e83207d0ffbd472b30783063c	1136	ProSiteProfiles	PS51450	Leucine-rich repeat profile.	214	235	7.78	T	IPR001611	Leucine-rich repeat	GO:0005515
OIW10140	b1b9b32e83207d0ffbd472b30783063c	1136	ProSiteProfiles	PS51450	Leucine-rich repeat profile.	259	280	8.54	T	IPR001611	Leucine-rich repeat	GO:0005515
OIW04437	3267e1b60707d8faca4e438772c0e55a	953	ProSiteProfiles	PS50011	Protein kinase domain profile.	600	880	39.5	T	IPR000719	Protein kinase domain	GO:0004672|GO:0005524|GO:0006468
OIW04437	3267e1b60707d8faca4e438772c0e55a	953	CDD	cd14066	STKc_IRAK	606	879	5.42e-93	T	-	-
OIW04437	3267e1b60707d8faca4e438772c0e55a	953	Pfam	PF13855	Leucine rich repeat	395	435	1.5e-07	T	IPR001611	Leucine-rich repeat	GO:0005515
OIW04437	3267e1b60707d8faca4e438772c0e55a	953	Pfam	PF08263	Leucine rich repeat N-terminal domain	338	373	0.00038	T	IPR013210	Leucine-rich repeat-containing N-terminal, plant-type	-
OIW04437	3267e1b60707d8faca4e438772c0e55a	953	Pfam	PF08263	Leucine rich repeat N-terminal domain	27	62	5.1e-07	T	IPR013210	Leucine-rich repeat-containing N-terminal, plant-type	-
OIW04437	3267e1b60707d8faca4e438772c0e55a	953	Pfam	PF00069	Protein kinase domain	601	874	2.2e-45	T	IPR000719	Protein kinase domain	GO:0004672|GO:0005524|GO:0006468
OIW04437	3267e1b60707d8faca4e438772c0e55a	953	ProSiteProfiles	PS51450	Leucine-rich repeat profile.	90	112	7.67345	T	IPR001611	Leucine-rich repeat	GO:0005515
OIW04437	3267e1b60707d8faca4e438772c0e55a	953	ProSitePatterns	PS00107	Protein kinases ATP-binding region signature.	606	628	-	T	IPR017441	Protein kinase, ATP binding site	GO:0005524
OIW04437	3267e1b60707d8faca4e438772c0e55a	953	ProSitePatterns	PS00108	Serine/Threonine protein kinases active-site signature.	725	737	-	T	IPR008271	Serine/threonine-protein kinase, active site	GO:0004672|GO:0006468
OIW15678	cbe42aa4a8f3bc5a7b09b691696c7c0e	833	Pfam	PF13855	Leucine rich repeat	159	215	5.3e-07	T	IPR001611	Leucine-rich repeat	GO:0005515
OIW03729	177bd20113413e43d30b6e365a980507	368	Pfam	PF08263	Leucine rich repeat N-terminal domain	28	67	2.6e-10	T	IPR013210	Leucine-rich repeat-containing N-terminal, plant-type	-
OIW03729	177bd20113413e43d30b6e365a980507	368	Pfam	PF00560	Leucine Rich Repeat	182	203	0.15	T	IPR001611	Leucine-rich repeat	GO:0005515
OIW07331	068c890d4e47d990b66f114b7f56e434	622	Pfam	PF00069	Protein kinase domain	304	569	1.1e-44	T	IPR000719	Protein kinase domain	GO:0004672|GO:0005524|GO:0006468
OIW07331	068c890d4e47d990b66f114b7f56e434	622	ProSiteProfiles	PS50011	Protein kinase domain profile.	303	581	35.3	T	IPR000719	Protein kinase domain	GO:0004672|GO:0005524|GO:0006468
OIW07331	068c890d4e47d990b66f114b7f56e434	622	ProSitePatterns	PS00108	Serine/Threonine protein kinases active-site signature.	422	434	-	T	IPR008271	Serine/threonine-protein kinase, active site	GO:0004672|GO:0006468
OIW07331	068c890d4e47d990b66f114b7f56e434	622	Pfam	PF12799	Leucine Rich repeats (2 copies)	97	137	4e-06	T	IPR025875	Leucine rich repeat 4	-
OIW07331	068c890d4e47d990b66f114b7f56e434	622	Pfam	PF08263	Leucine rich repeat N-terminal domain	33	70	5.2e-13	T	IPR013210	Leucine-rich repeat-containing N-terminal, plant-type	-
OIW07331	068c890d4e47d990b66f114b7f56e434	622	ProSitePatterns	PS00107	Protein kinases ATP-binding region signature.	309	331	-	T	IPR017441	Protein kinase, ATP binding site	GO:0005524
OIW12426	2d3c9e70d9fa67377842fc5ab830a061	606	Pfam	PF13855	Leucine rich repeat	128	186	1.9e-06	T	IPR001611	Leucine-rich repeat	GO:0005515
OIW12426	2d3c9e70d9fa67377842fc5ab830a061	606	Pfam	PF07714	Protein tyrosine and serine/threonine kinase	328	515	8.3e-28	T	IPR001245	Serine-threonine/tyrosine-protein kinase, catalytic domain	GO:0004672|GO:0006468
OIW12426	2d3c9e70d9fa67377842fc5ab830a061	606	CDD	cd14066	STKc_IRAK	315	581	2.6e-88	T	-	-
OIW12426	2d3c9e70d9fa67377842fc5ab830a061	606	ProSiteProfiles	PS50011	Protein kinase domain profile.	307	588	27.1564	T	IPR000719	Protein kinase domain	GO:0004672|GO:0005524|GO:0006468
OIW12426	2d3c9e70d9fa67377842fc5ab830a061	606	Pfam	PF08263	Leucine rich repeat N-terminal domain	30	71	3.8e-05	T	IPR013210	Leucine-rich repeat-containing N-terminal, plant-type	-
OIV90567	e9a32335c6be53091842942e4f551b09	410	Pfam	PF13855	Leucine rich repeat	190	249	6.5e-09	T	IPR001611	Leucine-rich repeat	GO:0005515
OIW10966	1fd5d4aed4361eb54f26582e875880e0	822	Pfam	PF05659	Arabidopsis broad-spectrum mildew resistance protein RPW8	2	133	1.9e-25	T	IPR008808	Powdery mildew resistance protein, RPW8 domain	-
OIW10966	1fd5d4aed4361eb54f26582e875880e0	822	Pfam	PF00931	NB-ARC domain	168	386	2.4e-27	T	IPR002182	NB-ARC	GO:0043531
OIW10966	1fd5d4aed4361eb54f26582e875880e0	822	ProSiteProfiles	PS51153	RPW8 domain profile.	1	150	15.7	T	IPR008808	Powdery mildew resistance protein, RPW8 domain	-
OIW10180	f9d07dc6117baf02ea10701f4d974902	481	ProSiteProfiles	PS51450	Leucine-rich repeat profile.	410	432	7.34232	T	IPR001611	Leucine-rich repeat	GO:0005515
OIW10180	f9d07dc6117baf02ea10701f4d974902	481	Pfam	PF12819	Malectin-like domain	12	332	3e-65	T	IPR024788	Malectin-like domain	-
OIW19612	bdb6fa5fd376e0a5d0c5fae18b145990	595	ProSitePatterns	PS00108	Serine/Threonine protein kinases active-site signature.	430	442	-	T	IPR008271	Serine/threonine-protein kinase, active site	GO:0004672|GO:0006468
OIW19612	bdb6fa5fd376e0a5d0c5fae18b145990	595	ProSiteProfiles	PS50011	Protein kinase domain profile.	310	583	39.9618	T	IPR000719	Protein kinase domain	GO:0004672|GO:0005524|GO:0006468
OIW19612	bdb6fa5fd376e0a5d0c5fae18b145990	595	ProSitePatterns	PS00107	Protein kinases ATP-binding region signature.	316	338	-	T	IPR017441	Protein kinase, ATP binding site	GO:0005524
OIW19612	bdb6fa5fd376e0a5d0c5fae18b145990	595	Pfam	PF13855	Leucine rich repeat	119	176	2.6e-07	T	IPR001611	Leucine-rich repeat	GO:0005515
OIW19612	bdb6fa5fd376e0a5d0c5fae18b145990	595	Pfam	PF00069	Protein kinase domain	312	576	2.5e-49	T	IPR000719	Protein kinase domain	GO:0004672|GO:0005524|GO:0006468
OIW19612	bdb6fa5fd376e0a5d0c5fae18b145990	595	Pfam	PF08263	Leucine rich repeat N-terminal domain	29	65	4e-10	T	IPR013210	Leucine-rich repeat-containing N-terminal, plant-type	-
OIW10701	27efdb56f3e42d3ffb16053337f7d95e	943	Pfam	PF18052	Rx N-terminal domain	6	94	3.4e-24	T	IPR041118	Rx, N-terminal	-
OIW10701	27efdb56f3e42d3ffb16053337f7d95e	943	CDD	cd14798	RX-CC_like	3	124	6.85e-37	T	IPR038005	Virus X resistance protein-like, coiled-coil domain	-
OIW10701	27efdb56f3e42d3ffb16053337f7d95e	943	Pfam	PF00931	NB-ARC domain	164	410	1.9e-60	T	IPR002182	NB-ARC	GO:0043531
OIW21385	3a126c4710350502995df7060f564b18	259	Pfam	PF00931	NB-ARC domain	164	257	1e-16	T	IPR002182	NB-ARC	GO:0043531
OIV94900	541e39e882e073a8b04c98dce81fa624	627	Pfam	PF00560	Leucine Rich Repeat	80	102	1.5	T	IPR001611	Leucine-rich repeat	GO:0005515
OIV94900	541e39e882e073a8b04c98dce81fa624	627	Pfam	PF07714	Protein tyrosine and serine/threonine kinase	332	539	3.2e-19	T	IPR001245	Serine-threonine/tyrosine-protein kinase, catalytic domain	GO:0004672|GO:0006468
OIV94900	541e39e882e073a8b04c98dce81fa624	627	ProSiteProfiles	PS50011	Protein kinase domain profile.	329	605	19.3	T	IPR000719	Protein kinase domain	GO:0004672|GO:0005524|GO:0006468
OIV91255	3f7ccff5f2e82ab737a92d33a829893b	418	Pfam	PF13516	Leucine Rich repeat	318	335	1.2	T	IPR001611	Leucine-rich repeat	GO:0005515
OIV91255	3f7ccff5f2e82ab737a92d33a829893b	418	Pfam	PF13516	Leucine Rich repeat	161	184	1	T	IPR001611	Leucine-rich repeat	GO:0005515
[truncated: 2,038 more rows]

## Sheet: Mtrancatula
Prot_accession	Seq_MD5_digest	Seq_length	Analysis	Signature_accession	Signature_description	Start_location	Stop_location	Score	Match_status	InterPro_Accession	InterPro_Description	Go_annotation
[truncated: 7,006 more rows]

[truncated: 6 more sheets: Psativum, Pvulgaris, Tpratense, Vradiata, Vunguiculata, Vangularis]
